# Supplementary material for: Genome-wide maps of nucleolus interactions reveal distinct layers of repressive chromatin domains
Source: Nat Commun. 2022 Mar 18;13:1483. doi: 10.1038/s41467-022-29146-2 (PMC8933459; doi:10.1038/s41467-022-29146-2)
Supplement: Supplementary file 4 — Supplementary Data 1 [file 41467_2022_29146_MOESM4_ESM.xlsx]

## Sheet: NAD-only
NAD-only
	Start	End
chr1	3201422	4300248
chr1	7099470	7599872
chr1	18800291	18899660
chr1	37800596	38499958
chr1	41099095	42200840
chr1	54999956	55300014
chr1	58400379	58599815
chr1	58900315	59099813
chr1	63099598	63199629
chr1	63499809	63999809
chr1	64498468	64699840
chr1	67899497	67999210
chr1	68900701	68997477
chr1	69499877	69700479
chr1	70000611	70099930
chr1	74400185	74600646
chr1	75800557	75899896
chr1	78400256	78499598
chr1	81700331	82300512
chr1	84699639	84800701
chr1	85800334	90300086
chr1	93399790	93501109
chr1	94100617	94199937
chr1	94499724	94701625
chr1	100799760	101199518
chr1	108000004	108099385
chr1	121801411	122800477
chr1	129000045	129899873
chr1	130399965	130699752
chr1	133600265	133699554
chr1	134800463	134900231
chr1	137400188	138700356
chr1	139001048	139499139
chr1	153400817	153499554
chr1	154500297	154599558
chr1	155300874	156000199
chr1	157900956	158100695
chr1	167300408	167399800
chr1	168099292	168301157
chr1	168899798	168999508
chr1	170200691	170299873
chr1	172100378	172199480
chr1	172700912	172800271
chr1	173199467	173500088
chr1	181099772	181200568
chr1	181600123	182099303
chr1	189600932	189699963
chr1	191598801	191798365
chr1	192100613	192199669
chr1	192899893	193000265
chr1	193800047	194199916
chr2	3399771	3501791
chr2	4500113	4599973
chr2	5300112	6399507
chr2	6800374	6898999
chr2	15699713	17299325
chr2	18100545	18400262
chr2	18800126	19399554
chr2	29100177	29199685
chr2	34299597	34400659
chr2	34700135	34800132
chr2	35099399	35199871
chr2	52099211	52499467
chr2	59901076	60300076
chr2	64999332	65099888
chr2	65799496	66599761
chr2	66899888	67000229
chr2	67400679	68099985
chr2	68600166	68699428
chr2	68999976	69099981
chr2	69498868	70100334
chr2	70699873	71200007
chr2	72100341	72400511
chr2	72900452	73900442
chr2	74400143	74900474
chr2	75800484	75901337
chr2	90699890	90999688
chr2	91299958	91900126
chr2	92200938	92299006
chr2	92900183	92999811
chr2	102299985	102401008
chr2	103000389	103100071
chr2	103700156	104100294
chr2	104599878	105000268
chr2	119000144	119099457
chr2	119400073	120000297
chr2	120299615	121499936
chr2	121899184	122101486
chr2	127799746	128099644
chr2	128599483	128702321
chr2	130400266	130499474
chr2	139900353	139998896
chr2	141199948	141299672
chr2	142699815	142799462
chr2	146300149	146399874
chr2	146999595	147100088
chr2	150199713	150299801
chr2	153300202	153399957
chr2	154800070	154899688
chr2	156100374	156199789
chr2	158400285	158499792
chr2	175000272	175199802
chr2	181500022	181900307
chr3	8400192	8900048
chr3	10400032	10500065
chr3	21599958	21799730
chr3	22100215	22299430
chr3	26999914	27199889
chr3	27900495	28701313
chr3	30700884	31001364
chr3	31599828	31699766
chr3	32100488	32799994
chr3	33599659	34100997
chr3	35800339	36000086
chr3	36800216	37100285
chr3	37399575	37600203
chr3	38400002	38499983
chr3	40699754	40800278
chr3	51399038	51500127
chr3	58399925	58599864
chr3	68500297	68600007
chr3	68900220	69198074
chr3	69700094	69799975
chr3	82700048	82799652
chr3	84099816	84198921
chr3	84501139	84999737
chr3	85500110	85599720
chr3	87300651	87699908
chr3	88899981	89099546
chr3	89999756	90399542
chr3	92700020	92800019
chr3	94499739	94900051
chr3	95300310	95500110
chr3	95800078	96199993
chr3	96700889	96799429
chr3	97100019	97500485
chr3	100500390	100700538
chr3	102800136	103399747
chr3	103899589	104200184
chr3	107302148	107398591
chr3	115900402	116001562
chr3	121700039	121999822
chr3	138300290	138599732
chr3	146500290	146599307
chr3	147300213	147900664
chr3	152199703	152299544
chr3	153199870	153599857
chr3	158399497	158500871
chr3	158999418	159900943
chr4	4700382	4900043
chr4	8499438	8600399
chr4	10600191	10699604
chr4	11199725	11599897
chr4	22500681	23000223
chr4	23300010	23399506
chr4	25599522	26400346
chr4	32601180	32698829
chr4	33000138	33501183
chr4	34499626	34899985
chr4	41200035	41499964
chr4	43099828	43299298
chr4	44099798	44200350
chr4	44700399	44900685
chr4	47300211	47401322
chr4	53601569	53699291
chr4	55301026	55399975
chr4	59500922	59699738
chr4	62299977	62399034
chr4	77200790	77499869
chr4	82299950	82499803
chr4	98999838	99099856
chr4	104999907	105099880
chr4	105699978	105799858
chr4	115699853	115799786
chr4	116299556	117000141
chr4	119500582	119600051
chr4	120399859	120599561
chr4	122799988	122899278
chr4	123399990	123600184
chr4	126399936	126499997
chr4	126899999	127000894
chr4	130629476	130700655
chr4	132601012	132699457
chr4	136300168	136599878
chr4	138099471	138199853
chr4	145000142	146600185
chr4	146897480	147800226
chr4	149200225	149299827
chr4	150300013	150399986
chr5	14099494	14200242
chr5	14499809	14600322
chr5	23399847	23699384
chr5	24099781	24199942
chr5	24800321	24899703
chr5	25299568	25500246
chr5	26601833	26699959
chr5	28299523	28400176
chr5	29199788	30289486
chr5	31400110	31899260
chr5	32400448	33000256
chr5	34099648	34899871
chr5	36500405	36600194
chr5	37197941	37601757
chr5	43699977	43800098
chr5	44199901	44600140
chr5	61299862	61499837
chr5	62099797	62800566
chr5	63101362	63200130
chr5	65499503	65700544
chr5	66400139	66500579
chr5	67297666	67399698
chr5	68000173	68099886
chr5	72900028	72999864
chr5	74399713	74600013
chr5	75001078	75099449
chr5	76198901	76599746
chr5	89400267	89599998
chr5	92400429	92900220
chr5	93199979	93399900
chr5	101701127	101799692
chr5	105297396	105499643
chr5	106599238	107000000
chr5	107400930	108599895
chr5	121700159	121799725
chr5	124299914	124400017
chr5	129699621	129792606
chr5	136399493	136599889
chr5	137900775	137999884
chr5	141201282	141299991
chr5	143001739	143099626
chr5	145300210	145399022
chr5	148500639	148599833
chr5	150201890	150800056
chr5	151300021	151600588
chr6	11898275	12100271
chr6	12400094	12500065
chr6	14700282	14800381
chr6	28598895	28799409
chr6	29499887	29899979
chr6	30752531	30900594
chr6	31400326	31499744
chr6	32799659	33901348
chr6	35900014	36500231
chr6	37799133	38000596
chr6	38399808	38600263
chr6	39099806	39200016
chr6	39599999	39700000
chr6	41199715	41299860
chr6	44199767	44500072
chr6	45698931	46298691
chr6	47499336	47899994
chr6	49400357	49500120
chr6	50100000	50200786
chr6	51899518	51999175
chr6	52500505	52800927
chr6	57500549	57999895
chr6	71400095	71499370
chr6	83899940	84000178
chr6	84600142	85100259
chr6	85599966	85700817
chr6	89400532	89598268
chr6	92400158	92599951
chr6	93701155	94300348
chr6	95600021	95699810
chr6	97500378	97599567
chr6	97900957	97999404
chr6	100200072	100298830
chr6	113000811	113199883
chr6	116001163	116400202
chr6	118400339	118599905
chr6	119600308	120001004
chr6	120300091	120799778
chr6	127400514	127500157
chr6	134499341	134601234
chr6	136500521	136599451
chr6	137500264	137599179
chr6	146300164	146599873
chr6	148099843	148399879
chr7	3900279	4000156
chr7	7100015	7199856
chr7	16500274	16600183
chr7	26400420	26600506
chr7	27897902	27999793
chr7	49800169	49900196
chr7	50200011	50899367
chr7	51799925	52799763
chr7	59899777	60198858
chr7	71599755	72499856
chr7	72800036	72999783
chr7	73500677	73599886
chr7	74600269	74699659
chr7	75499763	75701781
chr7	86199804	86300151
chr7	86599264	87401234
chr7	87900900	87999997
chr7	88399652	88500079
chr7	88799741	89398673
chr7	97000104	97299989
chr7	103899632	104000806
chr7	104500029	104599335
chr7	104900113	104999329
chr7	105300608	105699673
chr7	106400017	107300837
chr7	107900012	109099649
chr7	118099970	118300462
chr7	119799096	119900276
chr7	120301105	120798669
chr7	124299847	124399929
chr7	128700526	129199750
chr7	130399465	130500518
chr7	132899778	132999526
chr7	133500037	133599970
chr7	138799951	138900306
chr7	140599843	140700181
chr7	142701497	142799571
chr8	4300485	4700007
chr8	9500180	9599462
chr8	26000233	26099673
chr8	27800547	28000091
chr8	34900035	34999725
chr8	36800610	36899348
chr8	37400602	37499636
chr8	42500370	42600158
chr8	71899430	71999781
chr8	72800144	74499257
chr8	75400703	75499289
chr8	79699366	79800706
chr8	85600535	86100058
chr8	86600242	86699707
chr8	90900811	91300016
chr8	96800384	97000140
chr8	97299291	97699815
chr8	98200096	98300157
chr8	109001791	109300015
chr8	109700357	109899664
chr8	111199935	111298920
chr8	112600021	112796306
chr8	113099842	113199673
chr8	122900062	123000024
chr8	127600007	127699848
chr8	128399680	129200381
chr9	6900117	7300491
chr9	9499906	10299789
chr9	10799627	10999912
chr9	13699904	13901545
chr9	14199305	14400084
chr9	15298277	15400031
chr9	16700397	17099863
chr9	17399986	17999295
chr9	20299772	20599830
chr9	24099809	24399694
chr9	25199607	25302069
chr9	31999084	32200068
chr9	35200684	35299843
chr9	36699795	36800552
chr9	43000127	43099979
chr9	44100297	44198613
chr9	44899801	45000556
chr9	47599433	47799958
chr9	48103273	48399464
chr9	49300698	49800226
chr9	50500356	50599842
chr9	54400507	54502081
chr9	54799148	54998800
chr9	56999910	57101446
chr9	58599590	59000169
chr9	59399399	60001271
chr9	60600123	60699944
chr9	62900318	62999938
chr9	63300001	63399424
chr9	64700283	65099858
chr9	65699974	66000384
chr9	66399769	66899348
chr9	67400212	67499993
chr9	67900212	67998756
chr9	69400059	69499113
chr9	70399501	70799524
chr9	85599944	85799585
chr9	86299391	86499944
chr9	95399264	95500061
chr9	95899891	96300219
chr9	98800251	98899960
chr9	99199490	99600056
chr9	103301150	103399614
chr9	105400258	105500436
chr9	106700211	107199964
chr9	107799255	107900810
chr9	110099898	110200932
chr9	110499781	110599792
chr9	111100395	111200991
chr9	113000045	113099881
chr9	113799672	113901004
chr9	117998927	118199784
chr9	121799485	121899918
chr9	122700235	123000328
chr9	123499793	123600731
chr9	124000857	124400086
chr10	6600118	6799808
chr10	7599412	8000113
chr10	8400803	8500535
chr10	17800071	18099971
chr10	18400549	18500103
chr10	20799927	21399347
chr10	25100226	25499413
chr10	26200750	26399845
chr10	31100088	32600720
chr10	39000240	39099782
chr10	39699723	39900260
chr10	40399609	40497108
chr10	42700376	42800855
chr10	43199988	43399175
chr10	44200296	44299801
chr10	44600421	44900585
chr10	48600078	48999710
chr10	58205882	58599259
chr10	59100085	59400458
chr10	61100094	61199657
chr10	62699974	62799913
chr10	66100040	66300006
chr10	76799769	76999967
chr10	78999572	79100246
chr10	82000862	82599811
chr10	83300212	83600520
chr10	84900088	85199911
chr10	87900874	88200228
chr10	93100185	93199409
chr10	93799398	94199464
chr10	94699861	94800421
chr10	99800387	99899713
chr10	100400129	101200161
chr10	102299331	103398421
chr10	104600251	104699092
chr10	111200273	111299886
chr10	112200735	112500318
chr10	113099286	113499729
chr10	113999721	114400256
chr10	115900011	116199655
chr10	116499372	116600344
chr10	117100219	117199945
chr10	122499879	122599946
chr10	127401230	127499964
chr10	128799934	128899824
chr10	129499196	130400237
chr11	3599584	3701299
chr11	4300369	4599887
chr11	5299805	5400669
chr11	6300181	6399910
chr11	20500147	20599136
chr11	23200097	23900212
chr11	31800051	32000433
chr11	32400417	32698917
chr11	33200201	33500354
chr11	35700456	35799468
chr11	49400106	49700156
chr11	49999874	50400000
chr11	51198824	51299609
chr11	52099088	52200025
chr11	53200961	53300090
chr11	54300059	54799851
chr11	56400451	56500177
chr11	61799494	62499788
chr11	63999046	64199696
chr11	70800076	70900689
chr11	72599998	72900444
chr11	76100020	76199853
chr11	77000825	77700225
chr11	78100508	78299808
chr11	78599946	78700725
chr11	79300206	79500198
chr11	79999991	80799362
chr11	81600089	81699411
chr11	83299784	84499926
chr11	84800162	85600666
chr11	86000000	86800011
chr11	87099495	87200355
chr11	93799055	94100546
chr11	95399997	95799753
chr11	97199786	97300286
chr11	98100455	98300082
chr11	101499140	101599885
chr11	102500534	102600022
chr11	106799892	106900340
chr11	114800328	114899898
chr11	121200040	121299450
chr12	3199683	3701167
chr12	4300049	5099644
chr12	8698096	9100124
chr12	16899744	17000068
chr12	19800555	19899726
chr12	24800570	25000389
chr12	25800233	25999221
chr12	26299672	26399946
chr12	27900046	28099705
chr12	32300090	32399619
chr12	45500089	45899825
chr12	52499633	52600025
chr12	53400194	53499607
chr12	55600013	55899869
chr12	56300890	56398992
chr12	70400575	70499815
chr12	71000171	71197958
chr12	72100601	72199522
chr12	72499246	72800300
chr12	73100164	73300500
chr12	74999915	75099783
chr12	77199889	77899080
chr12	80300078	80400028
chr12	80799857	81599986
chr12	82299698	82399062
chr12	83600016	83899104
chr12	84400367	84499701
chr12	84999017	85398916
chr12	85899965	85999338
chr12	87299993	87401280
chr12	92899849	93000576
chr12	100400453	101100961
chr12	101899774	101999809
chr12	104700058	104799848
chr12	105800359	105899991
chr12	108500271	108799603
chr12	119899999	119999496
chr13	3499805	3600762
chr13	8800167	8999604
chr13	11300080	11399821
chr13	15600444	15700069
chr13	16199569	16399455
chr13	18598633	18699966
chr13	21900187	21999876
chr13	24099676	24199019
chr13	28299626	28899923
chr13	29300264	29899638
chr13	30800655	30900710
chr13	34800095	34899220
chr13	38601360	38800235
chr13	41101126	41199924
chr13	42101333	42199382
chr13	42700607	42799852
chr13	43200368	43500622
chr13	44801482	44898519
chr13	46600567	46699408
chr13	49499843	49699826
chr13	51100001	51199705
chr13	55000301	55300273
chr13	62000053	63100328
chr13	63799823	63901575
chr13	64599080	65599461
chr13	66200553	66500602
chr13	66899890	67700914
chr13	72601112	72699675
chr13	85199912	85300416
chr13	93099542	93400229
chr13	95600561	96899516
chr13	98700044	98899779
chr13	99399972	99600096
chr13	99999626	100100222
chr13	100399973	100699888
chr13	112600119	112700230
chr13	114299645	114599919
chr13	115100166	115299944
chr13	116499196	116699662
chr14	12599794	13099686
chr14	14700238	14799411
chr14	15299413	15399648
chr14	20899935	21799886
chr14	22800082	23200033
chr14	23600962	23699950
chr14	24300119	24399632
chr14	25701074	25799944
chr14	26398987	28300021
chr14	30999979	31100299
chr14	31699294	31899592
chr14	32199744	32300346
chr14	33299556	33499770
chr14	34400063	34799853
chr14	35199937	35500092
chr14	47200078	47298877
chr14	48999488	49300285
chr14	54800136	54899580
chr14	56399485	57000243
chr14	57399735	58800068
chr14	59199306	59600051
chr14	60199599	60300215
chr14	61500067	61599757
chr14	62699965	62800466
chr14	63600015	64301770
chr14	64700010	64999070
chr14	66799963	67100159
chr14	68500089	68599619
chr14	70300195	70799783
chr14	72499910	72700772
chr14	75900040	75999579
chr14	76999480	77100187
chr14	77499999	77899863
chr14	78901491	79000045
chr14	79300265	79699993
chr14	80499595	80999912
chr14	81799373	82099676
chr14	82599804	83100062
chr14	83900308	83999438
chr14	118998211	119100511
chr14	120299883	120499571
chr14	121899514	122198790
chr14	122500153	122800470
chr14	123800190	124799681
chr15	7401675	7500189
chr15	7899446	8499696
chr15	11599465	11700065
chr15	12099933	12199806
chr15	16700770	16799419
chr15	17200211	17299979
chr15	18099542	18399318
chr15	18800002	18999676
chr15	20700063	20802379
chr15	21199928	21300043
chr15	34099021	34600893
chr15	34899717	35900249
chr15	36600431	36699933
chr15	37899381	38100196
chr15	38400015	38500338
chr15	39099477	39600875
chr15	45000659	45099932
chr15	45500339	45599435
chr15	47098825	48299720
chr15	48600506	49000084
chr15	58399566	58500648
chr15	59399384	59500350
chr15	63899895	64000051
chr15	73200134	73400207
chr15	77100017	77299530
chr15	79500176	79599462
chr15	80700133	80900254
chr15	81300482	81699446
chr15	82799778	82898545
chr15	85398904	85499992
chr15	93399074	93498374
chr15	95600102	95700389
chr15	96299026	96400218
chr15	96999684	97099876
chr15	99300345	99399836
chr15	102400419	102699595
chr15	103200108	103499512
chr15	103798994	103899274
chr16	3231576	3599994
chr16	4100177	4199688
chr16	9100722	9499917
chr16	10199885	10299944
chr16	11100295	11299785
chr16	13298245	13900344
chr16	17300170	17400157
chr16	30300406	30399004
chr16	31699767	31899926
chr16	32899398	32999418
chr16	33399169	33699924
chr16	35301227	35399291
chr16	36000700	36100097
chr16	44099975	44200283
chr16	56000467	56099970
chr16	57499684	57600090
chr16	58400012	58700215
chr16	94300377	94499964
chr17	3099976	3200123
chr17	5600212	5698955
chr17	8100509	8199577
chr17	9500794	9799764
chr17	10199907	10300544
chr17	10600406	10700104
chr17	12100726	12199960
chr17	13799287	13900197
chr17	26700163	26799945
chr17	28400670	28499842
chr17	30000126	30599834
chr17	32199899	32300012
chr17	32699906	33700034
chr17	38500067	38899918
chr17	39799878	39900268
chr17	47100354	47399464
chr17	65997698	66099438
chr17	74099724	74200807
chr17	74499911	74900156
chr17	80000614	80099952
chr17	80600087	80700286
chr17	81300126	81399845
chr17	83301195	83500075
chr17	84200196	84501208
chr17	85999771	86700361
chr17	87999603	88100145
chr17	88402200	88499556
chr18	3001228	3800028
chr18	4200372	4500005
chr18	5200321	6799871
chr18	10699993	10801099
chr18	11600162	11799894
chr18	12799581	12999977
chr18	13700403	13800794
chr18	14100270	14900132
chr18	20799445	21100147
chr18	24900130	25400479
chr18	32699078	32900227
chr18	34200022	34500020
chr18	34901102	35200431
chr18	35499885	35799331
chr18	36500542	36700052
chr18	37099967	37299939
chr18	37600062	37998493
chr18	39400737	39499986
chr18	44799693	44999640
chr18	46699869	47099759
chr18	49699983	50000121
chr18	53700238	54000703
chr18	54400774	54499950
chr18	62300232	62399705
chr18	66099794	66300001
chr18	67799871	68399726
chr18	73900099	74100069
chr18	76200645	76299617
chr18	77099776	77199940
chr18	77600151	77699074
chr18	80799676	80899026
chr19	3499315	3599993
chr19	4299843	4400379
chr19	7400267	7799149
chr19	10500451	10600136
chr19	21200569	21300827
chr19	23200241	23799534
chr19	32700233	32899757
chr19	36599671	37200297
chr19	37900020	37998684
chr19	38899457	39000349
chr19	40899947	40999558
chr19	41499049	41599476
chr19	42502205	42599949
chr19	43800072	44100804
chr19	44900372	44999931
chr19	45400662	45499141
chr19	46199497	46299792
chr19	46900755	47000084
chr19	53899936	54000295
chr19	55300174	55399645
chr19	59000100	59098772
chrX	12699691	12799937
chrX	13099884	13198375
chrX	16599947	16700673
chrX	20399560	20500398
chrX	38101524	38199889
chrX	41400109	41899744
chrX	47800106	47899501
chrX	48500987	48699974
chrX	48998288	49200318
chrX	60200036	60399637
chrX	68602252	68900059
chrX	84400039	84499618
chrX	85099580	85199549
chrX	85500017	85800228
chrX	94100284	94199745
chrX	98300043	98899860
chrX	99999185	100299665
chrX	100899147	101200075
chrX	103300472	103399597
chrX	147400808	147500612
chrX	159200637	159300011
chrX	164299780	164400533
chrX	167300032	167398668
chrX	169800380	169899050

## Sheet: NAD-LAD
NAD/LAD
	Start	End
chr1	5225821	5700653
chr1	6457961	6800289
chr1	6231281	6353281
chr1	7900798	7999912
chr1	9100958	9199429
chr1	11003301	11263431
chr1	11517551	12626285
chr1	10222571	10790331
chr1	13846541	14051981
chr1	14510281	14653581
chr1	15498570	15607811
chr1	16210799	16457701
chr1	17249363	17609667
chr1	17731041	17905433
chr1	19300000	19399876
chr1	20399815	20499962
chr1	21800124	21900058
chr1	23443091	23692811
chr1	24107531	24200344
chr1	25263945	25399549
chr1	25798786	25900179
chr1	26300015	26600001
chr1	27800001	27898911
chr1	29000148	29098761
chr1	30799081	30799181
chr1	31499980	31699971
chr1	32200845	32599825
chr1	33199745	33520619
chr1	44235891	44799348
chr1	45659091	45780411
chr1	45100123	45570571
chr1	46799114	46867043
chr1	47170361	47900030
chr1	48597924	48799191
chr1	49600351	49699990
chr1	50499977	51099827
chr1	53026551	53301324
chr1	53699908	53759961
chr1	54298628	54460593
chr1	56027401	56698179
chr1	60963821	61099812
chr1	61400339	61401391
chr1	61579551	61899767
chr1	62300142	62399272
chr1	65330731	65599807
chr1	66099891	66721331
chr1	67100557	67399798
chr1	71154631	71300191
chr1	76399490	76900077
chr1	77300895	77345591
chr1	77564531	77798833
chr1	79199817	79627601
chr1	80000115	80138081
chr1	80382787	80713351
chr1	80839055	81231089
chr1	81326691	81400711
chr1	82699930	82748601
chr1	83196291	83699954
chr1	96015971	96399904
chr1	96800732	97000710
chr1	97300339	97555111
chr1	99712453	99929141
chr1	102809811	103099470
chr1	103500466	103600791
chr1	103823711	104000789
chr1	104500125	104900074
chr1	105499681	105800354
chr1	106200000	106400704
chr1	107007415	107099806
chr1	106699308	106873921
chr1	108468385	108582531
chr1	110101485	110299720
chr1	110899171	111499128
chr1	111799947	112199850
chr1	113500462	114000329
chr1	114300181	114999985
chr1	115699696	115762301
chr1	115878183	116398044
chr1	116700073	117300223
chr1	118199859	118599751
chr1	119599254	119898945
chr1	123526131	123600553
chr1	125400033	125499670
chr1	126100305	126198498
chr1	127699709	128398646
chr1	131299816	131599020
chr1	132461101	132498920
chr1	140536151	140600198
chr1	141200491	141300971
chr1	141700178	142201323
chr1	142701123	144299603
chr1	144600109	144699531
chr1	146500418	146699719
chr1	148600144	148699718
chr1	149000209	149199277
chr1	150299630	151000357
chr1	151299538	152099874
chr1	152800391	152867173
chr1	157145331	157256781
chr1	159042941	159295109
chr1	160292881	161099808
chr1	161799366	161900396
chr1	163946149	164397381
chr1	163250731	163799867
chr1	162301178	162551301
chr1	165300047	165500079
chr1	165959221	166000407
chr1	166800538	166921101
chr1	170700038	170899737
chr1	174700492	174799766
chr1	176456031	177300347
chr1	177907391	178099035
chr1	177699865	177793545
chr1	179744351	180114319
chr1	185420281	185499466
chr1	185999804	186218681
chr1	194707701	194885051
chr2	7200085	7300344
chr2	7700246	7899571
chr2	8300103	9201503
chr2	10357941	10969631
chr2	11721041	11878709
chr2	12427651	13388289
chr2	13548629	13949941
chr2	14308469	14962467
chr2	21261581	21829171
chr2	23093061	23345371
chr2	23465031	23758781
chr2	23903341	24197101
chr2	19799708	20013589
chr2	21997571	22722871
chr2	36173199	36699882
chr2	37000735	37189381
chr2	39110405	39300125
chr2	39699241	41500286
chr2	41901325	43500297
chr2	44415221	44765921
chr2	45065849	46500024
chr2	43901733	44309131
chr2	48382061	48500620
chr2	47199890	48261093
chr2	48810099	49162619
chr2	49999912	50047961
chr2	50167681	50399597
chr2	53099974	53399939
chr2	53800380	54400364
chr2	54700631	54798947
chr2	55100702	55199903
chr2	55499550	55599822
chr2	56000226	56900102
chr2	57600703	58100151
chr2	61199927	61398966
chr2	61699733	62099487
chr2	62900208	64199930
chr2	64500011	64600141
chr2	76600464	76895561
chr2	79518215	80200281
chr2	80520841	80700547
chr2	77899752	78681901
chr2	80999897	81700109
chr2	82199179	82299579
chr2	82600153	82699649
chr2	83200318	83398898
chr2	83800234	84272461
chr2	85500583	85599991
chr2	88300121	88600094
chr2	89300105	89600294
chr2	94331311	94500136
chr2	94800269	95099572
chr2	95900242	96298842
chr2	96599786	96899646
chr2	97500239	97599433
chr2	98201684	98299709
chr2	98599913	98901175
chr2	100801400	100899995
chr2	105700001	106224881
chr2	108100353	108399443
chr2	108699791	108799992
chr2	109869469	110100325
chr2	109198490	109715201
chr2	110499916	111698462
chr2	113699973	113700313
chr2	112619361	113567571
chr2	114053953	114100635
chr2	114400607	115367921
chr2	117098551	117400206
chr2	122595571	122599953
chr2	123000186	123099808
chr2	123800056	123899814
chr2	125151791	125200107
chr2	125799934	126000332
chr2	126299891	126320601
chr2	134099762	134199657
chr2	136300545	136399743
chr2	145799531	145900053
chr2	159400635	159899916
chr2	160995449	161100657
chr2	178075181	178099443
chr3	3412479	3899571
chr3	4402094	4500321
chr3	4899488	6099527
chr3	6499719	6599892
chr3	7000253	7100185
chr3	7399811	7492661
chr3	7899420	8100743
chr3	10800334	10999395
chr3	12099997	12599983
chr3	12998256	13298290
chr3	14693471	14914291
chr3	13999959	14570211
chr3	15266849	15300791
chr3	15900459	15939831
chr3	17754051	17899656
chr3	16165671	17679331
chr3	19700379	19907411
chr3	20081121	20400568
chr3	22999527	23100248
chr3	23800740	24200219
chr3	24701178	25015909
chr3	25131437	25500724
chr3	26199890	26599047
chr3	29701541	29827129
chr3	29099670	29582131
chr3	33099185	33189621
chr3	39914569	40099326
chr3	41599915	41799875
chr3	42300313	42400323
chr3	42800044	42899507
chr3	43600594	43698677
chr3	44900945	46000949
chr3	47200347	47500881
chr3	47799997	49503699
chr3	50199071	50500011
chr3	55600601	55953731
chr3	56700515	57199665
chr3	57699970	57900399
chr3	59952031	60999576
chr3	59101280	59839097
chr3	61299179	61399443
chr3	61701371	61901001
chr3	62398181	62600181
chr3	63486481	63692561
chr3	63151621	63354199
chr3	64131701	64300193
chr3	63806391	63963973
chr3	63000418	63031311
chr3	64800483	64899232
chr3	66600872	66698885
chr3	66999109	67229461
chr3	67999627	68016411
chr3	70400025	70500297
chr3	72200741	72900195
chr3	74999475	75199529
chr3	75534481	75600979
chr3	75899701	76000627
chr3	76301019	76999657
chr3	79729031	80000164
chr3	80925539	81499552
chr3	80599952	80756581
chr3	82200590	82299732
chr3	86199138	86563039
chr3	91400177	91748171
chr3	99298867	99700518
chr3	100034961	100101464
chr3	104977791	104999857
chr3	105793341	106799001
chr3	109799425	109998984
chr3	110299679	110899992
chr3	113599842	113800752
chr3	114799065	115300746
chr3	117100196	117200451
chr3	118599787	119300536
chr3	119699375	120578111
chr3	123240051	123299786
chr3	124600182	124700176
chr3	125101331	126100339
chr3	126399712	126500293
chr3	126799591	126861791
chr3	128000252	128099554
chr3	128399833	128800019
chr3	131700091	132201645
chr3	132811781	132959801
chr3	135407531	135499704
chr3	134699886	134870041
chr3	135800388	135900891
chr3	136198942	136313781
chr3	136419101	137001048
chr3	137299824	137409081
chr3	138899914	139100100
chr3	140600026	140999853
chr3	142196581	142325531
chr3	141301281	141462129
chr3	142799384	143299800
chr3	144899961	145000234
chr3	148200675	148299931
chr3	149498816	149899997
chr3	150200573	150299330
chr3	150600831	151099886
chr3	151700041	151727035
chr3	155400384	155498747
chr3	156001160	156699049
chr3	157263541	157534789
chr4	4181631	4400133
chr4	6155351	6281121
chr4	5755881	6041427
chr4	6491731	6501258
chr4	6800466	7701054
chr4	9399262	9443721
chr4	12182921	12200085
chr4	13784061	14408827
chr4	14895579	14999980
chr4	13257285	13642731
chr4	15400306	15867781
chr4	18438451	18600274
chr4	16006815	18293691
chr4	18899869	18999554
chr4	19705401	19870301
chr4	20017891	20100536
chr4	20398489	20899327
chr4	21301261	21597791
chr4	24574691	24723651
chr4	24200500	24347611
chr4	28744051	28999825
chr4	29399974	29599220
chr4	30001009	30199595
chr4	30499854	31199868
chr4	34047965	34099977
chr4	35700804	36699670
chr4	37700027	37799716
chr4	38299570	38800110
chr4	39300005	39499938
chr4	48141625	48409537
chr4	49667425	49799930
chr4	50100431	50199869
chr4	50599822	51001356
chr4	51299905	52101969
chr4	52399376	52413889
chr4	54399301	54498927
chr4	55898953	56399931
chr4	58806955	58900079
chr4	64400027	65000210
chr4	65356319	65402440
chr4	65899517	65962081
chr4	66499717	67099715
chr4	68000017	69876081
chr4	72099932	72200544
chr4	72600086	73099706
chr4	73400050	73600547
chr4	74062309	74841801
chr4	81599473	81625973
chr4	83400793	83520683
chr4	84349651	84802141
chr4	86610811	86900861
chr4	85066365	86182043
chr4	87200150	87299712
chr4	87755581	87919859
chr4	88493721	88753681
chr4	89026291	89500196
chr4	88038161	88285031
chr4	89999490	90198891
chr4	90700564	90899100
chr4	91199992	91400716
chr4	92000002	92599983
chr4	93300199	93699394
chr4	94306881	94606791
chr4	94878561	95000643
chr4	94100617	94169037
chr4	95500233	96900293
chr4	98627301	98699959
chr4	97199741	98346451
chr4	99855951	100432381
chr4	100842961	100899604
chr4	102299705	102599704
chr4	103128951	103200108
chr4	103499802	103899980
chr4	104299809	104435671
chr4	104605531	104700325
chr4	109786071	110999840
chr4	108925179	109064561
chr4	111699379	111723791
chr4	114900317	115098655
chr4	120948867	121199741
chr5	4200229	4292441
chr5	5000223	5199682
chr5	5786695	5799600
chr5	6300149	6399751
chr5	6698270	6800086
chr5	7700031	7899987
chr5	9171141	9200494
chr5	10500497	10699013
chr5	12199947	12599632
chr5	13000826	13600146
chr5	15798625	16433411
chr5	18371791	18699690
chr5	16799576	17847601
chr5	19399693	19500316
chr5	19899938	20048881
chr5	21487831	21498956
chr5	22259661	22724671
chr5	39239031	39498787
chr5	40200503	40299485
chr5	40800359	41099715
chr5	41599974	41899935
chr5	42900252	43300653
chr5	45192635	45199962
chr5	45699850	45769611
chr5	46271341	46399543
chr5	46999979	47499985
chr5	48100803	48399818
chr5	48699608	49500235
chr5	50523471	50599651
chr5	49800319	50346561
chr5	50999831	51599046
chr5	52099249	52200553
chr5	54600951	54899928
chr5	55200199	56699615
chr5	57001042	57098913
chr5	57800266	58199900
chr5	59500984	59599488
chr5	59899998	59999734
chr5	60299357	60400238
chr5	60900194	61000555
chr5	68700147	68899829
chr5	70100011	70199708
chr5	70800161	71199546
chr5	71498081	72400094
chr5	78600079	78699953
chr5	80700986	80799999
chr5	81199097	81969631
chr5	82096461	82299703
chr5	83899779	84200225
chr5	85000617	85200424
chr5	85500328	85701463
chr5	85999876	86338841
chr5	87399535	88400443
chr5	88700262	88801129
chr5	90424307	90499883
chr5	91093781	91299775
chr5	95999766	96346921
chr5	97699276	97999923
chr5	98400048	98601212
chr5	98900438	99000715
chr5	99900795	99906815
chr5	102602721	102799905
chr5	103200006	103298836
chr5	104589301	104758109
chr5	109156651	109952371
chr5	131663061	131885921
chr5	132337211	132599950
chr5	146200198	146299899
chr6	3577191	4343191
chr6	6558319	6766031
chr6	6917139	7000165
chr6	8944811	9098760
chr6	8330209	8595931
chr6	10499967	10799996
chr6	12867141	12999137
chr6	13826721	14099899
chr6	15749641	16800663
chr6	17400251	17530781
chr6	17654481	17900001
chr6	20700485	20799566
chr6	21199421	21599946
chr6	23000041	23000831
chr6	23469221	23700202
chr6	24400806	24524381
chr6	24676701	25399403
chr6	25795811	25899539
chr6	25700056	25711191
chr6	27200031	27300081
chr6	28173829	28300490
chr6	27700172	28058091
chr6	35483041	35600309
chr6	40438325	40500285
chr6	40800925	40899649
chr6	41700221	41800474
chr6	42338535	42899958
chr6	43345381	43522031
chr6	56876161	57199735
chr6	58606373	58700072
chr6	59100256	59300024
chr6	60000193	60699889
chr6	62000449	62597806
chr6	63699215	64100214
chr6	66498051	66599956
chr6	65826229	66405931
chr6	67284031	67499914
chr6	67800264	67899571
chr6	68399868	68500227
chr6	68799759	69099822
chr6	69598755	70000077
chr6	73899627	74400724
chr6	75099965	75199174
chr6	75500489	75599972
chr6	75900802	75999805
chr6	76501495	77599413
chr6	78200307	78399822
chr6	78700634	78800190
chr6	79396735	79499841
chr6	79799955	80199290
chr6	80499684	80599263
chr6	81300698	81399813
chr6	90022203	90200185
chr6	95114281	95299812
chr6	96400449	96699418
chr6	98399157	98599794
chr6	102599957	103900447
chr6	104300437	104399775
chr6	105799524	106099288
chr6	108213821	108345799
chr6	106777941	108001197
chr6	109199992	109399393
chr6	109699770	110099121
chr6	110600634	110699764
chr6	121601057	121700631
chr6	123100061	123399158
chr6	123799684	124199649
chr6	129100492	129600183
chr6	131377825	131699885
chr6	133099883	133199735
chr6	138500048	139099512
chr6	139800403	139999308
chr6	141400042	141800256
chr6	142100218	142242571
chr6	147400496	147599605
chr6	148799744	148823719
chr7	5300008	5399917
chr7	6407301	6539425
chr7	10400376	10598909
chr7	12238101	12299060
chr7	12799945	12899710
chr7	13200257	13299978
chr7	14100036	14499972
chr7	17748591	17999929
chr7	40501258	40599787
chr7	41299779	43300459
chr7	54921891	55041689
chr7	57600382	58800551
chr7	59199756	59210851
chr7	61099258	61199079
chr7	61499994	61600060
chr7	62000442	62299624
chr7	63000369	63023081
chr7	67216231	67699895
chr7	68000513	68100501
chr7	69620621	69998477
chr7	69200190	69508661
chr7	76200041	77099987
chr7	77556461	77671531
chr7	78199480	78400553
chr7	81130791	81399602
chr7	83400634	83499850
chr7	84598767	85200747
chr7	85810291	85900460
chr7	91564301	91699056
chr7	90099313	90711833
chr7	91999861	92100122
chr7	92499327	93199319
chr7	93498362	94500135
chr7	95199745	95801509
chr7	96199944	96300785
chr7	97733311	98300093
chr7	98599304	98700186
chr7	100200369	100400249
chr7	100698392	100800304
chr7	101099734	101300092
chr7	101999989	102800019
chr7	109667831	109699953
chr7	109999924	111100088
chr7	111999962	112100218
chr7	113300619	113600602
chr7	114200728	114300258
chr7	115600099	116000133
chr7	116403401	116499851
chr7	121600529	121699340
chr7	122899744	123201712
chr7	126188589	126199944
chr7	127500517	127599239
chr7	136655831	136727291
chr8	3800040	3899988
chr8	5001262	5299986
chr8	6400928	6700429
chr8	7500259	7599749
chr8	17300090	17399248
chr8	17700501	17799120
chr8	18971341	19100158
chr8	22400193	22499926
chr8	28999694	29199884
chr8	30599898	30799676
chr8	31200210	31299308
chr8	31600680	31699670
chr8	32399373	32700874
chr8	33499952	33598784
chr8	38300004	38399918
chr8	39000063	39200059
chr8	40245401	40499614
chr8	40000398	40068111
chr8	41199563	41370861
chr8	42901097	43200014
chr8	43500926	43800180
chr8	49937671	50299996
chr8	50700384	50799532
chr8	51200104	51600456
chr8	53000325	53099971
chr8	53399965	53600080
chr8	53998954	54599987
chr8	54900118	55099814
chr8	55799154	56199874
chr8	56498735	56800377
chr8	57100010	57199984
chr8	57600179	57899964
chr8	58400076	58499423
chr8	59400270	59700280
chr8	60294881	60300229
chr8	60800178	61100690
chr8	61599854	61900695
chr8	64229721	64339951
chr8	63506649	63651411
chr8	65400285	65700016
chr8	66099860	66816091
chr8	67836041	68400108
chr8	69299113	69373111
chr8	75999552	77000276
chr8	78900337	79200065
chr8	80300280	80478971
chr8	82700359	82800286
chr8	85199853	85266811
chr8	93000148	93231571
chr8	95700038	95799774
chr8	99200000	99299713
chr8	100000005	100099929
chr8	101400584	101700119
chr8	102000033	102099749
chr8	102800800	103200477
chr8	107298970	107399648
chr8	118338891	118789721
chr9	4089123	4189431
chr9	3536837	3975377
chr9	4320211	4800301
chr9	5542721	5599183
chr9	5300918	5409295
chr9	6199933	6399674
chr9	8140981	8400002
chr9	8699734	8800011
chr9	9099313	9198121
chr9	11468169	11700050
chr9	12000167	12199995
chr9	12899744	13000223
chr9	18299718	18480871
chr9	18594381	18899781
chr9	19519101	19699295
chr9	19300052	19383635
chr9	22669591	22799801
chr9	23700138	23799887
chr9	25600215	25899270
chr9	26199680	26351831
chr9	33000637	33199956
chr9	33500425	34208535
chr9	35600120	35799304
chr9	37600273	38300015
chr9	38699936	39956855
chr9	50900916	51000127
chr9	53000689	53011537
chr9	55600581	55715941
chr9	71801068	71938539
chr9	74199667	74500044
chr9	75000197	75057971
chr9	76100044	77221551
chr9	79686081	79799723
chr9	78599618	79556471
chr9	80099621	80200313
chr9	80599368	80799727
chr9	81700005	82399341
chr9	82799481	83242531
chr9	83865301	83900234
chr9	84199821	85200244
chr9	87200150	87299907
chr9	88473931	88501315
chr9	90300589	91100016
chr9	91500353	92000321
chr9	92800104	93199431
chr9	94653711	94999915
chr9	94500070	94522549
chr9	101036871	101200627
chr9	112500096	112599697
chr10	4900132	5092571
chr10	5201361	5501074
chr10	9635615	10399515
chr10	11096721	11297881
chr10	10799737	10882329
chr10	11799951	12144661
chr10	13310281	13610681
chr10	13801791	14099602
chr10	14699394	15000036
chr10	17049341	17192821
chr10	15798918	16875819
chr10	23100157	23125851
chr10	24123429	24241371
chr10	30566321	30600829
chr10	28105221	30246559
chr10	26999474	27520351
chr10	32999940	33340341
chr10	34107311	34699409
chr10	35000825	36220211
chr10	37500060	38557091
chr10	45638571	46422571
chr10	50665631	50900081
chr10	51339081	51500093
chr10	52154461	52199979
chr10	52699968	53090101
chr10	53364481	55199742
chr10	55499740	55600424
chr10	55900269	56089281
chr10	57293823	57711571
chr10	57099230	57158301
chr10	63200492	63300403
chr10	64301309	65300133
chr10	72300217	73599597
chr10	73900935	73999819
chr10	74299660	74378311
chr10	88800610	88848791
chr10	88972401	89087155
chr10	89217791	89300593
chr10	89700153	90151381
chr10	90347073	90492341
chr10	90741871	90800015
chr10	91499660	91699959
chr10	95900297	96065295
chr10	97398356	97500144
chr10	98299992	98359231
chr10	105287931	105300478
chr10	105600363	105900129
chr10	106200555	106299535
chr10	106599860	107000249
chr10	107399934	107590035
chr10	107913561	108299902
chr10	108699961	110162939
chr10	114936939	115195699
chr10	115306551	115600043
chr10	121800063	121927481
chr10	122998019	124300206
chr10	125472061	125499798
chr11	9799893	10500210
chr11	10799732	10899252
chr11	11199514	11500414
chr11	12487561	13099084
chr11	13399981	13700037
chr11	14100075	15099116
chr11	15399946	15700278
chr11	16100017	16334945
chr11	17186319	17743901
chr11	17913351	18001189
chr11	18300151	18399886
chr11	18939291	18999925
chr11	21338931	22080341
chr11	29194541	29409383
chr11	26361111	29030191
chr11	26115301	26246871
chr11	24799588	25970281
chr11	30818841	31242781
chr11	30499587	30541191
chr11	36599862	37800038
chr11	38700311	40455091
chr11	40584031	40898907
chr11	41199781	42700135
chr11	43777839	43800004
chr11	46900082	48100352
chr11	55983151	56099828
chr11	55700007	55875051
chr11	65698586	65800307
chr11	73300174	73400377
chr11	73699939	74172339
chr11	90584821	90700074
chr11	91099865	91600697
chr11	91899701	92599994
chr11	93299306	93401311
chr11	104570359	104600196
chr11	105288431	105300084
chr11	105599358	105767717
chr11	108499358	108733821
chr11	109901247	110197531
chr11	110700198	111199386
chr11	112100355	112200156
chr12	5900129	6500351
chr12	6899382	7500158
chr12	9799825	9900246
chr12	10199678	10300539
chr12	10614391	10966811
chr12	11362691	12170831
chr12	13278791	13505659
chr12	13655701	13791449
chr12	15147451	15400065
chr12	31340051	31562281
chr12	32993399	33258131
chr12	34167621	34582291
chr12	34686551	35499688
chr12	37114571	39199936
chr12	39699685	39800458
chr12	41235161	41520661
chr12	40500023	40520579
chr12	41956871	42898965
chr12	43199820	44999229
chr12	46500307	47799766
chr12	48599675	48700483
chr12	49600301	50340971
chr12	50799837	50899770
chr12	51299929	51799780
chr12	57475391	57499560
chr12	57099339	57331901
chr12	57807851	58274611
chr12	58378129	58399523
chr12	58999443	60048831
chr12	60800031	61299786
chr12	61599984	64004809
chr12	64166301	65998201
chr12	67422441	67499335
chr12	66377569	67303551
chr12	68300021	68899562
chr12	69299964	69399056
chr12	69800066	69900473
chr12	76035783	76101193
chr12	75499880	75894831
chr12	78347181	78621071
chr12	79399408	79600307
chr12	89355901	89564451
chr12	88999957	89164391
chr12	89708879	90801346
chr12	91099773	91299270
chr12	92500153	92549219
chr12	93400547	93899963
chr12	94399511	94700790
chr12	95199912	95999262
chr12	96301946	96799868
chr12	97095826	97500122
chr12	98699651	98900188
chr12	102800120	102900086
chr12	116357329	116499983
chr12	118199094	118300091
chr12	118703311	118915481
chr12	119078635	119500221
chr13	4319701	4557943
chr13	4839563	4899764
chr13	5300496	5727871
chr13	5921135	6299528
chr13	7300970	7399475
chr13	9891871	10099514
chr13	13629551	13700306
chr13	14799469	15000071
chr13	14220281	14681919
chr13	17000184	17763615
chr13	21081291	21237731
chr13	19800101	20044351
chr13	23095099	23310129
chr13	25999951	26800083
chr13	27600421	27699911
chr13	31973129	32300553
chr13	32800090	32886071
chr13	33185401	33200032
chr13	33601383	33936663
chr13	35600426	35700556
chr13	36411051	36499544
chr13	37100354	37199721
chr13	39800436	39963533
chr13	60998861	61501129
chr13	68800242	68898615
chr13	74779191	74799685
chr13	75100230	75301072
chr13	75699980	75799286
chr13	76099909	76200172
chr13	76500585	78200401
chr13	78501097	78699847
chr13	78998862	79400205
chr13	81109575	81299674
chr13	79798914	81002293
chr13	81600112	81699928
chr13	83943951	84335609
chr13	82400661	83785881
chr13	86253401	86599195
chr13	88199858	89300051
chr13	91094911	91100141
chr13	89599747	90983061
chr13	92299997	92599537
chr13	102100242	102453917
chr13	102583691	102900621
chr13	104215565	104399831
chr13	104585531	104707879
chr13	105409181	105575531
chr13	105743051	106399990
chr13	106797520	107099889
chr13	109199201	109978551
chr13	108101085	108242831
chr13	110066631	110299703
chr13	110903811	110999568
chr13	111399954	111500133
chr13	117199959	117799308
chr13	118199871	118700685
chr13	118999944	119493074
chr14	10321713	10420295
chr14	9569981	9983787
chr14	10532285	11198940
chr14	11700637	11798091
chr14	14065111	14200077
chr14	16198575	16499977
chr14	17501821	17700869
chr14	18556151	18748301
chr14	18875069	19000092
chr14	18100227	18207891
chr14	20075943	20099619
chr14	20399715	20503041
chr14	38201865	38299098
chr14	38999902	39498783
chr14	39800317	40000246
chr14	40499946	40899801
chr14	45099980	45358975
chr14	50460961	50699952
chr14	50071091	50332611
chr14	52199578	52300238
chr14	53000953	53099876
chr14	71600980	71999882
chr14	73199709	73266821
chr14	74800135	74899912
chr14	86856431	87099604
chr14	85200124	86755871
chr14	87576621	87599820
chr14	87400536	87424671
chr14	88200059	88599564
chr14	88900695	88999833
chr14	91200004	91699853
chr14	92100368	92399933
chr14	92699571	93701140
chr14	94000565	94300171
chr14	95200814	95300413
chr14	95699089	95800618
chr14	96700135	96899722
chr14	97499127	99201098
chr14	100827551	101099905
chr14	101399947	101699984
chr14	102399785	102799919
chr14	103099926	103378781
chr14	104299732	104500033
chr14	104946781	105141641
chr14	106800635	107000302
chr14	107700178	108598358
chr14	109200350	109299624
chr14	110799710	110900119
chr14	112500285	112699899
chr14	113100406	113600150
chr14	114600106	114699544
chr14	115541049	116400570
chr14	115198973	115430937
chr14	123100136	123221091
chr15	3399898	3901701
chr15	6014291	6153407
chr15	4012421	5012481
chr15	5201841	5818793
chr15	9397581	10004781
chr15	13499813	14500093
chr15	15500541	15899896
chr15	22762051	23400165
chr15	24000675	24199903
chr15	24899222	24934811
chr15	25947881	27143841
chr15	28596326	28900067
chr15	30108871	30260411
chr15	30696351	30809559
chr15	30422411	30569901
chr15	29500151	29910353
chr15	32899571	33300373
chr15	40599557	40969059
chr15	41400118	41477791
chr15	44317169	44426417
chr15	43181041	44171571
chr15	41823205	43051091
chr15	49400512	49500909
chr15	50746941	51550591
chr15	50100167	50635373
chr15	52599155	52935311
chr15	53192291	53900575
chr15	54198908	54699837
chr15	55600291	55632829
chr15	60300305	60500060
chr15	61001325	61700653
chr15	62400326	63476531
chr15	64500905	64899911
chr15	65768931	66700340
chr15	65198952	65631071
chr15	68306281	68400053
chr15	69700097	71788061
chr15	72099626	72199663
chr15	89900387	90002051
chr15	90098689	90699904
chr15	91799419	92825191
chr16	14499811	15030131
chr16	15499814	15521331
chr16	18977111	19752311
chr16	24607031	24764201
chr16	25606421	25699901
chr16	26100347	26930721
chr16	27046031	27500398
chr16	27899562	28300222
chr16	29500288	29569091
chr16	37022691	37435479
chr16	40398870	42161799
chr16	42939331	43499613
chr16	44799916	45024301
chr16	45162829	45299210
chr16	46565909	46900000
chr16	47200032	47699904
chr16	48677551	49100318
chr16	49500594	49599720
chr16	50250161	50361581
chr16	52399268	52499706
chr16	53200186	53299482
chr16	57010981	57107879
chr16	59399634	59445785
chr16	59650883	59800417
chr16	60299027	60400149
chr16	62000089	62099298
chr16	62919121	63600617
chr16	64199992	64300513
chr16	64699866	64742101
chr16	65299976	65399850
chr16	66600329	66998329
chr16	69501028	69600134
chr16	69999726	70700034
chr16	71300373	71399201
chr16	72773091	72916111
chr16	71799625	72594341
chr16	73799973	74499613
chr16	74799234	75999137
chr16	76600118	76698405
chr16	77198345	77800404
chr16	78700701	79299897
chr16	80800112	80899934
chr16	81299743	82000023
chr16	82300541	82899873
chr16	83499988	83599990
chr16	84100286	84300323
chr16	84999112	85072861
chr16	85186125	85399861
chr16	86000253	86200724
chr16	88600323	88999953
chr16	89400324	89499993
chr17	3614721	4158711
chr17	15970081	17076379
chr17	18100297	18298264
chr17	20102153	21000531
chr17	21399852	21558601
chr17	21717641	21838399
chr17	21908541	22900002
chr17	23400236	23499744
chr17	36499582	36699963
chr17	37599872	38102705
chr17	40199574	40548191
chr17	41127391	41314951
chr17	40679799	40960149
chr17	41429079	41599856
chr17	42000214	42099807
chr17	42399885	42500024
chr17	42799844	42876911
chr17	44098901	44099279
chr17	44929131	45099368
chr17	50585855	50767381
chr17	50950531	51200479
chr17	52200011	53593591
chr17	53840659	55900808
chr17	57495351	57500131
chr17	57799517	59400600
chr17	59799820	59900213
chr17	60299428	60499608
chr17	60799410	61299880
chr17	61799720	62199164
chr17	62599495	62799642
chr17	64240131	64399553
chr17	65499428	65600569
chr17	69862605	70299897
chr17	71375701	71525829
chr17	76099672	76300334
chr17	77200309	77500972
chr17	77800155	78202069
chr17	78703851	78791791
chr17	81700393	82058359
chr17	89071911	90299463
chr17	90599558	91400343
chr17	92100354	92200653
chr17	92500147	94800058
chr18	7939849	8071479
chr18	8483351	8600494
chr18	7296980	7429711
chr18	9738831	9887391
chr18	16650781	16699513
chr18	15569421	15639225
chr18	16208214	16576164
chr18	15764611	16087004
chr18	17099886	17299933
chr18	17800029	18344594
chr18	20248631	20399475
chr18	19700036	20208886
chr18	21491352	21530111
chr18	21615503	21779231
chr18	21816865	22454955
chr18	22510047	22999946
chr18	23729035	23781839
chr18	26035225	26155451
chr18	27909411	28591611
chr18	26207394	26592051
chr18	28999883	29703464
chr18	30946531	31322119
chr18	31454071	31718551
chr18	40065901	40323589
chr18	40469929	41499895
chr18	43560939	44200641
chr18	45700348	45800239
chr18	48100054	49200254
chr18	50300379	50399893
chr18	50699880	50900795
chr18	51599362	52499539
chr18	55719531	56000383
chr18	58862321	59598701
chr18	60199875	60500284
chr18	63666121	63794553
chr18	66900909	66999909
chr18	69365581	69480821
chr18	69993331	70000158
chr18	70400648	70618921
chr18	70818035	71000018
chr18	71500290	72999575
chr18	78567343	78899621
chr18	79401104	79700215
chr18	84392291	84600212
chr18	85200031	87099823
chr18	88100377	88199877
chr18	88699922	89500491
chr18	90199978	90600056
chr19	9212861	9499738
chr19	11124231	11250801
chr19	12109971	12513811
chr19	12664941	12789551
chr19	11426461	11812811
chr19	13500410	13898705
chr19	14969571	15867463
chr19	14400064	14481331
chr19	16699349	16799477
chr19	17699436	18099921
chr19	18999706	20699799
chr19	22015111	22899436
chr19	24386411	24546691
chr19	24899295	24933161
chr19	25800192	26300080
chr19	27758151	28000085
chr19	28315031	28566781
chr19	30654871	31082811
chr19	31856061	32032551
chr19	30326201	30530395
chr19	31200051	31727321
chr19	33199732	33300343
chr19	34371901	34399487
chr19	33800289	34202811
chr19	35231681	35600495
chr19	40050321	40199471
chr19	43098681	43399923
chr19	48599095	48999780
chr19	49400437	49700638
chr19	50600000	50999977
chr19	51401060	52598023
chr19	54500011	54599271
chr19	60270481	60590391
chr19	60975841	61137631
chr19	60692701	60821059
chrX	10500858	10538793
chrX	13500738	13900720
chrX	18100268	18300282
chrX	19100118	19391481
chrX	21013533	21400779
chrX	23199672	23226131
chrX	23410831	23799906
chrX	42598403	42900336
chrX	51100872	51199176
chrX	52399419	52600997
chrX	52900080	52999884
chrX	56701145	56799271
chrX	75399797	75501413
chrX	78499864	78599535
chrX	93100293	93105421
chrX	93386791	93800293
chrX	95100018	95199842
chrX	96099315	96100711
chrX	97299673	97400192
chrX	103900176	103999837
chrX	104299630	104600354
chrX	105000269	105099994
chrX	105800131	106007291
chrX	108699831	109199607
chrX	111399352	111700674
chrX	112299292	112700517
chrX	113000112	113199692
chrX	130239091	130405531
chrX	129699288	130136721
chrX	134000315	134099888
chrX	136700040	136799081
chrX	138900072	138901077
chrX	142700031	142998615
chrX	144299601	144600520
chrX	151787281	151900344
chrX	151500107	151599781
chrX	152600510	152799314
chrX	153099576	153300028
chrX	153600701	153679561
chrX	155200138	155400007
chrX	159999619	160099847
chrX	160910649	161000064
chrX	161800017	161899665

## Sheet: LAD-only
LAD-only
	Start	End
chr1	8219341	8520541
chr1	24387231	24585699
chr1	42317631	42440191
chr1	55302091	55875661
chr1	56861801	56974331
chr1	57091691	57342391
chr1	71755711	72072371
chr1	78017841	78108591
chr1	156105081	156565861
chr1	157426691	157537071
chr1	159409371	160124621
chr1	168343921	168895541
chr1	169645551	169788551
chr1	169905887	170187821
chr1	171489579	171842701
chr1	173618919	173815211
chr1	175364411	176339031
chr1	188113381	188477551
chr1	188830709	188972179
chr1	189816933	190366839
chr1	190905081	191396031
chr2	6470103	6735881
chr2	51035461	51287797
chr2	51413069	51570951
chr2	62301541	62433531
chr2	65352841	65605601
chr2	68322303	68592041
chr2	74011081	74285345
chr2	75010531	75389871
chr2	75968971	76084671
chr2	76248631	76454821
chr2	77385481	77726581
chr2	102599971	102730837
chr2	115913581	116276361
chr2	116431201	116711567
chr2	122224839	122447031
chr2	124548047	124705411
chr2	136969581	138071673
chr2	142976401	143626399
chr2	144520355	145416821
chr2	146149171	146287081
chr2	146479131	146800161
chr2	147205801	147847589
chr2	147952811	148488471
chr2	148589371	150004531
chr2	150868551	151303131
chr3	18268463	18433965
chr3	18606599	18992783
chr3	19237781	19356631
chr3	22677333	22775811
chr3	38936141	39063401
chr3	39180371	39714791
chr3	53993051	54139301
chr3	58055391	58170711
chr3	65822711	66006831
chr3	67441455	67772081
chr3	83197717	83358691
chr3	92964031	93159301
chr3	93427701	94102901
chr3	98263571	98983281
chr3	100372041	100472621
chr3	115429641	115554041
chr3	115741381	115897309
chr3	129853601	130261817
chr3	137898541	138075285
chr3	143879401	143994579
chr3	144407637	144589971
chr3	146636031	146750827
chr3	153667839	153782311
chr3	154058421	154201121
chr4	5230961	5384177
chr4	10411231	10598561
chr4	35351151	35471361
chr4	40287835	40415381
chr4	48716461	49463131
chr4	52559051	53022931
chr4	59984691	61549141
chr4	70081551	71758693
chr4	80562871	80799189
chr4	81733041	81925291
chr4	83922291	84103661
chr4	99407661	99626101
chr4	100545981	100712281
chr4	101343225	101526381
chr4	105387131	105570561
chr4	112281283	112873031
chr4	143019663	143884421
chr4	144023791	144461531
chr5	4786191	4897083
chr5	8093661	8265721
chr5	44679391	45034691
chr5	72661611	72878313
chr5	90830281	90975341
chr5	97250039	97367591
chr5	101521079	101694861
chr5	101813861	101936911
chr5	103892381	104028621
chr5	126292799	126475421
chr5	126616791	127039701
chr5	127254201	127657331
chr5	128450781	128563099
chr5	130974651	131272781
chr5	133517661	134129941
chr5	134317591	134473161
chr5	141725591	141997321
chr6	5813905	5926399
chr6	6260783	6427889
chr6	7986601	8151041
chr6	18507441	18750461
chr6	22084303	22234131
chr6	40029161	40267969
chr6	55848709	56637481
chr6	61065541	61203051
chr6	64699961	64898315
chr6	65107611	65713721
chr6	93367891	93536421
chr6	97753569	97852969
chr6	100862725	101118871
chr6	111442221	112124301
chr6	115314843	115427621
chr6	125715781	125894951
chr6	126127801	126337871
chr6	137159581	137357831
chr6	142529291	142649361
chr6	143189093	143856847
chr6	143978081	144193343
chr6	144502631	144638829
chr6	146032531	146168969
chr6	149147611	149247151
chr7	13665461	13804555
chr7	20647631	24195781
chr7	24326475	24856291
chr7	31992211	34734341
chr7	46856891	47509621
chr7	47685851	47925621
chr7	48179041	48746941
chr7	48889591	49699301
chr7	63369961	64316781
chr7	64482911	66469531
chr7	66584623	67100851
chr7	79516291	80135099
chr7	82298889	82449861
chr7	82572299	82880481
chr7	89456909	89818911
chr7	96634825	96982533
chr7	97439109	97553841
chr7	104105433	104447821
chr7	117498281	117668371
chr7	118419179	118556451
chr7	121972311	122500571
chr7	126673941	126803609
chr7	127046921	127239151
chr7	128284291	128675121
chr7	131208351	132229711
chr7	136247641	136366791
chr7	141065061	141389281
chr7	141468539	141848351
chr7	142189965	142309191
chr7	143074201	143184321
chr7	143250841	143606281
chr7	144998723	145103571
chr7	147464189	147969201
chr8	9043361	9157601
chr8	9641091	9748171
chr8	10220791	10340551
chr8	33176571	33295471
chr8	41743541	41947831
chr8	44479031	45972601
chr8	46176069	46302073
chr8	46547181	46843901
chr8	58785361	58967663
chr8	69486331	69891731
chr8	70592541	70751461
chr8	70900921	71231721
chr8	75594963	75766291
chr8	82331431	82466451
chr8	85392481	85599391
chr8	88232231	88348923
chr8	96211301	96327643
chr8	114626781	116031611
chr8	116190721	116303581
chr8	118085581	118195561
chr9	15531541	15638103
chr9	26619883	26779711
chr9	27469539	28031361
chr9	28162073	28288551
chr9	28430071	29195365
chr9	29309957	29445291
chr9	29835541	30225941
chr9	30457791	30600631
chr9	68092861	68244159
chr9	73041141	73868373
chr9	92215441	92333581
chr9	97277151	97746645
chr9	97860801	98180411
chr9	99819181	100262385
chr9	104532311	104946871
chr9	113393891	113515931
chr9	114023931	114274541
chr9	116426843	116979439
chr9	117313721	117539431
chr9	117816141	117949181
chr10	3294581	3457413
chr10	3575281	4306711
chr10	12928341	13129161
chr10	22555405	22771121
chr10	25739481	25983101
chr10	26499171	26601675
chr10	68005791	68453401
chr10	70981191	72035581
chr10	78285879	78477931
chr10	78599071	78919391
chr10	85965289	86092141
chr10	86537541	86905931
chr10	87041661	87581951
chr10	87665591	87760551
chr10	92122051	92460819
chr10	99094781	99460703
chr10	111439121	112171217
chr10	118934471	119046591
chr10	124672881	125126451
chr10	125836811	126000585
chr11	7993161	8107361
chr11	11946791	12102601
chr11	16520531	17052213
chr11	34673041	34879811
chr11	44859725	45215601
chr11	48696531	48948811
chr11	49096831	49374911
chr11	56631699	56794841
chr11	56996921	57206431
chr11	63507411	63627211
chr11	64326289	64773891
chr11	65020541	65425399
chr11	66437861	66703401
chr11	66941783	67111445
chr11	81449691	81578391
chr11	81851301	81985101
chr11	89187871	89361331
chr11	89539981	89785141
chr11	89906791	90179361
chr11	90293651	90473781
chr11	99533061	99840321
chr11	107905141	108068401
chr11	109586371	109705951
chr12	5499301	5680791
chr12	12432131	12555701
chr12	26826581	26905841
chr12	28677651	29069591
chr12	35675061	35852171
chr12	52163721	52371031
chr12	54066311	54285219
chr12	54406815	55073591
chr12	75157809	75365821
chr12	104194825	104338151
chr12	105318041	105644031
chr12	114528421	116243851
chr12	117381871	117788371
chr13	3964351	4130781
chr13	10412351	10931281
chr13	11399825	11905171
chr13	12816095	13434101
chr13	19060831	19443101
chr13	31108171	31353397
chr13	31492051	31632381
chr13	39119381	39514961
chr13	42527031	42640595
chr13	71267651	71530221
chr13	71774611	72056781
chr13	91375791	91502299
chr13	94017951	94185701
chr13	100930785	101247101
chr13	105035629	105294821
chr14	13241371	13347731
chr14	14955311	15093875
chr14	17215091	17331071
chr14	19382089	19795131
chr14	23742621	24107917
chr14	36005061	36416051
chr14	36543791	37667621
chr14	42012051	44393911
chr14	68824961	69021041
chr14	103538323	103678681
chr14	103959969	104070851
chr14	105903681	106019091
chr14	117371611	118198611
chr14	119624683	120149811
chr15	11015531	11216951
chr15	11365351	11483693
chr15	31649291	32120181
chr15	55153213	55372941
chr15	64027281	64127191
chr15	66955293	67994141
chr15	93501781	94348631
chr15	94640551	95325891
chr16	6475591	6662031
chr16	16626881	16776801
chr16	24069033	24314159
chr16	25067941	25494291
chr16	28661531	28787467
chr16	36318675	36456411
chr16	42365571	42546191
chr16	45773105	46004701
chr16	46117801	46398891
chr16	50543781	50659871
chr16	56155631	56666151
chr16	57639531	58318661
chr16	96710311	96868781
chr17	4271889	4492061
chr17	10976659	11175861
chr17	67117561	67471161
chr17	68363799	69225141
chr17	72341221	72853541
chr17	73700691	73875369
chr17	75513601	75747381
chr17	78881531	78959921
chr18	9045599	9172039
chr18	10337151	10448931
chr18	13308141	13454951
chr18	16802721	16840569
chr18	33120409	33293821
chr18	33684033	33872321
chr18	36980181	37066539
chr18	39831301	39954541
chr18	47229451	47473031
chr18	52693631	53092561
chr18	56950121	57481589
chr18	57581031	57924371
chr18	58238281	58596441
chr18	62433331	62641371
chr18	69144421	69264861
chr18	73525671	73639281
chr18	83795111	83974561
chr19	7858841	8620591
chr19	21411303	21630551
chrX	5519461	5904553
chrX	6067475	6682051
chrX	7930141	8391145
chrX	9323433	9677881
chrX	9853831	10058351
chrX	15601881	16007479
chrX	18468531	18700039
chrX	19651051	19852541
chrX	21744441	22848311
chrX	32055441	33357351
chrX	33783469	33981419
chrX	34756591	35090691
chrX	36204641	36940081
chrX	39931609	40710621
chrX	46270291	46591681
chrX	46857601	47035479
chrX	47162089	47477681
chrX	54146295	54523115
chrX	54668711	55170691
chrX	57492841	58016551
chrX	58189031	58891105
chrX	59611789	59741421
chrX	64273721	65648351
chrX	66104781	67579331
chrX	67844791	68396081
chrX	69296031	69461941
chrX	69589629	69775719
chrX	73436471	73812051
chrX	73955305	74303611
chrX	75706415	76845541
chrX	77180709	77719101
chrX	79546669	80047699
chrX	80162911	81631617
chrX	81760561	82281213
chrX	82418841	82813851
chrX	83278381	83423691
chrX	90045801	90263549
chrX	92659071	92848541
chrX	102349319	102870291
chrX	109552063	110178141
chrX	117251831	123576699
chrX	126371099	126992351
chrX	131745827	132099801
chrX	132894541	133191101
chrX	133363531	133480321
chrX	135970971	136108941
chrX	136217811	136296665
chrX	137136871	137277439
chrX	139277321	139422931
chrX	139533831	140686035
chrX	143731671	143965211
chrX	146695639	146831291
chrX	149271409	149383105
chrX	156100341	156362581
chrX	157554821	158391821
chrX	158513345	159083167
chrX	160524059	160633631
chrX	163216471	163467351
