# Supplementary material for: Genome-wide maps of nucleolus interactions reveal distinct layers of repressive chromatin domains
Source: Nat Commun. 2022 Mar 18;13:1483. doi: 10.1038/s41467-022-29146-2 (PMC8933459; doi:10.1038/s41467-022-29146-2)
Supplement: Supplementary file 5 — Supplementary Data 2 [file 41467_2022_29146_MOESM5_ESM.xlsx]

## Sheet: ESC rDNA contacts
ESC rDNA contacts	Start	End	Average
chr1	10000000	10025000	0.0940214
chr1	100125000	100150000	0.184116
chr1	100175000	100200000	0.262275
chr1	100400000	100425000	0.111831
chr1	100475000	100500000	0.117932
chr1	100750000	100775000	0.253221
chr1	100900000	100925000	0.1182
chr1	101000000	101025000	0.114396
chr1	101150000	101175000	0.205961
chr1	10175000	10200000	0.155401
chr1	101950000	101975000	0.14346
chr1	102050000	102075000	0.232616
chr1	102175000	102200000	0.152333
chr1	102425000	102450000	0.12042
chr1	10250000	10275000	0.125329
chr1	10275000	10300000	0.426057
chr1	102875000	102900000	0.0973581
chr1	10300000	10325000	0.350416
chr1	103700000	103725000	0.0989241
chr1	103775000	103800000	0.0864304
chr1	103875000	103900000	0.177456
chr1	10400000	10425000	0.320324
chr1	104275000	104300000	0.164644
chr1	104600000	104625000	0.119483
chr1	104625000	104650000	0.122605
chr1	10475000	10500000	0.221226
chr1	10500000	10525000	0.495065
chr1	10500000	10525000	0.337066
chr1	105125000	105150000	0.319904
chr1	105250000	105275000	0.118943
chr1	10550000	10575000	0.212968
chr1	105650000	105675000	0.0901448
chr1	105675000	105700000	0.240916
chr1	105725000	105750000	0.122628
chr1	10575000	10600000	0.746607
chr1	10575000	10600000	0.385549
chr1	10600000	10625000	0.370599
chr1	10600000	10625000	0.283925
chr1	106050000	106075000	0.163999
chr1	106150000	106175000	0.0858238
chr1	106200000	106225000	0.169728
chr1	10625000	10650000	0.580369
chr1	10625000	10650000	0.274254
chr1	106375000	106400000	0.169207
chr1	10650000	10675000	0.235926
chr1	106525000	106550000	0.0942282
chr1	106725000	106750000	0.324894
chr1	106925000	106950000	0.149307
chr1	10700000	10725000	0.318824
chr1	107025000	107050000	0.18428
chr1	107400000	107425000	0.300577
chr1	107400000	107425000	0.102864
chr1	10750000	10775000	0.452574
chr1	107650000	107675000	0.154999
chr1	107700000	107725000	0.131366
chr1	10775000	10800000	0.125727
chr1	10850000	10875000	0.259998
chr1	108525000	108550000	0.138205
chr1	108600000	108625000	0.289739
chr1	10925000	10950000	0.219607
chr1	109850000	109875000	0.250917
chr1	109950000	109975000	0.116588
chr1	11000000	11025000	0.147974
chr1	11075000	11100000	0.359614
chr1	11075000	11100000	0.302259
chr1	110850000	110875000	0.14229
chr1	11150000	11175000	0.168362
chr1	11175000	11200000	0.306229
chr1	11200000	11225000	0.186289
chr1	112000000	112025000	0.205874
chr1	11225000	11250000	0.172976
chr1	112275000	112300000	0.176612
chr1	11250000	11275000	0.405747
chr1	11275000	11300000	0.182841
chr1	112750000	112775000	0.100151
chr1	112900000	112925000	0.291561
chr1	11300000	11325000	0.236976
chr1	113250000	113275000	0.112612
chr1	113300000	113325000	0.1613
chr1	11350000	11375000	0.360098
chr1	113875000	113900000	0.142605
chr1	113975000	114000000	0.133538
chr1	114325000	114350000	0.118431
chr1	11450000	11475000	0.12758
chr1	114675000	114700000	0.121119
chr1	11475000	11500000	0.241665
chr1	114825000	114850000	0.127043
chr1	114850000	114875000	0.157237
chr1	114975000	115000000	0.124894
chr1	11500000	11525000	0.295909
chr1	115000000	115025000	0.21301
chr1	115150000	115175000	0.219613
chr1	115225000	115250000	0.138242
chr1	11550000	11575000	0.202422
chr1	115650000	115675000	0.143877
chr1	11575000	11600000	0.262417
chr1	115750000	115775000	0.26209
chr1	115925000	115950000	0.0930024
chr1	116075000	116100000	0.145875
chr1	11625000	11650000	0.198942
chr1	116250000	116275000	0.189901
chr1	116300000	116325000	0.185415
chr1	116525000	116550000	0.175704
chr1	116675000	116700000	0.247738
chr1	11725000	11750000	0.300397
chr1	11775000	11800000	0.273018
chr1	11800000	11825000	0.563372
chr1	11800000	11825000	0.388798
chr1	11825000	11850000	0.276392
chr1	118300000	118325000	0.172601
chr1	118450000	118475000	0.113547
chr1	11850000	11875000	0.443715
chr1	118550000	118575000	0.0785684
chr1	118625000	118650000	0.182059
chr1	118700000	118725000	0.203971
chr1	118750000	118775000	0.0966253
chr1	118800000	118825000	0.137373
chr1	118825000	118850000	0.103586
chr1	118875000	118900000	0.175968
chr1	118925000	118950000	0.101993
chr1	11900000	11925000	0.213248
chr1	119000000	119025000	0.230267
chr1	119025000	119050000	0.159226
chr1	119050000	119075000	0.160555
chr1	119075000	119100000	0.126077
chr1	11925000	11950000	0.126535
chr1	119250000	119275000	0.126894
chr1	119300000	119325000	0.197884
chr1	119325000	119350000	0.323833
chr1	119375000	119400000	0.0874779
chr1	119400000	119425000	0.121977
chr1	119475000	119500000	0.195363
chr1	11950000	11975000	0.225742
chr1	119500000	119525000	0.243395
chr1	119525000	119550000	0.140625
chr1	11975000	12000000	0.327468
chr1	119975000	120000000	0.159092
chr1	12000000	12025000	0.201047
chr1	120075000	120100000	0.111603
chr1	120100000	120125000	0.0924172
chr1	120225000	120250000	0.0786651
chr1	120300000	120325000	0.116905
chr1	120450000	120475000	0.0953666
chr1	12050000	12075000	0.142273
chr1	120575000	120600000	0.165423
chr1	120700000	120725000	0.110831
chr1	12075000	12100000	0.181436
chr1	120825000	120850000	0.218128
chr1	120950000	120975000	0.103394
chr1	12100000	12125000	0.45133
chr1	12125000	12150000	0.295907
chr1	121375000	121400000	0.222416
chr1	121450000	121475000	0.0946443
chr1	121475000	121500000	0.130295
chr1	12150000	12175000	0.307734
chr1	121525000	121550000	0.147401
chr1	121825000	121850000	0.136121
chr1	12200000	12225000	0.246032
chr1	122150000	122175000	0.184708
chr1	122200000	122225000	0.106834
chr1	122225000	122250000	0.0990727
chr1	12225000	12250000	0.168799
chr1	122350000	122375000	0.136696
chr1	122375000	122400000	0.105422
chr1	122400000	122425000	0.12546
chr1	12250000	12275000	0.563113
chr1	12250000	12275000	0.295688
chr1	12275000	12300000	0.235516
chr1	122800000	122825000	0.127344
chr1	122825000	122850000	0.129065
chr1	12300000	12325000	0.316797
chr1	123075000	123100000	0.116177
chr1	123225000	123250000	0.263071
chr1	123300000	123325000	0.221336
chr1	123400000	123425000	0.102762
chr1	12350000	12375000	0.200217
chr1	123550000	123575000	0.241755
chr1	123600000	123625000	0.168193
chr1	123775000	123800000	0.209228
chr1	123800000	123825000	0.182114
chr1	123925000	123950000	0.093712
chr1	123975000	124000000	0.134499
chr1	12400000	12425000	0.316127
chr1	12425000	12450000	0.360519
chr1	124325000	124350000	0.111658
chr1	124375000	124400000	0.138194
chr1	124400000	124425000	0.182195
chr1	124425000	124450000	0.105332
chr1	124450000	124475000	0.0933595
chr1	124475000	124500000	0.146177
chr1	12450000	12475000	0.237339
chr1	124525000	124550000	0.110733
chr1	124550000	124575000	0.242454
chr1	124650000	124675000	0.231706
chr1	124675000	124700000	0.194842
chr1	124700000	124725000	0.0959762
chr1	124725000	124750000	0.179539
chr1	124825000	124850000	0.128715
chr1	124925000	124950000	0.251006
chr1	124975000	125000000	0.119912
chr1	125025000	125050000	0.150545
chr1	125250000	125275000	0.136609
chr1	125325000	125350000	0.182337
chr1	125450000	125475000	0.12894
chr1	12550000	12575000	0.286659
chr1	12550000	12575000	0.205063
chr1	125500000	125525000	0.186237
chr1	125625000	125650000	0.187984
chr1	125675000	125700000	0.205449
chr1	125800000	125825000	0.120465
chr1	125825000	125850000	0.218444
chr1	12600000	12625000	0.142464
chr1	126000000	126025000	0.0877594
chr1	126050000	126075000	0.109039
chr1	126075000	126100000	0.165187
chr1	126100000	126125000	0.37173
chr1	126100000	126125000	0.12238
chr1	12625000	12650000	0.259257
chr1	126275000	126300000	0.171799
chr1	126350000	126375000	0.128867
chr1	12675000	12700000	0.181624
chr1	126825000	126850000	0.159953
chr1	126950000	126975000	0.176623
chr1	12700000	12725000	0.109773
chr1	127000000	127025000	0.290381
chr1	127075000	127100000	0.16263
chr1	127125000	127150000	0.146647
chr1	12725000	12750000	0.194252
chr1	127275000	127300000	0.152832
chr1	127450000	127475000	0.177267
chr1	127500000	127525000	0.224487
chr1	127600000	127625000	0.12381
chr1	127675000	127700000	0.1268
chr1	127700000	127725000	0.13137
chr1	12775000	12800000	0.19945
chr1	127825000	127850000	0.0993317
chr1	127850000	127875000	0.131878
chr1	127925000	127950000	0.148545
chr1	127950000	127975000	0.0715868
chr1	12800000	12825000	0.124898
chr1	128150000	128175000	0.0955707
chr1	128175000	128200000	0.137011
chr1	128250000	128275000	0.090021
chr1	128375000	128400000	0.166445
chr1	128425000	128450000	0.246777
chr1	128475000	128500000	0.10833
chr1	12850000	12875000	0.150284
chr1	128525000	128550000	0.210848
chr1	128575000	128600000	0.172015
chr1	128650000	128675000	0.144415
chr1	12875000	12900000	0.206177
chr1	128750000	128775000	0.164521
chr1	12900000	12925000	0.231959
chr1	129025000	129050000	0.14975
chr1	129100000	129125000	0.31913
chr1	129225000	129250000	0.252725
chr1	129325000	129350000	0.222874
chr1	12950000	12975000	0.108519
chr1	129525000	129550000	0.194671
chr1	129550000	129575000	0.2179
chr1	129600000	129625000	0.264031
chr1	129775000	129800000	0.215292
chr1	129875000	129900000	0.0923327
chr1	129900000	129925000	0.179029
chr1	129950000	129975000	0.154985
chr1	129975000	130000000	0.1921
chr1	130125000	130150000	0.151108
chr1	130175000	130200000	0.208908
chr1	130375000	130400000	0.165812
chr1	130450000	130475000	0.196124
chr1	13050000	13075000	0.253805
chr1	13050000	13075000	0.17002
chr1	130500000	130525000	0.134867
chr1	130650000	130675000	0.132934
chr1	130700000	130725000	0.134769
chr1	13075000	13100000	0.2319
chr1	13075000	13100000	0.184228
chr1	130800000	130825000	0.125205
chr1	130950000	130975000	0.190429
chr1	13100000	13125000	0.227987
chr1	131100000	131125000	0.158104
chr1	131125000	131150000	0.169218
chr1	131225000	131250000	0.137118
chr1	131250000	131275000	0.126187
chr1	131275000	131300000	0.100853
chr1	13150000	13175000	0.124123
chr1	131700000	131725000	0.237427
chr1	13175000	13200000	0.293586
chr1	131775000	131800000	0.128197
chr1	131800000	131825000	0.134451
chr1	131875000	131900000	0.190524
chr1	131900000	131925000	0.108093
chr1	131925000	131950000	0.134302
chr1	131975000	132000000	0.315698
chr1	131975000	132000000	0.10696
chr1	132150000	132175000	0.292911
chr1	132175000	132200000	0.199984
chr1	132300000	132325000	0.20184
chr1	132325000	132350000	0.220402
chr1	132400000	132425000	0.230392
chr1	132475000	132500000	0.0818597
chr1	13250000	13275000	0.152607
chr1	132500000	132525000	0.114974
chr1	132525000	132550000	0.227258
chr1	132550000	132575000	0.222522
chr1	132550000	132575000	0.0761515
chr1	132575000	132600000	0.1038
chr1	132825000	132850000	0.132163
chr1	132875000	132900000	0.0809541
chr1	132950000	132975000	0.127354
chr1	133000000	133025000	0.163954
chr1	133125000	133150000	0.160715
chr1	133150000	133175000	0.237336
chr1	133175000	133200000	0.18256
chr1	13325000	13350000	0.099921
chr1	133250000	133275000	0.21809
chr1	133300000	133325000	0.177174
chr1	133325000	133350000	0.262008
chr1	133350000	133375000	0.19057
chr1	133350000	133375000	0.128379
chr1	133375000	133400000	0.182893
chr1	133425000	133450000	0.170766
chr1	13350000	13375000	0.181447
chr1	133575000	133600000	0.145876
chr1	133600000	133625000	0.232378
chr1	133650000	133675000	0.199472
chr1	133675000	133700000	0.232371
chr1	133725000	133750000	0.175685
chr1	13375000	13400000	0.156422
chr1	133750000	133775000	0.135766
chr1	133925000	133950000	0.225303
chr1	133950000	133975000	0.282489
chr1	133950000	133975000	0.156808
chr1	13400000	13425000	0.0951692
chr1	134075000	134100000	0.0858874
chr1	134100000	134125000	0.224067
chr1	134200000	134225000	0.196882
chr1	134250000	134275000	0.0967233
chr1	134275000	134300000	0.106975
chr1	134325000	134350000	0.141065
chr1	134350000	134375000	0.0992939
chr1	134400000	134425000	0.238237
chr1	134400000	134425000	0.192169
chr1	134450000	134475000	0.144022
chr1	134475000	134500000	0.125854
chr1	134525000	134550000	0.249544
chr1	134550000	134575000	0.209797
chr1	134600000	134625000	0.137089
chr1	134625000	134650000	0.173609
chr1	134850000	134875000	0.101273
chr1	134950000	134975000	0.159105
chr1	13500000	13525000	0.19443
chr1	135025000	135050000	0.127519
chr1	135075000	135100000	0.116825
chr1	135100000	135125000	0.351598
chr1	135100000	135125000	0.0884012
chr1	135150000	135175000	0.137908
chr1	135175000	135200000	0.246546
chr1	135225000	135250000	0.263862
chr1	13525000	13550000	0.393608
chr1	13525000	13550000	0.173226
chr1	135250000	135275000	0.101266
chr1	135275000	135300000	0.0862812
chr1	135400000	135425000	0.121773
chr1	135450000	135475000	0.184456
chr1	135475000	135500000	0.0841074
chr1	13550000	13575000	0.164695
chr1	135500000	135525000	0.129054
chr1	135675000	135700000	0.0825325
chr1	135750000	135775000	0.205265
chr1	135775000	135800000	0.120667
chr1	135800000	135825000	0.308157
chr1	135850000	135875000	0.134271
chr1	135975000	136000000	0.180565
chr1	13600000	13625000	0.260445
chr1	136000000	136025000	0.250425
chr1	136050000	136075000	0.118232
chr1	136150000	136175000	0.316267
chr1	136225000	136250000	0.162826
chr1	136375000	136400000	0.150918
chr1	136450000	136475000	0.148553
chr1	13650000	13675000	0.295598
chr1	136500000	136525000	0.24554
chr1	136550000	136575000	0.108524
chr1	136575000	136600000	0.225368
chr1	136700000	136725000	0.253468
chr1	136950000	136975000	0.0916063
chr1	13700000	13725000	0.194099
chr1	13775000	13800000	0.192753
chr1	13775000	13800000	0.0894743
chr1	138300000	138325000	0.132692
chr1	13850000	13875000	0.250868
chr1	138550000	138575000	0.185783
chr1	138600000	138625000	0.272459
chr1	138675000	138700000	0.0927474
chr1	13900000	13925000	0.509779
chr1	13925000	13950000	0.528349
chr1	13925000	13950000	0.185472
chr1	139425000	139450000	0.0871605
chr1	13950000	13975000	0.289874
chr1	139625000	139650000	0.172809
chr1	13975000	14000000	0.200516
chr1	14000000	14025000	0.192866
chr1	14025000	14050000	0.339495
chr1	140275000	140300000	0.194341
chr1	14050000	14075000	0.2817
chr1	14100000	14125000	0.257225
chr1	141050000	141075000	0.119001
chr1	14125000	14150000	0.197881
chr1	141625000	141650000	0.163905
chr1	14200000	14225000	0.325468
chr1	142125000	142150000	0.124424
chr1	142275000	142300000	0.217684
chr1	14250000	14275000	0.314641
chr1	14250000	14275000	0.215308
chr1	14275000	14300000	0.295287
chr1	142750000	142775000	0.220346
chr1	142850000	142875000	0.121499
chr1	14325000	14350000	0.389489
chr1	14325000	14350000	0.32804
chr1	143300000	143325000	0.124344
chr1	143350000	143375000	0.111148
chr1	143725000	143750000	0.195643
chr1	14375000	14400000	0.259411
chr1	143775000	143800000	0.0810158
chr1	143950000	143975000	0.138535
chr1	143975000	144000000	0.153233
chr1	14400000	14425000	0.165934
chr1	144000000	144025000	0.119272
chr1	14425000	14450000	0.156077
chr1	14450000	14475000	0.173415
chr1	14500000	14525000	0.221328
chr1	14550000	14575000	0.216721
chr1	14625000	14650000	0.198555
chr1	146300000	146325000	0.10738
chr1	14675000	14700000	0.26152
chr1	14700000	14725000	0.187628
chr1	14725000	14750000	0.222285
chr1	14775000	14800000	0.256288
chr1	14800000	14825000	0.202966
chr1	148025000	148050000	0.149356
chr1	148225000	148250000	0.096258
chr1	14950000	14975000	0.182687
chr1	150350000	150375000	0.119132
chr1	150400000	150425000	0.18922
chr1	150425000	150450000	0.151093
chr1	150475000	150500000	0.140353
chr1	150850000	150875000	0.100466
chr1	15100000	15125000	0.479055
chr1	15100000	15125000	0.447578
chr1	15125000	15150000	0.151525
chr1	151325000	151350000	0.107415
chr1	151375000	151400000	0.140204
chr1	15150000	15175000	0.422236
chr1	15150000	15175000	0.273656
chr1	151600000	151625000	0.179487
chr1	15175000	15200000	0.571981
chr1	151925000	151950000	0.103052
chr1	15200000	15225000	0.34626
chr1	152025000	152050000	0.142544
chr1	152050000	152075000	0.254138
chr1	15225000	15250000	0.471766
chr1	15250000	15275000	1.08515
chr1	15250000	15275000	0.424356
chr1	152500000	152525000	0.259789
chr1	15275000	15300000	0.201815
chr1	152925000	152950000	0.0858917
chr1	152975000	153000000	0.200107
chr1	15300000	15325000	0.386201
chr1	153000000	153025000	0.274286
chr1	153125000	153150000	0.097804
chr1	153275000	153300000	0.0878709
chr1	153475000	153500000	0.146603
chr1	15350000	15375000	0.300514
chr1	153600000	153625000	0.110623
chr1	153725000	153750000	0.249645
chr1	15375000	15400000	0.186714
chr1	153750000	153775000	0.146671
chr1	153775000	153800000	0.215003
chr1	153850000	153875000	0.114911
chr1	153925000	153950000	0.163289
chr1	153950000	153975000	0.124181
chr1	15400000	15425000	0.411813
chr1	154100000	154125000	0.246855
chr1	154150000	154175000	0.150939
chr1	154225000	154250000	0.354914
chr1	15425000	15450000	0.271926
chr1	154450000	154475000	0.246811
chr1	154475000	154500000	0.161595
chr1	15450000	15475000	0.559412
chr1	15450000	15475000	0.459172
chr1	154600000	154625000	0.158251
chr1	154625000	154650000	0.134264
chr1	154700000	154725000	0.197529
chr1	154725000	154750000	0.186453
chr1	15475000	15500000	0.568112
chr1	154750000	154775000	0.101128
chr1	154825000	154850000	0.105825
chr1	154850000	154875000	0.0862071
chr1	154950000	154975000	0.0982673
chr1	15500000	15525000	0.394223
chr1	155150000	155175000	0.215457
chr1	15525000	15550000	0.431655
chr1	15525000	15550000	0.370157
chr1	155350000	155375000	0.309737
chr1	15550000	15575000	0.308021
chr1	155700000	155725000	0.134025
chr1	15575000	15600000	0.185057
chr1	155800000	155825000	0.124789
chr1	155900000	155925000	0.220589
chr1	15600000	15625000	0.152279
chr1	156000000	156025000	0.098838
chr1	156200000	156225000	0.0927909
chr1	15625000	15650000	0.263305
chr1	156325000	156350000	0.102837
chr1	156450000	156475000	0.187974
chr1	156475000	156500000	0.120804
chr1	15650000	15675000	0.208556
chr1	156575000	156600000	0.0847652
chr1	156625000	156650000	0.130299
chr1	156650000	156675000	0.132252
chr1	156675000	156700000	0.0994757
chr1	15675000	15700000	0.176615
chr1	156925000	156950000	0.26199
chr1	15700000	15725000	0.248727
chr1	157075000	157100000	0.168558
chr1	157175000	157200000	0.0988926
chr1	157350000	157375000	0.10616
chr1	157400000	157425000	0.0941231
chr1	15775000	15800000	0.196612
chr1	157975000	158000000	0.201988
chr1	158000000	158025000	0.194511
chr1	158075000	158100000	0.22284
chr1	158100000	158125000	0.271992
chr1	158225000	158250000	0.183707
chr1	158350000	158375000	0.0943758
chr1	158450000	158475000	0.180987
chr1	158500000	158525000	0.151478
chr1	158600000	158625000	0.126949
chr1	158675000	158700000	0.099009
chr1	15875000	15900000	0.109271
chr1	158800000	158825000	0.189348
chr1	158850000	158875000	0.106129
chr1	158950000	158975000	0.15462
chr1	15900000	15925000	0.184655
chr1	159075000	159100000	0.247878
chr1	159125000	159150000	0.225274
chr1	159150000	159175000	0.169019
chr1	159725000	159750000	0.165048
chr1	15975000	16000000	0.39032
chr1	15975000	16000000	0.133666
chr1	16000000	16025000	0.143238
chr1	160000000	160025000	0.191355
chr1	160175000	160200000	0.172033
chr1	160200000	160225000	0.157097
chr1	160725000	160750000	0.151555
chr1	16075000	16100000	0.175153
chr1	160925000	160950000	0.148755
chr1	16100000	16125000	0.345257
chr1	16100000	16125000	0.203574
chr1	161225000	161250000	0.16251
chr1	16125000	16150000	0.206159
chr1	161350000	161375000	0.09494
chr1	16150000	16175000	0.147584
chr1	161525000	161550000	0.226458
chr1	16175000	16200000	0.206037
chr1	161900000	161925000	0.193568
chr1	161950000	161975000	0.0890777
chr1	16200000	16225000	0.216295
chr1	16225000	16250000	0.364921
chr1	162375000	162400000	0.133876
chr1	16250000	16275000	0.259816
chr1	162525000	162550000	0.119435
chr1	16325000	16350000	0.261687
chr1	163300000	163325000	0.156263
chr1	163425000	163450000	0.22899
chr1	16350000	16375000	0.388153
chr1	16350000	16375000	0.0993202
chr1	163525000	163550000	0.305649
chr1	163625000	163650000	0.120619
chr1	16375000	16400000	0.294589
chr1	163975000	164000000	0.16857
chr1	16400000	16425000	0.166029
chr1	164275000	164300000	0.157905
chr1	164400000	164425000	0.234629
chr1	164425000	164450000	0.154576
chr1	164475000	164500000	0.098137
chr1	164900000	164925000	0.214457
chr1	164975000	165000000	0.111107
chr1	165000000	165025000	0.096094
chr1	165150000	165175000	0.383713
chr1	16525000	16550000	0.107274
chr1	165325000	165350000	0.210637
chr1	16550000	16575000	0.20108
chr1	165700000	165725000	0.187576
chr1	165725000	165750000	0.159908
chr1	16575000	16600000	0.193752
chr1	165825000	165850000	0.124226
chr1	166100000	166125000	0.0963369
chr1	16625000	16650000	0.190695
chr1	166250000	166275000	0.198733
chr1	16700000	16725000	0.146586
chr1	167225000	167250000	0.137463
chr1	167250000	167275000	0.0728264
chr1	167300000	167325000	0.161436
chr1	167475000	167500000	0.205275
chr1	167675000	167700000	0.150715
chr1	167725000	167750000	0.0845129
chr1	167775000	167800000	0.13582
chr1	167900000	167925000	0.140173
chr1	168075000	168100000	0.197759
chr1	168125000	168150000	0.182427
chr1	16875000	16900000	0.353719
chr1	168900000	168925000	0.144537
chr1	16900000	16925000	0.152638
chr1	169075000	169100000	0.103443
chr1	169150000	169175000	0.106152
chr1	16925000	16950000	0.168481
chr1	16950000	16975000	0.278277
chr1	169675000	169700000	0.182962
chr1	16975000	17000000	0.266776
chr1	169950000	169975000	0.116664
chr1	17000000	17025000	0.229448
chr1	170075000	170100000	0.103902
chr1	17025000	17050000	0.14885
chr1	170350000	170375000	0.0875839
chr1	170575000	170600000	0.194261
chr1	170775000	170800000	0.168946
chr1	170825000	170850000	0.0967216
chr1	170850000	170875000	0.153474
chr1	171050000	171075000	0.208022
chr1	171100000	171125000	0.121939
chr1	171150000	171175000	0.13793
chr1	171175000	171200000	0.180814
chr1	171200000	171225000	0.14448
chr1	17125000	17150000	0.329325
chr1	171250000	171275000	0.211636
chr1	171275000	171300000	0.227197
chr1	171350000	171375000	0.245802
chr1	171375000	171400000	0.182706
chr1	171400000	171425000	0.156301
chr1	171425000	171450000	0.24612
chr1	17150000	17175000	0.228547
chr1	171500000	171525000	0.174654
chr1	171525000	171550000	0.163777
chr1	171525000	171550000	0.139411
chr1	171550000	171575000	0.139735
chr1	17175000	17200000	0.188394
chr1	172000000	172025000	0.179898
chr1	172075000	172100000	0.0817414
chr1	172125000	172150000	0.15565
chr1	17225000	17250000	0.394395
chr1	172275000	172300000	0.150774
chr1	172375000	172400000	0.184733
chr1	172425000	172450000	0.109919
chr1	17250000	17275000	0.170846
chr1	172500000	172525000	0.207309
chr1	172525000	172550000	0.13758
chr1	17300000	17325000	0.202069
chr1	173025000	173050000	0.186939
chr1	17325000	17350000	0.257027
chr1	173325000	173350000	0.155563
chr1	17350000	17375000	0.175387
chr1	174075000	174100000	0.174566
chr1	17450000	17475000	0.308196
chr1	17475000	17500000	0.374785
chr1	174800000	174825000	0.111117
chr1	174975000	175000000	0.105087
chr1	175050000	175075000	0.119002
chr1	175175000	175200000	0.174924
chr1	17550000	17575000	0.208422
chr1	17575000	17600000	0.394726
chr1	175850000	175875000	0.121079
chr1	17600000	17625000	0.284772
chr1	176300000	176325000	0.103859
chr1	176400000	176425000	0.106575
chr1	176600000	176625000	0.100694
chr1	176625000	176650000	0.0939902
chr1	177500000	177525000	0.126555
chr1	177975000	178000000	0.126053
chr1	17800000	17825000	0.442407
chr1	178200000	178225000	0.150002
chr1	17825000	17850000	0.251606
chr1	178325000	178350000	0.1105
chr1	178350000	178375000	0.149929
chr1	178375000	178400000	0.127921
chr1	178475000	178500000	0.090764
chr1	17875000	17900000	0.19374
chr1	178775000	178800000	0.158289
chr1	178825000	178850000	0.124244
chr1	178875000	178900000	0.422223
chr1	178875000	178900000	0.141613
chr1	179175000	179200000	0.23333
chr1	17925000	17950000	0.176738
chr1	179525000	179550000	0.227364
chr1	17975000	18000000	0.173505
chr1	179800000	179825000	0.140704
chr1	179850000	179875000	0.113365
chr1	18000000	18025000	0.185432
chr1	180300000	180325000	0.167821
chr1	180425000	180450000	0.178807
chr1	18050000	18075000	0.278923
chr1	180525000	180550000	0.124656
chr1	180575000	180600000	0.100532
chr1	180625000	180650000	0.318311
chr1	180650000	180675000	0.243365
chr1	18075000	18100000	0.234894
chr1	180750000	180775000	0.160069
chr1	180775000	180800000	0.191577
chr1	180800000	180825000	0.124884
chr1	180875000	180900000	0.224884
chr1	180875000	180900000	0.15144
chr1	180900000	180925000	0.136391
chr1	180925000	180950000	0.166869
chr1	180950000	180975000	0.166474
chr1	18100000	18125000	0.262789
chr1	181000000	181025000	0.154974
chr1	181225000	181250000	0.107125
chr1	18150000	18175000	0.440542
chr1	18150000	18175000	0.298822
chr1	181575000	181600000	0.168679
chr1	181600000	181625000	0.103016
chr1	181650000	181675000	0.141284
chr1	181825000	181850000	0.224667
chr1	181850000	181875000	0.168093
chr1	181900000	181925000	0.118197
chr1	181925000	181950000	0.103137
chr1	181950000	181975000	0.144937
chr1	182025000	182050000	0.254678
chr1	182200000	182225000	0.142198
chr1	18225000	18250000	0.147306
chr1	182425000	182450000	0.0851912
chr1	182475000	182500000	0.0945682
chr1	18250000	18275000	0.151433
chr1	182550000	182575000	0.0835453
chr1	182850000	182875000	0.258637
chr1	182950000	182975000	0.124817
chr1	18300000	18325000	0.27693
chr1	183050000	183075000	0.120112
chr1	183375000	183400000	0.109375
chr1	18350000	18375000	0.298839
chr1	183750000	183775000	0.12153
chr1	184025000	184050000	0.156658
chr1	184075000	184100000	0.12077
chr1	184100000	184125000	0.111065
chr1	18425000	18450000	0.294254
chr1	184550000	184575000	0.18577
chr1	184600000	184625000	0.162
chr1	184675000	184700000	0.132483
chr1	18475000	18500000	0.230967
chr1	184775000	184800000	0.131503
chr1	184800000	184825000	0.182163
chr1	184925000	184950000	0.099563
chr1	18500000	18525000	0.223984
chr1	185000000	185025000	0.138804
chr1	185100000	185125000	0.0908433
chr1	185275000	185300000	0.111156
chr1	185300000	185325000	0.317975
chr1	185350000	185375000	0.128564
chr1	18550000	18575000	0.213338
chr1	185600000	185625000	0.176376
chr1	185650000	185675000	0.158829
chr1	185675000	185700000	0.0931099
chr1	18575000	18600000	0.313155
chr1	185850000	185875000	0.176074
chr1	185900000	185925000	0.0949506
chr1	18600000	18625000	0.14883
chr1	186175000	186200000	0.116185
chr1	18625000	18650000	0.430364
chr1	186250000	186275000	0.10226
chr1	186325000	186350000	0.11072
chr1	186425000	186450000	0.0997991
chr1	18675000	18700000	0.491946
chr1	18675000	18700000	0.345729
chr1	186750000	186775000	0.138081
chr1	186900000	186925000	0.154313
chr1	18725000	18750000	0.208565
chr1	18750000	18775000	0.690989
chr1	18750000	18775000	0.528512
chr1	187525000	187550000	0.118065
chr1	187675000	187700000	0.0909622
chr1	18775000	18800000	0.413149
chr1	187875000	187900000	0.211123
chr1	188100000	188125000	0.1494
chr1	188200000	188225000	0.109621
chr1	18850000	18875000	0.168631
chr1	188625000	188650000	0.176896
chr1	18875000	18900000	0.327814
chr1	188925000	188950000	0.112041
chr1	18900000	18925000	0.471617
chr1	189000000	189025000	0.145513
chr1	189025000	189050000	0.156398
chr1	189425000	189450000	0.113796
chr1	18950000	18975000	0.354272
chr1	189550000	189575000	0.144715
chr1	189725000	189750000	0.121005
chr1	18975000	19000000	0.274779
chr1	189775000	189800000	0.126974
chr1	189825000	189850000	0.179879
chr1	189925000	189950000	0.275883
chr1	19000000	19025000	0.307771
chr1	19025000	19050000	0.38563
chr1	190300000	190325000	0.132926
chr1	190350000	190375000	0.201609
chr1	190450000	190475000	0.189487
chr1	190725000	190750000	0.112199
chr1	190825000	190850000	0.108308
chr1	190900000	190925000	0.125005
chr1	190925000	190950000	0.302116
chr1	190975000	191000000	0.139943
chr1	19100000	19125000	0.258853
chr1	191125000	191150000	0.199821
chr1	19125000	19150000	0.241069
chr1	191600000	191625000	0.155575
chr1	191700000	191725000	0.131153
chr1	191725000	191750000	0.172434
chr1	191975000	192000000	0.111631
chr1	19225000	19250000	0.32531
chr1	19250000	19275000	0.214365
chr1	192500000	192525000	0.294061
chr1	192500000	192525000	0.138498
chr1	192750000	192775000	0.150352
chr1	19300000	19325000	0.346364
chr1	193025000	193050000	0.173992
chr1	193050000	193075000	0.144766
chr1	193150000	193175000	0.148515
chr1	193350000	193375000	0.113997
chr1	193475000	193500000	0.152773
chr1	19350000	19375000	0.246939
chr1	193675000	193700000	0.0957164
chr1	19400000	19425000	0.302547
chr1	194000000	194025000	0.13832
chr1	194050000	194075000	0.128274
chr1	194100000	194125000	0.100601
chr1	194150000	194175000	0.0967933
chr1	194200000	194225000	0.388237
chr1	19450000	19475000	0.263604
chr1	19475000	19500000	0.680023
chr1	19475000	19500000	0.388116
chr1	194825000	194850000	0.132633
chr1	194975000	195000000	0.102914
chr1	19500000	19525000	0.574079
chr1	195025000	195050000	0.12877
chr1	19550000	19575000	0.687337
chr1	19550000	19575000	0.418125
chr1	19575000	19600000	0.273622
chr1	19600000	19625000	0.635471
chr1	19625000	19650000	0.271729
chr1	19650000	19675000	0.23191
chr1	19675000	19700000	0.25497
chr1	19700000	19725000	0.497114
chr1	19725000	19750000	0.334111
chr1	19750000	19775000	0.363578
chr1	19775000	19800000	0.458133
chr1	19800000	19825000	0.634995
chr1	19800000	19825000	0.218669
chr1	19825000	19850000	0.363141
chr1	19850000	19875000	0.191332
chr1	19875000	19900000	0.395719
chr1	19875000	19900000	0.390714
chr1	19900000	19925000	0.274769
chr1	19925000	19950000	0.376067
chr1	19925000	19950000	0.301067
chr1	19975000	20000000	0.249698
chr1	20000000	20025000	0.422494
chr1	20050000	20075000	0.460649
chr1	20050000	20075000	0.399702
chr1	20075000	20100000	0.376472
chr1	20125000	20150000	0.332375
chr1	20150000	20175000	0.41733
chr1	20200000	20225000	0.504104
chr1	20200000	20225000	0.32593
chr1	20225000	20250000	0.440822
chr1	20300000	20325000	0.404581
chr1	20325000	20350000	0.436393
chr1	20325000	20350000	0.147617
chr1	20350000	20375000	0.260939
chr1	20375000	20400000	0.235502
chr1	20500000	20525000	0.089393
chr1	20550000	20575000	0.433421
chr1	20625000	20650000	0.314772
chr1	20675000	20700000	0.231332
chr1	20725000	20750000	0.164067
chr1	20850000	20875000	0.146704
chr1	20950000	20975000	0.191954
chr1	21050000	21075000	0.245964
chr1	21100000	21125000	0.262705
chr1	21200000	21225000	0.327954
chr1	21225000	21250000	0.178894
chr1	21250000	21275000	0.205713
chr1	21275000	21300000	0.225193
chr1	21375000	21400000	0.258515
chr1	21450000	21475000	0.17906
chr1	21500000	21525000	0.31111
chr1	21525000	21550000	0.202179
chr1	21550000	21575000	0.211921
chr1	21650000	21675000	0.266054
chr1	21675000	21700000	0.248963
chr1	21700000	21725000	0.195392
chr1	21725000	21750000	0.176005
chr1	21750000	21775000	0.51047
chr1	21775000	21800000	0.23911
chr1	21800000	21825000	0.39627
chr1	21825000	21850000	0.364641
chr1	21825000	21850000	0.24989
chr1	21850000	21875000	0.367969
chr1	21850000	21875000	0.284383
chr1	21875000	21900000	0.247291
chr1	21900000	21925000	0.594547
chr1	21900000	21925000	0.359186
chr1	21925000	21950000	0.500211
chr1	21950000	21975000	0.203626
chr1	22025000	22050000	0.247071
chr1	22050000	22075000	0.471542
chr1	22075000	22100000	0.193429
chr1	22175000	22200000	0.293159
chr1	22200000	22225000	0.224575
chr1	22300000	22325000	0.140366
chr1	22325000	22350000	0.155928
chr1	22500000	22525000	0.16778
chr1	22600000	22625000	0.240229
chr1	22625000	22650000	0.231134
chr1	22650000	22675000	0.330695
chr1	22650000	22675000	0.29588
chr1	22675000	22700000	0.146388
chr1	22700000	22725000	0.310171
chr1	22725000	22750000	0.204449
chr1	22750000	22775000	0.296919
chr1	22775000	22800000	0.329811
chr1	22800000	22825000	0.236587
chr1	22825000	22850000	0.372424
chr1	22850000	22875000	0.160565
chr1	22875000	22900000	0.331147
chr1	22900000	22925000	0.131738
chr1	22925000	22950000	0.54891
chr1	22925000	22950000	0.38058
chr1	22950000	22975000	0.221361
chr1	22975000	23000000	0.280448
chr1	22975000	23000000	0.228481
chr1	23000000	23025000	0.202266
chr1	23050000	23075000	0.150567
chr1	23075000	23100000	0.311009
chr1	23100000	23125000	0.128249
chr1	23125000	23150000	0.394516
chr1	23200000	23225000	0.212077
chr1	23275000	23300000	0.26835
chr1	23300000	23325000	0.179223
chr1	23325000	23350000	0.177628
chr1	23400000	23425000	0.186329
chr1	23425000	23450000	0.168644
chr1	23450000	23475000	0.189852
chr1	23625000	23650000	0.269472
chr1	23650000	23675000	0.192491
chr1	23675000	23700000	0.219244
chr1	23725000	23750000	0.197962
chr1	23750000	23775000	0.346431
chr1	23750000	23775000	0.202977
chr1	23825000	23850000	0.14893
chr1	23925000	23950000	0.179883
chr1	23950000	23975000	0.362617
chr1	23950000	23975000	0.125653
chr1	24075000	24100000	0.188742
chr1	24100000	24125000	0.431985
chr1	24150000	24175000	0.119
chr1	24200000	24225000	0.137562
chr1	24300000	24325000	0.138931
chr1	24350000	24375000	0.196588
chr1	24375000	24400000	0.19408
chr1	24475000	24500000	0.237163
chr1	24500000	24525000	0.295782
chr1	24550000	24575000	0.25855
chr1	24575000	24600000	0.117997
chr1	24625000	24650000	0.229299
chr1	24700000	24725000	0.254992
chr1	24750000	24775000	0.278948
chr1	24950000	24975000	0.169071
chr1	25000000	25025000	0.270756
chr1	25025000	25050000	0.181949
chr1	25075000	25100000	0.178382
chr1	25100000	25125000	0.320429
chr1	25100000	25125000	0.212003
chr1	25150000	25175000	0.273544
chr1	25200000	25225000	0.194449
chr1	25250000	25275000	0.0965667
chr1	25275000	25300000	0.348847
chr1	25325000	25350000	0.311358
chr1	25350000	25375000	0.313273
chr1	25375000	25400000	0.189875
chr1	25450000	25475000	0.29494
chr1	25475000	25500000	0.236047
chr1	25600000	25625000	0.240175
chr1	25675000	25700000	0.213049
chr1	25700000	25725000	0.191359
chr1	25750000	25775000	0.249647
chr1	25775000	25800000	0.241887
chr1	25800000	25825000	0.0957595
chr1	25825000	25850000	0.157612
chr1	25925000	25950000	0.172424
chr1	25950000	25975000	0.228369
chr1	25975000	26000000	0.136077
chr1	26025000	26050000	0.245236
chr1	26075000	26100000	0.342982
chr1	26100000	26125000	0.269628
chr1	26125000	26150000	0.308095
chr1	26175000	26200000	0.241657
chr1	26250000	26275000	0.391746
chr1	26275000	26300000	0.208068
chr1	26350000	26375000	0.244078
chr1	26375000	26400000	0.242356
chr1	26400000	26425000	0.128545
chr1	26450000	26475000	0.347992
chr1	26475000	26500000	0.663399
chr1	26500000	26525000	0.636245
chr1	26550000	26575000	0.302641
chr1	26600000	26625000	0.289565
chr1	26625000	26650000	0.198586
chr1	26650000	26675000	0.266012
chr1	26675000	26700000	0.427375
chr1	26675000	26700000	0.321743
chr1	26700000	26725000	0.255027
chr1	26725000	26750000	0.474173
chr1	26750000	26775000	0.327557
chr1	26825000	26850000	0.257908
chr1	26850000	26875000	0.143441
chr1	26900000	26925000	0.177719
chr1	26925000	26950000	0.301209
chr1	26950000	26975000	0.329033
chr1	26975000	27000000	0.438194
chr1	27000000	27025000	0.772097
chr1	27025000	27050000	0.288764
chr1	27075000	27100000	0.252248
chr1	27125000	27150000	0.300715
chr1	27150000	27175000	0.301489
chr1	27225000	27250000	0.309972
chr1	27325000	27350000	0.303295
chr1	27325000	27350000	0.295464
chr1	27375000	27400000	0.317141
chr1	27400000	27425000	0.32321
chr1	27425000	27450000	0.232992
chr1	27450000	27475000	0.28942
chr1	27500000	27525000	0.602806
chr1	27525000	27550000	0.383984
chr1	27550000	27575000	0.32381
chr1	27575000	27600000	0.246776
chr1	27625000	27650000	0.556197
chr1	27650000	27675000	0.212309
chr1	27675000	27700000	0.328828
chr1	27750000	27775000	0.449027
chr1	27800000	27825000	0.252365
chr1	27825000	27850000	0.306769
chr1	27825000	27850000	0.172003
chr1	27850000	27875000	0.314587
chr1	27925000	27950000	0.288249
chr1	27950000	27975000	0.225908
chr1	28000000	28025000	0.604152
chr1	28000000	28025000	0.531487
chr1	28025000	28050000	0.211123
chr1	28050000	28075000	0.268983
chr1	28075000	28100000	0.230019
chr1	28200000	28225000	0.301014
chr1	28275000	28300000	0.380342
chr1	28300000	28325000	0.21826
chr1	28450000	28475000	0.278565
chr1	28500000	28525000	0.416369
chr1	28525000	28550000	0.331579
chr1	28575000	28600000	0.146586
chr1	28600000	28625000	0.330209
chr1	28625000	28650000	0.27786
chr1	28650000	28675000	0.633049
chr1	28650000	28675000	0.272606
chr1	28725000	28750000	0.223488
chr1	28750000	28775000	0.385074
chr1	28775000	28800000	0.23366
chr1	28800000	28825000	0.471167
chr1	28850000	28875000	0.435644
chr1	28875000	28900000	0.310458
chr1	28925000	28950000	0.261103
chr1	28950000	28975000	0.307118
chr1	28975000	29000000	0.400924
chr1	29000000	29025000	0.5024
chr1	29025000	29050000	0.411529
chr1	29050000	29075000	0.310772
chr1	29075000	29100000	0.498539
chr1	29125000	29150000	0.620991
chr1	29125000	29150000	0.315829
chr1	29150000	29175000	0.207227
chr1	29175000	29200000	0.324709
chr1	29200000	29225000	0.453655
chr1	29225000	29250000	0.366718
chr1	29225000	29250000	0.357318
chr1	29250000	29275000	0.312282
chr1	29275000	29300000	0.356462
chr1	29375000	29400000	0.232134
chr1	29425000	29450000	0.48454
chr1	29450000	29475000	0.347463
chr1	29475000	29500000	0.326658
chr1	29500000	29525000	0.247673
chr1	29525000	29550000	0.401156
chr1	29550000	29575000	0.30529
chr1	29575000	29600000	0.209408
chr1	29600000	29625000	0.159683
chr1	29650000	29675000	0.265255
chr1	29675000	29700000	0.414833
chr1	29700000	29725000	0.506515
chr1	29725000	29750000	0.363571
chr1	29750000	29775000	0.527291
chr1	29775000	29800000	0.191698
chr1	29825000	29850000	0.188775
chr1	29850000	29875000	0.302163
chr1	29875000	29900000	0.550829
chr1	29950000	29975000	0.169182
chr1	29975000	30000000	0.194264
chr1	30050000	30075000	0.320057
chr1	30100000	30125000	0.127349
chr1	30175000	30200000	0.205164
chr1	30200000	30225000	0.236078
chr1	3025000	3050000	0.295496
chr1	30250000	30275000	0.211198
chr1	30325000	30350000	0.256122
chr1	30350000	30375000	0.171783
chr1	30625000	30650000	0.172474
chr1	30675000	30700000	0.278618
chr1	3075000	3100000	0.638323
chr1	30825000	30850000	0.243471
chr1	30875000	30900000	0.116426
chr1	30925000	30950000	0.153626
chr1	31000000	31025000	0.25072
chr1	31025000	31050000	0.330688
chr1	31100000	31125000	0.195136
chr1	31200000	31225000	0.233539
chr1	31250000	31275000	0.1994
chr1	31275000	31300000	0.45855
chr1	31350000	31375000	0.151595
chr1	31400000	31425000	0.199485
chr1	31425000	31450000	0.537479
chr1	31425000	31450000	0.322566
chr1	31450000	31475000	0.328467
chr1	31475000	31500000	0.341736
chr1	31500000	31525000	0.248833
chr1	31550000	31575000	0.221037
chr1	31600000	31625000	0.180722
chr1	31650000	31675000	0.230531
chr1	31700000	31725000	0.651587
chr1	3175000	3200000	0.209939
chr1	31775000	31800000	0.384497
chr1	31800000	31825000	0.25389
chr1	31850000	31875000	0.338186
chr1	31875000	31900000	0.10759
chr1	31925000	31950000	0.300242
chr1	31950000	31975000	0.213139
chr1	31975000	32000000	0.293345
chr1	3200000	3225000	0.348248
chr1	32025000	32050000	0.247183
chr1	32075000	32100000	0.168925
chr1	32150000	32175000	0.18799
chr1	32175000	32200000	0.120062
chr1	32200000	32225000	0.30894
chr1	32225000	32250000	0.326668
chr1	3225000	3250000	0.29681
chr1	32250000	32275000	0.265826
chr1	32275000	32300000	0.375951
chr1	32300000	32325000	0.257949
chr1	32325000	32350000	0.474406
chr1	32350000	32375000	0.42556
chr1	32350000	32375000	0.26947
chr1	32375000	32400000	0.201736
chr1	32425000	32450000	0.281223
chr1	32450000	32475000	0.191791
chr1	32475000	32500000	0.613887
chr1	32475000	32500000	0.324228
chr1	3250000	3275000	0.200482
chr1	32500000	32525000	0.305507
chr1	32525000	32550000	0.323743
chr1	32550000	32575000	0.537534
chr1	32600000	32625000	0.300401
chr1	32625000	32650000	0.365357
chr1	32650000	32675000	0.247105
chr1	32675000	32700000	0.238521
chr1	32700000	32725000	0.468045
chr1	32700000	32725000	0.355657
chr1	32725000	32750000	0.189906
chr1	32750000	32775000	0.365746
chr1	32775000	32800000	0.282843
chr1	32800000	32825000	0.591707
chr1	32825000	32850000	0.278675
chr1	32925000	32950000	0.107925
chr1	32950000	32975000	0.37773
chr1	3300000	3325000	0.45716
chr1	33025000	33050000	0.367848
chr1	33075000	33100000	0.126645
chr1	33125000	33150000	0.115639
chr1	33175000	33200000	0.107789
chr1	33200000	33225000	0.178106
chr1	33225000	33250000	0.370007
chr1	33250000	33275000	0.399875
chr1	33375000	33400000	0.284271
chr1	33400000	33425000	0.192045
chr1	33450000	33475000	0.129799
chr1	3350000	3375000	0.280459
chr1	33500000	33525000	0.280062
chr1	33500000	33525000	0.156559
chr1	33625000	33650000	0.105746
chr1	33700000	33725000	0.190326
chr1	33725000	33750000	0.106562
chr1	3375000	3400000	0.509795
chr1	3375000	3400000	0.388756
chr1	33850000	33875000	0.201688
chr1	33900000	33925000	0.088584
chr1	3400000	3425000	0.196248
chr1	34050000	34075000	0.230387
chr1	34150000	34175000	0.159452
chr1	34300000	34325000	0.325428
chr1	34325000	34350000	0.0935164
chr1	34425000	34450000	0.179452
chr1	34450000	34475000	0.241777
chr1	3450000	3475000	0.392735
chr1	3450000	3475000	0.360833
chr1	34550000	34575000	0.193533
chr1	34575000	34600000	0.208862
chr1	34600000	34625000	0.176014
chr1	34675000	34700000	0.155043
chr1	34700000	34725000	0.141112
chr1	34725000	34750000	0.174489
chr1	34775000	34800000	0.145056
chr1	34800000	34825000	0.146239
chr1	34900000	34925000	0.391713
chr1	34900000	34925000	0.177139
chr1	34925000	34950000	0.257787
chr1	34950000	34975000	0.204174
chr1	3500000	3525000	0.256136
chr1	35050000	35075000	0.254876
chr1	35075000	35100000	0.157094
chr1	35100000	35125000	0.401949
chr1	35125000	35150000	0.280864
chr1	35150000	35175000	0.374617
chr1	35175000	35200000	0.240266
chr1	35200000	35225000	0.251256
chr1	35225000	35250000	0.316661
chr1	35225000	35250000	0.216711
chr1	3525000	3550000	0.711604
chr1	3525000	3550000	0.199608
chr1	35275000	35300000	0.223421
chr1	35325000	35350000	0.289422
chr1	35350000	35375000	0.272201
chr1	35375000	35400000	0.155531
chr1	35400000	35425000	0.156957
chr1	35425000	35450000	0.252834
chr1	35450000	35475000	0.31765
chr1	35475000	35500000	0.348447
chr1	3550000	3575000	0.341964
chr1	35500000	35525000	0.188799
chr1	35525000	35550000	0.162478
chr1	35550000	35575000	0.411594
chr1	35625000	35650000	0.124501
chr1	35650000	35675000	0.311034
chr1	35725000	35750000	0.143166
chr1	3575000	3600000	0.180869
chr1	35800000	35825000	0.117596
chr1	35825000	35850000	0.203147
chr1	35875000	35900000	0.0950473
chr1	35900000	35925000	0.369472
chr1	35900000	35925000	0.218524
chr1	35925000	35950000	0.234107
chr1	35925000	35950000	0.160263
chr1	35975000	36000000	0.166994
chr1	36000000	36025000	0.0898311
chr1	36025000	36050000	0.183601
chr1	36050000	36075000	0.143207
chr1	36100000	36125000	0.0858113
chr1	36125000	36150000	0.0807041
chr1	36200000	36225000	0.210787
chr1	36225000	36250000	0.104369
chr1	3625000	3650000	0.323832
chr1	36250000	36275000	0.128696
chr1	36350000	36375000	0.211937
chr1	36375000	36400000	0.168387
chr1	36450000	36475000	0.142868
chr1	3650000	3675000	0.224022
chr1	36575000	36600000	0.276283
chr1	36575000	36600000	0.125243
chr1	36600000	36625000	0.167071
chr1	36625000	36650000	0.114978
chr1	36700000	36725000	0.115205
chr1	3675000	3700000	0.259457
chr1	36775000	36800000	0.14625
chr1	36800000	36825000	0.167043
chr1	36850000	36875000	0.287119
chr1	36875000	36900000	0.178084
chr1	36925000	36950000	0.284784
chr1	36975000	37000000	0.322424
chr1	3700000	3725000	0.736321
chr1	37000000	37025000	0.250233
chr1	37075000	37100000	0.404048
chr1	37075000	37100000	0.141311
chr1	37100000	37125000	0.205818
chr1	37225000	37250000	0.236799
chr1	3725000	3750000	0.435691
chr1	37300000	37325000	0.200308
chr1	37325000	37350000	0.138117
chr1	37375000	37400000	0.127776
chr1	37400000	37425000	0.358294
chr1	37425000	37450000	0.132038
chr1	37475000	37500000	0.116808
chr1	37575000	37600000	0.285074
chr1	37700000	37725000	0.117951
chr1	3775000	3800000	0.27057
chr1	37775000	37800000	0.20826
chr1	37800000	37825000	0.145836
chr1	37825000	37850000	0.101586
chr1	37850000	37875000	0.120578
chr1	37925000	37950000	0.269743
chr1	37975000	38000000	0.206091
chr1	3800000	3825000	0.412207
chr1	38025000	38050000	0.212183
chr1	38050000	38075000	0.11581
chr1	38075000	38100000	0.35057
chr1	38100000	38125000	0.108485
chr1	38150000	38175000	0.107248
chr1	38200000	38225000	0.22827
chr1	38300000	38325000	0.10628
chr1	38325000	38350000	0.22173
chr1	38400000	38425000	0.135171
chr1	38425000	38450000	0.258272
chr1	38475000	38500000	0.277628
chr1	3850000	3875000	0.296997
chr1	3850000	3875000	0.229546
chr1	38500000	38525000	0.29871
chr1	38525000	38550000	0.149906
chr1	38550000	38575000	0.172707
chr1	38575000	38600000	0.191345
chr1	38600000	38625000	0.295489
chr1	38625000	38650000	0.250471
chr1	38625000	38650000	0.222213
chr1	38650000	38675000	0.130137
chr1	38675000	38700000	0.43424
chr1	38675000	38700000	0.181452
chr1	38725000	38750000	0.115246
chr1	3875000	3900000	0.325426
chr1	38775000	38800000	0.247464
chr1	38850000	38875000	0.142065
chr1	38900000	38925000	0.236155
chr1	38925000	38950000	0.140947
chr1	38950000	38975000	0.146608
chr1	3900000	3925000	0.286248
chr1	39000000	39025000	0.162182
chr1	39025000	39050000	0.342021
chr1	39050000	39075000	0.167299
chr1	39075000	39100000	0.176947
chr1	39150000	39175000	0.228591
chr1	39200000	39225000	0.116437
chr1	39225000	39250000	0.206554
chr1	3925000	3950000	0.567236
chr1	3925000	3950000	0.195719
chr1	39250000	39275000	0.206947
chr1	39375000	39400000	0.166479
chr1	39450000	39475000	0.17726
chr1	3950000	3975000	0.465681
chr1	3950000	3975000	0.393955
chr1	39500000	39525000	0.242922
chr1	39525000	39550000	0.129822
chr1	39550000	39575000	0.138807
chr1	3975000	4000000	0.34885
chr1	39750000	39775000	0.472226
chr1	39775000	39800000	0.204346
chr1	39850000	39875000	0.180025
chr1	39875000	39900000	0.211099
chr1	39900000	39925000	0.280981
chr1	39975000	40000000	0.140586
chr1	40000000	40025000	0.2043
chr1	40125000	40150000	0.373964
chr1	40150000	40175000	0.125415
chr1	40200000	40225000	0.175438
chr1	40250000	40275000	0.205029
chr1	40300000	40325000	0.199106
chr1	40350000	40375000	0.246597
chr1	40400000	40425000	0.313536
chr1	40425000	40450000	0.256477
chr1	40425000	40450000	0.251888
chr1	40450000	40475000	0.263181
chr1	4050000	4075000	0.378914
chr1	40500000	40525000	0.346967
chr1	40525000	40550000	0.226988
chr1	40575000	40600000	0.257966
chr1	40575000	40600000	0.233813
chr1	40625000	40650000	0.189234
chr1	40650000	40675000	0.298697
chr1	40650000	40675000	0.102124
chr1	40675000	40700000	0.134874
chr1	40700000	40725000	0.332025
chr1	4075000	4100000	0.257147
chr1	40750000	40775000	0.494642
chr1	40775000	40800000	0.189744
chr1	40825000	40850000	0.344818
chr1	40825000	40850000	0.118581
chr1	40875000	40900000	0.241438
chr1	40900000	40925000	0.15446
chr1	40975000	41000000	0.205175
chr1	41025000	41050000	0.235366
chr1	41075000	41100000	0.328615
chr1	41100000	41125000	0.511493
chr1	41100000	41125000	0.179143
chr1	41125000	41150000	0.225775
chr1	41150000	41175000	0.0918764
chr1	41175000	41200000	0.187212
chr1	41200000	41225000	0.221364
chr1	41225000	41250000	0.253527
chr1	41225000	41250000	0.204288
chr1	4125000	4150000	0.357135
chr1	41250000	41275000	0.132538
chr1	41275000	41300000	0.155844
chr1	41325000	41350000	0.432788
chr1	41350000	41375000	0.230237
chr1	41375000	41400000	0.357946
chr1	41375000	41400000	0.211807
chr1	41400000	41425000	0.246351
chr1	41425000	41450000	0.249934
chr1	41450000	41475000	0.432652
chr1	41475000	41500000	0.244351
chr1	4150000	4175000	0.355734
chr1	41500000	41525000	0.206004
chr1	41525000	41550000	0.448276
chr1	41550000	41575000	0.297889
chr1	41575000	41600000	0.308672
chr1	41650000	41675000	0.484558
chr1	41650000	41675000	0.430641
chr1	41675000	41700000	0.195245
chr1	41700000	41725000	0.392171
chr1	41750000	41775000	0.238593
chr1	41775000	41800000	0.287945
chr1	41900000	41925000	0.347486
chr1	41900000	41925000	0.313897
chr1	41950000	41975000	0.257296
chr1	41975000	42000000	0.172781
chr1	42025000	42050000	0.208199
chr1	42075000	42100000	0.401543
chr1	42075000	42100000	0.384195
chr1	42100000	42125000	0.313247
chr1	42200000	42225000	0.147425
chr1	4225000	4250000	0.32159
chr1	42250000	42275000	0.150061
chr1	42275000	42300000	0.368759
chr1	42300000	42325000	0.665416
chr1	42300000	42325000	0.185097
chr1	42350000	42375000	0.212134
chr1	42375000	42400000	0.283948
chr1	42425000	42450000	0.469501
chr1	42425000	42450000	0.379263
chr1	42450000	42475000	0.232159
chr1	42475000	42500000	0.0980303
chr1	4250000	4275000	0.319133
chr1	42600000	42625000	0.2155
chr1	42625000	42650000	0.193246
chr1	42650000	42675000	0.118277
chr1	42675000	42700000	0.0822921
chr1	42700000	42725000	0.244318
chr1	42725000	42750000	0.230816
chr1	42725000	42750000	0.132276
chr1	4275000	4300000	0.386863
chr1	42750000	42775000	0.228206
chr1	42800000	42825000	0.143137
chr1	42825000	42850000	0.171028
chr1	42850000	42875000	0.139552
chr1	42875000	42900000	0.127898
chr1	42975000	43000000	0.169633
chr1	4300000	4325000	0.362811
chr1	43000000	43025000	0.176738
chr1	43025000	43050000	0.14786
chr1	43100000	43125000	0.25239
chr1	43150000	43175000	0.264313
chr1	43175000	43200000	0.160968
chr1	43200000	43225000	0.180538
chr1	4325000	4350000	0.355063
chr1	43250000	43275000	0.234341
chr1	43300000	43325000	0.353172
chr1	43375000	43400000	0.189775
chr1	43400000	43425000	0.234674
chr1	43425000	43450000	0.22087
chr1	43475000	43500000	0.238174
chr1	4350000	4375000	0.186983
chr1	43500000	43525000	0.165578
chr1	43550000	43575000	0.238778
chr1	43550000	43575000	0.15955
chr1	43625000	43650000	0.36617
chr1	43650000	43675000	0.150483
chr1	43675000	43700000	0.128919
chr1	43700000	43725000	0.294643
chr1	43750000	43775000	0.213638
chr1	43775000	43800000	0.348292
chr1	43800000	43825000	0.132169
chr1	43825000	43850000	0.222611
chr1	43850000	43875000	0.130813
chr1	43950000	43975000	0.203078
chr1	43975000	44000000	0.118463
chr1	44025000	44050000	0.156905
chr1	44150000	44175000	0.112533
chr1	44175000	44200000	0.252331
chr1	44200000	44225000	0.103953
chr1	4425000	4450000	0.185886
chr1	44400000	44425000	0.194835
chr1	44425000	44450000	0.222996
chr1	44475000	44500000	0.352103
chr1	4450000	4475000	0.161681
chr1	44500000	44525000	0.181788
chr1	44575000	44600000	0.226231
chr1	4475000	4500000	0.291389
chr1	44750000	44775000	0.113463
chr1	44775000	44800000	0.163982
chr1	44850000	44875000	0.231448
chr1	44875000	44900000	0.171233
chr1	44900000	44925000	0.42838
chr1	44925000	44950000	0.313176
chr1	45000000	45025000	0.349813
chr1	45025000	45050000	0.347335
chr1	45075000	45100000	0.191313
chr1	45100000	45125000	0.586493
chr1	45100000	45125000	0.279405
chr1	45125000	45150000	0.363875
chr1	4525000	4550000	0.136642
chr1	45250000	45275000	0.320587
chr1	45300000	45325000	0.0953469
chr1	45400000	45425000	0.176123
chr1	45475000	45500000	0.115443
chr1	4550000	4575000	0.20791
chr1	45550000	45575000	0.2518
chr1	45575000	45600000	0.263372
chr1	45725000	45750000	0.442139
chr1	45725000	45750000	0.152352
chr1	4575000	4600000	0.305461
chr1	45750000	45775000	0.11802
chr1	45800000	45825000	0.183834
chr1	45875000	45900000	0.162892
chr1	45900000	45925000	0.261863
chr1	45925000	45950000	0.250281
chr1	4600000	4625000	0.258197
chr1	46025000	46050000	0.277445
chr1	46125000	46150000	0.253873
chr1	46200000	46225000	0.354812
chr1	46275000	46300000	0.431006
chr1	46450000	46475000	0.335228
chr1	4650000	4675000	0.544676
chr1	4650000	4675000	0.185034
chr1	46575000	46600000	0.280701
chr1	4675000	4700000	0.400139
chr1	4675000	4700000	0.236833
chr1	46825000	46850000	0.0853629
chr1	46900000	46925000	0.146232
chr1	46925000	46950000	0.162948
chr1	47025000	47050000	0.150879
chr1	47075000	47100000	0.345233
chr1	47175000	47200000	0.167117
chr1	47200000	47225000	0.174108
chr1	4725000	4750000	0.213088
chr1	47375000	47400000	0.190607
chr1	47400000	47425000	0.156373
chr1	47425000	47450000	0.352115
chr1	47475000	47500000	0.233298
chr1	4750000	4775000	0.220284
chr1	47525000	47550000	0.424208
chr1	47550000	47575000	0.392136
chr1	47675000	47700000	0.277607
chr1	4775000	4800000	0.435169
chr1	4775000	4800000	0.0906451
chr1	47750000	47775000	0.356609
chr1	47800000	47825000	0.142161
chr1	47825000	47850000	0.290519
chr1	47825000	47850000	0.286321
chr1	47875000	47900000	0.259643
chr1	47925000	47950000	0.433563
chr1	47975000	48000000	0.138901
chr1	4800000	4825000	0.289002
chr1	4800000	4825000	0.225312
chr1	48025000	48050000	0.146463
chr1	48050000	48075000	0.558898
chr1	48050000	48075000	0.193282
chr1	48175000	48200000	0.297067
chr1	48200000	48225000	0.286623
chr1	48225000	48250000	0.134743
chr1	48300000	48325000	0.273975
chr1	48400000	48425000	0.140228
chr1	48500000	48525000	0.220489
chr1	48525000	48550000	0.232463
chr1	48575000	48600000	0.184896
chr1	48650000	48675000	0.305031
chr1	48675000	48700000	0.334857
chr1	48725000	48750000	0.358816
chr1	4875000	4900000	0.167281
chr1	48750000	48775000	0.226465
chr1	48800000	48825000	0.295316
chr1	48825000	48850000	0.439959
chr1	48850000	48875000	0.216755
chr1	49000000	49025000	0.220488
chr1	49025000	49050000	0.152811
chr1	49075000	49100000	0.157206
chr1	49100000	49125000	0.167867
chr1	49125000	49150000	0.158536
chr1	49200000	49225000	0.271617
chr1	49225000	49250000	0.258519
chr1	49250000	49275000	0.319704
chr1	49275000	49300000	0.248579
chr1	49300000	49325000	0.2013
chr1	49325000	49350000	0.149517
chr1	49350000	49375000	0.214566
chr1	49375000	49400000	0.314023
chr1	49400000	49425000	0.370824
chr1	49450000	49475000	0.202592
chr1	4950000	4975000	0.201415
chr1	49525000	49550000	0.222218
chr1	49575000	49600000	0.30595
chr1	49600000	49625000	0.249667
chr1	49650000	49675000	0.16663
chr1	4975000	5000000	0.355559
chr1	49750000	49775000	0.215156
chr1	49775000	49800000	0.247309
chr1	49800000	49825000	0.263907
chr1	49850000	49875000	0.241434
chr1	5000000	5025000	0.193759
chr1	50050000	50075000	0.392295
chr1	50075000	50100000	0.337762
chr1	50075000	50100000	0.283866
chr1	50100000	50125000	0.19693
chr1	5025000	5050000	0.310813
chr1	50300000	50325000	0.187627
chr1	50400000	50425000	0.389519
chr1	50450000	50475000	0.318718
chr1	50525000	50550000	0.330549
chr1	50600000	50625000	0.158035
chr1	50650000	50675000	0.141828
chr1	50750000	50775000	0.235238
chr1	50775000	50800000	0.184078
chr1	5100000	5125000	0.333213
chr1	51000000	51025000	0.123615
chr1	51050000	51075000	0.227082
chr1	51100000	51125000	0.218147
chr1	51125000	51150000	0.175419
chr1	51150000	51175000	0.299942
chr1	51250000	51275000	0.222897
chr1	51325000	51350000	0.133356
chr1	51350000	51375000	0.246985
chr1	51375000	51400000	0.366059
chr1	51375000	51400000	0.158746
chr1	51450000	51475000	0.231404
chr1	51475000	51500000	0.245605
chr1	51500000	51525000	0.147017
chr1	51525000	51550000	0.120388
chr1	51700000	51725000	0.218133
chr1	51725000	51750000	0.0986502
chr1	5175000	5200000	0.174729
chr1	51750000	51775000	0.131765
chr1	51775000	51800000	0.314306
chr1	51825000	51850000	0.147184
chr1	51900000	51925000	0.199693
chr1	51950000	51975000	0.187425
chr1	52075000	52100000	0.116693
chr1	52100000	52125000	0.104522
chr1	52225000	52250000	0.148015
chr1	52250000	52275000	0.164014
chr1	52275000	52300000	0.171982
chr1	52425000	52450000	0.181714
chr1	52450000	52475000	0.135454
chr1	5250000	5275000	0.331702
chr1	52500000	52525000	0.139464
chr1	52525000	52550000	0.126709
chr1	52575000	52600000	0.11541
chr1	52600000	52625000	0.194329
chr1	52700000	52725000	0.12493
chr1	52725000	52750000	0.165565
chr1	5275000	5300000	0.100358
chr1	52775000	52800000	0.18308
chr1	52825000	52850000	0.158959
chr1	52900000	52925000	0.133406
chr1	5300000	5325000	0.16712
chr1	53025000	53050000	0.238736
chr1	53050000	53075000	0.229489
chr1	53075000	53100000	0.322435
chr1	53125000	53150000	0.344845
chr1	53150000	53175000	0.455756
chr1	53150000	53175000	0.276173
chr1	53200000	53225000	0.229009
chr1	53350000	53375000	0.261517
chr1	53400000	53425000	0.164685
chr1	53525000	53550000	0.340221
chr1	53575000	53600000	0.210226
chr1	53625000	53650000	0.224976
chr1	53700000	53725000	0.141864
chr1	5375000	5400000	0.418075
chr1	53775000	53800000	0.137767
chr1	53850000	53875000	0.271292
chr1	53925000	53950000	0.24475
chr1	53975000	54000000	0.108429
chr1	5400000	5425000	0.395216
chr1	5400000	5425000	0.201088
chr1	54000000	54025000	0.176364
chr1	54025000	54050000	0.228326
chr1	54100000	54125000	0.239395
chr1	54225000	54250000	0.293862
chr1	54375000	54400000	0.227487
chr1	54425000	54450000	0.162239
chr1	54450000	54475000	0.236654
chr1	5450000	5475000	0.191676
chr1	54525000	54550000	0.173668
chr1	54600000	54625000	0.200049
chr1	54675000	54700000	0.157713
chr1	54700000	54725000	0.252052
chr1	54750000	54775000	0.199803
chr1	54775000	54800000	0.198349
chr1	54825000	54850000	0.113925
chr1	54900000	54925000	0.12797
chr1	54975000	55000000	0.139571
chr1	55050000	55075000	0.142629
chr1	55075000	55100000	0.106116
chr1	55100000	55125000	0.118867
chr1	55125000	55150000	0.203473
chr1	55175000	55200000	0.179802
chr1	55225000	55250000	0.10429
chr1	5525000	5550000	0.394644
chr1	55250000	55275000	0.306207
chr1	55250000	55275000	0.13777
chr1	55275000	55300000	0.118619
chr1	55350000	55375000	0.243034
chr1	55375000	55400000	0.178854
chr1	55400000	55425000	0.143387
chr1	55425000	55450000	0.12586
chr1	5550000	5575000	0.508318
chr1	5550000	5575000	0.215068
chr1	55550000	55575000	0.176672
chr1	55600000	55625000	0.22995
chr1	55625000	55650000	0.176581
chr1	55650000	55675000	0.123963
chr1	55675000	55700000	0.220479
chr1	55700000	55725000	0.526004
chr1	55725000	55750000	0.209508
chr1	5575000	5600000	0.283248
chr1	55750000	55775000	0.149793
chr1	55900000	55925000	0.155245
chr1	55950000	55975000	0.187759
chr1	55975000	56000000	0.210861
chr1	5600000	5625000	0.286981
chr1	56000000	56025000	0.291119
chr1	56000000	56025000	0.0995476
chr1	56025000	56050000	0.32945
chr1	56025000	56050000	0.229452
chr1	56050000	56075000	0.414971
chr1	56075000	56100000	0.257438
chr1	56100000	56125000	0.325435
chr1	56150000	56175000	0.506945
chr1	56150000	56175000	0.172224
chr1	56175000	56200000	0.434171
chr1	56175000	56200000	0.187575
chr1	56200000	56225000	0.261375
chr1	56225000	56250000	0.330564
chr1	56250000	56275000	0.167575
chr1	56275000	56300000	0.215088
chr1	56300000	56325000	0.180962
chr1	56350000	56375000	0.282335
chr1	56375000	56400000	0.263025
chr1	56400000	56425000	0.152499
chr1	56425000	56450000	0.359547
chr1	56425000	56450000	0.194923
chr1	56475000	56500000	0.233746
chr1	5650000	5675000	0.426975
chr1	56525000	56550000	0.161124
chr1	56550000	56575000	0.230752
chr1	56650000	56675000	0.454173
chr1	56650000	56675000	0.21491
chr1	56700000	56725000	0.244038
chr1	56825000	56850000	0.355705
chr1	56875000	56900000	0.270082
chr1	56950000	56975000	0.148495
chr1	57000000	57025000	0.115225
chr1	57050000	57075000	0.202218
chr1	57175000	57200000	0.18732
chr1	57200000	57225000	0.149031
chr1	57225000	57250000	0.194918
chr1	5725000	5750000	0.421892
chr1	5725000	5750000	0.375019
chr1	57300000	57325000	0.18778
chr1	57325000	57350000	0.0843691
chr1	57350000	57375000	0.254291
chr1	57350000	57375000	0.236536
chr1	57400000	57425000	0.131825
chr1	57425000	57450000	0.154506
chr1	57475000	57500000	0.214521
chr1	57625000	57650000	0.29515
chr1	57650000	57675000	0.191273
chr1	57725000	57750000	0.189477
chr1	5775000	5800000	0.205732
chr1	57775000	57800000	0.198601
chr1	57825000	57850000	0.270395
chr1	57850000	57875000	0.220558
chr1	57875000	57900000	0.269702
chr1	57975000	58000000	0.236136
chr1	58100000	58125000	0.116734
chr1	58150000	58175000	0.17473
chr1	58175000	58200000	0.120634
chr1	58250000	58275000	0.155788
chr1	58400000	58425000	0.158723
chr1	58450000	58475000	0.0868285
chr1	5850000	5875000	0.249369
chr1	58500000	58525000	0.166727
chr1	58525000	58550000	0.0791661
chr1	58550000	58575000	0.21097
chr1	58575000	58600000	0.150747
chr1	58800000	58825000	0.125123
chr1	58900000	58925000	0.233784
chr1	58950000	58975000	0.303172
chr1	59000000	59025000	0.415697
chr1	59000000	59025000	0.172916
chr1	59025000	59050000	0.20167
chr1	59050000	59075000	0.0813567
chr1	59125000	59150000	0.114727
chr1	59200000	59225000	0.154507
chr1	59250000	59275000	0.158687
chr1	59275000	59300000	0.115381
chr1	59350000	59375000	0.228379
chr1	59400000	59425000	0.211722
chr1	59425000	59450000	0.231747
chr1	59425000	59450000	0.160883
chr1	59450000	59475000	0.26453
chr1	59500000	59525000	0.114702
chr1	59625000	59650000	0.185522
chr1	59650000	59675000	0.400067
chr1	59675000	59700000	0.269758
chr1	59750000	59775000	0.136363
chr1	59825000	59850000	0.118357
chr1	59875000	59900000	0.148605
chr1	59925000	59950000	0.163549
chr1	59950000	59975000	0.153561
chr1	59975000	60000000	0.140585
chr1	60100000	60125000	0.246825
chr1	60150000	60175000	0.111233
chr1	60200000	60225000	0.165128
chr1	60450000	60475000	0.114148
chr1	6050000	6075000	0.334063
chr1	6050000	6075000	0.262659
chr1	60500000	60525000	0.128205
chr1	60550000	60575000	0.255184
chr1	60575000	60600000	0.229976
chr1	60600000	60625000	0.115393
chr1	60625000	60650000	0.174219
chr1	60725000	60750000	0.118835
chr1	6075000	6100000	0.26017
chr1	60750000	60775000	0.139261
chr1	60800000	60825000	0.29273
chr1	60800000	60825000	0.189949
chr1	60825000	60850000	0.280539
chr1	60850000	60875000	0.198482
chr1	60875000	60900000	0.109289
chr1	61000000	61025000	0.227655
chr1	61025000	61050000	0.142485
chr1	61050000	61075000	0.206133
chr1	61075000	61100000	0.140184
chr1	61100000	61125000	0.188129
chr1	61125000	61150000	0.157811
chr1	61200000	61225000	0.658955
chr1	61200000	61225000	0.293014
chr1	61225000	61250000	0.189187
chr1	6125000	6150000	0.398092
chr1	61275000	61300000	0.274767
chr1	61300000	61325000	0.1083
chr1	61350000	61375000	0.522061
chr1	61400000	61425000	0.165563
chr1	61525000	61550000	0.156499
chr1	61625000	61650000	0.112965
chr1	61650000	61675000	0.190594
chr1	61675000	61700000	0.203919
chr1	61750000	61775000	0.306853
chr1	61775000	61800000	0.239951
chr1	61800000	61825000	0.212893
chr1	61825000	61850000	0.294212
chr1	61850000	61875000	0.240039
chr1	61900000	61925000	0.235261
chr1	61925000	61950000	0.211991
chr1	61975000	62000000	0.28526
chr1	6200000	6225000	0.242178
chr1	62025000	62050000	0.157362
chr1	62125000	62150000	0.30932
chr1	62150000	62175000	0.279253
chr1	62175000	62200000	0.122712
chr1	62200000	62225000	0.216152
chr1	62225000	62250000	0.149122
chr1	62275000	62300000	0.210814
chr1	62300000	62325000	0.166722
chr1	62425000	62450000	0.199552
chr1	62450000	62475000	0.180943
chr1	62475000	62500000	0.209465
chr1	6250000	6275000	0.487374
chr1	6250000	6275000	0.297717
chr1	62500000	62525000	0.3503
chr1	62625000	62650000	0.127268
chr1	62650000	62675000	0.131574
chr1	62700000	62725000	0.289267
chr1	62725000	62750000	0.125508
chr1	62775000	62800000	0.315463
chr1	62850000	62875000	0.215535
chr1	62925000	62950000	0.112948
chr1	62950000	62975000	0.0842781
chr1	6300000	6325000	0.566836
chr1	6300000	6325000	0.235941
chr1	63050000	63075000	0.104052
chr1	63075000	63100000	0.141717
chr1	63100000	63125000	0.211618
chr1	63150000	63175000	0.160704
chr1	63175000	63200000	0.271917
chr1	63200000	63225000	0.169802
chr1	63225000	63250000	0.169262
chr1	63300000	63325000	0.202451
chr1	63325000	63350000	0.278322
chr1	63350000	63375000	0.179708
chr1	63375000	63400000	0.168253
chr1	63500000	63525000	0.12115
chr1	63550000	63575000	0.141532
chr1	63575000	63600000	0.180195
chr1	63600000	63625000	0.168089
chr1	63625000	63650000	0.183087
chr1	63700000	63725000	0.136531
chr1	63775000	63800000	0.133045
chr1	6400000	6425000	0.316885
chr1	64000000	64025000	0.125943
chr1	64050000	64075000	0.111136
chr1	64075000	64100000	0.109146
chr1	64175000	64200000	0.332156
chr1	6425000	6450000	0.243275
chr1	6450000	6475000	0.432993
chr1	64525000	64550000	0.172509
chr1	64600000	64625000	0.114687
chr1	64625000	64650000	0.426317
chr1	64625000	64650000	0.0867816
chr1	64675000	64700000	0.0869517
chr1	64700000	64725000	0.128247
chr1	64725000	64750000	0.113105
chr1	6475000	6500000	0.21154
chr1	64750000	64775000	0.234985
chr1	64775000	64800000	0.178756
chr1	64900000	64925000	0.202527
chr1	65050000	65075000	0.149451
chr1	65150000	65175000	0.120741
chr1	65175000	65200000	0.339135
chr1	65475000	65500000	0.115773
chr1	6550000	6575000	0.308546
chr1	65500000	65525000	0.329706
chr1	65550000	65575000	0.203979
chr1	65600000	65625000	0.133763
chr1	6575000	6600000	0.390685
chr1	65825000	65850000	0.108462
chr1	65875000	65900000	0.205611
chr1	65950000	65975000	0.132134
chr1	6600000	6625000	0.357686
chr1	66000000	66025000	0.217329
chr1	66125000	66150000	0.14915
chr1	6625000	6650000	0.273896
chr1	66375000	66400000	0.105674
chr1	66600000	66625000	0.161435
chr1	66650000	66675000	0.205661
chr1	66675000	66700000	0.148361
chr1	66850000	66875000	0.167354
chr1	66900000	66925000	0.20905
chr1	66950000	66975000	0.119677
chr1	6700000	6725000	0.467003
chr1	6700000	6725000	0.295997
chr1	6725000	6750000	0.307375
chr1	67300000	67325000	0.174852
chr1	67400000	67425000	0.298224
chr1	67450000	67475000	0.108832
chr1	6750000	6775000	0.245299
chr1	6775000	6800000	0.414781
chr1	67800000	67825000	0.173056
chr1	67925000	67950000	0.182309
chr1	67950000	67975000	0.150881
chr1	67975000	68000000	0.259169
chr1	6800000	6825000	0.182679
chr1	68000000	68025000	0.200935
chr1	68025000	68050000	0.254599
chr1	68050000	68075000	0.0982191
chr1	68175000	68200000	0.119682
chr1	6825000	6850000	0.215656
chr1	68275000	68300000	0.258239
chr1	68300000	68325000	0.169401
chr1	68325000	68350000	0.226602
chr1	68475000	68500000	0.172508
chr1	6850000	6875000	0.119801
chr1	68525000	68550000	0.291881
chr1	68650000	68675000	0.275594
chr1	68800000	68825000	0.248318
chr1	68825000	68850000	0.274689
chr1	68850000	68875000	0.497868
chr1	68925000	68950000	0.138962
chr1	68950000	68975000	0.203885
chr1	68975000	69000000	0.16223
chr1	69025000	69050000	0.171936
chr1	69175000	69200000	0.197245
chr1	6925000	6950000	0.211149
chr1	69250000	69275000	0.186194
chr1	69400000	69425000	0.266907
chr1	69425000	69450000	0.153852
chr1	69450000	69475000	0.298303
chr1	69475000	69500000	0.254387
chr1	69500000	69525000	0.0985269
chr1	69600000	69625000	0.196845
chr1	69650000	69675000	0.273455
[truncated: 46,316 more rows]

## Sheet: NPC rDNA contacts
NPC rDNA contacts	start	end	Average
chr1	100000000	100025000	0.2825
chr1	101000000	101025000	0.217998
chr1	10150000	10175000	0.205642
chr1	102950000	102975000	0.381279
chr1	10300000	10325000	0.205451
chr1	10325000	10350000	0.444678
chr1	103675000	103700000	0.251345
chr1	103825000	103850000	0.179411
chr1	105075000	105100000	0.285855
chr1	105700000	105725000	0.205529
chr1	10575000	10600000	0.380314
chr1	107000000	107025000	0.229089
chr1	10950000	10975000	0.442355
chr1	109950000	109975000	0.404303
chr1	110350000	110375000	0.183605
chr1	11050000	11075000	0.346865
chr1	11100000	11125000	0.230043
chr1	112100000	112125000	0.186961
chr1	11275000	11300000	0.243301
chr1	11325000	11350000	0.250157
chr1	113725000	113750000	0.292922
chr1	11425000	11450000	0.184418
chr1	114300000	114325000	0.215134
chr1	114425000	114450000	0.206752
chr1	114650000	114675000	0.302488
chr1	114675000	114700000	0.217227
chr1	11525000	11550000	0.562099
chr1	116925000	116950000	0.241717
chr1	118500000	118525000	0.200617
chr1	119275000	119300000	0.156743
chr1	120650000	120675000	0.162376
chr1	121900000	121925000	0.220025
chr1	122625000	122650000	0.242192
chr1	12275000	12300000	0.242845
chr1	12400000	12425000	0.276005
chr1	124300000	124325000	0.179768
chr1	125425000	125450000	0.213192
chr1	12575000	12600000	0.408895
chr1	125825000	125850000	0.154559
chr1	12600000	12625000	0.283801
chr1	126125000	126150000	0.163513
chr1	126225000	126250000	0.166492
chr1	128250000	128275000	0.22877
chr1	131725000	131750000	0.166353
chr1	132050000	132075000	0.190583
chr1	132725000	132750000	0.168936
chr1	13350000	13375000	0.357078
chr1	13775000	13800000	0.231802
chr1	13900000	13925000	0.337513
chr1	139425000	139450000	0.223386
chr1	14000000	14025000	0.229104
chr1	14000000	14025000	0.797473
chr1	14100000	14125000	0.411377
chr1	14150000	14175000	0.191525
chr1	143500000	143525000	0.316071
chr1	143700000	143725000	0.249468
chr1	14550000	14575000	0.284306
chr1	145950000	145975000	0.219485
chr1	14700000	14725000	0.30323
chr1	14725000	14750000	0.337112
chr1	14725000	14750000	0.541503
chr1	15125000	15150000	0.350639
chr1	15150000	15175000	0.454821
chr1	15175000	15200000	0.313789
chr1	151975000	152000000	0.168116
chr1	15200000	15225000	0.693673
chr1	15300000	15325000	0.23552
chr1	15400000	15425000	0.328264
chr1	15525000	15550000	0.433671
chr1	15550000	15575000	0.257189
chr1	155775000	155800000	0.17703
chr1	157025000	157050000	0.187566
chr1	159200000	159225000	0.212097
chr1	15950000	15975000	0.428383
chr1	15975000	16000000	0.26715
chr1	16050000	16075000	0.235547
chr1	161750000	161775000	0.174593
chr1	162225000	162250000	0.215216
chr1	162925000	162950000	0.312523
chr1	16350000	16375000	0.32228
chr1	16500000	16525000	0.24377
chr1	169100000	169125000	0.884308
chr1	17050000	17075000	0.372982
chr1	171800000	171825000	0.229521
chr1	17225000	17250000	0.469217
chr1	17275000	17300000	0.450225
chr1	173275000	173300000	0.310427
chr1	17350000	17375000	0.403347
chr1	173950000	173975000	0.318255
chr1	17400000	17425000	0.488821
chr1	17425000	17450000	0.27852
chr1	17500000	17525000	0.4406
chr1	17650000	17675000	0.647172
chr1	176600000	176625000	0.476016
chr1	17750000	17775000	0.26473
chr1	177900000	177925000	0.327307
chr1	17800000	17825000	0.534618
chr1	17850000	17875000	0.34133
chr1	17875000	17900000	0.232032
chr1	178900000	178925000	0.152009
chr1	180250000	180275000	0.234072
chr1	180575000	180600000	0.153122
chr1	180875000	180900000	0.175357
chr1	18150000	18175000	0.569268
chr1	18175000	18200000	0.350257
chr1	182000000	182025000	0.178723
chr1	18325000	18350000	0.301821
chr1	183275000	183300000	0.218732
chr1	18350000	18375000	0.480732
chr1	18450000	18475000	0.387464
chr1	185425000	185450000	0.182239
chr1	186050000	186075000	0.175625
chr1	186200000	186225000	0.186537
chr1	186925000	186950000	0.220548
chr1	18725000	18750000	0.341292
chr1	187325000	187350000	0.176497
chr1	18775000	18800000	0.45708
chr1	18825000	18850000	0.487661
chr1	18850000	18875000	0.248192
chr1	188625000	188650000	0.225134
chr1	18875000	18900000	0.531521
chr1	18950000	18975000	0.283296
chr1	18975000	19000000	0.18773
chr1	19000000	19025000	0.353844
chr1	19050000	19075000	0.243314
chr1	19200000	19225000	0.179747
chr1	192375000	192400000	0.168153
chr1	19250000	19275000	0.17675
chr1	19325000	19350000	0.465295
chr1	194300000	194325000	0.17606
chr1	194475000	194500000	0.179388
chr1	195325000	195350000	0.524675
chr1	19725000	19750000	0.30766
chr1	19875000	19900000	0.19188
chr1	19900000	19925000	0.184129
chr1	20100000	20125000	0.223644
chr1	20150000	20175000	0.441614
chr1	20225000	20250000	0.34615
chr1	20350000	20375000	0.43155
chr1	20375000	20400000	0.348417
chr1	20475000	20500000	0.329886
chr1	20625000	20650000	0.354341
chr1	21575000	21600000	0.444224
chr1	21800000	21825000	0.443043
chr1	21825000	21850000	0.470529
chr1	22175000	22200000	0.315757
chr1	22275000	22300000	0.293099
chr1	22700000	22725000	0.297495
chr1	22875000	22900000	0.219173
chr1	23000000	23025000	0.229885
chr1	23125000	23150000	0.298264
chr1	23525000	23550000	0.802918
chr1	23750000	23775000	0.42709
chr1	24925000	24950000	0.190751
chr1	24950000	24975000	0.395441
chr1	25025000	25050000	0.329754
chr1	25100000	25125000	0.34023
chr1	25525000	25550000	0.191885
chr1	25550000	25575000	0.195916
chr1	25750000	25775000	0.181865
chr1	25875000	25900000	0.444534
chr1	25975000	26000000	0.468626
chr1	26100000	26125000	0.345947
chr1	26150000	26175000	0.571389
chr1	26175000	26200000	0.255072
chr1	26300000	26325000	0.244888
chr1	26450000	26475000	0.22695
chr1	26750000	26775000	0.39587
chr1	26900000	26925000	0.203082
chr1	26900000	26925000	0.52765
chr1	26925000	26950000	0.460059
chr1	26950000	26975000	0.408528
chr1	27325000	27350000	0.367989
chr1	27350000	27375000	0.554619
chr1	27375000	27400000	0.367645
chr1	27450000	27475000	0.594973
chr1	27700000	27725000	0.349881
chr1	27775000	27800000	0.272047
chr1	27775000	27800000	0.540185
chr1	27975000	28000000	0.22332
chr1	28050000	28075000	0.350939
chr1	28100000	28125000	0.361874
chr1	28125000	28150000	0.275989
chr1	28150000	28175000	0.381372
chr1	28175000	28200000	0.366392
chr1	28325000	28350000	0.382482
chr1	28500000	28525000	0.350542
chr1	28550000	28575000	0.401401
chr1	28600000	28625000	0.243808
chr1	28750000	28775000	0.290413
chr1	28775000	28800000	0.428341
chr1	28925000	28950000	0.567216
chr1	28950000	28975000	0.364543
chr1	29025000	29050000	0.336588
chr1	29175000	29200000	0.378813
chr1	29300000	29325000	0.568196
chr1	29325000	29350000	0.455519
chr1	29350000	29375000	0.666619
chr1	29375000	29400000	0.291645
chr1	29425000	29450000	0.382696
chr1	29500000	29525000	0.247048
chr1	29675000	29700000	0.716041
chr1	29700000	29725000	0.776333
chr1	29750000	29775000	0.291179
chr1	29775000	29800000	0.302377
chr1	29800000	29825000	0.291277
chr1	29850000	29875000	0.533961
chr1	29950000	29975000	0.392836
chr1	3000000	3025000	0.539237
chr1	30000000	30025000	0.675935
chr1	30050000	30075000	0.482437
chr1	30100000	30125000	0.182308
chr1	30175000	30200000	0.193531
chr1	30250000	30275000	0.405495
chr1	30300000	30325000	0.30369
chr1	30350000	30375000	0.402396
chr1	30400000	30425000	0.347598
chr1	30450000	30475000	0.325376
chr1	30550000	30575000	0.166777
chr1	30625000	30650000	0.255062
chr1	30700000	30725000	0.318775
chr1	30825000	30850000	0.230453
chr1	30875000	30900000	0.228772
chr1	31075000	31100000	0.357659
chr1	31100000	31125000	0.219064
chr1	31350000	31375000	0.599282
chr1	31425000	31450000	0.285254
chr1	31475000	31500000	0.847703
chr1	31575000	31600000	0.542526
chr1	31650000	31675000	0.384969
chr1	31750000	31775000	0.535798
chr1	31775000	31800000	0.578086
chr1	31825000	31850000	0.617603
chr1	31850000	31875000	0.413231
chr1	31975000	32000000	0.336114
chr1	3200000	3225000	0.488846
chr1	32000000	32025000	0.391196
chr1	32050000	32075000	0.430523
chr1	32125000	32150000	0.300079
chr1	32225000	32250000	0.395565
chr1	32250000	32275000	0.430575
chr1	32275000	32300000	0.290854
chr1	32325000	32350000	0.423291
chr1	32375000	32400000	0.406214
chr1	3250000	3275000	0.377742
chr1	32500000	32525000	0.31009
chr1	32550000	32575000	0.390885
chr1	32575000	32600000	0.268199
chr1	32650000	32675000	0.393667
chr1	32950000	32975000	0.419029
chr1	33125000	33150000	0.41946
chr1	33200000	33225000	0.221176
chr1	33575000	33600000	0.2294
chr1	33825000	33850000	0.613402
chr1	33825000	33850000	0.686129
chr1	3400000	3425000	0.390016
chr1	34050000	34075000	0.279459
chr1	34175000	34200000	0.162116
chr1	34525000	34550000	0.240223
chr1	35125000	35150000	0.591214
chr1	35175000	35200000	0.222052
chr1	3550000	3575000	0.196966
chr1	35725000	35750000	0.204371
chr1	3575000	3600000	0.265764
chr1	35750000	35775000	0.167124
chr1	3600000	3625000	0.290251
chr1	36000000	36025000	0.244574
chr1	36150000	36175000	0.15772
chr1	36200000	36225000	0.238232
chr1	36400000	36425000	0.206444
chr1	36600000	36625000	0.232203
chr1	36975000	37000000	0.32592
chr1	37000000	37025000	0.161517
chr1	37100000	37125000	0.376005
chr1	37150000	37175000	0.728018
chr1	37300000	37325000	0.189108
chr1	37600000	37625000	0.208753
chr1	3800000	3825000	0.34735
chr1	38900000	38925000	0.164854
chr1	3900000	3925000	0.651934
chr1	39025000	39050000	0.208631
chr1	39050000	39075000	0.263327
chr1	3925000	3950000	0.423533
chr1	39275000	39300000	0.386675
chr1	39400000	39425000	0.173063
chr1	3950000	3975000	0.63892
chr1	3950000	3975000	0.618572
chr1	39600000	39625000	0.274423
chr1	39750000	39775000	0.243597
chr1	39800000	39825000	0.502355
chr1	4000000	4025000	0.497141
chr1	40075000	40100000	0.25478
chr1	4025000	4050000	0.617068
chr1	40250000	40275000	0.280934
chr1	40425000	40450000	0.208806
chr1	40625000	40650000	0.253982
chr1	4075000	4100000	0.466128
chr1	41225000	41250000	0.250157
chr1	42000000	42025000	0.359921
chr1	42050000	42075000	0.207329
chr1	42250000	42275000	0.220121
chr1	4275000	4300000	0.232991
chr1	42925000	42950000	0.151292
chr1	4300000	4325000	0.614043
chr1	43350000	43375000	0.602178
chr1	43650000	43675000	0.231049
chr1	43725000	43750000	0.216509
chr1	43925000	43950000	0.177401
chr1	43975000	44000000	0.452067
chr1	44000000	44025000	0.303819
chr1	44200000	44225000	0.266328
chr1	4450000	4475000	0.297895
chr1	44950000	44975000	0.43929
chr1	4500000	4525000	0.247369
chr1	45000000	45025000	0.269524
chr1	45300000	45325000	0.335273
chr1	4575000	4600000	0.251262
chr1	45925000	45950000	0.174421
chr1	46000000	46025000	0.385704
chr1	46925000	46950000	0.184014
chr1	47375000	47400000	0.282826
chr1	47600000	47625000	0.25149
chr1	47650000	47675000	0.454383
chr1	47700000	47725000	0.344081
chr1	47900000	47925000	0.264044
chr1	48225000	48250000	0.347924
chr1	4825000	4850000	0.28321
chr1	48325000	48350000	0.199435
chr1	48600000	48625000	0.429153
chr1	48750000	48775000	0.271983
chr1	48775000	48800000	0.289077
chr1	48925000	48950000	0.219538
chr1	49025000	49050000	0.212868
chr1	49125000	49150000	0.366732
chr1	4925000	4950000	0.28336
chr1	49550000	49575000	0.316719
chr1	49625000	49650000	0.432614
chr1	49725000	49750000	0.286663
chr1	49750000	49775000	0.408161
chr1	50025000	50050000	0.196142
chr1	50075000	50100000	0.354647
chr1	50225000	50250000	0.971037
chr1	50275000	50300000	0.224638
chr1	50425000	50450000	0.347205
chr1	50675000	50700000	0.291013
chr1	50900000	50925000	0.238972
chr1	50975000	51000000	0.162501
chr1	51225000	51250000	0.164967
chr1	51450000	51475000	0.204302
chr1	51775000	51800000	0.161172
chr1	5275000	5300000	0.448227
chr1	5300000	5325000	0.394203
chr1	53050000	53075000	0.260113
chr1	53925000	53950000	0.4034
chr1	54325000	54350000	0.354382
chr1	55425000	55450000	0.473208
chr1	55725000	55750000	0.235939
chr1	5575000	5600000	0.416914
chr1	56225000	56250000	0.709025
chr1	56875000	56900000	0.221563
chr1	5725000	5750000	0.561404
chr1	57375000	57400000	0.218637
chr1	5750000	5775000	0.279994
chr1	57625000	57650000	0.259799
chr1	57800000	57825000	0.156367
chr1	57825000	57850000	0.225231
chr1	5825000	5850000	0.496406
chr1	58550000	58575000	0.204481
chr1	5875000	5900000	0.315807
chr1	59350000	59375000	0.155211
chr1	5950000	5975000	0.392961
chr1	59825000	59850000	0.177431
chr1	60875000	60900000	0.155563
chr1	6100000	6125000	0.278745
chr1	61350000	61375000	0.188397
chr1	61825000	61850000	0.25768
chr1	62075000	62100000	0.18582
chr1	62650000	62675000	0.19018
chr1	62975000	63000000	0.155524
chr1	63175000	63200000	0.157728
chr1	63650000	63675000	0.231564
chr1	6375000	6400000	0.282424
chr1	65175000	65200000	0.157282
chr1	65275000	65300000	0.161807
chr1	6575000	6600000	0.377792
chr1	65800000	65825000	0.284098
chr1	6600000	6625000	0.398773
chr1	66200000	66225000	0.192995
chr1	67850000	67875000	0.275131
chr1	6825000	6850000	0.230011
chr1	6850000	6875000	0.283098
chr1	68925000	68950000	0.181467
chr1	70800000	70825000	0.177107
chr1	7250000	7275000	0.191776
chr1	72525000	72550000	0.284428
chr1	7300000	7325000	0.464485
chr1	73350000	73375000	0.235422
chr1	73425000	73450000	0.173601
chr1	73725000	73750000	0.299533
chr1	73825000	73850000	0.262382
chr1	74300000	74325000	0.230513
chr1	74375000	74400000	0.183162
chr1	74475000	74500000	0.167764
chr1	74675000	74700000	0.219468
chr1	74825000	74850000	0.287495
chr1	7550000	7575000	0.303415
chr1	76350000	76375000	0.280104
chr1	76375000	76400000	0.213641
chr1	76400000	76425000	0.263201
chr1	7650000	7675000	0.320776
chr1	78375000	78400000	0.160825
chr1	78900000	78925000	0.210087
chr1	79075000	79100000	0.274238
chr1	7950000	7975000	0.392262
chr1	79525000	79550000	0.195491
chr1	80225000	80250000	0.547063
chr1	81100000	81125000	0.270528
chr1	8125000	8150000	0.293253
chr1	8175000	8200000	0.295259
chr1	83700000	83725000	0.218509
chr1	8400000	8425000	0.317629
chr1	84300000	84325000	0.238714
chr1	84400000	84425000	0.16165
chr1	8450000	8475000	0.403246
chr1	84550000	84575000	0.269811
chr1	84800000	84825000	0.169655
chr1	84850000	84875000	0.17126
chr1	85250000	85275000	0.334886
chr1	8550000	8575000	0.373521
chr1	85575000	85600000	0.234001
chr1	85575000	85600000	0.63225
chr1	8575000	8600000	0.294803
chr1	85975000	86000000	0.169172
chr1	86100000	86125000	0.147494
chr1	86325000	86350000	0.194303
chr1	86675000	86700000	0.178945
chr1	8675000	8700000	0.303534
chr1	8725000	8750000	0.427261
chr1	88200000	88225000	0.371281
chr1	88225000	88250000	0.543612
chr1	88225000	88250000	0.711707
chr1	88250000	88275000	0.510365
chr1	88275000	88300000	0.406127
chr1	88300000	88325000	0.370552
chr1	8850000	8875000	0.513239
chr1	88925000	88950000	0.213103
chr1	90700000	90725000	0.324937
chr1	9175000	9200000	0.774534
chr1	92700000	92725000	0.161471
chr1	9325000	9350000	0.43875
chr1	9400000	9425000	0.273676
chr1	94550000	94575000	0.189249
chr1	96300000	96325000	0.240704
chr1	9725000	9750000	0.284668
chr1	97675000	97700000	0.187173
chr1	98000000	98025000	0.172795
chr1	98975000	99000000	0.585621
chr1	99925000	99950000	0.190659
chr10	100275000	100300000	0.192771
chr10	101600000	101625000	0.219987
chr10	101700000	101725000	0.335078
chr10	102250000	102275000	0.669843
chr10	102875000	102900000	0.306076
chr10	103350000	103375000	0.16362
chr10	10350000	10375000	0.316682
chr10	105700000	105725000	0.167306
chr10	106150000	106175000	0.237915
chr10	106625000	106650000	0.163925
chr10	106950000	106975000	0.465014
chr10	10700000	10725000	0.213449
chr10	10750000	10775000	0.457013
chr10	10825000	10850000	0.37825
chr10	108400000	108425000	0.237787
chr10	10850000	10875000	0.228896
chr10	111475000	111500000	0.152944
chr10	113600000	113625000	0.383364
chr10	11400000	11425000	0.42314
chr10	114725000	114750000	0.247871
chr10	114775000	114800000	0.182036
chr10	11500000	11525000	0.19858
chr10	11600000	11625000	0.369056
chr10	11725000	11750000	0.236738
chr10	11825000	11850000	0.316881
chr10	119325000	119350000	0.179982
chr10	12150000	12175000	0.166093
chr10	12200000	12225000	0.174357
chr10	123325000	123350000	0.231553
chr10	124700000	124725000	0.300223
chr10	124750000	124775000	0.322412
chr10	12575000	12600000	0.21255
chr10	125850000	125875000	0.234814
chr10	127550000	127575000	0.191666
chr10	12900000	12925000	0.264665
chr10	129575000	129600000	0.344345
chr10	129675000	129700000	0.230511
chr10	129750000	129775000	0.211071
chr10	13400000	13425000	0.160661
chr10	13425000	13450000	0.494901
chr10	13700000	13725000	0.220506
chr10	13775000	13800000	0.172928
chr10	13825000	13850000	0.360787
chr10	13950000	13975000	0.22001
chr10	13975000	14000000	0.346935
chr10	14225000	14250000	0.337516
chr10	14650000	14675000	0.192414
chr10	14850000	14875000	0.320621
chr10	15025000	15050000	0.326517
chr10	15125000	15150000	0.335472
chr10	15375000	15400000	0.343732
chr10	15400000	15425000	0.21921
chr10	15475000	15500000	0.243314
chr10	15575000	15600000	0.472617
chr10	15700000	15725000	0.504033
chr10	16075000	16100000	0.262836
chr10	16125000	16150000	0.208184
chr10	16275000	16300000	0.325806
chr10	16350000	16375000	0.237512
chr10	16700000	16725000	0.350461
chr10	16750000	16775000	0.186326
chr10	16850000	16875000	0.191028
chr10	17175000	17200000	0.277225
chr10	17325000	17350000	0.308171
chr10	17525000	17550000	0.201118
chr10	17550000	17575000	0.194636
chr10	17675000	17700000	0.236183
chr10	17700000	17725000	0.233064
chr10	17800000	17825000	0.347948
chr10	18050000	18075000	0.416232
chr10	18525000	18550000	0.217202
chr10	18575000	18600000	0.177308
chr10	19475000	19500000	0.18202
chr10	20250000	20275000	0.160373
chr10	20275000	20300000	0.187741
chr10	20600000	20625000	0.198065
chr10	20650000	20675000	0.694478
chr10	20675000	20700000	0.179104
chr10	20825000	20850000	0.193795
chr10	20900000	20925000	0.331231
chr10	21175000	21200000	0.201871
chr10	21425000	21450000	0.172397
chr10	21475000	21500000	0.289789
chr10	22125000	22150000	1.7881
chr10	22775000	22800000	0.229433
chr10	22900000	22925000	0.192142
chr10	22925000	22950000	0.434008
chr10	22950000	22975000	0.230384
chr10	23225000	23250000	0.283241
chr10	24050000	24075000	0.230646
chr10	24650000	24675000	0.224256
chr10	24950000	24975000	0.23545
chr10	25275000	25300000	0.32533
chr10	25400000	25425000	0.526461
chr10	25675000	25700000	0.275824
chr10	26250000	26275000	0.341018
chr10	26475000	26500000	0.174937
chr10	26575000	26600000	0.473196
chr10	26650000	26675000	0.462447
chr10	26675000	26700000	0.312002
chr10	26700000	26725000	0.331058
chr10	27025000	27050000	0.386274
chr10	27050000	27075000	0.275245
chr10	27200000	27225000	0.304023
chr10	27500000	27525000	0.169803
chr10	27725000	27750000	0.353636
chr10	27950000	27975000	0.331038
chr10	28175000	28200000	0.291701
chr10	28750000	28775000	0.335602
chr10	28950000	28975000	0.330288
chr10	29025000	29050000	0.404564
chr10	29050000	29075000	0.248432
chr10	29375000	29400000	0.1844
chr10	29475000	29500000	0.228027
chr10	29650000	29675000	0.539078
chr10	30100000	30125000	0.26516
chr10	30125000	30150000	0.360491
chr10	30650000	30675000	0.206705
chr10	30975000	31000000	0.33257
chr10	31425000	31450000	0.229186
chr10	3150000	3175000	0.335314
chr10	31575000	31600000	0.240442
chr10	31750000	31775000	0.369695
chr10	31775000	31800000	0.188245
chr10	31825000	31850000	0.314919
chr10	32075000	32100000	0.336421
chr10	3225000	3250000	0.646222
chr10	32275000	32300000	0.360286
chr10	32350000	32375000	0.272993
chr10	3250000	3275000	0.536865
chr10	32625000	32650000	0.375467
chr10	32675000	32700000	0.233255
chr10	32775000	32800000	0.227733
chr10	3300000	3325000	0.435042
chr10	33375000	33400000	0.284931
chr10	33450000	33475000	0.219987
chr10	3350000	3375000	0.409807
chr10	33525000	33550000	0.347763
chr10	34275000	34300000	0.146955
chr10	34300000	34325000	0.20777
chr10	34550000	34575000	0.407882
chr10	34700000	34725000	0.451966
chr10	3475000	3500000	0.374337
chr10	34775000	34800000	0.279306
chr10	3500000	3525000	0.336495
chr10	35125000	35150000	0.298054
chr10	35175000	35200000	0.210306
chr10	35225000	35250000	0.563701
chr10	35250000	35275000	0.301232
chr10	35425000	35450000	0.272794
chr10	3550000	3575000	0.229911
chr10	35700000	35725000	0.399612
chr10	36025000	36050000	0.360202
chr10	36050000	36075000	0.232413
chr10	36475000	36500000	0.265706
chr10	3650000	3675000	0.412721
chr10	36675000	36700000	0.298971
chr10	36700000	36725000	0.193788
chr10	3675000	3700000	0.275718
chr10	36750000	36775000	0.282161
chr10	36800000	36825000	0.336766
chr10	36825000	36850000	0.299445
chr10	36950000	36975000	0.266042
chr10	36975000	37000000	0.163185
chr10	3700000	3725000	0.447119
chr10	3725000	3750000	0.325288
chr10	3725000	3750000	0.50026
chr10	37525000	37550000	0.281439
chr10	38125000	38150000	0.286314
chr10	3825000	3850000	0.240791
chr10	38475000	38500000	0.232275
chr10	38675000	38700000	0.207845
chr10	38800000	38825000	0.503015
chr10	3975000	4000000	0.299768
chr10	40175000	40200000	0.174466
chr10	40175000	40200000	0.45332
chr10	40400000	40425000	0.172073
chr10	40600000	40625000	0.170843
chr10	4075000	4100000	0.277746
chr10	41875000	41900000	0.416382
chr10	4200000	4225000	0.229063
chr10	42225000	42250000	0.263129
chr10	4225000	4250000	0.301321
chr10	42300000	42325000	0.163415
chr10	42500000	42525000	0.262781
chr10	42575000	42600000	0.570558
chr10	42900000	42925000	0.282056
chr10	43675000	43700000	0.222843
chr10	43775000	43800000	0.199442
chr10	44675000	44700000	0.294583
chr10	45000000	45025000	0.157824
chr10	45125000	45150000	0.291876
chr10	45150000	45175000	0.255397
chr10	4525000	4550000	0.27066
chr10	45600000	45625000	0.295875
chr10	45625000	45650000	0.192905
chr10	45775000	45800000	0.185456
chr10	45850000	45875000	0.223102
chr10	45925000	45950000	0.255456
chr10	45975000	46000000	0.15331
chr10	4600000	4625000	0.307313
chr10	46075000	46100000	0.311438
chr10	4625000	4650000	0.215759
chr10	4625000	4650000	0.424725
chr10	4675000	4700000	0.182172
chr10	46975000	47000000	0.310879
chr10	47100000	47125000	0.181907
chr10	47125000	47150000	0.202074
chr10	4725000	4750000	0.324338
chr10	47250000	47275000	0.221353
chr10	47300000	47325000	0.448427
chr10	47350000	47375000	0.371595
chr10	47475000	47500000	0.469085
chr10	4750000	4775000	0.586777
chr10	4775000	4800000	0.295301
chr10	4800000	4825000	0.56033
chr10	48000000	48025000	0.260583
chr10	48425000	48450000	0.662971
chr10	48450000	48475000	0.242195
chr10	4850000	4875000	0.302551
chr10	48800000	48825000	0.212269
chr10	48900000	48925000	0.313258
chr10	48950000	48975000	0.310939
chr10	49075000	49100000	0.260848
chr10	49375000	49400000	0.201774
chr10	49450000	49475000	0.198618
chr10	4950000	4975000	0.241155
chr10	49500000	49525000	0.276639
chr10	49725000	49750000	0.189817
chr10	5000000	5025000	0.210058
chr10	50200000	50225000	0.277955
chr10	5025000	5050000	0.267701
chr10	50275000	50300000	0.454853
chr10	50300000	50325000	0.420959
chr10	5075000	5100000	0.472645
chr10	50775000	50800000	0.489602
chr10	51500000	51525000	0.273853
chr10	51550000	51575000	1.92494
chr10	51550000	51575000	2.07722
chr10	51625000	51650000	0.773674
chr10	51650000	51675000	0.161559
chr10	51775000	51800000	0.226686
chr10	51900000	51925000	0.469667
chr10	5200000	5225000	0.186837
chr10	52000000	52025000	0.289995
chr10	52100000	52125000	0.490678
chr10	52225000	52250000	0.27853
chr10	5250000	5275000	0.305783
chr10	52800000	52825000	0.149524
chr10	52875000	52900000	0.244252
chr10	53000000	53025000	0.262202
chr10	53575000	53600000	0.329086
chr10	53925000	53950000	0.157314
chr10	53950000	53975000	0.230147
chr10	53975000	54000000	0.295102
chr10	54025000	54050000	0.170753
chr10	54175000	54200000	0.204645
chr10	54250000	54275000	0.310646
chr10	54300000	54325000	0.282457
chr10	54350000	54375000	0.165456
chr10	54425000	54450000	0.343841
chr10	54525000	54550000	0.3693
chr10	54550000	54575000	0.230297
chr10	54625000	54650000	0.37571
chr10	54675000	54700000	0.561827
chr10	5500000	5525000	0.423022
chr10	5525000	5550000	0.210816
chr10	55275000	55300000	0.244365
chr10	55300000	55325000	0.260822
chr10	55350000	55375000	0.84052
chr10	55650000	55675000	0.277645
chr10	55750000	55775000	0.334163
chr10	55775000	55800000	0.250943
chr10	56000000	56025000	0.310032
chr10	56100000	56125000	0.33461
chr10	56350000	56375000	0.33373
chr10	5650000	5675000	0.697817
chr10	57050000	57075000	0.284407
chr10	57175000	57200000	0.219882
chr10	57275000	57300000	0.229475
chr10	57350000	57375000	0.513221
chr10	57375000	57400000	0.262818
chr10	57425000	57450000	0.634602
chr10	5775000	5800000	0.264124
chr10	5800000	5825000	0.377184
chr10	58200000	58225000	0.567641
chr10	58350000	58375000	0.217807
chr10	58700000	58725000	0.231407
chr10	58875000	58900000	0.440131
chr10	59050000	59075000	0.191328
chr10	59350000	59375000	0.261248
chr10	59400000	59425000	0.281387
chr10	59500000	59525000	0.239732
chr10	59575000	59600000	0.21252
chr10	59700000	59725000	0.147406
chr10	59825000	59850000	0.246183
chr10	6000000	6025000	0.267746
chr10	6025000	6050000	0.241204
chr10	6025000	6050000	0.602658
chr10	6050000	6075000	0.437225
chr10	60825000	60850000	0.270784
chr10	60950000	60975000	0.234382
chr10	61125000	61150000	0.326858
chr10	61250000	61275000	0.184037
chr10	6175000	6200000	0.492029
chr10	6175000	6200000	0.876489
chr10	61825000	61850000	0.220309
chr10	61875000	61900000	0.285436
chr10	61900000	61925000	0.156617
chr10	61925000	61950000	0.321909
chr10	62150000	62175000	0.159877
chr10	6225000	6250000	0.437552
chr10	62475000	62500000	0.324799
chr10	6275000	6300000	0.314064
chr10	6300000	6325000	0.389319
chr10	63050000	63075000	0.231411
chr10	6325000	6350000	0.342418
chr10	63600000	63625000	0.211806
chr10	63850000	63875000	0.194151
chr10	63925000	63950000	0.291094
chr10	64100000	64125000	0.272956
chr10	6425000	6450000	0.483466
chr10	64375000	64400000	0.309708
chr10	64450000	64475000	0.47591
chr10	64575000	64600000	0.26442
chr10	6475000	6500000	0.673374
chr10	65275000	65300000	0.230375
chr10	65400000	65425000	0.374164
chr10	65450000	65475000	0.659511
chr10	6575000	6600000	0.585284
chr10	65875000	65900000	0.227156
chr10	65925000	65950000	0.26832
chr10	66175000	66200000	0.287928
chr10	66300000	66325000	0.287112
chr10	66400000	66425000	0.439857
chr10	6675000	6700000	0.235033
chr10	66775000	66800000	0.225319
chr10	6725000	6750000	0.383853
chr10	67400000	67425000	0.264618
chr10	67475000	67500000	0.202625
chr10	6750000	6775000	0.474968
chr10	68200000	68225000	0.243067
chr10	68975000	69000000	0.176518
chr10	69400000	69425000	0.255903
chr10	69500000	69525000	0.233994
chr10	6975000	7000000	0.198589
chr10	7000000	7025000	0.28636
chr10	7025000	7050000	0.271903
chr10	70400000	70425000	0.22987
chr10	71125000	71150000	0.166951
chr10	71275000	71300000	0.162495
chr10	71400000	71425000	0.22821
chr10	71650000	71675000	0.322071
chr10	71725000	71750000	0.315558
chr10	71775000	71800000	0.399607
chr10	71850000	71875000	0.237104
chr10	71875000	71900000	0.448633
chr10	71925000	71950000	0.239579
chr10	72000000	72025000	0.237659
chr10	72025000	72050000	0.46046
chr10	72125000	72150000	0.381133
chr10	72250000	72275000	0.395822
chr10	72275000	72300000	0.251494
chr10	72325000	72350000	0.325441
chr10	72350000	72375000	0.335937
chr10	72400000	72425000	0.25651
chr10	72500000	72525000	0.205606
chr10	7300000	7325000	0.357734
chr10	73000000	73025000	0.225306
chr10	73000000	73025000	0.443422
chr10	73025000	73050000	0.305884
chr10	73050000	73075000	0.302602
chr10	73100000	73125000	0.227551
chr10	73125000	73150000	0.293321
chr10	73175000	73200000	0.395502
chr10	73225000	73250000	0.198602
chr10	73325000	73350000	0.513817
chr10	73500000	73525000	0.239489
chr10	73625000	73650000	0.328158
chr10	73725000	73750000	0.166259
chr10	73900000	73925000	0.338544
chr10	74000000	74025000	0.263755
chr10	74000000	74025000	0.685757
chr10	74200000	74225000	0.214086
chr10	74600000	74625000	0.298472
chr10	74625000	74650000	0.177081
chr10	74700000	74725000	0.32925
chr10	75050000	75075000	0.275801
chr10	75075000	75100000	0.241436
chr10	75325000	75350000	0.561001
chr10	76150000	76175000	0.184312
chr10	7625000	7650000	0.358742
chr10	76625000	76650000	0.160574
chr10	76800000	76825000	0.194722
chr10	78475000	78500000	0.186815
chr10	78700000	78725000	0.161881
chr10	78750000	78775000	0.216928
chr10	79200000	79225000	0.246956
chr10	79375000	79400000	0.452135
chr10	8000000	8025000	0.579221
chr10	80150000	80175000	0.177941
chr10	81550000	81575000	0.320899
chr10	8200000	8225000	0.210593
chr10	8225000	8250000	0.242246
chr10	82325000	82350000	0.234947
chr10	82350000	82375000	0.237883
chr10	82425000	82450000	0.378039
chr10	82750000	82775000	0.167373
chr10	82900000	82925000	0.151813
chr10	82925000	82950000	0.232206
chr10	8325000	8350000	0.587799
chr10	8375000	8400000	0.313084
chr10	84100000	84125000	0.218941
chr10	85125000	85150000	0.301641
chr10	85175000	85200000	0.370083
chr10	85200000	85225000	0.150133
chr10	85225000	85250000	0.145151
chr10	8525000	8550000	0.320212
chr10	85550000	85575000	0.153872
chr10	8600000	8625000	0.322464
chr10	86275000	86300000	0.165263
chr10	8650000	8675000	0.229931
chr10	87525000	87550000	0.248435
chr10	88000000	88025000	0.214614
chr10	88525000	88550000	0.302817
chr10	88600000	88625000	0.297643
chr10	90075000	90100000	0.159909
chr10	90200000	90225000	0.203115
chr10	9025000	9050000	0.216765
chr10	90300000	90325000	0.220003
chr10	9075000	9100000	0.333947
chr10	9150000	9175000	0.204733
chr10	9250000	9275000	0.28999
chr10	92825000	92850000	0.178172
chr10	93125000	93150000	0.213769
chr10	9350000	9375000	0.257262
chr10	9400000	9425000	0.173919
chr10	95700000	95725000	0.183177
chr10	95900000	95925000	0.214401
chr10	9725000	9750000	0.293845
chr10	99500000	99525000	0.189654
chr11	10000000	10025000	0.687443
chr11	100200000	100225000	0.16563
chr11	10025000	10050000	0.654664
chr11	10050000	10075000	0.54522
chr11	10050000	10075000	1.00211
chr11	10075000	10100000	0.522368
chr11	101525000	101550000	0.179153
chr11	101675000	101700000	0.280751
chr11	101700000	101725000	0.187095
chr11	10175000	10200000	0.362309
chr11	102075000	102100000	0.275096
chr11	102225000	102250000	0.183883
chr11	10300000	10325000	0.411127
chr11	103000000	103025000	0.502637
chr11	10350000	10375000	0.734291
chr11	10350000	10375000	0.746401
chr11	10375000	10400000	0.479164
chr11	104075000	104100000	0.187297
chr11	104350000	104375000	0.518247
chr11	10450000	10475000	0.789406
chr11	104500000	104525000	0.186535
chr11	104550000	104575000	0.195981
chr11	104700000	104725000	0.194024
chr11	104725000	104750000	0.33107
chr11	10475000	10500000	0.619379
chr11	104875000	104900000	0.359226
chr11	105075000	105100000	0.19084
chr11	105175000	105200000	0.182089
chr11	105375000	105400000	0.181377
chr11	105475000	105500000	0.194349
chr11	10550000	10575000	0.287103
chr11	105600000	105625000	0.489253
chr11	10600000	10625000	0.728606
chr11	106425000	106450000	0.164267
chr11	106625000	106650000	0.178551
chr11	106650000	106675000	0.247558
chr11	106725000	106750000	0.261082
chr11	10675000	10700000	0.216979
chr11	10725000	10750000	0.22017
chr11	107275000	107300000	0.318279
chr11	108125000	108150000	0.193355
chr11	108375000	108400000	0.216503
chr11	10850000	10875000	0.343626
chr11	10900000	10925000	0.303798
chr11	109000000	109025000	21.0431
chr11	109000000	109025000	8.9143
chr11	109500000	109525000	0.261695
chr11	10975000	11000000	0.398674
chr11	110050000	110075000	0.264422
chr11	11025000	11050000	0.460309
chr11	11050000	11075000	0.679778
chr11	110525000	110550000	0.186082
chr11	110775000	110800000	0.227762
chr11	11100000	11125000	0.339408
chr11	111150000	111175000	0.196394
chr11	111200000	111225000	0.401175
chr11	111475000	111500000	0.192868
chr11	11150000	11175000	0.387012
chr11	11175000	11200000	0.201549
chr11	111775000	111800000	0.201925
chr11	111950000	111975000	0.279683
chr11	11200000	11225000	0.278144
chr11	11250000	11275000	0.437735
chr11	11250000	11275000	0.750408
chr11	112600000	112625000	0.248729
chr11	11300000	11325000	0.483409
chr11	11350000	11375000	0.297419
chr11	11350000	11375000	1.28091
chr11	113600000	113625000	0.189644
chr11	11375000	11400000	0.34174
chr11	11400000	11425000	0.46897
chr11	11425000	11450000	0.52633
chr11	11450000	11475000	0.234175
chr11	114500000	114525000	0.158574
chr11	115325000	115350000	0.186074
chr11	11550000	11575000	0.185155
chr11	11650000	11675000	0.728352
chr11	11675000	11700000	0.379732
chr11	116750000	116775000	0.274198
chr11	117375000	117400000	0.215575
chr11	11925000	11950000	0.162692
chr11	119700000	119725000	0.241605
chr11	12000000	12025000	0.290305
chr11	120225000	120250000	0.237275
chr11	120250000	120275000	0.201802
chr11	12050000	12075000	0.31453
chr11	12100000	12125000	0.774244
chr11	121450000	121475000	0.521958
chr11	121800000	121825000	0.258352
chr11	12275000	12300000	0.217517
chr11	12400000	12425000	0.572135
chr11	12425000	12450000	0.37326
chr11	12450000	12475000	0.379379
chr11	12525000	12550000	0.370039
chr11	12700000	12725000	0.395957
chr11	12775000	12800000	0.391893
chr11	12900000	12925000	0.390377
chr11	13000000	13025000	0.320584
chr11	13025000	13050000	0.547588
chr11	13075000	13100000	0.40838
chr11	13100000	13125000	0.35743
chr11	13125000	13150000	0.480323
chr11	13400000	13425000	0.340316
chr11	13475000	13500000	0.539897
chr11	13500000	13525000	0.369956
chr11	13525000	13550000	0.339267
chr11	13825000	13850000	0.355587
chr11	13900000	13925000	0.564971
chr11	13925000	13950000	0.416926
chr11	13975000	14000000	0.578253
chr11	14150000	14175000	0.531288
chr11	14225000	14250000	0.341322
chr11	14300000	14325000	0.631158
chr11	14325000	14350000	0.230932
chr11	14350000	14375000	0.359558
chr11	14400000	14425000	0.304971
chr11	14425000	14450000	0.330682
chr11	14500000	14525000	0.371094
chr11	14525000	14550000	0.365157
chr11	14575000	14600000	0.328234
chr11	14625000	14650000	0.331665
chr11	14650000	14675000	0.214215
chr11	14750000	14775000	0.243723
chr11	14775000	14800000	0.25917
chr11	15000000	15025000	1.04357
chr11	15025000	15050000	0.428754
chr11	15100000	15125000	0.579943
chr11	15125000	15150000	0.506915
chr11	15200000	15225000	0.298716
chr11	15225000	15250000	0.522098
chr11	15275000	15300000	0.402867
chr11	15400000	15425000	0.338389
chr11	15450000	15475000	0.301232
chr11	15450000	15475000	0.812501
chr11	15500000	15525000	0.257297
chr11	15550000	15575000	0.847304
chr11	15600000	15625000	0.442764
chr11	15825000	15850000	0.319408
chr11	16050000	16075000	0.89474
chr11	16125000	16150000	0.47616
chr11	16425000	16450000	0.265898
chr11	16600000	16625000	1.03315
chr11	16750000	16775000	0.229981
chr11	16900000	16925000	0.309664
chr11	17025000	17050000	0.305084
chr11	17525000	17550000	0.237174
chr11	17525000	17550000	0.469276
chr11	17600000	17625000	0.462286
chr11	17650000	17675000	0.319485
chr11	17675000	17700000	0.288848
chr11	18100000	18125000	0.308159
chr11	18225000	18250000	0.305769
chr11	18350000	18375000	0.266738
chr11	18650000	18675000	0.256256
chr11	18750000	18775000	0.596538
chr11	18875000	18900000	0.370334
chr11	19000000	19025000	0.176307
chr11	19125000	19150000	0.267514
chr11	19325000	19350000	0.303781
chr11	19350000	19375000	0.304802
chr11	19725000	19750000	0.331022
chr11	20225000	20250000	0.287148
chr11	20275000	20300000	0.17396
chr11	20425000	20450000	0.21145
chr11	20775000	20800000	0.254992
chr11	20825000	20850000	0.307189
chr11	20875000	20900000	0.149117
chr11	20900000	20925000	0.169585
chr11	21000000	21025000	0.238842
chr11	21025000	21050000	0.19418
chr11	21400000	21425000	0.267733
chr11	21575000	21600000	0.358211
chr11	21750000	21775000	0.535773
chr11	21775000	21800000	0.26546
chr11	21850000	21875000	0.302333
chr11	21875000	21900000	0.309811
chr11	21900000	21925000	0.530193
chr11	22000000	22025000	0.221936
chr11	22100000	22125000	0.317626
chr11	22300000	22325000	0.304505
chr11	22425000	22450000	0.278161
chr11	22425000	22450000	0.548584
chr11	22550000	22575000	0.238939
chr11	22650000	22675000	0.314973
chr11	22800000	22825000	0.182034
chr11	22925000	22950000	0.355131
chr11	23150000	23175000	0.177321
chr11	23275000	23300000	0.300922
chr11	23375000	23400000	0.210198
chr11	23525000	23550000	0.394557
chr11	23850000	23875000	0.350703
chr11	23875000	23900000	0.309308
chr11	23925000	23950000	0.420684
chr11	23975000	24000000	0.27487
chr11	24175000	24200000	0.310089
chr11	24200000	24225000	0.285724
chr11	24325000	24350000	0.896156
chr11	24450000	24475000	0.327809
chr11	24500000	24525000	0.421221
chr11	24525000	24550000	0.301619
chr11	24775000	24800000	0.295507
chr11	25075000	25100000	0.202134
chr11	25125000	25150000	0.245107
chr11	25375000	25400000	0.260819
chr11	25450000	25475000	0.291936
chr11	25500000	25525000	0.223603
chr11	25600000	25625000	0.196033
chr11	25700000	25725000	0.232049
chr11	25875000	25900000	0.167422
chr11	26050000	26075000	0.253257
chr11	26375000	26400000	0.277055
chr11	26400000	26425000	0.232009
chr11	26475000	26500000	0.447893
chr11	26525000	26550000	0.290226
chr11	26575000	26600000	0.17919
chr11	26700000	26725000	0.74343
chr11	26875000	26900000	0.332379
chr11	26900000	26925000	0.421772
chr11	27075000	27100000	0.196851
chr11	27100000	27125000	0.43249
chr11	27125000	27150000	0.528014
chr11	27225000	27250000	0.324112
chr11	27425000	27450000	0.321679
chr11	27475000	27500000	0.827915
chr11	27500000	27525000	0.372885
chr11	27550000	27575000	0.41662
chr11	27650000	27675000	0.643627
chr11	27700000	27725000	0.517186
chr11	27700000	27725000	0.601642
chr11	27825000	27850000	0.552887
chr11	28000000	28025000	1.21487
chr11	28050000	28075000	0.301112
chr11	28100000	28125000	0.498274
chr11	28250000	28275000	0.350595
chr11	28275000	28300000	0.559732
chr11	28375000	28400000	0.345349
chr11	28400000	28425000	0.480265
chr11	28500000	28525000	0.387098
chr11	28500000	28525000	0.495989
chr11	28750000	28775000	0.186773
chr11	28825000	28850000	0.319015
chr11	28900000	28925000	0.350997
chr11	28975000	29000000	0.375523
chr11	29100000	29125000	0.32593
chr11	29200000	29225000	0.274842
chr11	29375000	29400000	0.240538
chr11	29400000	29425000	0.499788
chr11	29425000	29450000	0.369228
chr11	29550000	29575000	0.372818
chr11	29850000	29875000	0.389847
chr11	30075000	30100000	0.260338
chr11	30225000	30250000	0.163448
chr11	30325000	30350000	0.247243
chr11	30425000	30450000	0.319516
chr11	30525000	30550000	0.313968
chr11	30600000	30625000	0.264284
chr11	3100000	3125000	3.61064
chr11	31075000	31100000	0.576792
chr11	3125000	3150000	7.88641
chr11	3125000	3150000	8.66493
chr11	31275000	31300000	0.256496
chr11	31400000	31425000	0.390537
chr11	3150000	3175000	10.0099
chr11	3150000	3175000	7.40199
chr11	31550000	31575000	0.445882
chr11	31675000	31700000	0.646029
chr11	3175000	3200000	9.9243
chr11	3175000	3200000	8.65748
chr11	31825000	31850000	0.463799
chr11	3200000	3225000	0.3417
chr11	3200000	3225000	0.722624
chr11	32475000	32500000	0.25032
chr11	32675000	32700000	0.290366
chr11	32875000	32900000	0.175671
chr11	33050000	33075000	0.198487
chr11	33050000	33075000	0.691573
chr11	33225000	33250000	0.250294
chr11	3325000	3350000	0.435472
chr11	33350000	33375000	0.198417
chr11	33375000	33400000	0.215649
chr11	33475000	33500000	0.260687
chr11	33475000	33500000	0.546432
chr11	33550000	33575000	0.246697
chr11	33700000	33725000	0.200288
chr11	33825000	33850000	0.2321
chr11	33925000	33950000	0.27778
chr11	34450000	34475000	0.344394
chr11	34475000	34500000	0.293308
chr11	3450000	3475000	0.233838
chr11	3475000	3500000	0.246743
chr11	34750000	34775000	0.199985
chr11	34875000	34900000	0.41987
chr11	3525000	3550000	0.479553
chr11	35650000	35675000	0.167333
chr11	35775000	35800000	0.269898
chr11	3625000	3650000	0.282401
chr11	36375000	36400000	0.170614
chr11	36400000	36425000	0.300101
chr11	36850000	36875000	0.370589
chr11	36875000	36900000	0.173033
chr11	36950000	36975000	0.203359
chr11	37000000	37025000	0.218293
chr11	37400000	37425000	0.323099
chr11	3750000	3775000	0.283439
chr11	37700000	37725000	0.466624
chr11	3775000	3800000	0.172495
chr11	38025000	38050000	0.462767
chr11	38075000	38100000	0.601103
chr11	38225000	38250000	0.395261
chr11	38350000	38375000	0.361123
chr11	38600000	38625000	0.330927
chr11	38700000	38725000	0.253839
chr11	38850000	38875000	0.306427
chr11	38925000	38950000	0.272856
chr11	38950000	38975000	0.302986
chr11	39025000	39050000	0.488783
chr11	39050000	39075000	0.216607
chr11	39150000	39175000	0.361018
chr11	39325000	39350000	0.281885
chr11	39475000	39500000	0.453848
chr11	39725000	39750000	0.313939
chr11	39850000	39875000	0.336567
chr11	39925000	39950000	0.358407
chr11	40025000	40050000	0.223534
chr11	40075000	40100000	0.216701
chr11	40275000	40300000	0.579121
chr11	40350000	40375000	0.295602
chr11	40575000	40600000	0.310534
chr11	40575000	40600000	0.544082
chr11	41475000	41500000	0.25696
chr11	41675000	41700000	0.399105
chr11	41825000	41850000	0.24985
chr11	42050000	42075000	0.292276
chr11	42100000	42125000	0.481946
chr11	4250000	4275000	0.357328
chr11	42550000	42575000	0.315475
chr11	42700000	42725000	1.10613
chr11	42750000	42775000	0.516125
chr11	42900000	42925000	0.54474
chr11	42950000	42975000	0.317058
chr11	42975000	43000000	0.299796
chr11	4300000	4325000	0.223995
chr11	43025000	43050000	0.872188
chr11	43075000	43100000	0.505608
chr11	43350000	43375000	0.175779
chr11	43825000	43850000	0.190349
chr11	43900000	43925000	0.319893
chr11	43925000	43950000	0.192555
chr11	43950000	43975000	0.300614
chr11	44100000	44125000	0.365951
chr11	44125000	44150000	0.231112
chr11	44200000	44225000	0.258084
chr11	4425000	4450000	0.291557
chr11	44250000	44275000	0.408699
chr11	4450000	4475000	0.195974
chr11	44525000	44550000	0.254029
chr11	44675000	44700000	0.182578
chr11	44775000	44800000	0.300376
chr11	44875000	44900000	0.2279
chr11	45025000	45050000	0.201828
chr11	45050000	45075000	0.345938
chr11	45100000	45125000	0.279189
chr11	45175000	45200000	0.178334
chr11	45375000	45400000	0.405605
chr11	45400000	45425000	0.370525
chr11	45450000	45475000	0.188734
chr11	45475000	45500000	0.239198
chr11	45500000	45525000	0.2975
chr11	45600000	45625000	0.61422
chr11	45650000	45675000	0.252013
chr11	4575000	4600000	0.213191
chr11	45925000	45950000	0.160729
chr11	46250000	46275000	0.580408
chr11	46350000	46375000	0.394245
chr11	46375000	46400000	0.313863
chr11	46575000	46600000	0.281862
chr11	46725000	46750000	0.261813
chr11	46750000	46775000	0.275704
chr11	46775000	46800000	0.284939
chr11	46925000	46950000	0.446732
chr11	46975000	47000000	0.248599
chr11	47150000	47175000	0.276482
chr11	47250000	47275000	0.315346
chr11	47300000	47325000	0.444632
chr11	47425000	47450000	0.305302
chr11	47450000	47475000	0.470831
chr11	47475000	47500000	0.186874
chr11	47525000	47550000	0.529061
chr11	47550000	47575000	0.703289
chr11	47575000	47600000	0.470474
chr11	47600000	47625000	0.397907
chr11	47725000	47750000	0.38097
chr11	47875000	47900000	0.39092
chr11	47925000	47950000	0.302142
chr11	47975000	48000000	0.241787
chr11	48025000	48050000	0.386006
chr11	48025000	48050000	0.670769
chr11	48050000	48075000	0.25634
chr11	48100000	48125000	0.363586
chr11	48275000	48300000	0.369559
chr11	48425000	48450000	0.459938
chr11	48575000	48600000	0.389941
chr11	48675000	48700000	0.334428
chr11	48675000	48700000	0.587355
chr11	49075000	49100000	1.00691
chr11	49100000	49125000	0.527084
chr11	49125000	49150000	0.272613
chr11	49200000	49225000	0.16093
chr11	49375000	49400000	0.512069
chr11	49400000	49425000	0.650585
chr11	49675000	49700000	0.203127
chr11	49875000	49900000	0.262711
chr11	5000000	5025000	0.247548
chr11	50175000	50200000	0.309506
chr11	5050000	5075000	0.249913
chr11	50850000	50875000	0.235631
chr11	50875000	50900000	0.177169
chr11	5100000	5125000	0.287732
chr11	51475000	51500000	0.169482
chr11	51500000	51525000	0.282951
chr11	51725000	51750000	0.159823
chr11	5225000	5250000	0.213167
chr11	52300000	52325000	0.239248
chr11	52550000	52575000	0.199853
chr11	52700000	52725000	0.278779
chr11	52825000	52850000	0.405331
chr11	53150000	53175000	0.365403
chr11	53175000	53200000	0.270904
chr11	54050000	54075000	0.151268
chr11	54200000	54225000	0.180546
chr11	54425000	54450000	0.255775
chr11	54775000	54800000	0.170969
chr11	5500000	5525000	0.184665
chr11	55200000	55225000	0.177943
chr11	55275000	55300000	0.162517
chr11	55300000	55325000	0.158444
chr11	55600000	55625000	0.312802
chr11	55700000	55725000	0.242244
chr11	55875000	55900000	0.305615
chr11	55925000	55950000	0.242978
chr11	56200000	56225000	0.322027
chr11	56475000	56500000	0.236064
chr11	56750000	56775000	0.292605
chr11	56775000	56800000	0.303481
chr11	56950000	56975000	0.252095
chr11	56975000	57000000	0.216243
chr11	57000000	57025000	0.201128
chr11	57175000	57200000	0.269065
chr11	57300000	57325000	0.171644
chr11	57425000	57450000	0.222586
chr11	58200000	58225000	0.214262
chr11	58300000	58325000	0.301217
chr11	58550000	58575000	0.382202
chr11	58650000	58675000	0.300804
chr11	59025000	59050000	0.206107
chr11	60275000	60300000	0.185873
chr11	60875000	60900000	0.190556
chr11	61250000	61275000	0.249544
chr11	62175000	62200000	0.789455
chr11	62325000	62350000	0.306826
chr11	62450000	62475000	0.496491
chr11	62475000	62500000	0.293702
chr11	62725000	62750000	0.164031
chr11	63125000	63150000	0.223979
chr11	63350000	63375000	0.42728
chr11	63375000	63400000	0.144637
chr11	63525000	63550000	0.27765
chr11	63600000	63625000	0.330124
chr11	63650000	63675000	0.533658
chr11	63875000	63900000	0.26724
chr11	63975000	64000000	0.177628
chr11	64300000	64325000	0.266384
chr11	64475000	64500000	0.305029
chr11	65100000	65125000	0.287494
chr11	65200000	65225000	0.334782
chr11	65225000	65250000	0.249937
chr11	65300000	65325000	0.19592
chr11	65325000	65350000	0.232358
chr11	65375000	65400000	0.217189
chr11	65525000	65550000	0.401629
chr11	65550000	65575000	0.193085
chr11	65925000	65950000	0.361272
chr11	65925000	65950000	0.415769
chr11	65950000	65975000	0.343755
chr11	66050000	66075000	0.296763
chr11	66125000	66150000	0.41759
chr11	66200000	66225000	0.182398
chr11	66375000	66400000	0.200725
chr11	66400000	66425000	0.249827
chr11	66550000	66575000	0.252842
chr11	66600000	66625000	0.396991
chr11	66750000	66775000	0.469108
chr11	66950000	66975000	0.259158
chr11	67100000	67125000	0.289168
chr11	67200000	67225000	0.641073
chr11	67225000	67250000	0.238496
chr11	67275000	67300000	0.308243
chr11	67300000	67325000	0.329559
chr11	67400000	67425000	0.182922
chr11	67450000	67475000	0.327649
chr11	67475000	67500000	0.261118
chr11	67550000	67575000	0.341555
chr11	67925000	67950000	0.257188
chr11	68050000	68075000	0.215137
chr11	6825000	6850000	0.291096
chr11	68500000	68525000	0.159167
chr11	68600000	68625000	0.483059
chr11	68975000	69000000	0.230147
chr11	69100000	69125000	0.469618
chr11	6925000	6950000	0.200946
chr11	69375000	69400000	0.218753
chr11	69475000	69500000	0.274014
chr11	6950000	6975000	0.505654
chr11	70000000	70025000	0.174378
chr11	70200000	70225000	0.283041
chr11	70275000	70300000	0.342115
chr11	7075000	7100000	0.188123
chr11	70850000	70875000	0.309064
chr11	71000000	71025000	0.214884
chr11	71150000	71175000	0.246159
chr11	71800000	71825000	0.184482
chr11	71900000	71925000	0.238353
chr11	72125000	72150000	0.167498
chr11	72300000	72325000	0.175813
chr11	72425000	72450000	0.21461
chr11	7250000	7275000	0.647927
chr11	72550000	72575000	0.250182
chr11	73225000	73250000	0.337942
chr11	73250000	73275000	0.220509
chr11	73375000	73400000	0.535588
chr11	73450000	73475000	0.526472
chr11	73475000	73500000	0.549667
chr11	73525000	73550000	0.411101
chr11	73600000	73625000	0.890886
chr11	73725000	73750000	0.692259
chr11	73775000	73800000	0.840603
chr11	73775000	73800000	0.539175
chr11	73800000	73825000	0.392816
chr11	73825000	73850000	0.500989
chr11	73850000	73875000	0.992626
chr11	73875000	73900000	0.588274
chr11	73925000	73950000	0.739457
chr11	73950000	73975000	0.526309
chr11	73975000	74000000	0.637533
chr11	7400000	7425000	0.592848
chr11	74000000	74025000	0.608986
chr11	74025000	74050000	0.332781
chr11	74050000	74075000	0.669765
chr11	74075000	74100000	0.412059
chr11	74100000	74125000	0.37751
chr11	74175000	74200000	0.611242
chr11	74200000	74225000	0.502758
chr11	74275000	74300000	0.663853
chr11	74325000	74350000	0.393405
chr11	74350000	74375000	0.261658
chr11	74375000	74400000	0.125006
chr11	74475000	74500000	0.215339
chr11	74675000	74700000	0.265253
chr11	74700000	74725000	0.18892
chr11	7500000	7525000	0.497788
chr11	75100000	75125000	0.278911
chr11	7525000	7550000	0.510065
chr11	7600000	7625000	0.427163
chr11	7625000	7650000	0.384573
chr11	7625000	7650000	0.803271
chr11	76500000	76525000	0.419571
chr11	76525000	76550000	0.187828
chr11	76550000	76575000	0.28056
chr11	7675000	7700000	0.427643
chr11	76825000	76850000	0.213371
chr11	7700000	7725000	0.40529
chr11	77400000	77425000	0.33947
chr11	7775000	7800000	0.494216
chr11	77925000	77950000	0.232145
chr11	7825000	7850000	0.58121
chr11	78525000	78550000	0.38972
chr11	78650000	78675000	0.320854
chr11	78725000	78750000	0.174084
chr11	7925000	7950000	0.287229
chr11	7925000	7950000	0.722771
chr11	8025000	8050000	0.475249
chr11	80650000	80675000	0.186037
chr11	8100000	8125000	0.405342
chr11	81050000	81075000	0.44486
chr11	81150000	81175000	0.235122
chr11	81650000	81675000	0.155896
chr11	81725000	81750000	0.160522
chr11	81850000	81875000	0.170258
chr11	81875000	81900000	0.262665
chr11	8200000	8225000	0.4542
chr11	82000000	82025000	0.221297
chr11	82100000	82125000	0.20289
chr11	82150000	82175000	0.187957
chr11	82175000	82200000	0.426469
chr11	82450000	82475000	0.167845
chr11	82525000	82550000	0.237411
chr11	82700000	82725000	0.235611
chr11	8275000	8300000	0.450865
chr11	82950000	82975000	0.278842
chr11	83350000	83375000	0.180213
chr11	83550000	83575000	0.302738
chr11	8425000	8450000	0.354437
chr11	84800000	84825000	0.258167
chr11	8525000	8550000	0.234747
chr11	8650000	8675000	0.31421
chr11	8675000	8700000	0.339644
chr11	87175000	87200000	0.262866
chr11	87975000	88000000	0.180021
chr11	88225000	88250000	0.265616
chr11	8825000	8850000	0.274114
chr11	89225000	89250000	0.276333
chr11	89575000	89600000	0.210563
chr11	89750000	89775000	0.266078
chr11	89800000	89825000	0.186089
chr11	89850000	89875000	0.174678
chr11	90550000	90575000	0.250627
chr11	90700000	90725000	0.203307
chr11	9075000	9100000	0.278734
chr11	90875000	90900000	0.705448
chr11	9100000	9125000	0.248383
chr11	91275000	91300000	0.211815
chr11	91375000	91400000	0.220598
chr11	91600000	91625000	0.540427
chr11	91950000	91975000	0.292856
chr11	91975000	92000000	0.35498
chr11	9200000	9225000	0.236894
chr11	92075000	92100000	0.473215
chr11	92200000	92225000	0.322433
chr11	9225000	9250000	0.360108
chr11	92275000	92300000	0.348977
chr11	92400000	92425000	0.225397
chr11	92425000	92450000	0.474133
chr11	92475000	92500000	0.312333
chr11	9250000	9275000	0.286126
chr11	9275000	9300000	0.569381
chr11	9300000	9325000	0.295065
chr11	93050000	93075000	0.251258
chr11	9325000	9350000	0.698939
chr11	93300000	93325000	0.305964
chr11	93325000	93350000	0.475335
chr11	93350000	93375000	0.269709
chr11	93575000	93600000	0.182459
chr11	9400000	9425000	0.281982
chr11	9475000	9500000	0.75318
chr11	94950000	94975000	0.65097
chr11	95300000	95325000	0.234665
chr11	9600000	9625000	0.302721
chr11	96325000	96350000	0.225349
chr11	96350000	96375000	0.284056
chr11	9675000	9700000	0.251008
chr11	96850000	96875000	0.357092
chr11	9700000	9725000	0.362896
chr11	9725000	9750000	0.675209
chr11	97500000	97525000	0.18348
chr11	97550000	97575000	0.179543
chr11	97625000	97650000	0.184713
chr11	9775000	9800000	0.392598
chr11	98000000	98025000	0.183808
chr11	9825000	9850000	0.392665
chr11	9825000	9850000	0.886155
chr11	9875000	9900000	0.720789
chr11	9900000	9925000	0.566115
chr11	99050000	99075000	0.167298
chr11	99425000	99450000	0.189915
chr11	99650000	99675000	0.454856
chr11	99925000	99950000	0.433102
chr12	10000000	10025000	1.31507
chr12	10000000	10025000	0.885044
chr12	10025000	10050000	1.09882
chr12	100475000	100500000	0.21553
chr12	10050000	10075000	1.11187
chr12	10050000	10075000	1.28917
chr12	10075000	10100000	1.22507
chr12	10100000	10125000	0.876274
chr12	101025000	101050000	0.168056
chr12	10125000	10150000	1.16504
chr12	10125000	10150000	1.51436
chr12	101275000	101300000	0.729482
chr12	101300000	101325000	1.05532
chr12	101375000	101400000	0.394172
chr12	101375000	101400000	1.02588
chr12	10150000	10175000	1.19133
chr12	101575000	101600000	0.430416
chr12	101600000	101625000	0.688849
chr12	10175000	10200000	0.713221
chr12	101750000	101775000	0.241612
chr12	101800000	101825000	0.317268
chr12	10200000	10225000	0.755713
chr12	10225000	10250000	1.11586
chr12	10225000	10250000	0.514934
chr12	102275000	102300000	0.204234
chr12	10250000	10275000	1.08217
chr12	10250000	10275000	0.994583
chr12	10275000	10300000	0.854549
chr12	102775000	102800000	0.18922
chr12	102800000	102825000	0.285995
chr12	10300000	10325000	0.818008
chr12	103025000	103050000	0.250631
chr12	103400000	103425000	0.167768
chr12	10350000	10375000	0.867957
chr12	10375000	10400000	1.01156
chr12	10400000	10425000	0.559272
chr12	104000000	104025000	0.491878
chr12	104125000	104150000	0.397437
chr12	10425000	10450000	0.453352
chr12	10450000	10475000	0.821371
chr12	10450000	10475000	1.47139
chr12	10475000	10500000	1.25816
chr12	10500000	10525000	1.08036
chr12	10500000	10525000	0.512293
chr12	105000000	105025000	0.268233
chr12	105150000	105175000	0.250584
chr12	10525000	10550000	0.749577
chr12	105250000	105275000	0.228542
chr12	105275000	105300000	0.231269
chr12	10550000	10575000	0.724834
chr12	10575000	10600000	0.786704
chr12	105850000	105875000	0.457517
chr12	10600000	10625000	0.442199
chr12	10600000	10625000	0.798485
chr12	10625000	10650000	0.882248
chr12	10650000	10675000	0.627674
chr12	106575000	106600000	0.329608
chr12	106625000	106650000	0.278672
chr12	106675000	106700000	0.343759
chr12	10675000	10700000	0.62596
chr12	10675000	10700000	0.899715
chr12	106750000	106775000	0.229321
chr12	106975000	107000000	0.257774
chr12	10700000	10725000	1.31526
chr12	107150000	107175000	0.627905
chr12	10725000	10750000	0.592144
chr12	10725000	10750000	1.56962
chr12	10750000	10775000	0.855043
chr12	10775000	10800000	0.771563
chr12	10775000	10800000	0.977613
chr12	10800000	10825000	0.744419
chr12	10800000	10825000	0.561629
chr12	10825000	10850000	0.667059
chr12	10850000	10875000	1.26014
chr12	10850000	10875000	1.43232
chr12	108675000	108700000	0.198357
chr12	10875000	10900000	1.08186
chr12	108975000	109000000	0.189493
chr12	10900000	10925000	1.43394
chr12	109175000	109200000	0.448454
chr12	10925000	10950000	0.751342
chr12	10925000	10950000	1.85628
chr12	109350000	109375000	0.377685
chr12	10950000	10975000	1.08332
chr12	11000000	11025000	0.51705
chr12	11000000	11025000	1.18418
chr12	11025000	11050000	0.929816
chr12	11050000	11075000	1.00304
chr12	110650000	110675000	0.229563
chr12	11075000	11100000	0.379186
chr12	11075000	11100000	1.37223
chr12	11100000	11125000	0.80843
chr12	111200000	111225000	0.292644
chr12	11125000	11150000	0.943592
chr12	11150000	11175000	0.239352
chr12	11175000	11200000	0.635389
chr12	11200000	11225000	0.494148
chr12	11225000	11250000	0.585968
chr12	11275000	11300000	0.524219
chr12	112825000	112850000	0.259838
chr12	11300000	11325000	0.700101
chr12	11325000	11350000	0.294063
chr12	113350000	113375000	0.370173
chr12	113475000	113500000	0.495221
chr12	11350000	11375000	0.488168
chr12	11350000	11375000	0.567874
chr12	113600000	113625000	0.377892
chr12	11375000	11400000	0.55399
chr12	11400000	11425000	1.16698
chr12	11400000	11425000	0.788112
chr12	114125000	114150000	0.386699
chr12	114200000	114225000	0.38628
chr12	11425000	11450000	0.677453
chr12	114250000	114275000	0.490495
chr12	114275000	114300000	0.642215
chr12	114350000	114375000	0.45645
chr12	114375000	114400000	0.720876
chr12	114400000	114425000	0.361513
chr12	114425000	114450000	0.577253
chr12	114450000	114475000	0.612933
chr12	114475000	114500000	1.45326
chr12	11450000	11475000	0.87304
chr12	114550000	114575000	0.551821
chr12	114625000	114650000	0.843301
chr12	114650000	114675000	0.388452
chr12	11475000	11500000	0.717611
chr12	114800000	114825000	0.948092
chr12	114825000	114850000	0.795558
chr12	114950000	114975000	0.383233
chr12	114975000	115000000	1.22332
chr12	11500000	11525000	1.50471
chr12	11500000	11525000	1.1414
chr12	115175000	115200000	1.22726
chr12	11525000	11550000	0.995925
chr12	11550000	11575000	1.09609
chr12	115525000	115550000	0.715341
chr12	115600000	115625000	0.394986
chr12	115625000	115650000	0.641315
chr12	115650000	115675000	0.552632
chr12	11575000	11600000	1.05788
chr12	115775000	115800000	1.47445
chr12	115800000	115825000	0.510961
chr12	115900000	115925000	1.30788
chr12	11600000	11625000	1.07396
chr12	11625000	11650000	0.576706
chr12	11650000	11675000	1.51319
chr12	11650000	11675000	1.14299
chr12	116500000	116525000	0.224128
chr12	116675000	116700000	0.242275
chr12	11675000	11700000	1.40925
chr12	11675000	11700000	0.676717
chr12	11700000	11725000	1.04904
chr12	117100000	117125000	0.242801
chr12	117150000	117175000	0.245099
chr12	11725000	11750000	0.729584
chr12	11750000	11775000	0.643356
chr12	11775000	11800000	1.17476
chr12	11775000	11800000	1.08685
chr12	11800000	11825000	0.984474
chr12	11800000	11825000	0.942093
chr12	118050000	118075000	0.227446
chr12	11825000	11850000	0.698445
chr12	11825000	11850000	1.06556
chr12	11850000	11875000	0.75003
chr12	11875000	11900000	1.11967
chr12	118925000	118950000	0.190032
chr12	11900000	11925000	1.00233
chr12	11925000	11950000	0.567016
chr12	119350000	119375000	0.300654
chr12	11950000	11975000	1.58838
chr12	11950000	11975000	1.52486
chr12	11975000	12000000	1.44105
chr12	11975000	12000000	1.06859
chr12	119825000	119850000	0.298682
chr12	119875000	119900000	0.259579
chr12	119925000	119950000	0.404233
chr12	12000000	12025000	1.0309
chr12	12000000	12025000	1.49025
chr12	120125000	120150000	354.314
chr12	120125000	120150000	477.034
chr12	120150000	120175000	399.774
chr12	12025000	12050000	1.06665
chr12	12050000	12075000	1.02174
chr12	12075000	12100000	0.843184
chr12	12075000	12100000	1.06914
chr12	12125000	12150000	0.650852
chr12	12150000	12175000	0.611167
chr12	12225000	12250000	0.62659
chr12	12250000	12275000	0.318689
chr12	12350000	12375000	0.282347
chr12	12400000	12425000	0.590761
chr12	12450000	12475000	0.389
chr12	12475000	12500000	0.741213
chr12	12500000	12525000	0.488627
chr12	12525000	12550000	0.353328
chr12	12575000	12600000	0.382739
chr12	12600000	12625000	0.444078
chr12	12625000	12650000	0.391017
chr12	12650000	12675000	0.311344
chr12	12675000	12700000	0.377356
chr12	12700000	12725000	0.50687
chr12	12700000	12725000	0.505613
chr12	12825000	12850000	0.394392
chr12	12900000	12925000	0.236725
chr12	12900000	12925000	0.478872
chr12	12925000	12950000	0.425993
chr12	12950000	12975000	0.494624
chr12	13000000	13025000	0.572534
chr12	13025000	13050000	0.64655
chr12	13050000	13075000	0.547615
chr12	13100000	13125000	0.457689
chr12	13125000	13150000	0.40037
chr12	13150000	13175000	0.226973
chr12	13225000	13250000	0.454035
chr12	13275000	13300000	0.485285
chr12	13325000	13350000	0.383665
chr12	13325000	13350000	0.663049
chr12	13350000	13375000	0.57383
chr12	13350000	13375000	1.01086
chr12	13375000	13400000	0.475481
chr12	13425000	13450000	0.55317
chr12	13450000	13475000	0.732444
chr12	13475000	13500000	0.516167
chr12	13500000	13525000	0.674555
chr12	13525000	13550000	0.501361
chr12	13550000	13575000	1.35359
chr12	13575000	13600000	0.460093
chr12	13575000	13600000	0.770255
chr12	13600000	13625000	0.410662
chr12	13625000	13650000	0.31284
chr12	13625000	13650000	0.78207
chr12	13675000	13700000	0.550314
chr12	13725000	13750000	0.830024
chr12	13750000	13775000	0.650165
chr12	13775000	13800000	0.518663
chr12	13800000	13825000	0.580307
chr12	13825000	13850000	0.70464
chr12	13850000	13875000	0.493704
chr12	13875000	13900000	0.618698
chr12	13900000	13925000	0.748414
chr12	13925000	13950000	0.87653
chr12	13950000	13975000	0.630827
chr12	13950000	13975000	0.846471
chr12	14000000	14025000	0.527067
chr12	14025000	14050000	0.700137
chr12	14050000	14075000	0.875667
chr12	14075000	14100000	0.596633
chr12	14075000	14100000	0.738862
chr12	14150000	14175000	0.800585
chr12	14175000	14200000	0.316978
chr12	14200000	14225000	1.00061
chr12	14225000	14250000	0.750547
chr12	14250000	14275000	0.61435
chr12	14275000	14300000	0.715899
chr12	14300000	14325000	0.839894
chr12	14325000	14350000	0.345426
chr12	14425000	14450000	0.449939
chr12	14525000	14550000	0.534251
chr12	14550000	14575000	0.751117
chr12	14575000	14600000	0.834547
chr12	14600000	14625000	0.774823
chr12	14600000	14625000	0.743417
chr12	14625000	14650000	0.692123
chr12	14650000	14675000	0.894829
chr12	14675000	14700000	0.621015
chr12	14700000	14725000	0.570113
chr12	14725000	14750000	0.636165
chr12	14725000	14750000	0.713021
chr12	14800000	14825000	0.858749
chr12	14825000	14850000	0.334958
chr12	14850000	14875000	0.454531
chr12	14875000	14900000	0.579405
chr12	14900000	14925000	0.451778
chr12	14925000	14950000	0.756606
chr12	14950000	14975000	0.6937
chr12	14975000	15000000	0.431915
chr12	15000000	15025000	0.828467
chr12	15000000	15025000	0.978383
chr12	15025000	15050000	0.774057
chr12	15075000	15100000	0.553697
chr12	15100000	15125000	0.826388
chr12	15125000	15150000	0.751823
chr12	15175000	15200000	0.354985
chr12	15200000	15225000	0.627068
chr12	15225000	15250000	0.800004
chr12	15250000	15275000	0.644634
chr12	15275000	15300000	0.665408
chr12	15300000	15325000	1.42862
chr12	15325000	15350000	0.477324
chr12	15350000	15375000	0.833117
chr12	15400000	15425000	0.291055
chr12	15425000	15450000	0.404345
chr12	15450000	15475000	0.680275
chr12	15475000	15500000	0.536393
chr12	15500000	15525000	0.628461
chr12	15500000	15525000	0.949616
chr12	15550000	15575000	0.682113
chr12	15575000	15600000	0.667317
chr12	15600000	15625000	0.521326
chr12	15650000	15675000	1.10215
chr12	15675000	15700000	0.503757
chr12	15775000	15800000	0.575267
chr12	15800000	15825000	0.49062
chr12	15800000	15825000	0.419044
chr12	15850000	15875000	0.84634
chr12	15900000	15925000	0.572122
chr12	15900000	15925000	1.32814
chr12	15925000	15950000	0.610071
chr12	15950000	15975000	0.597165
chr12	15975000	16000000	0.272695
chr12	16000000	16025000	1.48442
chr12	16075000	16100000	0.783693
chr12	16100000	16125000	0.644747
chr12	16125000	16150000	0.257842
chr12	16150000	16175000	0.756817
chr12	16175000	16200000	0.849856
chr12	16175000	16200000	0.610583
chr12	16200000	16225000	0.594881
chr12	16225000	16250000	0.302764
chr12	16225000	16250000	0.796625
chr12	16250000	16275000	0.876463
chr12	16250000	16275000	1.10162
chr12	16275000	16300000	0.632517
chr12	16325000	16350000	0.575229
chr12	16350000	16375000	0.598286
chr12	16400000	16425000	0.833762
chr12	16425000	16450000	0.709262
chr12	16475000	16500000	0.564936
chr12	16500000	16525000	0.399699
chr12	16525000	16550000	0.294725
chr12	16575000	16600000	0.522153
chr12	16700000	16725000	0.289833
chr12	16725000	16750000	0.414835
chr12	16750000	16775000	0.297961
chr12	16775000	16800000	0.581172
chr12	16800000	16825000	0.289352
chr12	16825000	16850000	0.356646
chr12	16850000	16875000	0.397361
chr12	16900000	16925000	0.344623
chr12	17025000	17050000	0.320325
chr12	17125000	17150000	0.487678
chr12	17200000	17225000	0.268236
chr12	17200000	17225000	0.536893
chr12	17275000	17300000	0.248941
chr12	17300000	17325000	0.434494
chr12	17325000	17350000	0.63415
chr12	17400000	17425000	0.264517
chr12	17425000	17450000	0.455986
chr12	17425000	17450000	0.507516
chr12	17450000	17475000	0.24598
chr12	17475000	17500000	0.414201
chr12	17525000	17550000	0.641021
chr12	17550000	17575000	0.519941
chr12	17675000	17700000	0.437278
chr12	17700000	17725000	0.427058
chr12	17750000	17775000	0.370003
chr12	17825000	17850000	0.508848
chr12	18225000	18250000	2.28377
chr12	18225000	18250000	1.73666
chr12	18250000	18275000	1.11134
chr12	18250000	18275000	2.9009
chr12	20225000	20250000	1.0924
chr12	20225000	20250000	1.71103
chr12	20275000	20300000	1.27141
chr12	20675000	20700000	1.27313
chr12	20750000	20775000	1.17704
chr12	20800000	20825000	1.86231
chr12	20825000	20850000	0.925881
chr12	20875000	20900000	1.9122
chr12	20900000	20925000	1.75008
chr12	21125000	21150000	0.49061
chr12	21175000	21200000	0.421476
chr12	21200000	21225000	0.242569
chr12	21225000	21250000	0.31344
chr12	21250000	21275000	0.472904
chr12	21300000	21325000	0.403205
chr12	21325000	21350000	0.258575
chr12	21400000	21425000	0.834289
chr12	21425000	21450000	0.608848
chr12	21450000	21475000	0.762654
chr12	21475000	21500000	0.390126
chr12	21500000	21525000	0.542853
chr12	21500000	21525000	0.522447
chr12	21575000	21600000	1.11761
chr12	21575000	21600000	1.16495
chr12	21625000	21650000	5.52537
chr12	24450000	24475000	0.72219
chr12	24475000	24500000	0.760431
chr12	24575000	24600000	0.401381
chr12	24650000	24675000	0.278022
chr12	24675000	24700000	0.340866
chr12	24775000	24800000	0.301477
chr12	24950000	24975000	0.522997
chr12	24950000	24975000	0.737988
chr12	24975000	25000000	0.205367
chr12	25050000	25075000	0.353121
chr12	25100000	25125000	0.176581
chr12	25175000	25200000	0.703148
chr12	25250000	25275000	0.446582
chr12	25300000	25325000	0.501524
chr12	25400000	25425000	0.422178
chr12	25475000	25500000	0.324785
chr12	25525000	25550000	0.581732
chr12	25575000	25600000	0.317141
chr12	25600000	25625000	0.311497
chr12	25625000	25650000	0.494718
chr12	25650000	25675000	0.398967
chr12	25675000	25700000	0.243243
chr12	25725000	25750000	0.289241
chr12	25750000	25775000	0.406998
chr12	25775000	25800000	0.586666
chr12	25925000	25950000	0.400551
chr12	25950000	25975000	0.513502
chr12	26050000	26075000	0.37259
chr12	26075000	26100000	0.385382
chr12	26125000	26150000	0.491512
chr12	26150000	26175000	0.295566
chr12	26175000	26200000	0.47112
chr12	26200000	26225000	0.213666
chr12	26250000	26275000	0.483608
chr12	26325000	26350000	0.262599
chr12	26375000	26400000	0.237882
chr12	26450000	26475000	0.472312
chr12	26575000	26600000	0.408464
chr12	26600000	26625000	0.294892
chr12	26625000	26650000	0.359349
chr12	26950000	26975000	0.493988
chr12	27125000	27150000	0.519926
chr12	27300000	27325000	0.177963
chr12	27350000	27375000	0.352089
chr12	27425000	27450000	0.302739
chr12	27450000	27475000	0.389326
chr12	27475000	27500000	0.357985
chr12	27500000	27525000	0.417289
[truncated: 11,284 more rows]
