# Supplementary material for: Genome-wide maps of nucleolus interactions reveal distinct layers of repressive chromatin domains
Source: Nat Commun. 2022 Mar 18;13:1483. doi: 10.1038/s41467-022-29146-2 (PMC8933459; doi:10.1038/s41467-022-29146-2)
Supplement: Supplementary file 6 — Supplementary Data 3 [file 41467_2022_29146_MOESM6_ESM.xlsx]

## Sheet: Genes in NAD_ESCs
Gene Name
Xkr4
Rp1
Atp6v1h
Oprk1
Rb1cc1
St18
Pcmtd1
Sntg1
Tcf24
Cpa6
A830018L16Rik
Mir6341
Slco5a1
Ncoa2
Gm5523
Eya1
Trpa1
Kcnb2
Terf1
Rpl7
Ly96
Gdap1
Crisp4
Defb41
Tfap2b
4930486I03Rik
Kcnq5
Rims1
Mir30a
Gm28822
Col9a1
Lmbrd1
Gm20172
Adgrb3
4931408C20Rik
Gm5524
Gm597
Mir6342
Phf3
Ptp4a1
Pih1d3
Khdrbs2
Gm5415
1700001G17Rik
Mir6896
Mrpl30
Gm5099
4930448I06Rik
Tmem182
Pou3f3
AI597479
Nck2
Tpp2
Gulp1
Col3a1
Wdr75
Slc39a10
Mir6350
C230029F24Rik
Tmeff2
Stat4
Gls
Nab1
Asdurf
Dnah7a
Gtf3c3
Ankrd44
Hspd1
Boll
Plcl1
1700003I22Rik
Hsfy2
1700066M21Rik
Clk1
Stradb
Snord11
Icos
9530026F06Rik
Pard3b
Pard3bos2
Snora41
Adam23
4933402D24Rik
Mir6899
Creb1
Plekhm3
Pth2r
Map2
Acadl
Cps1
Ikzf2
Spag16
Vwc2l
Bard1
4933417E11Rik
Vil1
Stk36
Slc4a3
Mir6343
Mir6352
Epha4
Pax3
Farsb
Gm29536
Scg2
Ap1s3
Fam124b
Dock10
Nyap2
Mir6344
Irs1
Agfg1
Ccl20
Sphkap
Mir6353
Mir5126
Itm2c
Htr2b
Kcnj13
Scly
Olfr1412
Hdlbp
Neu4
4930440C22Rik
Fam174a
St8sia4
1700063A18Rik
4930533P14Rik
Slco4c1
Slco6c1
Ppip5k2
Gm29461
Cntnap5b
Gm20268
Cdh20
Tnfrsf11a
Phlpp1
Bcl2
Serpinb3a
D830032E09Rik
Cdh7
Cdh19
Dsel
Cntnap5a
Nifk
Tfcp2l1
Ptpn4
Gm28590
Dpp10
Actr3
Lypd1
2900009J06Rik
Thsd7b
Gm15674
Fam72a
Snrpe
Ube2t
Nr5a2
Mir181a-1
Ptprc
Gm5833
4930596I21Rik
Gm34816
Kcnt2
4930590L20Rik
B3galt2
Ro60
Rgs2
Rgs18
Brinp3
Pla2g4a
Tpr
Hmcn1
C730036E19Rik
Mir7682
2810414N06Rik
1700025G04Rik
Ncf2
Dhx9
Xpr1
Acbd6
Tor1aip1
Angptl1
Tex35
Astn1
Mir488
Pappa2
Scarna3a
Mir1927
Snord47
Tnfsf18
Suco
Myocos
Mroh9
Gorab
Kifap3
Slc19a2
Gm26685
Adcy10
Pou2f1
Ildr2
Fam78b
Aldh9a1
Mir6348
Mir6354
Uhmk1
Olfml2b
Fcgr2b
Pex19
Crp
Olfr16
Cadm3
Grem2
Rgs7
Wdr64
Pld5
Gm36536
Mir350
Akt3
Adss
Cnst
Ahctf1
Cdc42bpa
Nvl
Enah
Aida
Gm2061
Lyplal1
Esrrg
Ush2a
Cenpf
Dtl
Lpgat1
Gm10516
Syt14
Mir205
4930503O07Rik
Plxna2
Cd34
Meig1
Bend7
Camk1d
Dhtkd1
Usp6nl
Celf2
1700061F12Rik
Gm13262
Mir466b-2
Prkcq
8030442B05Rik
Il2ra
Ankrd16
E030013I19Rik
Mindy3
Pter
Rsu1
Mir511
Cacnb2
Gm13315
Nsun6
Malrd1
Plxdc2
Mir6419
Dnajc1
Bmi1
4930447M23Rik
Etl4
Thnsl1
AA543186
Lcn4
Setx
Pbx3
Hspa5
Cntrl
Lhx6
Olfr339
Olfr346
Olfr358
Snord90
Dennd1a
Nr5a1
Gm16523
Ppp6c
Arpc5l
Mir6336
Lrp1b
Kynu
Arhgap15os
Mir5129
Zeb2os
1700019E08Rik
Acvr2a
Mbd5
Gm13483
Tnfaip6
Neb
Prpf40a
Rprm
Kcnj3
Mir195b
Gpd2
Galnt5
Ermn
Pkp4
Wdsub1
Baz2b
Gm13582
Tank
Slc4a10
Gca
Kcnh7
Fign
Cobll1
Scn2a
Csrnp3
Galnt3
Scn9a
Scn7a
Xirp2
Mir7224
Stk39
4932414N04Rik
Nostrin
Lrp2
Ssb
Tlk1
Mettl8
Hat1
Map3k20
Sp3os
Sp9
Cir1
Chn1
Lnpk
Mtx2
Hnrnpa3
Agps
Cyct
Fkbp7
Sestd1
Cwc22
Gm14461
Ube2e3
Neurod1
Ppp1r1c
Pde1a
Nckap1
Nup35
Zfp804a
A130030D18Rik
Zc3h15
Fam171b
Zswim2
Tfpi
Btbd18
4833423E24Rik
Olfr1178
Olfr1186
Olfr1249
Olfr1264
Agbl2
Celf1
Arfgap2
Snord67
Ambra1
Mir1955
Syt13
Hsd17b12
Api5
2810002D19Rik
Lrrc4c
Rag2
Trim44
Pdhx
Ehf
Caprin1
Cd59a
Depdc7
Immp1l
Kcna4
Kif18a
Bdnf
Platr8
Ano3
Olfr1290
Olfr1305
Slc12a6
Aven
Tmco5b
Ryr3
4930533B01Rik
C130080G10Rik
Dph6
4930528P14Rik
Mir1951
NA
Tmco5
Spred1
Ccdc32
Ino80
Nusap1
Mapkbp1
Vps39
Zfp106
AV039307
Map1a
Mfap1b
Eif3j2
Spata5l1
Sqor
Sema6d
Myef2
Cops2
Slc27a2
Mir3473g
Ciao1
Bub1
Anapc1
Il1a
Ptpra
Atrn
Hao1
Lamp5
Pak7
Slx4ip
Jag1
Ism1
Tasp1
Esf1
Macrod2
Flrt3
Kif16bos
Rin2
A930019D19Rik
Ralgapa2
Nkx2-4
Cst10
Gm14124
Csnk2a1
Eif2s2
2310005A03Rik
Ncoa6
Rbm39
Ralgapb
4933416E03Rik
Top1
Emilin3
Pkig
Wfdc15b
Gm14393
Gm14295
Zfp970
Gm14403
Gm14325
Uckl1os
Pcmtd2
Hnf4g
1110015O18Rik
Gm17308
Pex2
1700008P02Rik
Pkia
Zc2hc1a
1700010I02Rik
Stmn2
Mrps28
Snx16
Chmp4c
Gm10745
Ralyl
Gm6300
E2f5
Car1
Sirpb1b
Sirpb1c
Ythdf3
Mir124-2hg
Trim55
Mir7007
Agtr1b
Tbl1xr1
Rprl2
Naaladl2
Nlgn1
Spata16
Ect2
Pld1
Mir466q
Gm1527
Mir551b
Mannr
Lrrc31
Prkci
Kcnmb2
Pik3ca
Kcnmb3
Actl6a
Pex5l
Ccdc39
Fxr1
Atp11b
Dcun1d1
Adad1
Nudt6
Ankrd50
Fat4
Intu
Gm2011
Sclt1
D3Ertd751e
Pcdh10
1700027H10Rik
Pabpc4l
Mir6379
Gm7977
Pcdh18
Slc7a11
Rab33b
Mab21l1
Nbea
Tm4sf4
Pfn2
Eif2a
P2ry14
Igsf10
Gm5538
Sucnr1
Mbnl1
P2ry1
Rap2b
Arhgef26
Dhx36
Mme
Gm34240
Vmn2r2
A330015K06Rik
Mlf1
Schip1
Il12a
Kpna4
Nmd3
Otol1
Gm6634
Gm20754
Slitrk3
Zbbx
Serpini1
Fstl5
4921511C10Rik
Etfdh
Gask1b
Gria2
Pdgfc
A830029E22Rik
Gucy1a1
Rbm46
Gm6525
Tigd4
Fbxw7
Gatb
Mab21l2
Cd5l
Arhgef11
Ash1l
Mir190b
Slc27a3
Pglyrp4
Lor
Sprr2b
Lce1a1
Kprp
Rorc
Snx27
Psmb4
Gm4349
C920021L13Rik
Sf3b4
Rnf115
Acp6
Olfr1402
Tbx15
Spag17
Gdap2
Man1a2
Tshb
Nras
Trim33
Phtf1os
Lrig2
Slc16a1
Capza1
Inka2
Adora3
Chil4
Cd53
Rbm15
Strip1
Gnai3
Slc25a24
Ntng1
Prmt6
Gm6602
Amy2b
Amy1
Col11a1
Olfm3
Mir669n
1700061I17Rik
Plppr4
Plppr5
Dpyd
Ptbp2
6530403H02Rik
F3
Mir7657
Snora24
Ndst3
Tram1l1
Ndst4
Ugt8a
Arsj
Camk2d
9830132P13Rik
D030025E07Rik
Pitx2
Papss1
Dkk2
Aimp1
Gstcd
Tet2
Mir1895
Tacr3
Manba
Slc39a8
Bank1
1700030L20Rik
Ppp3ca
Emcn
Adh1
Mir1956
Rap1gds1
Pdha2
Unc5c
Gbp5
Pdlim5
Mir6381
Pkn2
A830019L24Rik
Gm6260
Clca4a
Znhit6
Bcl10
Prkacb
Ttll7
Adgrl2
Mir3963
Adgrl4
Ifi44l
Fubp1
1700012D16Rik
Lrriq3
9330178D15Rik
Negr1
Ptger3
Cth
Lrrc7
Gm20752
Rpe65
Mir3471-2
Mos
Gm11780
Impad1
Fam110b
Cyp7a1
Tox
8430436N08Rik
Rab2a
Asph
4930448K20Rik
2610301B20Rik
Gm11827
Fsbp
Tmem67
Triqk
Runx1t1
Gm11837
Tmem64
Calb1
A530072M11Rik
Mmp16
Cngb3
Gm12354
Nkain3
Ccnc
Coq3
Gm30731
Mms22l
Gpr63
Fhl5
Fut9
Manea
4930548K13Rik
Epha7
Gm11917
Map3k7
Mdn1
4933421O10Rik
Mir8118
Cnr1
Spaca1
Rars2
Cga
Ifnk
Mir873b
Mir873a
Gm12381
1700009N14Rik
Ubap2
Kif24
Atp8b5
Mir5106
Pax5
Dcaf10
Tgfbr1
Mir1958
Cavin4
Rnf20
Grin3a
Cylc2
C630028M04Rik
Smc2
Olfr273
Fsd1l
Tal2
Zfp462
Rad23b
Klf4
Actl7a
Ecpas
Ptbp3
Mup3
Slc31a1
Gm11217
Pappa
Trim32
Tlr4
Gm12911
Brinp1
Cdk5rap2
Tle1
Aldoart1
Gm11238
Frmd3
Dmac1
Ptprd
Tyrp1
Lurap1l
Mpdz
Gm11266
Psip1
Ccdc171
Bnc2
Sh3gl2
Scarna8
Rps6
Slc24a2
Focad
Ifna9
Wincr1
Gm12610
Zfp352
Gm12633
Mir6402
Elavl2
Izumo3
Tusc1
Ift74
Lrrc19
Cyp2j13
Cyp2j11
Cyp2j5
Gm12695
Nfia
Patj
L1td1
Angptl3
Efcab7
Ube2u
Cachd1
Pde4b
BB031773
Gm12718
Dab1
Plpp3
Orc1
Nrd1
Osbpl9
Dmrta2
Elavl4
Agbl4
Bend5
Spata6
Foxd2os
Cyp4a32
Ipp
Urod
Foxj3
Slfnl1
Mir30f
Tmco2
Gm12887
Cap1
Mir6398
Ago3
Zmym6
Snord85
Eya3
Hnrnpr
Tex46
Mir6399
Gm438
Vps13d
Zfp980
Zfp987
Zfp981
Rex2
Zfp984
Kif1b
Rere
Cdk6
Akap9
Fzd1
Cdk14
Cfap69
Steap1
Tex47
Steap4
Adam22
Abcb4
Dmtf1
Mir879
Gm6455
4933402N22Rik
Sema3d
Sema3a
Sema3e
Pclo
Speer4c
Hgf
Sema3c
Gnat3
Gnai1
Magi2
Tmem60
Ptpn12
Fam185a
Psmc2
Slc26a5
Gm15421
Lhfpl3
5031425E22Rik
Srpk2
Nupl2
Rheb
Kmt2c
4930584F24Rik
Rbm33
9530036O11Rik
Lmbr1
Ube3c
Mir1960
Zfp512
Mrpl33
Fosl2
Ppp1cb
Prr14l
Mxd4
Rnf4
Mir467g
Tbc1d14
Crmp1
Cytl1
Clnk
Hs3st1
Rab28
Mir6414
Gm16223
Cpeb2
Cc2d2a
Tapt1
Ldb2
4930431F12Rik
Gm3414
4930405L22Rik
Slit2
Pacrgl
5730480H06Rik
Kcnip4
4930448I18Rik
Mir8117
Ppargc1a
Mir6417
Stim2
Gm10440
Pcdh7
4930459L07Rik
4933402J10Rik
G6pd2
Arap2
Dthd1
Nwd2
Tbc1d1
Klhl5
Ube2k
Uchl1
Slc30a9
Grxcr1
Kctd8
Guf1
Gabrg1
Gabra2
Cox7b2
Gabrb1
Atp10d
Slain2
Scfd2
Gsx2
Gm7467
Cep135
Aasdh
Polr2b
1700017L05Rik
Adgrl3
1700031L13Rik
Mir1187
Tecrl
Epha5
Stap1
Cenpc1
Tmprss11a
Ugt2b34
Ugt2b38
Ambn
Dck
Slc4a4
Npffr2
Cox18
Rassf6
Ereg
Gm19619
Mir6415
Mir1961
Ccng2
E330014E10Rik
Cnot6l
Fras1
Prdm8
Mir703
Prkg2
Rasgef1b
Hnrnpd
Cds1
Arhgap24
Mapk10
Ptpn13
BC005561
Zfp951
Abcg3
Lrrc8b
Zfp644
Cdc7
Btbd8
Vmn2r10
Vmn2r15
Gm10416
Gm15787
Mir7030
Cdk2ap1
4933438B17Rik
Snora15
Galnt17
Gm29681
Auts2
Cux1
Gjc3
Map11
Zfp157
Sdk1
Spdye4b
Cyth3
Cyp3a57
Cyp3a11
Cdk8
Ubl3
Brca2
Pds5b
1700028E10Rik
Vmn2r18
Mir653
Col1a2
Sem1
Sdhaf3
C1galt1
Umad1
Nxph1
AA545190
Ndufa4
Thsd7a
Tmem106b
Tmem168
Ppp1r3a
Foxp2
Mdfic
Gm36669
Met
Capza2
Wnt2
Kcnd2
Ing3
Cped1
Ptprz1
Aass
Cadps2
Tas2r118
Asb15
Spam1
Tmem229a
Pot1a
Mir592
Grm8
Lrrc4
Irf5
Strip2
1700012C14Rik
Copg2
Mkln1
Exoc4
Cnot4
Mtpn
Chrm2
Mir490
Ptn
Trim24
Mir7670
Hipk2
Parp12
Ndufb2
E330009J07Rik
Moxd2
Try4
Gm10334
Kel
Tmem139
Tcaf2
Olfr448
Olfr13
Nobox
9430018G01Rik
Cntnap2
Cul1
Ezh2
Zfp282
Stk31
Mpp6
Cbx3
Halr1
Tax1bp1
Kbtbd2
Vmn1r10
Ppm1k
Vmn1r25
Abcg2
Herc3
Tigd2
A530053G22Rik
Snca
Ccser1
Grid2
Atoh1
4930544G11Rik
Gm31520
Vmn1r32
Gng12
Serbp1
Il23r
4930515G16Rik
Rprl1
Eif2ak3
Rnf103
Kcmf1
Gm31747
Lrrtm1
6330415B21Rik
Ctnna2
Reg3b
Reg1
Gm20594
Lrrtm4
Gcfc2
Dysf
Npm3-ps1
Alms1
Chchd6
Vmn1r48
Mrps25
Trh
9530026P05Rik
4930511A08Rik
Magi1
4930511E03Rik
Kbtbd8os
Suclg2
Tafa1
Mitf
Gm765
Rybp
Pdzrn3
4930587E11Rik
Cntn3
Mir6373
Chl1
Pou5f1-rs5
Cntn6
Gm19757
Cntn4
Trnt1
Il5ra
Lrrn1
Setmar
Itpr1
Mir7661
Edem1
Grm7
1700054K19Rik
Gt(ROSA)26Sor
Gm17733
Pparg
Tmcc1
MarchF08
Bms1
Erc1
Il17ra
Slc25a18
A2m
Mug1
Clec4a2
Vmn2r19
Vmn2r25
Vmn2r27
Parp11
Cd69
1700101I11Rik
Gm156
Klra2
Tas2r104
Smim10l1
Lrp6
Atf7ip
Strap
Lmo3
4922502N22Rik
Capza3
Slco1a5
5330439B14Rik
Itpr2
Ccdc91
Rps4l
3010003L21Rik
Bicd1
Lilra6
Ncr1
Nlrp2
Olfr5
Peg3
Zfp954
Vmn1r67
Vmn1r76
Gm4224
Zfp551
Zscan18
Vmn1r86
Bsph1
Sult2a3
Sult2a7
Gm29443
Ceacam11
Vmn1r91
Nlrp9a
Zfp780b
Gpi1
Nudt19
Uri1
Gm28453
Zfp619
4933402C06Rik
Gm2381
Tsg101
Zdhhc13
Slc6a5
Nell1
4933405O20Rik
Ano5
Fancf
Gas2
Mir6238
Luzp2
Siglech
Herc2
Oca2
Mir6389
Atp10a
Ube3a
Gm22496
Snord64
Snrpn
B230209E15Rik
Mir344f
Ndn
Mkrn3
Chrna7
Fam189a1
Cers3
Mef2a
Ttc23
Igf1r
4930402F11Rik
B130024G19Rik
4930441H08Rik
Mctp2
Gm6567
Chd2
Slco3a1
Akap13
Agbl1
Ntrk3
Zfp592
Pde8a
Ap3b2
Efl1
Tmc3
Gm2115
Vmn2r65
Vmn2r67
Vmn2r71
Vmn2r74
Olfr310
Olfr294
Vmn2r79
Nox4
Grm5
Ctsc
Rab38
Fzd4
Eed
Picalm
Crebzf
Dlg2
4930567K12Rik
Ccdc90b
Gm15501
Prcp
Tenm4
Mir6394
Gab2
Rsf1os2
Gdpd4
B3gnt6
Emsy
Gpx2-ps1
Mir3102
Stard10
Xndc1
Trim68
Olfr65
Trim30d
Usp17la
Olfr684
Gm5901
Timm10b
Mrpl17
Olfr707
Syt9
Olfr479
Olfr498
Olfr517
Ric3
1700095J03Rik
Akip1
Snora23
Adm
Lyve1
Eif4g2
Usp47
Pth
Far1
Pde3b
Calca
Sox6os
Pik3c2a
Smg1
Dcun1d3
Abca16
Mosmo
Scnn1g
Rbbp6
Slc5a11
Hs3st4
Xpo6
Srcap
Sec23ip
Plpp4
Tacc2
Gpr26
Zranb1
Edrf1
Adam12
Mgmt
Ppp2r2d
Cyp2e1
Ins2
Kcnq1ot1
Cd209d
Elavl1
Zfp958
Slc10a2
Efnb2
Fam155a
Mir3106
Csmd1
Xkr5
4930467E23Rik
AY761185
Smim19
Nsd3
Fnta
Poteg
Gm8096
Unc5d
4933433F19Rik
Fut10
7420700N18Rik
Nrg1
Purg
Tex15
Tnks
Eri1
AI429214
Mir383
Tusc3
Gm6213
Msr1
Micu3
Mir7666
Asah1
2810404M03Rik
Triml2
Triml1
Adam26a
Adam34
Sorbs2
Dctd
Tenm3
Gm2516
1190028D05Rik
Aga
Vegfc
Asb5
Gpm6a
Glra3
Hpgd
Cep44
Fbxo8
Hand2
AW046200
4930470O06Rik
Aadat
Clcn3
Ddx60
Spock3
Sgo2b
Tll1
MarchF1
Tktl2
Naf1
Nat1
Sh2d4a
1700125H03Rik
Lpl
Gm10033
Zfp617
Mir28b
Large1
Isx
Iqcm
Nr3c2
Gm10649
Ednra
Zfp827
Abce1
Gypa
Frem3
Usp38
Inpp4b
Il15
Zfp330
Clgn
Olfr371
Phkb
Lonp2
Brd7
Rbl2
Aktip
Ces1d
Mir7073
4930513N10Rik
Gm15679
A330008L17Rik
Cdh8
Cdh11
Mir1966
Sntb2
Cyb5b
Wwp2
Zfhx3
Gm1943
Snord71
Snord111
Glg1
Cntnap4
Gm10280
Cdh13
Hsbp1
2810013P06Rik
Pard3
Mir1903
Gm32856
Mir101c
Gucy1a2
Gria4
Casp1
Casp4
Ddi1
Dync2h1
AV064505
Cep126
Mir1899
Gm32014
Pgr
Gm16833
Mir6237
Cntn5
4930568E12Rik
Ccdc82
Maml2
Fam76b
Endod1
Scarna9
Fat3
Chordc1
Ubtfl1
Olfr24
Olfr845
Zfp317
Olfr859
Olfr18
Zfp810
Bbs9
Bmper
Npsr1
Sep.07
Eepd1
B3gat1
Vps26b
Snx19
Barx2
Arhgap32
Gm27162
7630403G23Rik
Fam118b
Pate10
Chek1
Spa17
Olfr885
Olfr936
Olfr44
Olfr149
Tecta
Arhgef12
Gm10687
Cd3d
Cadm1
Nxpe4
Nxpe2
Drd2
Ncam1
Il18
Btg4
Arhgap20
Rdx
Mir6244
Gm1715
Mir130c
Tnfaip8l3
Sh2d7
Chrna5
Scaper
Peak1
Gm10658
Rec114
Neo1
Bbs4
Pkm
Lrrc49
Pias1
Map2k5
Dennd4a
Zfp609
Herc1
Aph1c
Tln2
Gm20745
Mir3109
Gtf2a2
Mir5626
Tcf12
Mns1
Rfx7
Unc13c
Wdr72
Myo5a
Hmgcll1
Hcrtr2
Fam83b
Tinag
Mlip
Lrrc1
Gclc
Cd109
Gm10635
Col12a1
Myo6
Mei4
Irak1bp1
Gm2087
Ttk
Bckdhb
4930554C24Rik
Tent5a
Ibtk
Dop1a
Snx14
Mthfs
Minar1
Adamts7
Zic4
Plscr5
Mir6386
Plod2
4933400C23Rik
1700034K08Rik
Mir7656
Chst2
Pls1
Tfdp2
E330023G01Rik
Faiml
Armc8
Nck1
Msl2
Topbp1
Ackr4
Mrpl3
Aste1
AA543401
Rbm6
Smarcc1
Setd2
Lrrfip2
Mir128-2
2900079G21Rik
AU023762
Ubp1
Gm17399
Slc22a13
Snrk
Gm35549
Lars2
Ccr3
Ppp1r14c
Esr1
Myct1
Mtrf1l
Rgs17
Lats1
Tab2
Ust
Sash1
Gm6150
Samd5
Gm5177
4930567K20Rik
Shprh
Epm2a
Utrn
Sf3b5
Phactr2
Gm32172
Hivep2
Nmbr
C330004P14Rik
Gm20125
Reps1
Hebp2
Tnfaip3
Mtfr2
Ahi1
Aldh8a1
Eya4
Taar8a
Ccn2
Gm29571
4930401C15Rik
L3mbtl3
4930579H20Rik
Lama2
Ptprk
Trmt11
Ncoa7
Hey2
Supt4b
Rnf217
Nkain2
Gm15939
Calhm5
Col10a1
Frk
Hs3st5
Hdac2
4930591E09Rik
Lama4
Ccn6
Rev3l
Amd2
Cdc40
Cep57l1
Sec63
Sobp
Atg5
Prdm1
Hace1
D030045P18Rik
Grik2
Ascc3
Sim1
Lilr4b
Ros1
Nus1
Slc35f1
Cep85l
Mcm9
Gm16998
Msl3l2
Tbc1d32
Hsf2
Fabp7
Lims1
BB019430
Sep.10
Sgpl1
Snord98
Dnajc12
Lrrtm3
Gm28881
Gm30853
1700023F02Rik
Arid5b
1700049L16Rik
Zwint
Pcdh15
Gnaz
Pcbp3
Olfr57
Vmn2r83
AU041133
Gm1553
D10Wsu102e
Aldh1l2
Ric8b
Tmem263
Rtcb
Pmch
Slc5a8
Gas2l3
Scyl2
Anks1b
Ikbip
4930534H03Rik
Gm31592
Nedd1
Mir1931
Usp44
Fgd6
Cep83
Eea1
Mir3966
Epyc
Gm8633
Gm35206
Kitl
Cep290
Gm35722
Mgat4c
Mir3059
Rassf9
Alx1
Mir6411
Gm15663
Mettl25
Ppfia2
Lin7a
Ptprq
Ppp1r12a
Syt1
Nav3
9230102K24Rik
Bbs10
Kcnc2
Gm3942
Gm15723
Tbc1d15
Zfc3h1
A930009A15Rik
Ptprr
Ptprb
Cnot2
Cpsf6
Cand1
Grip1
Srgap1
A130077B15Rik
Usp15
Tafa2
4930503E24Rik
Slc16a7
Stac3
Gdf11
Olfr792
Olfr804
Olfr822
Neurod4
Drg1
Tug1
Hormad2
Mtmr3
Znrf3
Igfbp1
Tns3
Abca13
Vwc2
Zpbp
4930512M02Rik
Cobl
4930554G24Rik
Pom121l12
Vstm2a
Sec61g
Fbxo48
Wdr92
Etaa1os
Gm12018
4933406G16Rik
Sertad2
Mir1933
Otx1
Tmem17
Cct4
Xpo1
Rel
4933430M04Rik
Gm10466
Mir6372
Vrk2
2810471M01Rik
Mir216c
Rtn4
Eml6
Psme4
Stc2
D630024D03Rik
Ubtd2
Tlx3
Pank3
Tenm2
Gm12128
Gm12130
Nudcd2
Mat2b
Gabrg2
Gabra1
Atp10b
Ttc1
F630206G17Rik
Sgcd
Rack1
Snord96a
Flt4
Rnf130
Mir804
Clk4
Mir3061
Hspa4
Rapgef6
Glra1
Nmur2
Epn2
Ulk2
Adora2b
Ncor1
2810001G20Rik
Hs3st3a1
Map2k4
Pirt
Scimp
Nlrp1c-ps
Ankfy1
Aspa
Olfr390
Olfr23
Olfr59
Pafah1b1
Snord91a
Gm12339
Fam57a
Nsrp1
Coro6
Snord4a
Nlk
AU040972
Atad5
Rhot1
Cdk5r1
Myo1d
AI662270
E230016K23Rik
Synrg
Lhx1os
Dhrs11
Usp32
Bcas3
Brip1
Ptrh2
Prr11
Stxbp4
4930405D11Rik
Kif2b
Car10
Mbtd1
Tob1
Spop
Phospho1
Npepps
Mir5119
Igfbp4
Cavin1
Brca1
Gm11627
Gm11665
Mrc2
Tanc2
Limd2
Cep95
Cep112
Abca8a
Abca6
Kcnj16
Kcnj2
Sox9
Cd300a
Ptchd3
Rab10os
1110002L01Rik
Ncoa1
Itsn2
Ubxn2a
2810032G03Rik
1700101O22Rik
Sdc1
Ttc32
Osr1
Gm38407
Mir7675
Rad51ap2
Tubb2a-ps2
Ddx1
Lratd1
4930448C13Rik
Trib2
Ntsr2
Pqlc3
1700030C10Rik
Mboat2
4930480M12Rik
4930549C15Rik
Rnaseh1
Tmem18
Alkal2
Cbll1
Bcap29
Ccdc71l
Sypl
F730043M19Rik
Twistnb
Ferd3l
Twist1
Prps1l1
Snx13
Ahr
9130015A21Rik
Ankmy2
Mir5099
Meox2
Dgkb
Etv1
Arl4a
Gm7008
Dock4
Lrrn3
Gm33340
Mir5627
Nrcam
Stxbp6
Nova1
Foxg1
1810007C17Rik
3110039M20Rik
Prkd1
1700008C04Rik
G2e3
Ap4s1
Arhgap5
Npas3
Baz1a
Brms1l
Gm19990
Mbip
Prps1l3
Ttc6
Sstr1
Gemin2
Pnn
Fbxo33
Mia2
Lrfn5
Spanxn4
Fscb
Fancm
Wdr20rt
Rpl10l
Mdga2
Lrr1
Arf6
Map4k5
Arid4a
Ccdc175
Pcnx4
Ppm1a
Mnat1
Hif1a
Dbpht2
Rhoj
Ppp2r5e
Mir5101
Fut8
Eif2s1
Rad51b
Scarna3b
Gm3693
Pcnx
Sipa1l1
Psen1
Riox1
Aldh6a1
Ylpm1
Nek9
Ttll5
Gstz1
Mir3068
Nrxn3
Dio2
5430427M07Rik
Sel1l
4930559C10Rik
Mir8099-1
Flrt2
1700019M22Rik
Gpr65
Galc
Ptpn21
Ttc7b
[truncated: 960 more rows]

## Sheet: GO NAD_LAD
GO Terms NAD/LAD in ESCs	PValue	Genes
GO:0007606~sensory perception of chemical stimulus	1.73029e-64	OLFR881, OLFR883, OLFR884, OLFR885, OLFR887, OLFR229, OLFR888, OLFR361, OLFR360, OLFR362, OLFR1246, OLFR876, OLFR877, OLFR1245, OLFR874, OLFR1242, VMN1R10, OLFR1243, OLFR875, OLFR1240, VMN1R11, OLFR1344, OLFR1241, OLFR1347, OLFR1348, OLFR1346, OLFR1537, OLFR1349, OLFR358, OLFR878, OLFR1231, OLFR1232, OLFR1233, OLFR1234, OLFR1238, OLFR1502, OLFR1501, OLFR761, TAS2R114, OLFR1500, VMN1R49, VMN1R48, …
GO:0007608~sensory perception of smell	1.81507e-64	OLFR881, OLFR883, OLFR884, OLFR885, OLFR887, OLFR229, OLFR888, OLFR361, OLFR360, OLFR362, OLFR1246, OLFR876, OLFR877, OLFR1245, OLFR874, OLFR1242, OLFR875, OLFR1243, OLFR1240, OLFR1344, OLFR1241, OLFR1347, OLFR1348, OLFR1346, OLFR1537, OLFR1349, OLFR358, OLFR878, OLFR1231, OLFR1232, OLFR1233, OLFR1234, OLFR1238, OLFR1502, OLFR1501, OLFR761, OLFR1500, OLFR1176, OLFR1179, OLFR1504, OLFR1178, OLFR44…
GO:0007186~G-protein coupled receptor signaling pathway	3.0333e-56	OLFR881, ADGRA3, OLFR883, ADORA3, OLFR884, OLFR885, OLFR887, OLFR229, OLFR888, OLFR361, OLFR360, BDNF, OLFR362, HTR1A, ADGRB3, OLFR1246, OLFR876, OLFR877, OLFR1245, OLFR874, OLFR1242, OLFR1243, OLFR875, OLFR1240, OLFR1241, OLFR1344, OLFR1347, OLFR1348, OLFR1346, OLFR1537, OLFR1349, SSTR1, LPAR6, OLFR358, OLFR878, OLFR1231, OLFR1232, OLFR1233, OLFR1234, PRLHR, OLFR1238, OLFR1502, OLFR1501, OLFR761…
GO:0007600~sensory perception	1.40894e-52	OLFR881, OLFR883, OLFR884, OLFR885, OLFR887, OLFR229, OLFR888, PTGS1, RORB, OLFR361, OLFR360, OLFR362, OLFR1246, OLFR876, OLFR877, OLFR1245, OLFR874, OLFR1242, VMN1R10, OLFR1243, OLFR875, OLFR1240, VMN1R11, OLFR1344, OLFR1241, OLFR1347, OLFR1348, OLFR1346, OLFR1537, OLFR1349, OLFR358, OLFR878, OLFR1231, OLFR1232, OLFR1233, OLFR1234, OLFR1238, OLFR1502, CACNB2, OLFR1501, OLFR761, MME, VMN1R49, TAS…
GO:0050877~neurological system process	3.61841e-42	MEF2C, OLFR881, OLFR883, OLFR884, OLFR885, OLFR887, OLFR229, OLFR888, PTGS1, RORB, OLFR361, OLFR360, BRINP1, BDNF, OLFR362, ADGRB3, OLFR1246, OLFR876, OLFR877, OLFR1245, OLFR874, OLFR1242, VMN1R10, OLFR1243, OLFR875, OLFR1240, VMN1R11, OLFR1344, OLFR1241, OLFR1347, OLFR1348, TBR1, OLFR1346, OLFR1537, OLFR1349, OLFR358, OLFR878, OLFR1231, OLFR1232, OLFR1233, OLFR1234, OLFR1238, OLFR1502, CACNB2, M…
GO:0003008~system process	2.82643e-35	MEF2C, OLFR881, MEF2A, OLFR883, OLFR884, OLFR885, OLFR887, OLFR229, OLFR888, PTGS1, RORB, OLFR361, OLFR360, BRINP1, BDNF, OLFR362, HTR1A, ADGRB3, OLFR1246, OLFR876, NCF2, OLFR877, OLFR1245, OLFR874, OLFR1242, VMN1R10, OLFR1243, OLFR875, OLFR1240, RAP1GDS1, OLFR1241, VMN1R11, OLFR1344, OLFR1347, OLFR1348, PPARGC1A, TBR1, OLFR1346, VEGFC, OLFR1537, OLFR1349, F5, RYR3, OLFR358, OLFR878, OLFR1231, OL…
GO:0050907~detection of chemical stimulus involved in sensory perception	6.61898e-26	OLFR847, OLFR1294, OLFR845, OLFR846, OLFR1295, OLFR1290, OLFR1298, OLFR1297, OLFR1299, OLFR20, OLFR23, TAS2R143, OLFR1284, OLFR1283, OLFR1246, OLFR1282, OLFR1281, OLFR1280, OLFR1245, OLFR1242, OLFR1243, OLFR1240, OLFR1241, OLFR1289, OLFR1288, OLFR1287, OLFR1286, OLFR732, OLFR731, OLFR734, OLFR733, OLFR730, OLFR397, OLFR398, OLFR395, OLFR393, OLFR394, OLFR830, OLFR392, OLFR390, OLFR1231, OLFR1232,…
GO:0009593~detection of chemical stimulus	5.87161e-25	OLFR847, OLFR1294, SYT1, OLFR845, OLFR846, OLFR1295, OLFR1290, TLR4, OLFR1298, OLFR1297, OLFR1299, OLFR20, OLFR23, TAS2R143, OLFR1284, OLFR1283, OLFR1246, OLFR1282, OLFR1281, OLFR1280, OLFR1245, OLFR1242, OLFR1243, OLFR1240, OLFR1241, STIM1, OLFR1289, OLFR1288, OLFR1287, OLFR1286, OLFR732, OLFR731, OLFR734, OLFR733, OLFR730, OLFR397, OLFR398, OLFR395, OLFR393, OLFR394, OLFR830, OLFR392, OLFR390, …
GO:0050906~detection of stimulus involved in sensory perception	1.53343e-21	OLFR847, OLFR1294, OLFR845, OLFR846, OLFR1295, OLFR1290, OLFR1298, OLFR1297, OLFR1299, OLFR20, OLFR23, TAS2R143, OLFR1284, OLFR1283, OLFR1246, OLFR1282, OLFR1281, OLFR1280, OLFR1245, OLFR1242, OLFR1243, OLFR1240, OLFR1241, OLFR1289, OLFR1288, OLFR1287, OLFR1286, OLFR732, OLFR731, OLFR734, OLFR733, OLFR730, OLFR397, ADGRV1, OLFR398, OLFR395, OLFR393, OLFR394, OLFR830, OLFR392, OLFR390, OLFR1231, O…
GO:0050896~response to stimulus	3.5933e-18	MEF2C, OLFR881, MEF2A, OLFR883, OLFR884, OLFR885, OLFR887, OLFR888, SYNCRIP, RORB, CYP7A1, VPS4B, DHX36, ROS1, KLRD1, TMEFF2, OLFR876, OLFR877, OLFR874, LIG1, OLFR875, OLFR1344, OLFR1347, OLFR1348, OLFR1346, OLFR1349, F5, SSTR1, RYR3, ROR1, PPP2R5E, OLFR878, SLC30A10, PLCXD3, MIR99A, ARF6, ARFGEF1, ALCAM, DUSP19, OLFR1176, OLFR1179, OLFR1178, FGL1, OLFR894, OLFR895, ACER2, OLFR893, GGH, OLFR890, …
GO:0051606~detection of stimulus	6.47364e-18	OLFR847, OLFR1294, SYT1, OLFR845, OLFR846, OLFR1295, OLFR1290, TLR4, OLFR1298, OLFR1297, OLFR1299, OLFR20, ANO3, OLFR23, TAS2R143, TRPM3, OLFR1284, OLFR1283, OLFR1246, OLFR1282, OLFR1281, OLFR1280, OLFR1245, OLFR1242, OLFR1243, OLFR1240, OLFR1241, STIM1, OLFR1289, OLFR1288, OLFR1287, OLFR1286, OLFR732, OLFR731, OLFR734, OLFR733, OLFR730, OLFR397, ADGRV1, OLFR398, OLFR395, OLFR393, OLFR394, OLFR83…
GO:0007165~signal transduction	8.21907e-18	MEF2C, OLFR881, FHIT, MEF2A, OLFR883, OLFR884, OLFR885, OLFR887, OLFR888, STRN, RORB, OLFR361, OLFR360, HTR1A, OLFR362, PPP1R1C, MIR218-1, ROS1, OLFR1246, OLFR876, OLFR877, OLFR1245, OLFR874, OLFR1242, OLFR1243, OLFR875, OLFR1240, OLFR1241, OLFR1344, HNF4G, OLFR1347, OLFR1348, NME7, OLFR1346, OLFR1349, SSTR1, IFNB1, ROR1, PPP2R5E, OLFR358, OLFR878, CD226, IRAK1BP1, OLFR1231, OLFR1232, PLCXD3, OLF…
GO:0044700~single organism signaling	1.34625e-17	MEF2C, OLFR881, FHIT, MEF2A, OLFR883, OLFR884, OLFR885, OLFR887, PTGS1, OLFR888, STRN, RORB, OLFR361, OLFR360, HTR1A, OLFR362, PPP1R1C, MIR218-1, ROS1, OLFR1246, OLFR876, OLFR877, OLFR1245, OLFR874, OLFR1242, OLFR1243, OLFR875, OLFR1240, OLFR1241, OLFR1344, HNF4G, OLFR1347, OLFR1348, NME7, OLFR1346, OLFR1349, SSTR1, IFNB1, ROR1, PPP2R5E, OLFR358, OLFR878, CD226, IRAK1BP1, OLFR1231, OLFR1232, PLCX…
GO:0023052~signaling	3.05836e-17	MEF2C, OLFR881, FHIT, MEF2A, OLFR883, OLFR884, OLFR885, OLFR887, PTGS1, OLFR888, STRN, RORB, OLFR361, OLFR360, HTR1A, OLFR362, PPP1R1C, MIR218-1, ROS1, OLFR1246, OLFR876, OLFR877, OLFR1245, OLFR874, OLFR1242, OLFR1243, OLFR875, OLFR1240, OLFR1241, OLFR1344, HNF4G, OLFR1347, OLFR1348, NME7, OLFR1346, OLFR1349, SSTR1, IFNB1, ROR1, PPP2R5E, OLFR358, OLFR878, CD226, IRAK1BP1, OLFR1231, OLFR1232, PLCX…
GO:0051716~cellular response to stimulus	3.18508e-17	MEF2C, OLFR881, FHIT, MEF2A, OLFR883, OLFR884, OLFR885, OLFR887, OLFR888, STRN, SYNCRIP, RORB, OLFR361, OLFR360, HTR1A, OLFR362, PPP1R1C, CYP7A1, MIR218-1, ROS1, OLFR1246, OLFR876, NCF2, OLFR877, OLFR1245, OLFR874, OLFR1242, LIG1, OLFR1243, OLFR875, OLFR1240, OLFR1241, OLFR1344, HNF4G, OLFR1347, OLFR1348, MIR674, NME7, OLFR1346, OLFR1349, SSTR1, IFNB1, RYR3, ROR1, PPP2R5E, OLFR358, OLFR878, CD226…
GO:0007154~cell communication	3.35316e-16	MEF2C, OLFR881, FHIT, MEF2A, OLFR883, OLFR884, OLFR885, OLFR887, PTGS1, OLFR888, STRN, RORB, OLFR361, OLFR360, HTR1A, OLFR362, PPP1R1C, MIR218-1, ROS1, OLFR1246, OLFR876, OLFR877, OLFR1245, OLFR874, OLFR1242, OLFR1243, OLFR875, OLFR1240, OLFR1241, OLFR1344, HNF4G, OLFR1347, OLFR1348, NME7, OLFR1346, OLFR1349, SSTR1, IFNB1, ROR1, PPP2R5E, OLFR358, OLFR878, CD226, IRAK1BP1, OLFR1231, OLFR1232, PLCX…
GO:0019236~response to pheromone	3.45362e-12	VMN1R67, VMN1R89, VMN2R26, VMN1R49, VMN1R48, VMN1R47, VMN1R81, VMN1R6, VMN1R7, VMN1R4, VMN1R5, VMN1R216, TRPC2, VMN1R230, V1RA8, VMN1R32, VMN1R9, VMN1R8, VMN1R50, VMN1R51, VMN1R233, VMN1R219, VMN1R52, VMN1R218, VMN1R232, VMN1R217, VMN1R231, VMN1R226, VMN1R225, VMN1R222, VMN1R220, VMN1R228, VMN1R229
GO:0050794~regulation of cellular process	6.7469e-10	MEF2C, OLFR881, MEF2A, OLFR883, OLFR884, OLFR885, OLFR887, OLFR888, SYNCRIP, RORB, TBPL2, CYP7A1, VPS4B, DHX36, PTBP2, ROS1, TMEFF2, OLFR876, OLFR877, OLFR874, OLFR875, OLFR1344, OLFR1347, OLFR1348, OLFR1346, DCAF6, OLFR1349, SSTR1, RYR3, ZWINT, ROR1, MIR124A-2, PPP2R5E, OLFR878, SLC30A10, SH3GL2, PLCXD3, CACNB2, AHCTF1, ARF6, DUSP12, ARFGEF1, DUSP19, PFN2, OLFR1176, OLFR1179, OLFR1178, FGL1, ZC3…
GO:0032501~multicellular organismal process	7.06185e-10	MEF2C, OLFR881, MEF2A, A2M, OLFR883, OLFR884, OLFR885, OLFR887, PTGS1, OLFR888, STRN, SYNCRIP, RORB, OLFR361, OLFR360, TBPL2, HTR1A, OLFR362, AQP11, WDR77, DHX36, MIR218-1, PTBP2, ROS1, LRRC6, OLFR1246, OLFR876, NCF2, OLFR877, OLFR1245, OLFR874, OLFR1242, VMN1R10, OLFR1243, OLFR875, BTBD7, COLEC10, OLFR1240, OLFR1344, VMN1R11, OLFR1241, HNF4G, PCM1, OLFR1347, OLFR1348, NME7, OLFR1346, ADAMTS6, OL…
GO:0050789~regulation of biological process	4.86695e-08	MEF2C, OLFR881, MEF2A, OLFR883, OLFR884, OLFR885, OLFR887, OLFR888, SYNCRIP, RORB, TBPL2, CYP7A1, VPS4B, DHX36, PTBP2, ROS1, TMEFF2, OLFR876, OLFR877, OLFR874, OLFR875, BTBD7, OLFR1344, OLFR1347, OLFR1348, OLFR1346, DCAF6, OLFR1349, SSTR1, RYR3, ZWINT, ROR1, MIR124A-2, PPP2R5E, OLFR878, SLC30A10, SH3GL2, PLCXD3, AMTN, CACNB2, AHCTF1, ARF6, DUSP12, ARFGEF1, DUSP19, PFN2, OLFR1176, OLFR1179, OLFR11…
GO:0065007~biological regulation	1.37769e-07	MEF2C, OLFR881, MEF2A, OLFR883, OLFR884, OLFR885, OLFR887, OLFR888, SYNCRIP, RORB, TBPL2, AQP11, CYP7A1, VPS4B, DHX36, PTBP2, ROS1, TMEFF2, OLFR876, OLFR877, OLFR874, OLFR875, BTBD7, OLFR1344, OLFR1347, OLFR1348, OLFR1346, DCAF6, OLFR1349, F5, SSTR1, RYR3, ZWINT, MIR124A-2, ROR1, PPP2R5E, OLFR878, SLC30A10, SH3GL2, PLCXD3, AMTN, CACNB2, AHCTF1, ARF6, DUSP12, ARFGEF1, DUSP19, PFN2, OLFR1176, OLFR1…
GO:1900004~negative regulation of serine-type endopeptidase activity	0.000112736	GM10267, SPINK11, SPINKL, SPINK14, SPINK1, SPINK6, SPINK5
GO:0097120~receptor localization to synapse	0.000112736	ANKS1B, STX7, NLGN1, RELN, NRXN1, DLG2, NETO1
GO:1902572~negative regulation of serine-type peptidase activity	0.000112736	GM10267, SPINK11, SPINKL, SPINK14, SPINK1, SPINK6, SPINK5
GO:1902571~regulation of serine-type peptidase activity	0.000112736	GM10267, SPINK11, SPINKL, SPINK14, SPINK1, SPINK6, SPINK5
GO:1900003~regulation of serine-type endopeptidase activity	0.000112736	GM10267, SPINK11, SPINKL, SPINK14, SPINK1, SPINK6, SPINK5
GO:0042221~response to chemical	0.000192777	MEF2C, SYT1, MEF2A, SYNCRIP, RORB, ERLEC1, BRINP1, BDNF, CYP7A1, GM4841, VPS4B, DHX36, OXR1, SMR2, TXNL1, ZFP622, OLFR1246, NCF2, OLFR1245, MIR350, OLFR1242, LIG1, OLFR1243, OLFR1240, OLFR1241, HNF4G, MIR674, PPARGC1A, TBR1, VEGFC, IFNB1, SSTR1, SULT1B1, RYR3, EXT1, SLC30A10, TRIML2, OLFR1231, OLFR1232, OLFR1233, OLFR1234, OLFR1238, MIR99A, MME, VMN1R49, TAS2R114, VMN1R48, VMN1R47, ADCYAP1, HCRTR…
GO:0006032~chitin catabolic process	0.000441432	CHIL5, CHIA1, CHIL4, OVGP1, CHIL6, CHIL3
GO:0035418~protein localization to synapse	0.000810141	ANKS1B, DLGAP1, STX7, LRRTM1, NLGN1, RELN, NRXN1, DLG2, NETO1
GO:0006030~chitin metabolic process	0.00122081	CHIL5, CHIA1, CHIL4, OVGP1, CHIL6, CHIL3
GO:0072578~neurotransmitter-gated ion channel clustering	0.00122081	HTR1A, LRRTM4, GLRA3, NLGN1, RELN, NRXN1
GO:0051932~synaptic transmission, GABAergic	0.00137889	GABRG2, CLCN3, BDNF, GABRA1, GABRB2, GABRA6, NLGN1, PAK1, NPY5R, CAR2
GO:0035589~G-protein coupled purinergic nucleotide receptor signaling pathway	0.00161325	GPR34, P2RY14, P2RY1, GPR87
GO:1901072~glucosamine-containing compound catabolic process	0.00186131	CHIL5, CHIA1, CHIL4, OVGP1, CHIL6, CHIL3
GO:0050911~detection of chemical stimulus involved in sensory perception of smell	0.0024706	OLFR847, OLFR845, OLFR846, OLFR371, OLFR853, OLFR829, OLFR828, OLFR855, OLFR854, OLFR830
GO:0046348~amino sugar catabolic process	0.00271695	CHIL5, CHIA1, CHIL4, OVGP1, CHIL6, CHIL3
GO:0035588~G-protein coupled purinergic receptor signaling pathway	0.00271695	P2RY12, ADORA3, GPR34, P2RY14, P2RY1, GPR87
GO:0033138~positive regulation of peptidyl-serine phosphorylation	0.00290056	PDCD10, MET, GM13271, PHIP, IFNA2, PFN2, BDNF, IFNB1, BCL2, IFNA12, RIPK2, IFNA14, IFNA9, ANGPT1, IFNA13, PAK1, IFNA16, IFNA15
GO:0006026~aminoglycan catabolic process	0.0031616	CHIL5, CHIA1, CHIL4, OVGP1, LYVE1, CHIL6, CHIL3, HYAL4
GO:0033141~positive regulation of peptidyl-serine phosphorylation of STAT protein	0.00382795	IFNA2, IFNB1, IFNA12, IFNA14, IFNA9, IFNA13, GM13271, IFNA16, IFNA15
GO:0033139~regulation of peptidyl-serine phosphorylation of STAT protein	0.00460245	IFNA2, IFNB1, IFNA12, IFNA14, IFNA9, IFNA13, GM13271, IFNA16, IFNA15
GO:0035587~purinergic receptor signaling pathway	0.00694481	P2RY12, ADORA3, GPR34, P2RY14, P2RY1, GPR87
GO:0097114~NMDA glutamate receptor clustering	0.00718687	HTR1A, NLGN1, RELN, NRXN1
GO:0042100~B cell proliferation	0.00754841	MEF2C, TLR4, GM13271, IL7R, CD180, BTLA, IFNA2, CDKN2A, IFNB1, BCL2, IFNA12, IFNA14, IFNA9, IFNA13, IFNA16, IFNA15, RC3H1
GO:0019369~arachidonic acid metabolic process	0.00987347	CYP2C70, CYP2J5, CYP2J13, PNPLA8, CYP2C54, CYP2J9, CYP2J8, CYP2J12, PTGS1, CYP2J11, CYP2J6, CYP2C50
GO:0035590~purinergic nucleotide receptor signaling pathway	0.0118759	GPR34, P2RY14, P2RY1, GPR87
GO:0042501~serine phosphorylation of STAT protein	0.0120269	IFNA2, IFNB1, IFNA12, IFNA14, IFNA9, IFNA13, GM13271, IFNA16, IFNA15
GO:1902476~chloride transmembrane transport	0.0120269	SLC26A4, GABRG2, CLCN3, GABRA2, GABRA1, GABRB2, GLRA3, GABRB1, GLRA4
GO:0016358~dendrite development	0.0133045	MEF2C, MEF2A, HPRT, CTNND2, UBA6, STRN, ARF6, SDC2, ACTR3, BDNF, PICALM, DAB1, ROBO1, IL1RAP, PAK1, PPP3CA, SEMA3A, ADGRB3, RAB21, DNM3, MYO6, MET, NLGN1, ELAVL4, FMN1, EIF4G2, MAP2, RELN, SRGAP2
GO:0006972~hyperosmotic response	0.0141358	SLC12A1, TACR3, HNMT, MIR204, MIR9-2, MIR30B, YBX3, MIR99A
GO:0051963~regulation of synapse assembly	0.0143696	MEF2C, FLRT2, LRRN3, NLGN1, NRXN1, ACTR3, EPHA7, BDNF, CBLN2, LRRTM4, LRRTM1, IL1RAP, LRRN1, ADGRB3
GO:0033559~unsaturated fatty acid metabolic process	0.0168715	CYP2J5, CYP2C70, CYP2C54, CYP2J9, CYP2J8, CYP2J6, PTGS1, ANXA1, PIBF1, TLR4, 4833423E24RIK, CYP2C50, CYP2J13, PNPLA8, CYP2J12, CYP2J11, ELOVL7
GO:0006821~chloride transport	0.0171299	GABRG1, GABRG2, GABRA2, CLCN3, CLCA4A, SLC12A1, GABRA1, GABRB2, GABRB1, GLRA3, GABRA6, SLC26A4, SLC26A3, GLRA4
GO:0071420~cellular response to histamine	0.0179467	GABRG2, GABRA1, GABRB2, GABRB1
GO:0002323~natural killer cell activation involved in immune response	0.0179994	IFNA2, IFNB1, IFNA12, IFNA14, IFNA9, IFNA13, GM13271, IFNA16, IFNA15
GO:0002286~T cell activation involved in immune response	0.0180081	PTGER4, ANXA1, GM13271, RPS6, IFNA2, CLEC4E, IFNB1, IFNA12, RIPK2, IFNA14, IFNA9, IFNA13, CLEC4D, IFNA16, IFNA15, RC3H1
GO:0051965~positive regulation of synapse assembly	0.0184381	ACTR3, FLRT2, BDNF, CBLN2, LRRTM4, IL1RAP, LRRTM1, LRRN3, NLGN1, LRRN1, NRXN1, ADGRB3
GO:0001580~detection of chemical stimulus involved in sensory perception of bitter taste	0.0203935	TAS2R108, TAS2R107, TAS2R106, TAS2R137, TAS2R135, TAS2R114, TAS2R126, TAS2R143, TAS2R130
GO:0043330~response to exogenous dsRNA	0.0207755	IFNA2, IFNB1, IFNA12, RIPK2, DHX36, IFNA14, IFNA9, IFNA13, GM13271, IFNA16, IFNA15
GO:0043113~receptor clustering	0.0208838	HTR1A, LRRTM4, GLRA3, NLGN1, RELN, PAK1, NRXN1, ARHGEF9, DLG2, NME7
GO:0007416~synapse assembly	0.0209335	FLRT2, DNM3, MYO6, LRRN3, NLGN1, NRXN1, ACTR3, EPHA7, BDNF, CBLN2, LRRTM4, GPM6A, IL1RAP, LRRTM1, LRRN1, RELN, ADGRB3
GO:0071474~cellular hyperosmotic response	0.0215961	SLC12A1, MIR204, MIR9-2, MIR30B, YBX3, MIR99A
GO:0006690~icosanoid metabolic process	0.0241184	CYP2J5, CYP2C70, CYP2C54, CYP2J9, CYP2J8, CYP2J6, PTGS1, ANXA1, PIBF1, TLR4, CYP2C50, CYP2J13, PNPLA8, CYP2J12, CYP2J11
GO:0051489~regulation of filopodium assembly	0.0258434	ACTR3, DNM3, MYO3A, GPM6A, TENM2, NLGN1, RAB5A, ARF6, NRXN1
GO:0010837~regulation of keratinocyte proliferation	0.026165	REG3A, CD109, TRP63, CASK, FGF10, STXBP4, SNAI2
GO:0007270~neuron-neuron synaptic transmission	0.0274543	GABRG2, CLCN3, GABRA1, GABRB2, RAB3GAP1, GLRA3, GABRA6, NLGN1, GRIA4, NRXN1, NPY5R, ADCYAP1, BDNF, RELN, GLRA4, PAK1, CAR2
GO:0098656~anion transmembrane transport	0.0278303	SLC26A4, GABRG2, CLCN3, GABRA2, GABRA1, GABRB2, GABRB1, GLRA3, TCAF2, MPC2, TCAF1, GLRA4, EMB, SLC7A11
GO:2000310~regulation of N-methyl-D-aspartate selective glutamate receptor activity	0.0281248	MEF2C, NLGN1, RELN, NRXN1, PPARGC1A
GO:0050919~negative chemotaxis	0.0302151	NRG3, ROBO1, 4930544G11RIK, SEMA3D, SEMA3C, ROBO2, SEMA3A
GO:2001013~epithelial cell proliferation involved in renal tubule morphogenesis	0.0307457	MEF2C, LGR5, LGR4
GO:0007610~behavior	0.0312996	MEF2C, HPRT, THRB, TACR3, PTGS1, STRN, PAK7, BRINP1, BDNF, TRMT1L, DAB1, HTR1A, NMUR2, SLC24A2, POU4F1, VPS13A, MSS51, PAK1, NEGR1, ADGRB3, OXR1, GABRG2, KCND2, MYO6, PTGER4, MBD5, NRXN1, PCM1, MBD2, ARRDC3, FSHR, TBR1, PJA2, AGTR1B, GRM7, RELN, UCHL3, CHL1, CLCN3, PRLHR, OPRK1, CTNND2, UBA6, ADCYAP1, NETO1, HCRTR2, TAL1, ANXA7, ALB, FIGN, BCL2, P2RY1, LRRTM1, AUTS2, ETV1, TRPC2, MET, NLGN1, PCDH…
GO:0098742~cell-cell adhesion via plasma-membrane adhesion molecules	0.0314903	CLDN16, PCDH20, ALCAM, CDH20, DAB1, ROBO1, KIFAP3, ROBO2, SELP, PCDH10, NLGN1, CDHR3, COLEC10, PCDH15, NRXN1, DSG1C, DSG1B, DSG1A, TENM2, CDH19, CLDN1, DSC3, DSC2, DSC1, SELE, CD226, CHL1
GO:0050913~sensory perception of bitter taste	0.0322324	TAS2R108, TAS2R107, TAS2R106, TAS2R137, TAS2R135, TAS2R114, TAS2R126, TAS2R143, TAS2R130
GO:0050912~detection of chemical stimulus involved in sensory perception of taste	0.0322324	TAS2R108, TAS2R107, TAS2R106, TAS2R137, TAS2R135, TAS2R114, TAS2R126, TAS2R143, TAS2R130
GO:0010838~positive regulation of keratinocyte proliferation	0.0343317	REG3A, TRP63, FGF10, STXBP4
GO:0033135~regulation of peptidyl-serine phosphorylation	0.0344633	PDCD10, MET, GM13271, PHIP, IFNA2, PFN2, BDNF, IFNB1, BCL2, IFNA12, RIPK2, IFNA14, IFNA9, ANGPT1, IFNA13, PAK1, IFNA16, IFNA15
GO:0071475~cellular hyperosmotic salinity response	0.0346417	SLC12A1, MIR204, MIR9-2, MIR30B, MIR99A
GO:0009651~response to salt stress	0.0359613	ANXA7, SLC12A1, TACR3, AGTR1B, MIR204, MIR9-2, MIR30B, MIR99A
GO:0042538~hyperosmotic salinity response	0.0361609	SLC12A1, TACR3, MIR204, MIR9-2, MIR30B, MIR99A
GO:0007214~gamma-aminobutyric acid signaling pathway	0.0361609	GABRG1, GABRG2, BDNF, GABRA2, GABRA1, GABRA6
GO:0007631~feeding behavior	0.0361824	PRLHR, OPRK1, DACH1, NPY1R, TBR1, NPY5R, HCRTR2, BDNF, AGTR1B, NMUR2, GRM7, P2RY1, POU4F1, UCHL3, REG2, NEGR1
GO:0006022~aminoglycan metabolic process	0.0361824	OVGP1, NDST4, PTGER4, DCN, HYAL4, DSE, SDC2, CHIL5, CHIA1, CHIL4, LYVE1, CHIL6, CHIL3, DSEL, ANGPT1, EXT1
GO:0015698~inorganic anion transport	0.0361824	GABRG1, TG, GABRG2, GABRA2, CLCN3, CLCA4A, GABRA1, SLC12A1, GABRB2, SLC20A2, GABRB1, GLRA3, GABRA6, SLC26A4, SLC26A3, GLRA4
GO:0044763~single-organism cellular process	0.0399514	MEF2C, OLFR881, MEF2A, OLFR883, OLFR884, OLFR885, OLFR887, OLFR888, SYNCRIP, RORB, HMCN1, AQP11, CYP7A1, VPS4B, ROS1, TMEFF2, LRRC6, OLFR876, OLFR877, OLFR874, LIG1, OLFR875, OLFR1344, OLFR1347, OLFR1348, OLFR1346, OLFR1349, F5, SSTR1, RYR3, ZWINT, MIR124A-2, ROR1, PPP2R5E, OLFR878, SLC30A10, PLCXD3, CACNB2, AHCTF1, MIR99A, ARF6, ARFGEF1, ALCAM, DUSP19, PFN2, OLFR1176, NCAPG2, OLFR1179, OLFR1178,…
GO:0006820~anion transport	0.0399604	TG, CLCN3, CLCA4A, GABRB2, SLC20A2, RAB3GAP1, GABRB1, GLRA3, BDNF, TNFRSF11A, PLIN2, NMUR2, SERINC1, SLCO1C1, PAK1, EMB, ROS1, CAR2, GABRG1, GABRG2, GABRA2, SLC12A1, MYO6, GABRA1, GABRA6, ANXA1, MPC2, SLC10A2, SLC7A13, SLCO1A6, SLC7A11, OC90, NPY5R, SLC7A12, SLC26A4, SLCO1B2, SLC26A3, PNPLA8, SLC4A10, GRM7, TCAF2, TCAF1, GLRA4
GO:0051968~positive regulation of synaptic transmission, glutamatergic	0.0420866	RAB3GAP1, NLGN1, RELN, GRIA4, NRXN1, ADCYAP1
GO:0060693~regulation of branching involved in salivary gland morphogenesis	0.0446192	MET, BTBD7, FGF10, SNAI2
GO:0034776~response to histamine	0.0446192	GABRG2, GABRA1, GABRB2, GABRB1
GO:0043651~linoleic acid metabolic process	0.0446192	PNPLA8, CYP2C54, CYP2J6, CYP2C50
GO:0043616~keratinocyte proliferation	0.0447393	REG3A, CD109, TRP63, CASK, FGF10, STXBP4, SNAI2
GO:0021764~amygdala development	0.0487052	UBA6, PAK1, TBR1
GO:0007067~mitotic nuclear division	0.0498988	CTS7, STIL, MPLKIP, NEK1, SLF1, BORA, LRRCC1, AHCTF1, CCNG1, CD2AP, KIF2B, PHIP, FIGN, NCAPG2, CENPC1, KLHL9, MZT1, VPS4B, PPP1R12A, CLASP1, MASTL, TPR, KIF2A, PPP2R1A, BRCC3, MET, ARPP19, KIF18A, PIBF1, RPS6, WEE1, WEE2, ATRX, MAD2L1, TOM1L1, ZWINT, 4930544G11RIK, MIR124A-2, CENPW, MAPRE2, FBXL7, MIS18BP1

## Sheet: GO NAD_only
GO Terms NAD_only in ESCs	PValue	Genes
GO:0044260~cellular macromolecule metabolic process	1.4701e-07	CUL2, EPC1, MAP3K8, PIK3CA, PTBP3, HIGD1A, CCAR1, TAF4B, UBE2J1, MTPAP, MED14, MED13, EXD1, PROX2, BTBD9, BTBD8, DCAF8, ZFP280C, MAPK4, F3, F2, MAPK8, GATB, RAD23B, CRTC2, CHCHD3, ARIH1, KBTBD4, DUSP14, RSL1, KBTBD6, KBTBD7, NAT10, PABPC1, PPP2R2D, SPOP, ASXL2, DHX9, PAIP2, TAOK1, ASXL1, JTB, FNIP1, USF3, BFAR, SRSF5, ARF4, POP1, RAD54L2, PARP4, RIDA, OPRM1, CREBRF, ZFP385A, SPIN1, ELF1, ERCC6L2,…
GO:0007608~sensory perception of smell	3.55055e-07	OLFR293, OLFR292, OLFR707, OLFR706, OLFR809, OLFR705, OLFR704, OLFR703, OLFR702, OLFR1351, OLFR294, OLFR804, OLFR803, OLFR802, OLFR801, OLFR808, OLFR807, OLFR806, OLFR805, OLFR690, OLFR691, OLFR692, OLFR65, OLFR693, OLFR800, OLFR700, OLFR698, OLFR701, OLFR699, OLFR63, OLFR694, OLFR695, OLFR61, OLFR697, OLFR873, OLFR218, UBR3, CNGA4, OLFR161, OLFR498, OLFR55, OLFR497, OLFR57, OLFR491, OLFR490, OLF…
GO:0090304~nucleic acid metabolic process	1.00018e-06	NAA15, HOXD13, INTS2, CLK1, NSRP1, HOXD10, HOXD11, INTS9, EPC1, INTS8, CLK4, PHTF1, PIK3CA, LUC7L2, PTBP3, MAP2K5, CCAR1, ROCK2, TAF4B, MTPAP, MED14, MED13, EXD1, PROX2, MRM1, BTBD8, CTDSPL2, ZFP280C, PELO, MAPK8, SCAF8, GATB, RAD23B, CRTC2, CHCHD3, HESX1, 2610008E11RIK, RSL1, TNKS, NAT10, PABPC1, SPOP, ASXL2, DHX9, TAOK1, PHB, TGFBR1, ASXL1, FNIP1, SRSF5, ARF4, PARPBP, POP1, RAD54L2, PARP4, CREB…
GO:0016070~RNA metabolic process	1.43635e-06	NAA15, HOXD13, INTS2, CLK1, NSRP1, HOXD10, HOXD11, INTS9, EPC1, INTS8, CLK4, PHTF1, LUC7L2, PTBP3, MAP2K5, CCAR1, ROCK2, TAF4B, MTPAP, MED14, MED13, EXD1, PROX2, MRM1, BTBD8, CTDSPL2, ZFP280C, PELO, MAPK8, SCAF8, GATB, CRTC2, CHCHD3, HESX1, 2610008E11RIK, RSL1, TNKS, NAT10, PABPC1, SPOP, ASXL2, DHX9, PHB, TGFBR1, ASXL1, FNIP1, SRSF5, ARF4, POP1, RAD54L2, CREBRF, ZFP385A, SPIN1, GM14124, STOX1, HN…
GO:0046483~heterocycle metabolic process	3.98251e-06	NAA15, HOXD13, INTS2, CLK1, NSRP1, HOXD10, HOXD11, INTS9, EPC1, INTS8, CLK4, PHTF1, PIK3CA, LUC7L2, PTBP3, MAP2K5, CCAR1, MDH1B, ROCK2, TAF4B, MTPAP, MED14, MED13, EXD1, PROX2, MRM1, BTBD9, BTBD8, CTDSPL2, ZFP280C, NME1, PELO, MAPK8, SCAF8, GATB, RAD23B, CRTC2, CHCHD3, HESX1, 2610008E11RIK, RSL1, TNKS, NAT10, PABPC1, SPOP, ASXL2, DHX9, TAOK1, MAOA, PHB, TGFBR1, ASXL1, FNIP1, SRSF5, ARF4, PARPBP, …
GO:0010556~regulation of macromolecule biosynthetic process	5.09648e-06	NAA15, HOXD13, HOXD10, HOXD11, EPC1, PHTF1, MAP2K5, CCAR1, TAF4B, UBE2J1, MED14, MED13, PROX2, BTBD8, CTDSPL2, ZFP280C, F2, MAPK8, PELO, CRTC2, CHCHD3, HESX1, 2610008E11RIK, RSL1, TNKS, NAT10, SPOP, ASXL2, PAIP2, PHB, TGFBR1, ASXL1, FNIP1, FXR1, SRSF5, ARF4, RAD54L2, RIDA, CREBRF, ZFP385A, GM14124, STOX1, HNF1B, ELF1, FGF9, EZH2, MIR133A-1, PHF20, EIF2A, RRN3, BRD4, MYB, SERTAD2, ATF7IP, CDC7, RS…
GO:0006139~nucleobase-containing compound metabolic process	6.21711e-06	NAA15, HOXD13, INTS2, CLK1, NSRP1, HOXD10, HOXD11, INTS9, EPC1, INTS8, CLK4, PHTF1, PIK3CA, LUC7L2, PTBP3, MAP2K5, CCAR1, MDH1B, ROCK2, TAF4B, MTPAP, MED14, MED13, EXD1, PROX2, MRM1, BTBD8, CTDSPL2, ZFP280C, NME1, PELO, MAPK8, SCAF8, GATB, RAD23B, CRTC2, CHCHD3, HESX1, 2610008E11RIK, RSL1, TNKS, NAT10, PABPC1, SPOP, ASXL2, DHX9, TAOK1, PHB, TGFBR1, ASXL1, FNIP1, SRSF5, ARF4, PARPBP, POP1, RAD54L2…
GO:0051171~regulation of nitrogen compound metabolic process	8.01088e-06	NAA15, HOXD13, CLK1, NSRP1, HOXD10, HOXD11, EPC1, CLK4, PHTF1, PIK3CA, PTBP3, MAP2K5, CCAR1, TAF4B, MED14, MED13, PROX2, BTBD8, CTDSPL2, ZFP280C, MAPK8, PELO, CRTC2, CHCHD3, HESX1, 2610008E11RIK, RSL1, TNKS, NAT10, PABPC1, SPOP, ASXL2, PAIP2, PHB, TGFBR1, ASXL1, FNIP1, FXR1, SRSF5, ARF4, PARPBP, RAD54L2, RIDA, CREBRF, OPRM1, ZFP385A, GM14124, STOX1, HNF1B, ELF1, FGF9, EZH2, MIR133A-1, PHF20, EIF2…
GO:0006725~cellular aromatic compound metabolic process	1.05181e-05	NAA15, HOXD13, INTS2, CLK1, NSRP1, HOXD10, HOXD11, INTS9, EPC1, INTS8, CLK4, PHTF1, PIK3CA, LUC7L2, PTBP3, MAP2K5, CCAR1, MDH1B, ROCK2, TAF4B, MTPAP, MED14, MED13, EXD1, PROX2, MRM1, BTBD9, BTBD8, CTDSPL2, ZFP280C, NME1, PELO, MAPK8, SCAF8, GATB, RAD23B, CRTC2, CHCHD3, HESX1, 2610008E11RIK, RSL1, TNKS, NAT10, PABPC1, SPOP, ASXL2, DHX9, TAOK1, MAOA, PHB, TGFBR1, ASXL1, FNIP1, SRSF5, ARF4, PARPBP, …
GO:0009889~regulation of biosynthetic process	2.68424e-05	NAA15, HOXD13, HOXD10, HOXD11, EPC1, PHTF1, MAP2K5, CCAR1, TAF4B, UBE2J1, MED14, MED13, PROX2, BTBD8, CTDSPL2, ZFP280C, F2, MAPK8, PELO, CRTC2, CHCHD3, HESX1, 2610008E11RIK, RSL1, TNKS, NAT10, SPOP, ASXL2, PAIP2, PHB, TGFBR1, ASXL1, FNIP1, FXR1, SRSF5, ARF4, RAD54L2, RIDA, CREBRF, OPRM1, ZFP385A, GM14124, STOX1, HNF1B, ELF1, FGF9, EZH2, MIR133A-1, PHF20, EIF2A, RRN3, MC5R, BRD4, MYB, SERTAD2, ATF…
GO:0051252~regulation of RNA metabolic process	3.16693e-05	NAA15, HOXD13, CLK1, NSRP1, HOXD10, HOXD11, EPC1, CLK4, PHTF1, PTBP3, CCAR1, MAP2K5, TAF4B, MED14, MED13, PROX2, CTDSPL2, BTBD8, ZFP280C, MAPK8, PELO, CRTC2, CHCHD3, HESX1, 2610008E11RIK, RSL1, TNKS, PABPC1, SPOP, ASXL2, PHB, TGFBR1, ASXL1, FNIP1, SRSF5, ARF4, RAD54L2, CREBRF, STOX1, GM14124, HNF1B, ELF1, ZFP385A, FGF9, EZH2, PHF20, EIF2A, RRN3, BRD4, MYB, SERTAD2, ATF7IP, RSLCAN18, ERLIN1, GTF2H…
GO:0009059~macromolecule biosynthetic process	3.21497e-05	NAA15, HOXD13, HOXD10, HOXD11, EPC1, PHTF1, MAP2K5, CCAR1, TAF4B, UBE2J1, MTPAP, MED14, MED13, PROX2, BTBD8, CTDSPL2, ZFP280C, EIF2S2, F2, PELO, MAPK8, SCAF8, GATB, CRTC2, CHCHD3, HESX1, PPP1R3C, 2610008E11RIK, RSL1, TNKS, NAT10, SPOP, MGAT4B, ASXL2, PAIP2, PHB, TGFBR1, ASXL1, FNIP1, FXR1, USF3, SRSF5, ARF4, RAD54L2, PARP4, RIDA, CREBRF, ZFP385A, SPIN1, GM14124, STOX1, HNF1B, ELF1, FGF9, EZH2, EI…
GO:0019219~regulation of nucleobase-containing compound metabolic process	3.31103e-05	NAA15, HOXD13, CLK1, NSRP1, HOXD10, HOXD11, EPC1, CLK4, PHTF1, PIK3CA, PTBP3, MAP2K5, CCAR1, TAF4B, MED14, MED13, PROX2, CTDSPL2, BTBD8, ZFP280C, MAPK8, PELO, CRTC2, CHCHD3, HESX1, 2610008E11RIK, RSL1, TNKS, NAT10, PABPC1, SPOP, ASXL2, PHB, TGFBR1, ASXL1, FNIP1, SRSF5, ARF4, PARPBP, RAD54L2, CREBRF, OPRM1, ZFP385A, GM14124, STOX1, HNF1B, ELF1, FGF9, EZH2, PHF20, EIF2A, RRN3, MC5R, BRD4, MYB, SERT…
GO:2000112~regulation of cellular macromolecule biosynthetic process	3.45888e-05	NAA15, HOXD13, HOXD10, HOXD11, EPC1, PHTF1, MAP2K5, CCAR1, TAF4B, MED14, MED13, PROX2, CTDSPL2, BTBD8, ZFP280C, MAPK8, PELO, CRTC2, CHCHD3, HESX1, 2610008E11RIK, RSL1, TNKS, NAT10, SPOP, ASXL2, PAIP2, PHB, TGFBR1, ASXL1, FNIP1, FXR1, SRSF5, ARF4, RAD54L2, RIDA, CREBRF, ZFP385A, GM14124, STOX1, HNF1B, ELF1, FGF9, EZH2, MIR133A-1, PHF20, EIF2A, RRN3, BRD4, MYB, SERTAD2, ATF7IP, CDC7, RSLCAN18, ERLI…
GO:0044271~cellular nitrogen compound biosynthetic process	3.51463e-05	NAA15, HOXD13, HOXD10, HOXD11, EPC1, PHTF1, MAP2K5, CCAR1, TAF4B, MTPAP, MED14, MED13, PROX2, BTBD8, CTDSPL2, ZFP280C, NME1, EIF2S2, PELO, MAPK8, SCAF8, GATB, CRTC2, CHCHD3, HESX1, 2610008E11RIK, RSL1, TNKS, NAT10, SPOP, ASXL2, PAIP2, PHB, TGFBR1, ASXL1, FNIP1, FXR1, SRSF5, ARF4, RAD54L2, PARP4, RIDA, OPRM1, CREBRF, ZFP385A, SPIN1, GM14124, STOX1, HNF1B, ELF1, FGF9, EZH2, MIR133A-1, PHF20, EIF2A,…
GO:0010467~gene expression	3.58327e-05	NAA15, HOXD13, INTS2, CLK1, NSRP1, HOXD10, HOXD11, INTS9, EPC1, INTS8, CLK4, PHTF1, LUC7L2, PTBP3, MAP2K5, CCAR1, CYP3A13, ROCK2, TAF4B, MTPAP, MED14, MED13, EXD1, PROX2, MRM1, BTBD8, CTDSPL2, ZFP280C, NME1, F3, EIF2S2, PELO, MAPK8, SCAF8, GATB, CRTC2, CHCHD3, HESX1, 2610008E11RIK, RSL1, TNKS, NAT10, PABPC1, SPOP, ASXL2, DHX9, PAIP2, PHB, TGFBR1, ASXL1, FNIP1, FXR1, SRSF5, ARF4, POP1, RAD54L2, RI…
GO:0052697~xenobiotic glucuronidation	3.74562e-05	UGT1A10, UGT1A9, UGT1A7C, UGT1A2, UGT1A6B, UGT1A5, UGT1A1
GO:0043170~macromolecule metabolic process	3.82757e-05	CUL2, EPC1, MAP3K8, PIK3CA, PTBP3, HIGD1A, CCAR1, CYP3A13, TAF4B, UBE2J1, MTPAP, MED14, MED13, EXD1, PROX2, BTBD9, BTBD8, DCAF8, ZFP280C, MAPK4, F3, F2, MAPK8, GATB, RAD23B, CRTC2, CHCHD3, ARIH1, KBTBD4, DUSP14, RSL1, KBTBD6, KBTBD7, NAT10, PABPC1, PPP2R2D, SPOP, ASXL2, DHX9, PAIP2, TAOK1, ASXL1, ACACA, JTB, FNIP1, USF3, BFAR, SRSF5, ARF4, POP1, RAD54L2, PARP4, RIDA, OPRM1, CREBRF, ZFP385A, SPIN1…
GO:0031326~regulation of cellular biosynthetic process	4.09461e-05	NAA15, HOXD13, HOXD10, HOXD11, EPC1, PHTF1, MAP2K5, CCAR1, TAF4B, UBE2J1, MED14, MED13, PROX2, BTBD8, CTDSPL2, ZFP280C, MAPK8, PELO, CRTC2, CHCHD3, HESX1, 2610008E11RIK, RSL1, TNKS, NAT10, SPOP, ASXL2, PAIP2, PHB, TGFBR1, ASXL1, FNIP1, FXR1, SRSF5, ARF4, RAD54L2, RIDA, CREBRF, OPRM1, ZFP385A, GM14124, STOX1, HNF1B, ELF1, FGF9, EZH2, MIR133A-1, PHF20, EIF2A, RRN3, MC5R, BRD4, MYB, SERTAD2, ATF7IP,…
GO:0009987~cellular process	5.2555e-05	ALDH8A1, OLFR1351, ITSN2, EPC1, CUL2, OGN, MAP3K8, LPCAT2B, PIK3CA, PTBP3, HIGD1A, CCAR1, OLFR873, KIF5B, CYP3A13, TAF4B, VPS45, UBE2J1, MTPAP, MED14, EXD1, MED13, PROX2, BTBD9, BTBD8, OLFR498, OLFR497, DCAF8, ZFP280C, F3, MAPK4, F2, OLFR491, OLFR490, MAPK8, OLFR495, OLFR494, GATB, OLFR493, OLFR492, DCBLD2, RAD23B, CRTC2, OLFR1373, MTX2, CHCHD3, BCL2L2, CNTRL, RIC3, CHCHD6, PDSS2, ARIH1, KBTBD4, …
GO:0034641~cellular nitrogen compound metabolic process	5.29445e-05	NAA15, HOXD13, INTS2, CLK1, NSRP1, HOXD10, HOXD11, INTS9, EPC1, INTS8, CLK4, PHTF1, PIK3CA, LUC7L2, PTBP3, MAP2K5, CCAR1, MDH1B, ROCK2, TAF4B, MTPAP, MED14, MED13, EXD1, PROX2, MRM1, BTBD9, BTBD8, CTDSPL2, NME1, ZFP280C, EIF2S2, PELO, MAPK8, SCAF8, GATB, RAD23B, CRTC2, CHCHD3, HESX1, 2610008E11RIK, RSL1, TNKS, NAT10, PABPC1, SPOP, ASXL2, DHX9, PAIP2, TAOK1, MAOA, PHB, TGFBR1, ASXL1, FNIP1, FXR1, …
GO:0018130~heterocycle biosynthetic process	5.52394e-05	NAA15, HOXD13, HOXD10, HOXD11, EPC1, PHTF1, MAP2K5, CCAR1, TAF4B, MTPAP, MED14, MED13, PROX2, BTBD8, CTDSPL2, ZFP280C, NME1, MAPK8, PELO, SCAF8, CRTC2, CHCHD3, HESX1, 2610008E11RIK, RSL1, TNKS, NAT10, SPOP, ASXL2, PHB, TGFBR1, ASXL1, FNIP1, SRSF5, ARF4, RAD54L2, PARP4, CREBRF, OPRM1, ZFP385A, SPIN1, GM14124, STOX1, HNF1B, ELF1, FGF9, EZH2, PHF20, EIF2A, PKM, RRN3, MC5R, BRD4, MYB, SERTAD2, ATF7IP…
GO:0044237~cellular metabolic process	6.23559e-05	ALDH8A1, CUL2, EPC1, MAP3K8, LPCAT2B, PIK3CA, PTBP3, HIGD1A, CCAR1, CYP3A13, TAF4B, UBE2J1, MTPAP, MED14, EXD1, MED13, PROX2, BTBD9, BTBD8, DCAF8, ZFP280C, MAPK4, F3, F2, MAPK8, GATB, RAD23B, CRTC2, CHCHD3, PDSS2, ARIH1, KBTBD4, DUSP14, RSL1, KBTBD6, KBTBD7, NAT10, PABPC1, PPP2R2D, SPOP, ASXL2, DHX9, PAIP2, TAOK1, ASXL1, ACACA, JTB, FNIP1, USF3, BFAR, SRSF5, ARF4, POP1, RAD54L2, PARP4, GK, RIDA, …
GO:0010468~regulation of gene expression	6.85577e-05	NAA15, HOXD13, CLK1, NSRP1, HOXD10, HOXD11, EPC1, CLK4, PHTF1, PIK3CA, PTBP3, MAP2K5, CCAR1, CYP3A13, ROCK2, TAF4B, MED14, MED13, EXD1, PROX2, BTBD8, CTDSPL2, ZFP280C, NME1, F2, MAPK8, PELO, CRTC2, CHCHD3, HESX1, 2610008E11RIK, RSL1, TNKS, PABPC1, SPOP, ASXL2, DHX9, PAIP2, PHB, TGFBR1, ASXL1, FNIP1, FXR1, SRSF5, ARF4, RAD54L2, RIDA, CREBRF, ZFP385A, GM14124, STOX1, HNF1B, ELF1, FGF9, EZH2, MIR133…
GO:1901360~organic cyclic compound metabolic process	6.95924e-05	NAA15, HOXD13, INTS2, CLK1, NSRP1, HOXD10, HOXD11, INTS9, EPC1, INTS8, CLK4, PHTF1, PIK3CA, LUC7L2, PTBP3, MAP2K5, CCAR1, MDH1B, CYP3A13, ROCK2, TAF4B, MTPAP, MED14, MED13, EXD1, PROX2, MRM1, BTBD9, BTBD8, CTDSPL2, ZFP280C, NME1, PELO, MAPK8, SCAF8, GATB, GC, RAD23B, CRTC2, CHCHD3, HESX1, 2610008E11RIK, RSL1, TNKS, NAT10, PABPC1, SPOP, ASXL2, DHX9, TAOK1, MAOA, PHB, TGFBR1, ASXL1, FNIP1, SRSF5, A…
GO:0034654~nucleobase-containing compound biosynthetic process	7.99301e-05	NAA15, HOXD13, HOXD10, HOXD11, EPC1, PHTF1, MAP2K5, CCAR1, TAF4B, MTPAP, MED14, MED13, PROX2, CTDSPL2, BTBD8, ZFP280C, NME1, MAPK8, PELO, SCAF8, CRTC2, CHCHD3, HESX1, 2610008E11RIK, RSL1, TNKS, NAT10, SPOP, ASXL2, PHB, TGFBR1, ASXL1, FNIP1, SRSF5, ARF4, RAD54L2, PARP4, CREBRF, OPRM1, ZFP385A, SPIN1, GM14124, STOX1, HNF1B, ELF1, FGF9, EZH2, PHF20, EIF2A, PKM, RRN3, MC5R, BRD4, MYB, SERTAD2, ATF7IP…
GO:0007606~sensory perception of chemical stimulus	8.5136e-05	OLFR293, OLFR292, OLFR707, OLFR706, OLFR809, OLFR705, OLFR704, OLFR703, OLFR702, OLFR1351, OLFR294, OLFR804, VMN1R25, OLFR803, OLFR802, OLFR801, OLFR808, OLFR807, OLFR806, OLFR805, OLFR690, OLFR691, AZGP1, OLFR692, OLFR65, OLFR693, OLFR800, OLFR700, OLFR698, OLFR701, OLFR699, OLFR63, OLFR694, OLFR695, OLFR61, OLFR697, OLFR873, OLFR218, UBR3, CNGA4, OLFR161, OLFR498, OLFR55, OLFR497, OLFR57, OLFR4…
GO:0032774~RNA biosynthetic process	8.92125e-05	NAA15, HOXD13, HOXD10, HOXD11, EPC1, PHTF1, MAP2K5, CCAR1, TAF4B, MTPAP, MED14, MED13, PROX2, CTDSPL2, BTBD8, ZFP280C, PELO, MAPK8, SCAF8, CRTC2, CHCHD3, HESX1, 2610008E11RIK, RSL1, TNKS, SPOP, ASXL2, PHB, TGFBR1, ASXL1, FNIP1, SRSF5, ARF4, RAD54L2, CREBRF, ELF1, GM14124, HNF1B, SPIN1, STOX1, ZFP385A, FGF9, EZH2, EIF2A, PHF20, RRN3, BRD4, MYB, SERTAD2, ATF7IP, RSLCAN18, ERLIN1, GTF2H2, MXD4, ARHG…
GO:0019438~aromatic compound biosynthetic process	0.000133475	NAA15, HOXD13, HOXD10, HOXD11, EPC1, PHTF1, MAP2K5, CCAR1, TAF4B, MTPAP, MED14, MED13, PROX2, BTBD8, CTDSPL2, ZFP280C, NME1, MAPK8, PELO, SCAF8, CRTC2, CHCHD3, HESX1, 2610008E11RIK, RSL1, TNKS, NAT10, SPOP, ASXL2, PHB, TGFBR1, ASXL1, FNIP1, SRSF5, ARF4, RAD54L2, PARP4, CREBRF, OPRM1, ZFP385A, SPIN1, GM14124, STOX1, HNF1B, ELF1, FGF9, EZH2, PHF20, EIF2A, PKM, RRN3, MC5R, BRD4, MYB, SERTAD2, ATF7IP…
GO:0007600~sensory perception	0.00013362	STRC, OLFR1351, VMN1R25, OLFR65, OLFR63, OLFR61, OLFR873, OLFR218, UBR3, BTBD9, SAG, OLFR55, OLFR498, OLFR497, OLFR57, CCR2, OLFR491, OLFR490, OLFR495, OLFR494, OLFR493, OLFR53, OLFR492, GJA10, OLFR1373, OLFR1402, PPT1, OLFR45, OLFR486, OLFR485, OLFR46, OLFR488, OLFR487, OLFR482, OLFR481, OLFR484, OLFR1404, OLFR483, OLFR480, OLFR502, OLFR503, GRXCR1, OLFR479, OLFR478, OLFR477, OLFR476, OLFR474, O…
GO:0080090~regulation of primary metabolic process	0.000146419	NAA15, HOXD13, CLK1, NSRP1, HOXD10, HOXD11, EPC1, CLK4, PHTF1, PIK3CA, PTBP3, HIGD1A, MAP2K5, CCAR1, IBTK, TNIK, ROCK2, TAF4B, UBE2J1, PTPRR, MED14, MED13, PROX2, BTBD9, BTBD8, CTDSPL2, SPAG9, ZFP280C, F3, F2, PELO, MAPK8, RAD23B, CRTC2, CHCHD3, HESX1, ARIH1, 2610008E11RIK, KBTBD4, RSL1, TNKS, NAT10, PABPC1, SPOP, ASXL2, PAIP2, TAOK1, PHB, TGFBR1, ASXL1, JTB, FNIP1, FXR1, SRSF5, CD300A, ARF4, PAR…
GO:0016569~covalent chromatin modification	0.000163847	SPIN1, ARID4A, EZH2, HR, PAX5, HLCS, PHF20, MBIP, RCBTB1, EPC1, SIN3A, MBTD1, JADE3, ATG5, RTF1, PIWIL2, TLK1, BRD4, MYB, KDM5A, METTL8, RBL2, ANP32E, FMR1, EYA3, TRIM37, NCOA1, EP300, KDM2A, MTF2, UBR5, ASH1L, FBLL1, SMARCA1, NSD1, KMT2E, CRTC2, USP3, KMT2C, CHEK1, NR3C1, NIPBL, NAA50, NPM2, CHD2, PBRM1, ACTL6A, GFI1, USP34, HELLS, BRMS1L, ASXL2, SETDB1, SETDB2, L3MBTL2, L3MBTL3, PHB, ASXL1, TAF…
GO:2001141~regulation of RNA biosynthetic process	0.000165897	PRR13, CDX4, ZFP738, FST, NAA15, HOXD13, ZFP639, HOXD10, HOXD11, ZFP935, ZFP472, N4BP2L2, EPC1, DDX17, SIN3A, TRAK2, PHTF1, CEP290, DEPDC1A, CREB3L4, CRY1, ZFP938, ZFP937, CCAR1, MAP2K5, CD3D, YY1, TAF4B, MED14, MED13, PROX2, BTBD8, CTDSPL2, ZFP81, MTF2, ZFP280C, RGCC, MAPK8, ZFP821, PELO, ATXN1L, PIAS1, CRTC2, CDK5R1, GPBP1L1, CHCHD3, CHEK1, ZFP459, ZFP458, MYT1, ZFP457, ZFP759, ZFP456, ZFP617, …
GO:0043412~macromolecule modification	0.000184984	NAA15, NAA16, CLK1, CUL2, EPC1, MAP3K8, CLK4, PIK3CA, TLK1, HIGD1A, MAP2K5, IBTK, TYRO3, TNIK, ROCK2, PTPRR, UBE2J1, MRM1, BTBD9, CTDSPL2, SPAG9, DCAF8, MAPK4, F2, MAPK8, CRTC2, PPT1, ARIH1, NAA30, KBTBD4, DUSP14, KBTBD6, KBTBD7, NAT10, TNKS, PPP2R2D, SPOP, MGAT4B, ASXL2, TAOK1, TGFBR1, PHB, ASXL1, JTB, PCNP, FNIP1, USF3, BFAR, PTAR1, CD300A, ARF4, CMYA5, PARP4, OPRM1, STOX1, SPIN1, FGF9, UBE2G1,…
GO:0097659~nucleic acid-templated transcription	0.000220799	PRR13, CDX4, ZFP738, FST, NAA15, HOXD13, ZFP639, HOXD10, HOXD11, ZFP935, ZFP472, N4BP2L2, EPC1, DDX17, SIN3A, TRAK2, PHTF1, CEP290, DEPDC1A, CREB3L4, CRY1, ZFP938, ZFP937, CCAR1, MAP2K5, CD3D, YY1, TAF4B, MTPAP, MED14, MED13, PROX2, BTBD8, CTDSPL2, ZFP81, MTF2, ZFP280C, RGCC, MAPK8, ZFP821, PELO, ATXN1L, PIAS1, SCAF8, CRTC2, CDK5R1, GPBP1L1, CHCHD3, CHEK1, ZFP459, ZFP458, MYT1, ZFP457, ZFP759, ZF…
GO:0031323~regulation of cellular metabolic process	0.000225266	NAA15, HOXD13, CLK1, NSRP1, HOXD10, HOXD11, EPC1, CLK4, PHTF1, PIK3CA, PTBP3, HIGD1A, MAP2K5, CCAR1, IBTK, TNIK, ROCK2, TAF4B, UBE2J1, PTPRR, MED14, MED13, PROX2, BTBD8, CTDSPL2, SPAG9, ZFP280C, F3, F2, PELO, MAPK8, RAD23B, CRTC2, CHCHD3, HESX1, ARIH1, 2610008E11RIK, RSL1, TNKS, NAT10, PABPC1, SPOP, ASXL2, PAIP2, TAOK1, PHB, TGFBR1, ASXL1, JTB, FNIP1, FXR1, SRSF5, CD300A, ARF4, PARPBP, CMYA5, RAD…
GO:0050877~neurological system process	0.000243418	STRC, OLFR1351, VMN1R25, HOXD10, OLFR65, OLFR63, CHRNA1, OLFR61, OLFR873, OLFR218, UBR3, BTBD9, SAG, OLFR498, OLFR55, OLFR497, OLFR57, CCR2, OLFR491, OLFR490, PIAS1, OLFR495, OLFR494, GIGYF2, OLFR493, OLFR53, OLFR492, KCNMB3, GJA10, OLFR1373, OLFR1402, NTAN1, PPT1, MANF, OLFR45, OLFR486, OLFR485, OLFR46, OLFR488, OLFR487, OLFR482, OLFR481, OLFR1404, OLFR484, OLFR483, OLFR480, GPR155, OLFR502, OLF…
GO:0036211~protein modification process	0.000250062	NAA15, RNF217, NAA16, CLK1, DUPD1, CUL2, EPC1, SIN3A, TRAK2, MAP3K8, CLK4, PIK3CA, TLK1, NPSR1, CRY1, ANKK1, HIGD1A, MAP2K5, ANAPC1, IBTK, TYRO3, GTPBP4, TNIK, ROCK2, UBE2J1, PTPRR, BTBD9, CTDSPL2, SPAG9, DCAF8, MTF2, UBR5, MAPK4, CCR3, F2, RGCC, FBLL1, NEK9, MAPK8, PIAS1, NEK7, CRTC2, CDK5R1, ASB14, CHEK1, PPT1, ASB18, UHMK1, ARIH1, NAA50, KBTBD4, NAA30, DUSP14, KBTBD6, KBTBD7, TNKS, PPP2R2D, SP…
GO:0006464~cellular protein modification process	0.000250062	NAA15, RNF217, NAA16, CLK1, DUPD1, CUL2, EPC1, SIN3A, TRAK2, MAP3K8, CLK4, PIK3CA, TLK1, NPSR1, CRY1, ANKK1, HIGD1A, MAP2K5, ANAPC1, IBTK, TYRO3, GTPBP4, TNIK, ROCK2, UBE2J1, PTPRR, BTBD9, CTDSPL2, SPAG9, DCAF8, MTF2, UBR5, MAPK4, CCR3, F2, RGCC, FBLL1, NEK9, MAPK8, PIAS1, NEK7, CRTC2, CDK5R1, ASB14, CHEK1, PPT1, ASB18, UHMK1, ARIH1, NAA50, KBTBD4, NAA30, DUSP14, KBTBD6, KBTBD7, TNKS, PPP2R2D, SP…
GO:1901576~organic substance biosynthetic process	0.000253726	ALDH8A1, NAA15, HOXD13, HOXD10, HOXD11, EPC1, PHTF1, LPCAT2B, MAP2K5, CCAR1, TAF4B, UBE2J1, MTPAP, MED14, MED13, PROX2, BTBD8, CTDSPL2, ZFP280C, NME1, EIF2S2, F2, PELO, MAPK8, SCAF8, GATB, CRTC2, CHCHD3, PDSS2, HESX1, 2610008E11RIK, PPP1R3C, RSL1, TNKS, NAT10, SPOP, MGAT4B, ASXL2, PAIP2, PHB, TGFBR1, ASXL1, ACACA, FNIP1, FXR1, USF3, SRSF5, ARF4, RAD54L2, PARP4, GK, RIDA, OPRM1, CREBRF, ZFP385A, E…
GO:0034645~cellular macromolecule biosynthetic process	0.000256769	NAA15, HOXD13, HOXD10, HOXD11, EPC1, PHTF1, MAP2K5, CCAR1, TAF4B, UBE2J1, MTPAP, MED14, MED13, PROX2, BTBD8, CTDSPL2, ZFP280C, EIF2S2, PELO, MAPK8, SCAF8, GATB, CRTC2, CHCHD3, HESX1, PPP1R3C, 2610008E11RIK, RSL1, TNKS, NAT10, SPOP, MGAT4B, ASXL2, PAIP2, PHB, TGFBR1, ASXL1, FNIP1, FXR1, USF3, SRSF5, ARF4, RAD54L2, PARP4, RIDA, CREBRF, ZFP385A, SPIN1, GM14124, STOX1, HNF1B, ELF1, FGF9, EZH2, MIR133…
GO:0006355~regulation of transcription, DNA-templated	0.000300286	PRR13, CDX4, ZFP738, FST, NAA15, HOXD13, ZFP639, HOXD10, HOXD11, ZFP935, ZFP472, N4BP2L2, EPC1, DDX17, SIN3A, TRAK2, PHTF1, CEP290, DEPDC1A, CREB3L4, CRY1, ZFP938, ZFP937, CCAR1, MAP2K5, CD3D, YY1, TAF4B, MED14, MED13, PROX2, BTBD8, CTDSPL2, ZFP81, MTF2, ZFP280C, RGCC, MAPK8, ZFP821, PELO, ATXN1L, PIAS1, CRTC2, CDK5R1, GPBP1L1, CHCHD3, CHEK1, ZFP459, ZFP458, MYT1, ZFP457, ZFP759, ZFP456, ZFP617, …
GO:1903506~regulation of nucleic acid-templated transcription	0.000313017	PRR13, CDX4, ZFP738, FST, NAA15, HOXD13, ZFP639, HOXD10, HOXD11, ZFP935, ZFP472, N4BP2L2, EPC1, DDX17, SIN3A, TRAK2, PHTF1, CEP290, DEPDC1A, CREB3L4, CRY1, ZFP938, ZFP937, CCAR1, MAP2K5, CD3D, YY1, TAF4B, MED14, MED13, PROX2, BTBD8, CTDSPL2, ZFP81, MTF2, ZFP280C, RGCC, MAPK8, ZFP821, PELO, ATXN1L, PIAS1, CRTC2, CDK5R1, GPBP1L1, CHCHD3, CHEK1, ZFP459, ZFP458, MYT1, ZFP457, ZFP759, ZFP456, ZFP617, …
GO:0007192~adenylate cyclase-activating serotonin receptor signaling pathway	0.000322115	OLFR239, OLFR55, OLFR479, OLFR820, OLFR474, OLFR509, OLFR473, OLFR472, OLFR63
GO:1901362~organic cyclic compound biosynthetic process	0.000326684	NAA15, HOXD13, HOXD10, HOXD11, EPC1, PHTF1, MAP2K5, CCAR1, TAF4B, MTPAP, MED14, MED13, PROX2, BTBD8, CTDSPL2, ZFP280C, NME1, MAPK8, PELO, SCAF8, CRTC2, CHCHD3, HESX1, 2610008E11RIK, RSL1, TNKS, NAT10, SPOP, ASXL2, PHB, TGFBR1, ASXL1, FNIP1, SRSF5, ARF4, RAD54L2, PARP4, CREBRF, OPRM1, ZFP385A, SPIN1, GM14124, STOX1, HNF1B, ELF1, FGF9, EZH2, PHF20, EIF2A, PKM, RRN3, MC5R, BRD4, MYB, SERTAD2, ATF7IP…
GO:0060255~regulation of macromolecule metabolic process	0.000354577	NAA15, HOXD13, CLK1, NSRP1, HOXD10, HOXD11, EPC1, CLK4, PHTF1, PIK3CA, PTBP3, HIGD1A, MAP2K5, CCAR1, IBTK, TNIK, CYP3A13, ROCK2, TAF4B, UBE2J1, PTPRR, MED14, MED13, EXD1, PROX2, BTBD9, BTBD8, CTDSPL2, SPAG9, ZFP280C, NME1, F3, F2, PELO, MAPK8, RAD23B, CRTC2, CHCHD3, HESX1, ARIH1, 2610008E11RIK, KBTBD4, RSL1, TNKS, NAT10, PABPC1, SPOP, ASXL2, DHX9, PAIP2, TAOK1, PHB, TGFBR1, ASXL1, JTB, FNIP1, FXR…
GO:0007210~serotonin receptor signaling pathway	0.000381277	OLFR239, OLFR55, OLFR479, OLFR820, OLFR474, HTR4, OLFR509, OLFR473, OLFR472, OLFR63, HTR2B
GO:0006807~nitrogen compound metabolic process	0.000473775	NAA15, HOXD13, INTS2, CLK1, NSRP1, HOXD10, HOXD11, INTS9, EPC1, INTS8, CLK4, PHTF1, PIK3CA, LUC7L2, PTBP3, MAP2K5, CCAR1, MDH1B, ROCK2, TAF4B, MTPAP, MED14, MED13, EXD1, PROX2, MRM1, BTBD9, BTBD8, CTDSPL2, NME1, ZFP280C, EIF2S2, PELO, MAPK8, SCAF8, GATB, RAD23B, CRTC2, CHCHD3, HESX1, 2610008E11RIK, RSL1, TNKS, NAT10, PABPC1, SPOP, ASXL2, DHX9, PAIP2, TAOK1, MAOA, PHB, TGFBR1, ASXL1, FNIP1, FXR1, …
GO:0044267~cellular protein metabolic process	0.00058817	NAA15, NAA16, CLK1, CUL2, EPC1, MAP3K8, CLK4, PIK3CA, TLK1, HIGD1A, MAP2K5, IBTK, TYRO3, TNIK, ROCK2, UBE2J1, PTPRR, BTBD9, CTDSPL2, SPAG9, DCAF8, MAPK4, F3, EIF2S2, F2, MAPK8, PELO, GATB, RAD23B, CRTC2, PPT1, ARIH1, NAA30, KBTBD4, DUSP14, KBTBD6, KBTBD7, TNKS, PPP2R2D, SPOP, MGAT4B, ASXL2, PAIP2, TAOK1, PHB, TGFBR1, ASXL1, JTB, PCNP, FNIP1, FXR1, USF3, BFAR, PTAR1, CD300A, ARF4, CMYA5, PARP4, RI…
GO:0051276~chromosome organization	0.000648524	INO80, MBIP, RCBTB1, EPC1, SIN3A, ATG5, TLK1, RBL2, YY1, NUDT5, FMR1, CECR2, TNKS2, DCLRE1C, TRIM37, EP300, KDM2A, MTF2, UBR5, MCMBP, FBLL1, PELO, SMARCA1, XRN1, NEK7, CRTC2, RAD23B, ANAPC10, CHEK1, SYCP1, WAPL, FBXW7, MEIKIN, NIPBL, NAA50, NPM2, PBRM1, TNKS, NAT10, WDHD1, HELLS, SETDB1, ASXL2, SETDB2, PHB, TAF7, ASXL1, RYBP, BRCA2, BRIP1, SMG1, SAP18, HNRNPA1, BRCA1, UIMC1, SUV39H2, HDAC3, RNF4,…
GO:0009058~biosynthetic process	0.000677299	ALDH8A1, NAA15, HOXD13, HOXD10, HOXD11, EPC1, PHTF1, LPCAT2B, MAP2K5, CCAR1, TAF4B, UBE2J1, MTPAP, MED14, MED13, PROX2, BTBD8, CTDSPL2, ZFP280C, NME1, EIF2S2, F2, PELO, MAPK8, SCAF8, GATB, CRTC2, CHCHD3, PDSS2, HESX1, 2610008E11RIK, PPP1R3C, RSL1, TNKS, NAT10, SPOP, MGAT4B, ASXL2, PAIP2, PHB, TGFBR1, ASXL1, ACACA, FNIP1, FXR1, USF3, SRSF5, ARF4, RAD54L2, PARP4, GK, RIDA, OPRM1, CREBRF, ZFP385A, E…
GO:0044238~primary metabolic process	0.000817333	ALDH8A1, CUL2, EPC1, MAP3K8, LPCAT2B, PIK3CA, PTBP3, HIGD1A, CCAR1, CYP3A13, TAF4B, UBE2J1, MTPAP, MED14, EXD1, MED13, PROX2, BTBD9, BTBD8, DCAF8, ZFP280C, MAPK4, F3, F2, MAPK8, GATB, GC, RAD23B, CRTC2, CHCHD3, PDSS2, ARIH1, KBTBD4, DUSP14, RSL1, KBTBD6, KBTBD7, NAT10, PABPC1, PPP2R2D, SPOP, ASXL2, DHX9, PAIP2, TAOK1, ASXL1, ACACA, JTB, FNIP1, USF3, BFAR, SRSF5, ARF4, POP1, RAD54L2, PARP4, GK, RI…
GO:0016570~histone modification	0.00085782	ARID4A, EZH2, HR, PAX5, HLCS, PHF20, MBIP, EPC1, SIN3A, JADE3, ATG5, RTF1, PIWIL2, BRD4, MYB, KDM5A, METTL8, FMR1, TRIM37, EYA3, NCOA1, EP300, KDM2A, MTF2, UBR5, ASH1L, FBLL1, NSD1, KMT2E, CRTC2, USP3, KMT2C, CHEK1, NIPBL, NAA50, ACTL6A, GFI1, USP34, BRMS1L, ASXL2, SETDB1, SETDB2, PHB, ASXL1, TAF7, RYBP, BRCA2, UIMC1, BRCA1, SUV39H2, RPS6KA5, HDAC3, ATXN3, DR1, SETD2, KAT6B, NCOR1, APBB1
GO:0006063~uronic acid metabolic process	0.000908477	UGT1A10, UGT1A9, AKR1A1, UGT1A7C, UGT1A2, UGT1A6B, UGT1A5, PRKCE, UGT1A1
GO:0019585~glucuronate metabolic process	0.000908477	UGT1A10, UGT1A9, AKR1A1, UGT1A7C, UGT1A2, UGT1A6B, UGT1A5, PRKCE, UGT1A1
GO:0044249~cellular biosynthetic process	0.00117182	ALDH8A1, NAA15, HOXD13, HOXD10, HOXD11, EPC1, PHTF1, LPCAT2B, MAP2K5, CCAR1, TAF4B, UBE2J1, MTPAP, MED14, MED13, PROX2, BTBD8, CTDSPL2, ZFP280C, NME1, EIF2S2, PELO, MAPK8, SCAF8, GATB, CRTC2, CHCHD3, PDSS2, HESX1, PPP1R3C, 2610008E11RIK, RSL1, TNKS, NAT10, SPOP, MGAT4B, ASXL2, PAIP2, PHB, TGFBR1, ASXL1, ACACA, FNIP1, FXR1, USF3, SRSF5, ARF4, RAD54L2, PARP4, RIDA, OPRM1, CREBRF, ZFP385A, ELF1, GM1…
GO:0007186~G-protein coupled receptor signaling pathway	0.00137483	OLFR1351, OLFR65, NPSR1, CRY1, HTR1D, OLFR63, GNG5, OLFR61, OLFR873, OLFR218, PMCH, HTR4, RIC8B, OLFR498, OLFR55, OLFR497, OLFR57, CCR5, CCR3, F2, CCR2, OLFR491, OLFR490, OLFR495, OLFR494, OLFR493, OLFR53, OLFR492, CDK5R1, OLFR1373, OLFR1402, GPR142, OLFR45, OLFR486, OLFR485, OLFR46, OLFR488, OLFR487, OLFR482, OLFR481, OLFR484, OLFR1404, OLFR483, OLFR480, OLFR502, OLFR503, PHB, HOMER1, OLFR479, O…
GO:0019222~regulation of metabolic process	0.00173376	NAA15, HOXD13, CLK1, NSRP1, HOXD10, HOXD11, EPC1, CLK4, PHTF1, PIK3CA, PTBP3, HIGD1A, MAP2K5, CCAR1, IBTK, TNIK, CYP3A13, ROCK2, TAF4B, UBE2J1, PTPRR, MED14, MED13, EXD1, PROX2, BTBD9, BTBD8, CTDSPL2, SPAG9, ZFP280C, NME1, F3, F2, PELO, MAPK8, RAD23B, CRTC2, CHCHD3, HESX1, ARIH1, 2610008E11RIK, KBTBD4, RSL1, TNKS, NAT10, PABPC1, SPOP, ASXL2, DHX9, PAIP2, TAOK1, PHB, TGFBR1, ASXL1, JTB, FNIP1, FXR…
GO:0007059~chromosome segregation	0.00182884	INO80, ANAPC10, MLH3, SYCP1, LATS1, WAPL, FBXW7, MEIKIN, NIPBL, NAA50, HJURP, BUB1, SKA3, RAB11A, TNKS, NUP37, BRD4, HFM1, APC, PINX1, PDS5B, SETDB2, PDS5A, POGZ, CEP192, SMC5, NEK10, BRCA2, BRIP1, NUSAP1, CENPF, ECT2, BRCA1, SMC4, TEX12, KNL1, MCMBP, DIS3L2, ZFP207, NEK9, HORMAD2, NUP43, TEX11, USP44
GO:0050794~regulation of cellular process	0.00212724	OLFR1351, ITSN2, EPC1, MAP3K8, PIK3CA, PTBP3, HIGD1A, CCAR1, OLFR873, KIF5B, TAF4B, UBE2J1, MED14, MED13, PROX2, BTBD9, BTBD8, OLFR498, OLFR497, ZFP280C, F3, F2, OLFR491, OLFR490, MAPK8, OLFR495, OLFR494, OLFR493, OLFR492, DCBLD2, RAD23B, CRTC2, OLFR1373, CHCHD3, BCL2L2, ARIH1, PFN4, OLFR486, OLFR485, OLFR488, RSL1, OLFR487, OLFR482, OLFR481, NAT10, OLFR484, OLFR483, PABPC1, OLFR480, SPOP, ASXL2,…
GO:0007049~cell cycle	0.00241415	XPO1, REC114, SLC6A4, INO80, RCBTB1, FNTA, SIN3A, CASP8AP2, MAP3K8, TLK1, NUP37, CRY1, POC5, ASPM, CCAR1, HFM1, ANAPC1, GTPBP4, RBL2, ROCK2, MND1, TOPBP1, EXD1, PPP1CB, TRIM37, EP300, MAPK4, RGCC, MCMBP, NEK9, PELO, MAPK8, PIAS1, GIGYF2, NUP43, XRN1, AY074887, CDK5R1, DRD2, STK10, CHEK1, ANAPC10, CNTRL, CCNG2, SYCP1, ITGB1, UHMK1, AZI2, ATF2, WAPL, FBXW7, TRP53BP1, MEIKIN, NIPBL, NAA50, KATNA1, N…
GO:0033044~regulation of chromosome organization	0.00264179	YLPM1, PAX5, ANAPC10, CHEK1, WAPL, SIN3A, NIPBL, ATG5, RTF1, BUB1, PIWIL2, NAT10, TNKS, TLK1, GFI1, KDM5A, WDHD1, MYB, APC, PINX1, SETDB1, ASXL2, CEP192, FMR1, TAF7, HMBOX1, SMC5, HNRNPA1, BRCA1, SHCBP1L, TNKS2, RPS6KA5, EP300, RNF4, KDM2A, MTF2, UBR5, ZFP207, NCOR1, NSD1, USP44, NEK7, ATAD2B
GO:0052695~cellular glucuronidation	0.00341667	UGT1A10, UGT1A9, UGT1A7C, UGT1A2, UGT1A6B, UGT1A5, PRKCE, UGT1A1
GO:0015031~protein transport	0.00430197	XPO1, AP1G1, HMGCR, XPO4, IL18, TOMM20L, SELENBP2, SRP19, TLR7, IL17RA, TRAK2, ATG5, VPS13D, ANKRD50, TBC1D14, TIMM9, DYNC2H1, CEP290, TLK1, NUP37, VPS13B, DNAJC1, TBC1D9B, KIF5B, VPS45, UBE2J1, CHP1, PARP11, NPEPPS, NUPL2, PCLO, NUPL1, IRS1, TIMM8B, VTI1A, GCC2, CTDSPL2, COPG2, EP300, RAB18, CCR5, TIMM8A2, TRAPPC8, DTWD2, UBR5, RGCC, RAB14, RAB13, ERC1, RAB10, NUP43, ARL6IP1, BBS5, CCL3, CDK5R1,…
GO:0018205~peptidyl-lysine modification	0.00432463	KMT2E, CRTC2, METTL21A, ARID4A, EZH2, PAX5, CHEK1, PHF20, MBIP, ARNT, EPC1, JADE3, SIN3A, ATG5, NAA50, RTF1, PIWIL2, ACTL6A, BRD4, RANBP2, MYB, SETDB1, ASXL2, METTL8, NFE2, SETDB2, TAF7, BRCA2, SIRT5, FAM76B, CAPN3, BRCA1, SUV39H2, RPS6KA5, NCOA1, EP300, RNF4, MTF2, DR1, ASH1L, PIAS1, SETD2, KAT6B, APBB1
GO:0046488~phosphatidylinositol metabolic process	0.00532125	IMPAD1, DRD2, PIGW, TTC7B, SMG1, PTPMT1, CDS1, PTEN, SACM1L, MTMR2, MTMR3, PIGL, PIGG, PYURF, PIK3CA, PLCD4, INPP5D, MTMR6, PIP4K2A, AGPAT4, HTR2B
GO:0043044~ATP-dependent chromatin remodeling	0.00535745	HJURP, SMARCC1, GM13034, NASP, ANP32E, CENPP, GATAD2B, CECR2, ACTL6A, SMARCA1, PTMA
GO:0007062~sister chromatid cohesion	0.00545419	WAPL, FBXW7, PDS5B, NIPBL, MEIKIN, NAA50, PDS5A, POGZ, MCMBP, SMC5, TNKS, HORMAD2
GO:2001251~negative regulation of chromosome organization	0.00586302	CEP192, TAF7, PAX5, HNRNPA1, BRCA1, TNKS2, WAPL, SIN3A, ATG5, MTF2, UBR5, ZFP207, BUB1, NAT10, TNKS, KDM5A, PINX1, ATAD2B, USP44, APC
GO:0033160~positive regulation of protein import into nucleus, translocation	0.0062061	IL6, TMEM173, EP300, UBR5, BRCA1, MED1
GO:0006470~protein dephosphorylation	0.00630933	PHLPP2, DRD2, SSH2, PPM1A, PPP6R3, PTPMT1, PTEN, FKBP1B, RNGTT, DUPD1, MTMR3, DUSP14, PPP2CA, FBXW11, PPP2R2D, PTPRC, PTPN9, NCEH1, HTT, ROCK2, PTPRA, PTPRR, NCKAP1L, PPP1CB, CTDSPL2, EYA3, PPM1D, RPAP2, CD300A, PPM1K, CMYA5, SMPD1, PPP2R2A
GO:0065007~biological regulation	0.00644992	ALDH8A1, OLFR1351, ITSN2, EPC1, MAP3K8, PIK3CA, PTBP3, HIGD1A, CCAR1, OLFR873, CYP3A13, KIF5B, TAF4B, UBE2J1, MED14, EXD1, MED13, PROX2, BTBD9, BTBD8, OLFR498, OLFR497, ZFP280C, F3, F2, OLFR491, OLFR490, MAPK8, OLFR495, OLFR494, OLFR493, OLFR492, DCBLD2, RAD23B, CRTC2, OLFR1373, CHCHD3, BCL2L2, RIC3, PDSS2, ARIH1, OLFR486, PFN4, KBTBD4, OLFR485, OLFR488, RSL1, OLFR487, OLFR482, OLFR481, NAT10, OL…
GO:0045184~establishment of protein localization	0.00673553	TOMM20L, SELENBP2, TRAK2, VPS13D, DYNC2H1, CEP290, NUP37, TLK1, VPS13B, TBC1D9B, KIF5B, ROCK2, VPS45, TTC7B, UBE2J1, PARP11, PCLO, GCC2, VTI1A, CTDSPL2, GAPVD1, CCR5, TIMM8A2, RAB18, TRAPPC8, UBR5, RGCC, RAB14, RAB13, RAB10, NUP43, CDK5R1, MTX2, PPT1, MYT1, RIMS2, UHMK1, PPP1R3C, TMED10, TNKS, NUP54, TIMM10B, TGFBR1, SMAD2, EI24, RABEP1, CNIH4, ARF4, OPRM1, CREBRF, HNF1B, FGF9, ZMAT3, DNAJC15, LO…
GO:0007064~mitotic sister chromatid cohesion	0.00719891	WAPL, PDS5B, NIPBL, NAA50, PDS5A, POGZ, SMC5, TNKS
GO:0006325~chromatin organization	0.00767818	SPIN1, ARID4A, EZH2, DICER1, HR, PAX5, INO80, PHF20, HLCS, MBIP, PTMA, RCBTB1, EPC1, JADE3, MBTD1, SIN3A, ATG5, RTF1, PIWIL2, TLK1, BRD4, KDM5A, MYB, METTL8, RBL2, ANP32E, NUDT5, FMR1, CECR2, EYA3, TRIM37, NCOA1, EP300, KDM2A, MTF2, UBR5, ASH1L, FBLL1, SMARCA1, NSD1, KMT2E, CRTC2, USP3, KMT2C, CHEK1, NR3C1, SYCP1, NIPBL, NAA50, HJURP, NPM2, CHD2, GATAD2B, PBRM1, ACTL6A, GFI1, USP34, WDHD1, HELLS,…
GO:0008104~protein localization	0.00813927	CADM3, TOMM20L, SELENBP2, SIN3A, TRAK2, VPS13D, RAPGEF6, DYNC2H1, CEP290, TLK1, NUP37, VPS13B, TBC1D9B, 2700049A03RIK, TNIK, KIF5B, ROCK2, VPS45, TTC7B, UBE2J1, PARP11, CTNNA1, PCLO, VTI1A, GCC2, CTDSPL2, GAPVD1, RAB18, CCR5, TIMM8A2, TRAPPC8, UBR5, F2, RGCC, RAB14, RAB13, RAB10, NUP43, CDK5R1, MTX2, PPT1, AKAP10, RIC3, MYT1, RIMS2, UHMK1, PPP1R3C, PFN4, TMED10, TNKS, NUP54, FCHO2, TIMM10B, DHX9,…
GO:0031122~cytoplasmic microtubule organization	0.00871054	TUBGCP4, CEP120, CCDC13, KATNA1, SLAIN2, CHP1, RAB11A, CENPJ, IFT88, ATAD1, APC
GO:0098813~nuclear chromosome segregation	0.00881209	INO80, ANAPC10, MLH3, LATS1, SYCP1, WAPL, FBXW7, MEIKIN, NIPBL, NAA50, BUB1, RAB11A, TNKS, HFM1, APC, PINX1, PDS5B, POGZ, PDS5A, CEP192, SMC5, BRCA2, BRIP1, NUSAP1, CENPF, SMC4, TEX12, KNL1, MCMBP, DIS3L2, ZFP207, HORMAD2, TEX11, USP44
GO:0009813~flavonoid biosynthetic process	0.00929356	UGT1A10, UGT1A9, UGT1A7C, UGT1A2, UGT1A6B, UGT1A5, UGT1A1
GO:0052696~flavonoid glucuronidation	0.00929356	UGT1A10, UGT1A9, UGT1A7C, UGT1A2, UGT1A6B, UGT1A5, UGT1A1
GO:0071704~organic substance metabolic process	0.00956275	ALDH8A1, CUL2, EPC1, MAP3K8, LPCAT2B, PIK3CA, PTBP3, HIGD1A, CCAR1, CYP3A13, TAF4B, UBE2J1, MTPAP, MED14, EXD1, MED13, PROX2, BTBD9, BTBD8, DCAF8, ZFP280C, MAPK4, F3, F2, MAPK8, GATB, GC, RAD23B, CRTC2, CHCHD3, PDSS2, ARIH1, KBTBD4, DUSP14, KBTBD6, RSL1, KBTBD7, NAT10, PABPC1, PPP2R2D, SPOP, ASXL2, DHX9, PAIP2, TAOK1, ASXL1, ACACA, JTB, FNIP1, USF3, BFAR, SRSF5, ARF4, POP1, RAD54L2, PARP4, GK, RI…
GO:0016311~dephosphorylation	0.00997611	PHLPP2, ALPI, DRD2, SSH2, PPM1A, PPP6R3, PTPMT1, PTEN, FKBP1B, RNGTT, DUPD1, MTMR2, MTMR3, DUSP14, PPP2CA, RPL5, INPP5D, AKP3, MTMR6, FBXW11, PPP2R2D, PTPRC, PTPN9, NCEH1, CEP192, ROCK2, HTT, GRXCR1, MYO1D, PTPRA, FBP1, PTPRR, CHP1, NCKAP1L, PPP1CB, SACM1L, CTDSPL2, EYA3, PPM1D, RPAP2, CSRNP3, KNL1, CD300A, PPM1K, CMYA5, SMPD1, PPP2R2A
GO:0008152~metabolic process	0.0100575	ALDH8A1, ALPPL2, CUL2, EPC1, MAP3K8, LPCAT2B, PIK3CA, PTBP3, HIGD1A, CCAR1, CYP3A13, TAF4B, UBE2J1, MTPAP, MED14, EXD1, MED13, PROX2, BTBD9, BTBD8, DCAF8, ZFP280C, F3, MAPK4, F2, MAPK8, GATB, GC, RAD23B, CRTC2, CHCHD3, PDSS2, ARIH1, KBTBD4, DUSP14, KBTBD6, RSL1, KBTBD7, NAT10, PABPC1, PPP2R2D, SPOP, ASXL2, DHX9, PAIP2, TAOK1, ASXL1, ACACA, JTB, FNIP1, USF3, BFAR, SRSF5, ARF4, POP1, FOXRED1, RAD54…
GO:0043484~regulation of RNA splicing	0.0104155	SRSF12, RBM15B, TMBIM6, FMR1, SAP18, CLK1, HNRNPLL, NSRP1, SF3B4, UHMK1, SETX, SRSF5, CLK4, ESRP1, CDK12, CELF1, PTBP3, HNRNPH1, RBM25
GO:0003008~system process	0.0112865	CGA, STRC, OLFR1351, VMN1R25, HOXD10, OLFR65, COL4A3BP, CCBE1, NPSR1, CRY1, OLFR63, HTR1D, CHRNA1, OLFR61, OLFR873, OLFR218, ROCK2, PMCH, UBR3, BTBD9, SAG, OLFR498, OLFR55, OLFR497, OLFR57, CCR2, OLFR491, OLFR490, PIAS1, OLFR495, OLFR494, GIGYF2, OLFR493, OLFR492, OLFR53, KCNMB3, GJA10, OLFR1373, OLFR1402, NTAN1, PPT1, MANF, OLFR486, OLFR45, OLFR485, OLFR46, OLFR488, OLFR487, OLFR482, OLFR481, OL…
GO:0007165~signal transduction	0.0115193	PGF, OLFR1351, ITSN2, TESPA1, ADAM4, OLFR65, MAP3K8, PIK3CA, TLK1, OLFR63, HTR1D, GNG5, HIGD1A, OLFR61, MAP2K5, TYRO3, OLFR873, TNIK, ROCK2, PTPRR, MED14, MED13, CTNNA1, PCLO, CTDSPL2, SPAG9, OLFR55, OLFR498, OLFR497, OLFR57, F3, F2, OLFR491, OLFR490, MAPK8, PELO, OLFR495, OLFR494, GRB14, OLFR493, OLFR53, OLFR492, OLFR1373, BCL2L2, OLFR45, OLFR486, OLFR46, OLFR485, OLFR488, OLFR487, OLFR482, OLFR…
GO:0050789~regulation of biological process	0.0118172	OLFR1351, ITSN2, EPC1, MAP3K8, PIK3CA, PTBP3, HIGD1A, CCAR1, OLFR873, CYP3A13, KIF5B, TAF4B, UBE2J1, MED14, EXD1, MED13, PROX2, BTBD9, BTBD8, OLFR498, OLFR497, ZFP280C, F3, F2, OLFR491, OLFR490, MAPK8, OLFR495, OLFR494, OLFR493, OLFR492, DCBLD2, RAD23B, CRTC2, OLFR1373, CHCHD3, BCL2L2, ARIH1, PFN4, OLFR486, KBTBD4, OLFR485, OLFR488, RSL1, OLFR487, OLFR482, OLFR481, NAT10, OLFR484, OLFR483, PABPC1…
GO:0019538~protein metabolic process	0.0120625	NAA15, NAA16, CLK1, CUL2, EPC1, MAP3K8, CLK4, PIK3CA, TLK1, ADAM7, HIGD1A, MAP2K5, IBTK, TYRO3, TNIK, ROCK2, UBE2J1, PTPRR, BTBD9, CTDSPL2, SPAG9, DCAF8, MAPK4, F3, EIF2S2, F2, MAPK8, PELO, GATB, RAD23B, CRTC2, PPT1, ARIH1, NAA30, KBTBD4, DUSP14, KBTBD6, KBTBD7, TNKS, PPP2R2D, SPOP, MGAT4B, ASXL2, PAIP2, TAOK1, PHB, TGFBR1, ASXL1, JTB, ACACA, PCNP, FNIP1, FXR1, USF3, BFAR, CD300A, PTAR1, ARF4, CM…
GO:0000226~microtubule cytoskeleton organization	0.0124426	XPO1, KIF24, AP1G1, DICER1, RP1L1, INO80, CLTC, CCDC39, ASPM, ROCK2, STMN2, SPECC1, NUSAP1, CHP1, GCC2, EML4, TRIM37, SS18, CEP350, CGN, FGFR1OP, MAPK8, IFT88, HAUS3, CEP120, CCDC13, HAUS2, CHEK1, TUBGCP4, CRMP1, KATNA1, SKA3, RAB11A, TNKS, BCAS3, APC, CEP192, CEP135, HTT, CKAP5, MAP1A, DRC1, MAP1B, BRCA2, CENPJ, ATAD1, BRCA1, ATXN3, HDAC3, PLK4, RNF4, SLAIN2, CFAP206, ZFP207, GAS2L2, NCOR1
GO:0016573~histone acetylation	0.0124524	METTL8, CRTC2, TAF7, BRCA2, CHEK1, PHF20, MBIP, BRCA1, RPS6KA5, EPC1, NCOA1, EP300, SIN3A, JADE3, NAA50, ATG5, DR1, PIWIL2, ACTL6A, BRD4, KAT6B, APBB1
GO:0010557~positive regulation of macromolecule biosynthetic process	0.012723	LMO2, CDX4, IMPACT, IL18, NAA15, HOXD13, INO80, ZFP639, NR2E3, TLR7, HOXD10, SETX, EPC1, DDX17, FNTA, SIN3A, CEP290, CREB3L4, AKIRIN2, MAP2K5, CD3D, TAF4B, YY1, FMR1, CHP1, FOXN2, MED14, MED13, SIX4, PROX2, ELL3, TRERF1, IRS1, BTBD8, NVL, HOXD8, EP300, MTF2, F2, RGCC, CCR2, MAPK8, ZFP821, PIAS1, SMARCA1, NEK7, CRTC2, CCL3, FGFR4, GPBP1L1, DRD2, CHEK1, SOX7, MYT1, UHMK1, ARNT, ATF2, FBXW7, TRP53BP…
GO:0000819~sister chromatid segregation	0.0128371	PDS5B, POGZ, PDS5A, CEP192, SMC5, NUSAP1, INO80, ANAPC10, LATS1, SMC4, WAPL, FBXW7, NIPBL, MEIKIN, NAA50, MCMBP, DIS3L2, ZFP207, BUB1, RAB11A, TNKS, HORMAD2, PINX1, APC, USP44
GO:0003016~respiratory system process	0.0134311	ZFAND5, ECEL1, GSX2, FLT4, CCBE1, ADH5, TLX3, PBX3
GO:0051298~centrosome duplication	0.0134751	TUBGCP4, TRIM37, PLK4, CEP120, CEP192, CEP135, CKAP5, ROCK2, BRCA2, CENPJ, BRCA1
GO:0007585~respiratory gaseous exchange	0.0134751	ZFAND5, FUT8, ECEL1, MAN1A2, GSX2, FLT4, CCBE1, ADH5, TLX3, PBX3, TRAF4
GO:0001824~blastocyst development	0.0140923	SETDB1, HNF1B, NASP, TGFBR1, CNOT2, BRCA2, CHEK1, SF3B6, LATS1, LATS2, RBBP8, N4BP2L2, SF3B1, SP1, RTF1, HBEGF, BRD4
GO:0044033~multi-organism metabolic process	0.0151815	CCL3, ROCK2, TRIM13, SSB, ZFP639, CCL5, CCL4, EP300, SP1, ATG5, PCBP2, EIF3F, ATG16L1
GO:0048853~forebrain morphogenesis	0.0152379	HESX1, SMO, GSX2, NF1, PTEN, IFT88
GO:0021794~thalamus development	0.0152379	NCAM1, SMO, SLC6A4, LRP6, GBX2, NCOR1
GO:0043009~chordate embryonic development	0.0154794	ENAH, HNF1B, FGF9, CDX4, PAX5, CNOT2, LUZP1, ZEB1, LATS1, HOXD10, LATS2, HOXD11, N4BP2L2, OSR2, SIN3A, MBTD1, RRN3, HEY1, COL4A3BP, RTF1, SOX18, BRD4, MYB, ALX1, ADAM10, ROCK2, PTPRR, UBR3, CECR2, VEZT, SIX4, KIDINS220, STK3, RBBP8, MIB1, SMO, NCOA1, EP300, PSEN1, KDM2A, HOXD3, EIF2S2, MNX1, CDK2AP1, RIPPLY3, MED1, ADD1, TAPT1, ZFAND5, LIMS1, SHROOM3, CHEK1, SF3B6, ITGB1, ARNT, SF3B1, NIPBL, GBX2…
GO:0033036~macromolecule localization	0.0154809	CADM3, TOMM20L, SELENBP2, SIN3A, TRAK2, VPS13D, COL4A3BP, RAPGEF6, DYNC2H1, CEP290, TLK1, NUP37, VPS13B, CRY1, TBC1D9B, 2700049A03RIK, TNIK, KIF5B, ROCK2, YY1, VPS45, TTC7B, UBE2J1, PARP11, CTNNA1, PCLO, VTI1A, GCC2, CTDSPL2, GAPVD1, RAB18, CCR5, TIMM8A2, TRAPPC8, UBR5, F2, RGCC, RAB14, RAB13, RAB10, NUP43, CDK5R1, MTX2, PPT1, AKAP10, RIMS2, RIC3, MYT1, UHMK1, PPP1R3C, PFN4, TMED10, TNKS, NUP54, …
GO:0006644~phospholipid metabolic process	0.0155901	IMPAD1, DRD2, ACP6, PTPMT1, PTEN, MTMR2, MTMR3, PIGL, PIGG, PLA2G12B, PLCD4, LPCAT2B, PIK3CA, INPP5D, ANGPTL3, AGPAT4, MTMR6, PTDSS1, ACSL6, PLD1, PLA2G10, SPTLC2, LPGAT1, PIGW, TTC7B, SMG1, PISD, AMBRA1, CDS1, IRS1, SACM1L, SAMD8, PROCA1, PYURF, SMPD1, PLA2G4F, MBOAT2, INS2, IDI2, HTR2B, IDI1, PIP4K2A
GO:1902115~regulation of organelle assembly	0.016185	TAPT1, CEP295, CEP120, CEP192, CEP135, HTT, CNOT2, AMBRA1, CENPJ, RAB33A, RAB33B, TRIM37, ATXN2, MTMR3, PLK4, SDC1, EP300, RNF4, ATG5, TBC1D14, MAPK8, PIP4K2A, IFT88
GO:0061647~histone H3-K9 modification	0.0164839	SETDB1, CRTC2, SETDB2, ARID4A, PAX5, PIWIL2, MYB, BRCA1, SUV39H2
GO:0070925~organelle assembly	0.0168096	KIF24, FASTKD2, STK36, DICER1, RP1L1, INO80, CNOT2, EIF2A, CCDC39, CLTC, PTEN, ATG5, TBC1D14, DYNC2H1, CEP290, WDR35, MDN1, ASPM, CEP295, 2700049A03RIK, POGZ, IFT80, VIL1, LDB3, SIX4, BBS10, TRIM37, SDC1, EP300, PSEN1, TRAPPC8, RAB14, MAPK8, IFT88, TAPT1, HAUS3, BBS5, CEP120, ATG12, CCDC13, TMEM216, HAUS2, ITGB1, TUBGCP4, MTMR3, BBIP1, RAB11A, RPL5, TNKS, KLHL41, RPS27RT, SEC23IP, CEP192, CEP135,…
GO:0050658~RNA transport	0.0189874	XPO1, HTT, CKAP5, FMR1, PARP11, TOMM20L, RFTN2, NUPL2, NUP155, POM121L2, HNRNPA1, NUPL1, SARNP, RBMX2, NUP37, TNKS, NUP54, RANBP2, XPO7, SETD2, NUP43
GO:0050657~nucleic acid transport	0.0189874	XPO1, HTT, CKAP5, FMR1, PARP11, TOMM20L, RFTN2, NUPL2, NUP155, POM121L2, HNRNPA1, NUPL1, SARNP, RBMX2, NUP37, TNKS, NUP54, RANBP2, XPO7, SETD2, NUP43
GO:0006886~intracellular protein transport	0.0193554	XPO1, AP1G1, IL18, XPO4, TOMM20L, SRP19, TLR7, TRAK2, VPS13D, TBC1D14, ANKRD50, TIMM9, CEP290, TLK1, TBC1D9B, KIF5B, UBE2J1, CHP1, NPEPPS, NUPL2, NUPL1, GCC2, VTI1A, CTDSPL2, COPG2, EP300, DTWD2, TRAPPC8, UBR5, RAB13, RAB10, ARL6IP1, CDK5R1, MTX2, COPZ1, RIMS2, ITGB1, UHMK1, PPP1R3C, FBXW7, TMED10, NUP54, SCARB2, HTT, TGFBR1, BRCA1, RAB33B, EI24, HDAC3, XPO7, DMTN, FGF9, CLTC, PRDX1, TMEM173, LON…
GO:0018393~internal peptidyl-lysine acetylation	0.019547	METTL8, CRTC2, TAF7, BRCA2, CHEK1, PHF20, MBIP, BRCA1, RPS6KA5, EPC1, NCOA1, EP300, SIN3A, JADE3, NAA50, ATG5, DR1, PIWIL2, ACTL6A, BRD4, KAT6B, APBB1
GO:0009792~embryo development ending in birth or egg hatching	0.0198043	ENAH, HNF1B, FGF9, CDX4, PAX5, CNOT2, LUZP1, ZEB1, LATS1, HOXD10, LATS2, HOXD11, N4BP2L2, OSR2, SIN3A, MBTD1, RRN3, HEY1, COL4A3BP, RTF1, SOX18, BRD4, MYB, ALX1, ADAM10, ROCK2, PTPRR, UBR3, CECR2, VEZT, SIX4, KIDINS220, STK3, RBBP8, MIB1, SMO, NCOA1, EP300, PSEN1, KDM2A, HOXD3, EIF2S2, MNX1, CDK2AP1, RIPPLY3, MED1, ADD1, TAPT1, ZFAND5, LIMS1, SHROOM3, CHEK1, SF3B6, ITGB1, ARNT, SF3B1, NIPBL, GBX2…
GO:0035280~miRNA loading onto RISC involved in gene silencing by miRNA	0.0199814	TARBP2, DICER1, AGO1, AGO3
GO:0010558~negative regulation of macromolecule biosynthetic process	0.0200272	XPO1, CNOT9, CDX4, IMPACT, FST, CNOT2, ZFP639, NR2E3, CBX5, EIF4EBP3, EPC1, N4BP2L2, FNTA, SIN3A, PUM1, DEPDC1A, CRY1, AKIRIN2, MAP2K5, GTPBP4, YY1, FMR1, SIX4, PROX2, HNRNPR, TRIM37, HOXD8, EP300, MTF2, ZFP280C, PIAS1, ATXN1L, GIGYF2, XRN1, CCL3, CDK5R1, ADORA2B, CIART, CHCHD3, CHEK1, SOX7, CCL5, CCL4, ZFP457, NR2C1, ATF2, HESX1, WAPL, FBXW7, NIPBL, RSL1, OTUD7B, TFDP2, NAT10, HELLS, SPOP, SETDB…
GO:0006996~organelle organization	0.0202871	FASTKD2, TOMM20L, EPC1, SIN3A, COL4A3BP, DYNC2H1, PIK3CA, CEP290, TLK1, NUP37, HIGD1A, HFM1, TBC1D9B, ANAPC1, CEP295, 2810006K23RIK, 2700049A03RIK, TNIK, KIF5B, ROCK2, YY1, PARP11, CTNNA1, PCLO, VTI1A, GCC2, DCLRE1C, RAB18, CEP350, MTF2, CGN, TRAPPC8, UBR5, RGCC, RAB14, FBLL1, NEK9, MAPK8, PELO, FCHSD1, RAB13, RAB10, NUP43, GATB, NEK7, ADD1, RAD23B, CRTC2, CDK5R1, MTX2, CHCHD3, CHEK1, PPT1, CHCHD…
GO:0006473~protein acetylation	0.0208528	CRTC2, NAA15, NAA16, PHF20, CHEK1, MBIP, EPC1, JADE3, SIN3A, ATG5, NAA50, NAA30, PIWIL2, ACTL6A, BRD4, METTL8, NFE2, TAF7, BRCA2, BRCA1, RPS6KA5, NCOA1, EP300, DR1, KAT6B, APBB1
GO:1902275~regulation of chromatin organization	0.0217588	ASXL2, SETDB1, FMR1, TAF7, PAX5, CHEK1, BRCA1, RPS6KA5, NIPBL, EP300, SIN3A, KDM2A, ATG5, MTF2, UBR5, RTF1, PIWIL2, TLK1, GFI1, KDM5A, MYB, NSD1, NCOR1, ATAD2B
GO:0006796~phosphate-containing compound metabolic process	0.0219586	CLK1, DUPD1, MAP3K8, CLK4, LPCAT2B, CEP290, PIK3CA, TLK1, NPSR1, CRY1, ANKK1, HIGD1A, MAP2K5, IBTK, TYRO3, MDH1B, PLD1, GTPBP4, NUDT18, TNIK, ROCK2, TTC7B, PTPRR, OLA1, CTDSPL2, SPAG9, NME1, CCR3, MAPK4, F2, RGCC, NEK9, MAPK8, NEK7, CDK5R1, ACP6, CHEK1, UHMK1, DUSP14, TNKS, PPP2R2D, FCER1A, BMP1, ADAL, TAOK1, GRXCR1, TGFBR1, PHB, MAML1, JTB, NCKAP1L, TPD52L1, SMAD2, FNIP1, RPS6KL1, CSRNP3, CD300A…
GO:0016197~endosomal transport	0.0223169	AP1G1, SNX16, RASSF9, CLTC, PCDHGA3, MTMR2, BLOC1S5, EVI5, TBC1D14, ANKRD50, VPS16, AP5M1, VPS39, FAM160A2, SNX27, HTT, MYO1D, VTI1A, GCC2, USP6NL, SPAG9, AKTIP, RAB14, RAB38, RAB13, ERC1, RAB10, LRP2, ANKFY1, ARL4C
GO:0006793~phosphorus metabolic process	0.0225078	CLK1, DUPD1, MAP3K8, CLK4, LPCAT2B, CEP290, PIK3CA, TLK1, NPSR1, CRY1, ANKK1, HIGD1A, MAP2K5, IBTK, TYRO3, MDH1B, PLD1, GTPBP4, NUDT18, TNIK, ROCK2, TTC7B, PTPRR, OLA1, CTDSPL2, SPAG9, NME1, CCR3, MAPK4, F2, RGCC, NEK9, MAPK8, NEK7, CDK5R1, ACP6, CHEK1, UHMK1, DUSP14, TNKS, PPP2R2D, FCER1A, BMP1, ADAL, TAOK1, GRXCR1, TGFBR1, PHB, MAML1, JTB, NCKAP1L, TPD52L1, SMAD2, FNIP1, RPS6KL1, CSRNP3, CD300A…
GO:0018193~peptidyl-amino acid modification	0.0227709	METTL21A, IL18, NAA15, NAA16, MBIP, CLK1, EPC1, SIN3A, ATG5, ST3GAL6, CLK4, PIK3CA, CSNK1G1, MYO3B, UBE2J1, SOCS4, EP300, MTF2, MAPK8, PIAS1, CSNK1G3, CRTC2, FGFR4, CDK5R1, MAMDC2, CHEK1, CCL5, ITGB1, UHMK1, ARNT, FBXW7, NAA30, NAA50, PPIL4, TNKS, ASXL2, FCER1A, SETDB1, AGBL2, SETDB2, NFE2, TGFBR1, TAF7, SMG1, BRCA2, FNIP1, BRCA1, SUV39H2, PPIG, RNF4, CD300A, ITGA5, INS2, KAT6B, GRK2, DMTN, STOX1…
GO:0006338~chromatin remodeling	0.0229964	NASP, NUDT5, CENPP, ANP32E, CECR2, INO80, CHEK1, NR3C1, PTMA, SUV39H2, HJURP, SMARCC1, NPM2, GM13034, GATAD2B, ACTL6A, MYB, SCMH1, SMARCA1, HELLS
GO:0051236~establishment of RNA localization	0.0236162	XPO1, HTT, CKAP5, FMR1, PARP11, TOMM20L, RFTN2, NUPL2, NUP155, POM121L2, HNRNPA1, NUPL1, SARNP, RBMX2, NUP37, TNKS, NUP54, RANBP2, XPO7, SETD2, NUP43
GO:0018394~peptidyl-lysine acetylation	0.0244863	METTL8, CRTC2, NFE2, TAF7, BRCA2, CHEK1, PHF20, MBIP, BRCA1, RPS6KA5, EPC1, NCOA1, EP300, SIN3A, JADE3, NAA50, ATG5, DR1, PIWIL2, ACTL6A, BRD4, KAT6B, APBB1
GO:0051649~establishment of localization in cell	0.0251081	SLC8A3, XPO1, HMGCR, FGF14, AP1G1, XPO4, IL18, SLC6A4, TOMM20L, NSRP1, SRP19, TLR7, TRAK2, GAB2, ATG5, VPS13D, ANKRD50, COL4A3BP, TBC1D14, TIMM9, DYNC2H1, CEP290, TLK1, NPSR1, HTR1D, TBC1D9B, IBTK, KIF5B, FMR1, UBE2J1, CHP1, NPEPPS, NUPL2, PCLO, NUPL1, ERGIC2, VTI1A, BTBD9, GCC2, CTDSPL2, SPAG9, COPG2, EP300, CCR5, DTWD2, TRAPPC8, UBR5, F2, RAB14, OPHN1, RAB13, ERC1, RAB10, ANKFY1, ARL6IP1, BBS5,…
GO:0006611~protein export from nucleus	0.0254029	XPO1, HDAC3, XPO4, PPM1A, CHP1, STRADB, WIPF1, NUPL2, XPO7, CTDSPL2, HSPA9
GO:0006401~RNA catabolic process	0.0257964	UPF2, CNOT9, STK31, DICER1, MTPAP, CNOT2, SMG1, ETF1, HNRNPR, UHMK1, PARN, RNASET2A, CSDE1, DIS3L2, POP1, AGO1, AGO3, PELO, PABPC1, TNRC6B, XRN1, ZC3H12D
GO:1902117~positive regulation of organelle assembly	0.0259139	TAPT1, CEP295, PLK4, SDC1, CEP120, EP300, CEP135, HTT, CNOT2, MAPK8, PIP4K2A, CENPJ
GO:0009812~flavonoid metabolic process	0.0266611	UGT1A10, UGT1A9, UGT1A7C, UGT1A2, UGT1A6B, UGT1A5, UGT1A1
GO:0031365~N-terminal protein amino acid modification	0.0266611	EP300, METAP2, NAA30, NAA50, NAA15, PPM1A, NAA16
GO:1903170~negative regulation of calcium ion transmembrane transport	0.0266611	OPRL1, DRD2, PPP2CA, FMR1, PRKCE, FCRL5, FKBP1B
GO:0031056~regulation of histone modification	0.0271509	ASXL2, FMR1, TAF7, PAX5, CHEK1, BRCA1, RPS6KA5, NIPBL, EP300, SIN3A, KDM2A, ATG5, MTF2, UBR5, RTF1, PIWIL2, GFI1, KDM5A, MYB, NSD1, NCOR1
GO:0051172~negative regulation of nitrogen compound metabolic process	0.0277862	XPO1, CNOT9, CDX4, IMPACT, FST, CNOT2, ZFP639, NR2E3, CBX5, EIF4EBP3, N4BP2L2, EPC1, SIN3A, PUM1, DEPDC1A, PTBP3, CRY1, AKIRIN2, MAP2K5, GTPBP4, YY1, FMR1, FBP1, SIX4, PROX2, HNRNPR, TNKS2, TRIM37, HOXD8, EP300, MTF2, ZFP280C, UBR5, PIAS1, ATXN1L, GIGYF2, XRN1, CCL3, CDK5R1, DRD2, CIART, CHCHD3, CHEK1, SOX7, CCL5, CCL4, ZFP457, NR2C1, ATF2, HESX1, WAPL, FBXW7, NIPBL, MTCH2, RSL1, OTUD7B, TFDP2, N…
GO:0007017~microtubule-based process	0.0283605	XPO1, E230025N22RIK, KIF24, AP1G1, STK36, DICER1, RP1L1, INO80, CCDC39, CLTC, DYNC2H1, WDR35, ASPM, IFT80, KIF5B, ROCK2, STMN2, SPECC1, KIF15, NUSAP1, NEK10, CHP1, GCC2, EML4, TRIM37, SS18, CEP350, CGN, FGFR1OP, NEK9, MAPK8, IFT88, XRN2, HAUS3, CDK5R1, CEP120, CCDC13, HAUS2, CHEK1, TUBGCP4, BLOC1S5, CRMP1, AP3M1, KATNA1, RAB11A, SKA3, PEX13, TNKS, BCAS3, APC, CEP192, CKAP5, CEP135, HTT, TTC21B, M…
GO:0009890~negative regulation of biosynthetic process	0.0283822	XPO1, CNOT9, CDX4, IMPACT, FST, CNOT2, ZFP639, NR2E3, CBX5, EIF4EBP3, N4BP2L2, EPC1, FNTA, SIN3A, PUM1, DEPDC1A, CRY1, AKIRIN2, MAP2K5, GTPBP4, YY1, FMR1, SIX4, PROX2, HNRNPR, TRIM37, HOXD8, EP300, MTF2, ZFP280C, PIAS1, ATXN1L, GIGYF2, XRN1, CCL3, CDK5R1, ADORA2B, DRD2, CIART, CHCHD3, CHEK1, SOX7, CCL5, CCL4, ZFP457, NR2C1, ATF2, HESX1, WAPL, FBXW7, NIPBL, RSL1, OTUD7B, TFDP2, NAT10, HELLS, SPOP,…
GO:0033365~protein localization to organelle	0.0290491	XPO1, FGF9, IL18, EZH2, TOMM20L, SRP19, PRDX1, TLR7, TMEM173, LONP2, SIN3A, VPS13D, NMUR1, TIMM9, RANBP2, WDR35, KDELR3, TUB, CHP1, NPEPPS, SIX4, TIMM23, POM121L2, IRS1, ECT2, NUPL1, VTI1A, GCC2, TNKS2, SMO, CTSK, EP300, TRAPPC8, DTWD2, UBR5, F2, NGFR, KPNA4, RAB10, MED1, DIAPH1, MTX2, SNX16, PPM1A, SEC62, SEC63, HNRNPM, WAPL, FBXW7, BBIP1, MTCH2, PEX19, PPP2CA, OTUD7B, RAB11A, PEX13, ACTL6A, TNK…
GO:0048793~pronephros development	0.0298318	HNF1B, OSR2, AHI1, CEP290
GO:0070922~small RNA loading onto RISC	0.0298318	TARBP2, DICER1, AGO1, AGO3
GO:0090270~regulation of fibroblast growth factor production	0.0298318	FGFR4, CD59A, RGCC, HEG1
GO:0090269~fibroblast growth factor production	0.0298318	FGFR4, CD59A, RGCC, HEG1
GO:0040014~regulation of multicellular organism growth	0.0301371	SGPL1, DRD2, CREB1, VIL1, TNKS2, AZGP1, ATXN2, ANKRD26, SMO, HDAC3, NIPBL, NPPC, PIK3CA, CELF1, NCOR1
GO:0048589~developmental growth	0.0303199	CGA, HNF1B, SHTN1, FGF9, IMPACT, SLC6A4, EZH2, DICER1, HOXD13, MIR133A-1, ITSN2, LATS1, PTEN, LATS2, HOXD11, VCL, PKM, AZGP1, WDR36, RTF1, PIK3CA, BRD4, CHRNA1, EIF2B2, ASPM, LARGE1, SGPL1, ZFX, VIL1, SIX4, MMP13, STK3, TNKS2, NCAM1, TARBP2, SMO, ANKRD26, EP300, SEMA4G, CCR5, KDM2A, NPPC, CELF1, GIGYF2, MED1, ADD1, CDK5R1, DRD2, KMT2C, HAGLR, CHEK1, NR3C1, RIMS2, ITGB1, TYMS, NIPBL, RAB11A, HEG1,…
GO:0006475~internal protein amino acid acetylation	0.0314043	METTL8, CRTC2, TAF7, BRCA2, CHEK1, PHF20, MBIP, BRCA1, RPS6KA5, EPC1, NCOA1, EP300, SIN3A, JADE3, NAA50, ATG5, DR1, PIWIL2, ACTL6A, BRD4, KAT6B, APBB1
GO:0036230~granulocyte activation	0.0317161	KMT2E, CCL3, CD300A, PRAM1, CCR2, MYO1F, CCL5
GO:0016071~mRNA metabolic process	0.0320482	CNOT9, RNMT, PRPF4B, RBM15B, CNOT2, HNRNPLL, NSRP1, SETX, RNGTT, PARN, CDK12, DBR1, LUC7L2, PTBP3, SRPK2, SNRPN, FMR1, MTPAP, PRPF3, HNRNPR, SLTM, CELF6, ESRP1, RBMX2, CPSF7, DIS3L2, PELO, CELF1, RBM39, SCAF8, CPSF2, XRN1, SNRPE, XRN2, FIP1L1, SRSF12, SF3B6, SF3B4, UHMK1, SF3B1, HNRNPM, CIR1, AGO1, CSDE1, AGO3, RNF113A2, PABPC1, TNRC6B, ZC3H12D, RBM25, BCAS2, UPF2, TMBIM6, SAP18, SMG1, ETF1, HNRN…
GO:1900180~regulation of protein localization to nucleus	0.0324947	IL18, PPM1A, PRDX1, TLR7, HNRNPM, TMEM173, SIN3A, PPP2CA, OTUD7B, NUP54, FBXW11, PINX1, IL6, TGFBR1, NF1, CHP1, NUPL1, ECT2, BRCA1, SMO, HDAC3, EI24, EP300, UBR5, F2, INS2, NGFR, BAMBI, BMPR1A, MED1
GO:0030449~regulation of complement activation	0.0327314	CD55, C4BP, CD59B, CD59A, PHB
GO:1904357~negative regulation of telomere maintenance via telomere lengthening	0.0327314	TNKS, NAT10, HNRNPA1, PINX1, TNKS2
GO:0070647~protein modification by small protein conjugation or removal	0.032917	UBE2D2A, UBE2D2B, UBE2G1, RNF217, PTEN, KLHL7, DCAF13, CUL2, DCAF12, RMND5A, RNF103, UBXN2A, ATG5, FANCF, KLHL23, RANBP2, CRY1, DCAF17, ANAPC1, GTPBP4, CHP1, SOCS4, FAM76B, PRKCE, BTBD9, TNKS2, MED6, TRIM37, MIB1, DCUN1D1, PSEN1, KDM2A, DCAF8, TRIM33, UBE2K, UBR5, RNF138, FBXL22, PIAS1, DCUN1D3, RNF135, DCUN1D5, MED1, FBXO11, USP3, TRIM13, ASB14, ANAPC10, COPS7B, UBE3C, ASB18, TTC3, ARNT, RBX1, R…
GO:0022402~cell cycle process	0.0332024	XPO1, INO80, SIN3A, NUP37, CRY1, ASPM, HFM1, ANAPC1, ROCK2, MND1, TOPBP1, TRIM37, RGCC, MCMBP, NEK9, MAPK8, PIAS1, GIGYF2, NUP43, XRN1, AY074887, CDK5R1, DRD2, ANAPC10, CHEK1, CCNG2, SYCP1, ITGB1, UHMK1, ATF2, WAPL, TRP53BP1, FBXW7, NIPBL, MEIKIN, NAA50, KATNA1, NPM2, SKA3, TNKS, PPP2R2D, HELLS, GIT1, SETDB2, TAOK1, HTT, CKAP5, JTB, BRCA2, BRIP1, ATAD5, TPD52L1, GAS2, DDX4, REEP4, BRCA1, UIMC1, S…
GO:0016567~protein ubiquitination	0.0334246	UBE2D2A, UBE2D2B, UBE2G1, RNF217, PTEN, KLHL7, DCAF13, CUL2, DCAF12, RMND5A, ATG5, RNF103, FANCF, KLHL23, CRY1, DCAF17, ANAPC1, GTPBP4, CHP1, SOCS4, PRKCE, BTBD9, TNKS2, MED6, TRIM37, MIB1, DCUN1D1, PSEN1, KDM2A, DCAF8, TRIM33, UBE2K, UBR5, RNF138, FBXL22, RNF135, DCUN1D3, DCUN1D5, MED1, FBXO11, TRIM13, ASB14, ANAPC10, UBE3C, TTC3, ASB18, RBX1, RNF125, ARIH1, FBXW7, KBTBD4, KATNA1, KBTBD6, KBTBD7…
GO:0007154~cell communication	0.0334968	PGF, OLFR1351, ITSN2, TESPA1, ADAM4, OLFR65, MAP3K8, PIK3CA, TLK1, OLFR63, HTR1D, GNG5, HIGD1A, OLFR61, MAP2K5, TYRO3, OLFR873, TNIK, KIF5B, ROCK2, PTPRR, MED14, MED13, CTNNA1, PCLO, BTBD9, CTDSPL2, SPAG9, OLFR55, OLFR498, OLFR497, OLFR57, F3, F2, OLFR491, OLFR490, PELO, MAPK8, FCHSD1, OLFR495, OLFR494, GRB14, OLFR493, OLFR53, OLFR492, OLFR1373, BCL2L2, PPT1, RIC3, OLFR45, OLFR486, OLFR46, OLFR48…
GO:0046907~intracellular transport	0.0338224	XPO1, AP1G1, XPO4, IL18, TOMM20L, NSRP1, SRP19, TLR7, TRAK2, GAB2, VPS13D, ANKRD50, COL4A3BP, TBC1D14, TIMM9, CEP290, TLK1, TBC1D9B, KIF5B, FMR1, UBE2J1, CHP1, NPEPPS, NUPL2, NUPL1, ERGIC2, VTI1A, GCC2, CTDSPL2, SPAG9, COPG2, EP300, DTWD2, TRAPPC8, UBR5, RAB14, RAB13, ERC1, RAB10, ANKFY1, ARL6IP1, BBS5, CDK5R1, ADORA2B, MTX2, COPZ1, RIMS2, ITGB1, UHMK1, PPP1R3C, FBXW7, BLOC1S5, TMED10, NUP54, SCA…
GO:0031623~receptor internalization	0.0338454	DRD2, FMR1, AHI1, ACKR3, CLTC, ITGB1, GTF2H2, ATAD1, ANXA2, MTMR2, ATXN2, GRK4, GRK2, HTR2B
GO:0051254~positive regulation of RNA metabolic process	0.034071	LMO2, CDX4, IL18, NAA15, HOXD13, INO80, ZFP639, NR2E3, HOXD10, SETX, EPC1, DDX17, SIN3A, CEP290, CREB3L4, AKIRIN2, MAP2K5, CD3D, TAF4B, YY1, FOXN2, MED14, MED13, SIX4, PROX2, ELL3, TRERF1, HNRNPR, BTBD8, HOXD8, EP300, MTF2, RGCC, ZFP821, PIAS1, SMARCA1, CRTC2, CCL3, DRD2, GPBP1L1, CHEK1, SOX7, MYT1, ARNT, ATF2, TRP53BP1, FBXW7, NIPBL, PBRM1, TNKS, PABPC1, SLC30A9, ASXL2, IKZF2, NFE2, PHB, TGFBR1,…
GO:0007098~centrosome cycle	0.0346972	XPO1, CEP120, CEP192, ROCK2, CKAP5, CEP135, BRCA2, CHEK1, CENPJ, BRCA1, TRIM37, TUBGCP4, PLK4
GO:0042461~photoreceptor cell development	0.0354332	GABRR2, C1QTNF5, TUG1, CCDC66, CRB1, RP1L1, PRKCI, AHI1, CEP290, RPE65, NR2E3
GO:1903508~positive regulation of nucleic acid-templated transcription	0.0361368	LMO2, CDX4, IL18, NAA15, HOXD13, INO80, ZFP639, NR2E3, HOXD10, SETX, EPC1, DDX17, SIN3A, CEP290, CREB3L4, AKIRIN2, MAP2K5, CD3D, YY1, TAF4B, FOXN2, MED14, MED13, SIX4, PROX2, ELL3, TRERF1, BTBD8, HOXD8, EP300, MTF2, RGCC, ZFP821, PIAS1, SMARCA1, CRTC2, CCL3, DRD2, GPBP1L1, CHEK1, SOX7, MYT1, ARNT, ATF2, TRP53BP1, FBXW7, NIPBL, PBRM1, TNKS, SLC30A9, ASXL2, IKZF2, NFE2, PHB, TGFBR1, MAML1, TAF7, SR…
GO:0045893~positive regulation of transcription, DNA-templated	0.0361368	LMO2, CDX4, IL18, NAA15, HOXD13, INO80, ZFP639, NR2E3, HOXD10, SETX, EPC1, DDX17, SIN3A, CEP290, CREB3L4, AKIRIN2, MAP2K5, CD3D, YY1, TAF4B, FOXN2, MED14, MED13, SIX4, PROX2, ELL3, TRERF1, BTBD8, HOXD8, EP300, MTF2, RGCC, ZFP821, PIAS1, SMARCA1, CRTC2, CCL3, DRD2, GPBP1L1, CHEK1, SOX7, MYT1, ARNT, ATF2, TRP53BP1, FBXW7, NIPBL, PBRM1, TNKS, SLC30A9, ASXL2, IKZF2, NFE2, PHB, TGFBR1, MAML1, TAF7, SR…
GO:0006913~nucleocytoplasmic transport	0.036725	XPO1, FGF9, XPO4, IL18, PPM1A, NSRP1, PRDX1, TLR7, UHMK1, TMEM173, PPP2CA, NUP54, RANBP2, WIPF1, FBXW11, TNPO3, NMD3, HSPA9, ABCE1, IL6, ADAM10, HTT, TGFBR1, NF1, ANP32E, CHP1, STRADB, NUP155, POM121L2, NUPL2, HNRNPA1, NUPL1, ECT2, BRCA1, CTDSPL2, SARNP, SMO, EI24, HDAC3, EP300, UBR5, RBMX2, KPNA4, BAMBI, SETD2, XPO7, MED1, F2R, BMPR1A
GO:0051238~sequestering of metal ion	0.0369719	IBTK, PTPRC, CCL3, DIAPH1, HTT, DRD2, PRKCE, FCRL5, FKBP1B, CAPN3, CCR5, ATG5, F2, GM813, NPSR1, HTR1D, HTR2B, E330017A01RIK, F2R
GO:0070723~response to cholesterol	0.0369809	SMO, CCL3, CCR5, TGFBR1, LRP6, SMAD2
GO:0034249~negative regulation of cellular amide metabolic process	0.0371522	CNOT9, CPEB4, DICER1, CNOT2, MIR133A-1, EIF4EBP3, PUM1, AGO1, AGO3, TNRC6B, ZC3H12D, PAIP2, FMR1, MIR301, IREB2, ELAVL1, HNRNPR, CAPRIN1, FXR1, TARBP2, EIF4E, ORMDL2, RIDA, GIGYF2, XRN1, NCOR1, EIF4E2
GO:0000070~mitotic sister chromatid segregation	0.0374325	PDS5B, POGZ, PDS5A, CEP192, SMC5, INO80, NUSAP1, ANAPC10, SMC4, WAPL, NIPBL, NAA50, DIS3L2, ZFP207, BUB1, RAB11A, TNKS, PINX1, USP44, APC
GO:0017148~negative regulation of translation	0.0374493	CNOT9, CPEB4, DICER1, CNOT2, MIR133A-1, EIF4EBP3, AGO1, PUM1, AGO3, TNRC6B, ZC3H12D, PAIP2, FMR1, MIR301, IREB2, ELAVL1, HNRNPR, CAPRIN1, FXR1, TARBP2, EIF4E, RIDA, XRN1, GIGYF2, NCOR1, EIF4E2
GO:0007051~spindle organization	0.0381517	HAUS3, CEP120, CEP192, CKAP5, HAUS2, DICER1, INO80, CLTC, CENPJ, TUBGCP4, HDAC3, RNF4, ZFP207, RAB11A, TNKS, NCOR1, ASPM
GO:0043297~apical junction assembly	0.0382066	OCLN, CGN, ROCK2, MARVELD2, RAB13, CTNNA1, ECT2, ITGB1, VCL
GO:1902680~positive regulation of RNA biosynthetic process	0.0386481	LMO2, CDX4, IL18, NAA15, HOXD13, INO80, ZFP639, NR2E3, HOXD10, SETX, EPC1, DDX17, SIN3A, CEP290, CREB3L4, AKIRIN2, MAP2K5, CD3D, YY1, TAF4B, FOXN2, MED14, MED13, SIX4, PROX2, ELL3, TRERF1, BTBD8, HOXD8, EP300, MTF2, RGCC, ZFP821, PIAS1, SMARCA1, CRTC2, CCL3, DRD2, GPBP1L1, CHEK1, SOX7, MYT1, ARNT, ATF2, TRP53BP1, FBXW7, NIPBL, PBRM1, TNKS, SLC30A9, ASXL2, IKZF2, NFE2, PHB, TGFBR1, MAML1, TAF7, SR…
GO:0007034~vacuolar transport	0.0389937	FGFR4, AP1G1, SNX16, RASSF9, CLTC, PCDHGA3, MTMR2, BLOC1S5, EVI5, VPS13D, ANKRD50, TBC1D14, VPS16, SCARB2, AP5M1, VPS39, FAM160A2, SNX27, HTT, MYO1D, VTI1A, GCC2, USP6NL, SPAG9, AKTIP, TRAPPC8, RAB14, RAB38, RAB13, RAB10, ERC1, LRP2, ANKFY1, ARL4C
GO:0051301~cell division	0.0390769	STOX1, FGF9, PGF, DICER1, INO80, MITD1, LATS1, LATS2, FUBP1, EVI5, NUP37, MYB, ASPM, ANAPC1, CDC7, POGZ, NUSAP1, PRKCE, ECT2, PPP1CB, RBBP8, VEGFD, MCMBP, DIS3L2, NEK9, PELO, RAB10, NUP43, HAUS3, DRD2, HAUS2, ANAPC10, CNTRL, CCNG2, SYCP1, WAPL, KATNA1, BUB1, SKA3, RAB11A, TNKS, HELLS, PPP2R2D, APC, GIT1, PDS5B, SETDB2, PDS5A, CKAP5, JTB, SMC5, BIRC6, BRIP1, BRCA2, CENPJ, REEP4, SMC4, CCNB2, TOPAZ…
GO:0044700~single organism signaling	0.0393209	PGF, OLFR1351, ITSN2, TESPA1, ADAM4, OLFR65, MAP3K8, PIK3CA, TLK1, OLFR63, HTR1D, GNG5, HIGD1A, OLFR61, MAP2K5, TYRO3, OLFR873, TNIK, KIF5B, ROCK2, PTPRR, MED14, MED13, CTNNA1, PCLO, CTDSPL2, SPAG9, OLFR55, OLFR498, OLFR497, OLFR57, F3, F2, OLFR491, OLFR490, PELO, MAPK8, FCHSD1, OLFR495, OLFR494, GRB14, OLFR493, OLFR53, OLFR492, OLFR1373, BCL2L2, PPT1, RIC3, OLFR45, OLFR486, OLFR46, OLFR485, OLFR…
GO:0043933~macromolecular complex subunit organization	0.0396719	FASTKD2, TOMM20L, TESPA1, EPC1, SIN3A, LUC7L2, TLK1, 2810006K23RIK, KIF5B, CD3D, CTNNA1, SPAG9, MTF2, UBR5, FBLL1, PELO, MAPK8, PIAS1, FCHSD1, ADD1, CRTC2, EIF3J2, SRSF12, CHEK1, RIC3, PDSS2, NAA50, PFN4, PBRM1, TMED10, NUP54, WDHD1, FCHO2, SPP2, ASXL2, TGFBR1, PHB, ASXL1, ACACA, RYBP, NCKAP1L, SMAD2, FNIP1, RPF1, RNF4, FOXRED1, KAT6B, NCOR1, ATAD2B, HNF1B, SPIN1, EZH2, PHF20, EIF2A, LATS1, DNAJC…
GO:0051716~cellular response to stimulus	0.0400921	PGF, OLFR1351, ITSN2, TESPA1, ADAM4, OLFR65, MAP3K8, PIK3CA, TLK1, OLFR63, HTR1D, GNG5, HIGD1A, OLFR61, MAP2K5, TYRO3, OLFR873, TNIK, KIF5B, ROCK2, UBE2J1, PTPRR, MED14, MED13, CTNNA1, PCLO, CTDSPL2, SPAG9, OLFR55, OLFR498, OLFR497, OLFR57, F3, F2, OLFR491, OLFR490, PELO, MAPK8, OLFR495, OLFR494, GRB14, OLFR493, OLFR53, OLFR492, RAD23B, OLFR1373, BCL2L2, CHCHD6, OLFR45, OLFR486, OLFR46, OLFR485, …
GO:0007067~mitotic nuclear division	0.040394	STOX1, INO80, CLTC, LATS1, LATS2, NUP37, ASPM, ANAPC1, POGZ, NUSAP1, RBBP8, RGCC, MCMBP, DIS3L2, NEK9, NUP43, HAUS3, HAUS2, CHEK1, ANAPC10, CCNG2, TUBGCP4, WAPL, NIPBL, NAA50, KATNA1, NPM2, BUB1, SKA3, RAB11A, TNKS, HELLS, PPP2R2D, APC, PINX1, SETDB2, PDS5B, PDS5A, CEP192, CKAP5, JTB, SMC5, BIRC6, REEP4, SMC4, CCNB2, KNL1, ZFP207, INS2, USP44
GO:0010498~proteasomal protein catabolic process	0.0404322	RAD23B, TRIM13, RNF217, ANAPC10, RBX1, RNF125, ARIH1, FBXW7, KBTBD4, RMND5A, RNF103, UBXN2A, PSMD1, PCBP2, HECTD3, FBXW11, SPOP, SDF2, UBE4A, FMR1, UBE2J1, UBR3, PCNP, SOCS4, ERLIN1, UBR1, BTBD9, BFAR, ATXN3, RNF115, PSEN1, RNF4, UBE2K, SMARCC1, ECSCR, RNF138, GLMN, OPHN1, FBXL22, SVIP, PIAS1, CLOCK, RNF111, USP44
GO:0034613~cellular protein localization	0.0409242	XPO1, AP1G1, XPO4, IL18, TOMM20L, SRP19, TLR7, VCL, FNTA, SIN3A, TRAK2, VPS13D, ANKRD50, TBC1D14, TIMM9, RAPGEF6, CEP290, TLK1, GM7271, TBC1D9B, TUB, TNIK, KIF5B, ROCK2, TTC7B, UBE2J1, CHP1, NPEPPS, SIX4, NUPL2, CTNNA1, NUPL1, IRS1, VTI1A, GCC2, CTDSPL2, TNKS2, COPG2, EP300, DTWD2, TRAPPC8, UBR5, F2, RAB13, RAB10, ARL6IP1, CDK5R1, DIAPH1, MTX2, COPZ1, RIC3, RIMS2, ITGB1, UHMK1, WAPL, HNRNPM, FBXW…
GO:0023052~signaling	0.0410451	PGF, OLFR1351, ITSN2, TESPA1, ADAM4, OLFR65, MAP3K8, PIK3CA, TLK1, OLFR63, HTR1D, GNG5, HIGD1A, OLFR61, MAP2K5, TYRO3, OLFR873, TNIK, KIF5B, ROCK2, PTPRR, MED14, MED13, CTNNA1, PCLO, BTBD9, CTDSPL2, SPAG9, OLFR55, OLFR498, OLFR497, OLFR57, F3, F2, OLFR491, OLFR490, PELO, MAPK8, FCHSD1, OLFR495, OLFR494, GRB14, OLFR493, OLFR53, OLFR492, OLFR1373, BCL2L2, PPT1, RIC3, OLFR45, OLFR486, OLFR46, OLFR48…
GO:0000280~nuclear division	0.0410966	STOX1, SPIN1, INO80, MLH3, CLTC, LATS1, LATS2, PIWIL2, NUP37, ASPM, HFM1, ANAPC1, POGZ, MND1, NUSAP1, TOPBP1, RBBP8, RGCC, MCMBP, DIS3L2, NEK9, HORMAD2, XRN1, NUP43, HAUS3, HAUS2, CHEK1, ANAPC10, SYCP1, CCNG2, TUBGCP4, WAPL, MEIKIN, NIPBL, NAA50, KATNA1, NPM2, BUB1, RAB11A, SKA3, TNKS, HELLS, PPP2R2D, APC, PINX1, PDS5B, SETDB2, PDS5A, CEP192, CKAP5, JTB, SMC5, BIRC6, BRIP1, BRCA2, DDX4, REEP4, SM…
GO:0070727~cellular macromolecule localization	0.0412238	XPO1, AP1G1, XPO4, IL18, TOMM20L, SRP19, TLR7, VCL, FNTA, SIN3A, TRAK2, VPS13D, ANKRD50, TBC1D14, TIMM9, RAPGEF6, CEP290, TLK1, GM7271, TBC1D9B, TUB, TNIK, KIF5B, ROCK2, TTC7B, UBE2J1, CHP1, NPEPPS, SIX4, NUPL2, CTNNA1, NUPL1, IRS1, VTI1A, GCC2, CTDSPL2, TNKS2, COPG2, EP300, DTWD2, TRAPPC8, UBR5, F2, RAB13, RAB10, ARL6IP1, CDK5R1, DIAPH1, MTX2, COPZ1, RIC3, RIMS2, ITGB1, UHMK1, WAPL, HNRNPM, FBXW…
GO:2000257~regulation of protein activation cascade	0.0414993	CD55, C4BP, CD59B, CD59A, PHB
GO:0010225~response to UV-C	0.0414993	EI24, YY1, IMPACT, BRCA2, DCUN1D3
GO:0009790~embryo development	0.0420008	ENAH, IMPAD1, LMO2, CDX4, HMGCR, STRC, HOXD13, CNOT2, LUZP1, HOXD10, HOXD11, N4BP2L2, SIN3A, COL4A3BP, DYNC2H1, CEP290, FRS2, AKIRIN2, MAP2K5, ROCK2, PTPRR, CECR2, UBR3, SIX4, STK3, MIB1, EP300, KDM2A, HOXD3, EIF2S2, MNX1, RAB14, ADD1, ZFAND5, RAD23B, CDK5R1, LMBR1, SOX7, CHEK1, ITGB1, ARNT, HESX1, NIPBL, BLOC1S5, CRB1, NPM2, HEG1, HCN4, SETDB1, ASXL2, SETDB2, NFE2, HTT, TGFBR1, BRCA2, SMAD2, BRC…
GO:0031327~negative regulation of cellular biosynthetic process	0.0423721	XPO1, CNOT9, CDX4, IMPACT, FST, CNOT2, ZFP639, NR2E3, CBX5, EIF4EBP3, N4BP2L2, EPC1, SIN3A, PUM1, DEPDC1A, CRY1, AKIRIN2, MAP2K5, GTPBP4, YY1, FMR1, SIX4, PROX2, HNRNPR, TRIM37, HOXD8, EP300, MTF2, ZFP280C, PIAS1, ATXN1L, GIGYF2, XRN1, CCL3, CDK5R1, DRD2, CIART, CHCHD3, CHEK1, SOX7, CCL5, CCL4, ZFP457, NR2C1, ATF2, HESX1, WAPL, FBXW7, NIPBL, RSL1, OTUD7B, TFDP2, NAT10, HELLS, SPOP, SETDB1, ASXL2,…
GO:0032446~protein modification by small protein conjugation	0.0427224	UBE2D2A, UBE2D2B, UBE2G1, RNF217, PTEN, KLHL7, DCAF13, CUL2, DCAF12, RMND5A, ATG5, RNF103, FANCF, KLHL23, RANBP2, CRY1, DCAF17, ANAPC1, GTPBP4, CHP1, SOCS4, PRKCE, BTBD9, TNKS2, MED6, TRIM37, MIB1, DCUN1D1, PSEN1, KDM2A, DCAF8, TRIM33, UBE2K, UBR5, RNF138, FBXL22, PIAS1, RNF135, DCUN1D3, DCUN1D5, MED1, FBXO11, TRIM13, ASB14, ANAPC10, UBE3C, TTC3, ASB18, ARNT, RBX1, RNF125, ARIH1, FBXW7, KBTBD4, K…
GO:0051169~nuclear transport	0.0429853	XPO1, FGF9, XPO4, IL18, PPM1A, NSRP1, PRDX1, TLR7, UHMK1, TMEM173, PPP2CA, NUP54, RANBP2, WIPF1, FBXW11, TNPO3, NMD3, HSPA9, ABCE1, IL6, ADAM10, HTT, TGFBR1, NF1, ANP32E, CHP1, STRADB, NUP155, POM121L2, NUPL2, HNRNPA1, NUPL1, ECT2, BRCA1, CTDSPL2, SARNP, SMO, EI24, HDAC3, EP300, UBR5, RBMX2, KPNA4, BAMBI, SETD2, XPO7, MED1, F2R, BMPR1A
GO:0002673~regulation of acute inflammatory response	0.0434769	FCER1A, IL6, CD55, C4BP, CD59B, CCR5, CD59A, PHB, ASH1L, INS2, CCL5
GO:0098876~vesicle-mediated transport to the plasma membrane	0.0435968	CHIC2, SNX27, ANKRD50, RAB10, GM7271, VPS39, EXOC1
GO:0044265~cellular macromolecule catabolic process	0.0436098	CNOT9, STK31, UBE2G1, DICER1, RNF217, CNOT2, PTEN, KLHL7, CUL2, PARN, LONP2, RMND5A, RNF103, UBXN2A, PSMD1, PCBP2, FMR1, UBE2J1, MTPAP, UBR3, SOCS4, ERLIN1, UBR1, HNRNPR, BTBD9, CTSK, PSEN1, UBE2K, UBR5, PSMA4, DIS3L2, OPHN1, RNF138, FBXL22, PELO, PIAS1, XRN1, XRN2, CLOCK, UBAP1, RAD23B, USP3, TRIM13, ANAPC10, PPT1, UBE3C, PSMA8, UHMK1, TTC3, RBX1, RNF125, PSMB4, ARIH1, FBXW7, KBTBD4, RNASET2A, A…
GO:0019080~viral gene expression	0.0437122	CCL3, EP300, SP1, PCBP2, EIF3F, TRIM13, ZFP639, SSB, CCL5, CCL4
GO:0045002~double-strand break repair via single-strand annealing	0.0439717	RNF138, RAD52, RBBP8
GO:0010792~DNA double-strand break processing involved in repair via single-strand annealing	0.0439717	RNF138, RAD52, RBBP8
GO:0051282~regulation of sequestering of calcium ion	0.0440386	IBTK, PTPRC, CCL3, DIAPH1, HTT, DRD2, PRKCE, FCRL5, FKBP1B, CAPN3, CCR5, ATG5, F2, NPSR1, HTR2B, HTR1D, F2R
GO:0051208~sequestering of calcium ion	0.0440386	IBTK, PTPRC, CCL3, DIAPH1, HTT, DRD2, PRKCE, FCRL5, FKBP1B, CAPN3, CCR5, ATG5, F2, NPSR1, HTR2B, HTR1D, F2R
GO:0048511~rhythmic process	0.044142	OPRM1, HNF1B, CDK5R1, DRD2, SLC6A4, EZH2, CIART, RPE65, NFKB2, PTEN, SETX, TYMS, SIN3A, FANCF, KDM5A, EIF2B2, CRY1, FBXW11, SGPL1, DHX9, TYRO3, IL6, CCKBR, OPRL1, PMCH, ROCK2, CREB1, PHB, ZFX, CTNNA1, HNRNPR, PPP1CB, BTBD9, SUV39H2, HDAC3, NCOA1, EP300, SP1, PSPC1, MAPK8, NGFR, GRK2, NCOR1, CLOCK, OPN4
GO:0043921~modulation by host of viral transcription	0.0443835	CCL3, EP300, SP1, ZFP639, CCL5, CCL4
GO:0052472~modulation by host of symbiont transcription	0.0443835	CCL3, EP300, SP1, ZFP639, CCL5, CCL4
GO:0033158~regulation of protein import into nucleus, translocation	0.0443835	IL6, TMEM173, EP300, UBR5, BRCA1, MED1
GO:0046824~positive regulation of nucleocytoplasmic transport	0.0446877	IL6, XPO4, IL18, TGFBR1, PPM1A, ECT2, TLR7, BRCA1, CTDSPL2, SMO, HDAC3, TMEM173, EP300, UBR5, WIPF1, BAMBI, BMPR1A, MED1
GO:0043543~protein acylation	0.045103	CRTC2, NAA15, PPM1A, NAA16, PHF20, CHEK1, MBIP, EPC1, JADE3, SIN3A, NAA30, NAA50, ATG5, PIWIL2, ACTL6A, BRD4, ZDHHC20, METTL8, NFE2, TAF7, BRCA2, BRCA1, RPS6KA5, NCOA1, EP300, DR1, KAT6B, APBB1
GO:0009791~post-embryonic development	0.0453208	TAPT1, SGPL1, IMPAD1, GRXCR1, STK36, TGFBR1, ZFX, DICER1, IREB2, SMAD2, MYT1, DDX17, CCDC66, PSEN1, ASH1L, MNX1, NPPC, HEG1, TMTC3, GIGYF2
GO:0051641~cellular localization	0.0455699	TOMM20L, NSRP1, SIN3A, TRAK2, GAB2, VPS13D, COL4A3BP, RAPGEF6, DYNC2H1, CEP290, TLK1, NPSR1, HTR1D, TBC1D9B, IBTK, TNIK, KIF5B, ROCK2, TTC7B, UBE2J1, CTNNA1, PCLO, ERGIC2, VTI1A, BTBD9, GCC2, CTDSPL2, SPAG9, CCR5, TRAPPC8, UBR5, F2, RAB14, RAB13, RAB10, CDK5R1, MTX2, PPT1, MYT1, RIC3, RIMS2, UHMK1, PPP1R3C, PFN4, TMED10, TNKS, NUP54, FCHO2, SEC23IP, FCER1A, DHX9, MSTO1, TGFBR1, HNRNPA1, KIF3C, EI…
GO:0006650~glycerophospholipid metabolic process	0.0468409	PLD1, IMPAD1, DRD2, ACP6, PIGW, TTC7B, SMG1, PISD, PTPMT1, CDS1, PTEN, SACM1L, MTMR2, MTMR3, PIGL, PIGG, PYURF, PIK3CA, PLCD4, INPP5D, MTMR6, PIP4K2A, HTR2B, PTDSS1, AGPAT4
GO:0046822~regulation of nucleocytoplasmic transport	0.0489168	XPO1, XPO4, IL18, PPM1A, PRDX1, TLR7, UHMK1, TMEM173, PPP2CA, NUP54, WIPF1, FBXW11, IL6, TGFBR1, NF1, CHP1, NUPL1, ECT2, BRCA1, CTDSPL2, SMO, HDAC3, EI24, EP300, UBR5, SETD2, BAMBI, BMPR1A, MED1
GO:0016192~vesicle-mediated transport	0.0493308	FGF14, AP1G1, ITSN2, CHIC2, GAB2, ATG5, ANKRD50, TBC1D14, PIK3CA, LGI3, GM7271, TBC1D9B, TYRO3, TUB, CSNK1G1, KIF5B, VPS45, FMR1, CHP1, PCLO, ERGIC2, VTI1A, GCC2, BTBD9, NCAM1, SPAG9, MIB1, COPG2, GAPVD1, NME1, TRAPPC8, PRAM1, CCR2, RAB14, OPHN1, RAB13, CSNK1G3, ERC1, RAB10, ANKFY1, ADD1, CCL3, ADORA2B, DRD2, COPZ1, PPT1, CCL5, RIMS2, ITGB1, BLOC1S5, TMED10, FCHO2, SEC23IP, FCER1A, FAM160A2, HTT,…
GO:0006413~translational initiation	0.0498249	ABCE1, EIF3J2, PAIP2, IMPACT, FMR1, EIF5B, SSB, EIF2A, UHMK1, EIF4EBP3, EIF4E, EIF3F, PCBP2, EIF2S2, EIF2B2, EIF4E2
GO:0048638~regulation of developmental growth	0.0499976	CGA, HNF1B, CDK5R1, SHTN1, FGF9, DRD2, SLC6A4, MIR133A-1, NR3C1, ITSN2, RIMS2, PTEN, LATS1, LATS2, AZGP1, NIPBL, WDR36, RAB11A, PIK3CA, EIF2B2, SGPL1, CREB1, TGFBR1, MAP1B, VIL1, SIX4, DPYSL2, CAPN3, STK3, TNKS2, NCAM1, ATXN2, ANKRD26, SMO, HDAC3, EP300, SEMA4G, CCR5, ULK2, NPPC, CELF1, NCOR1, BMPR1A

## Sheet: GO LAD_only
GO Terms LAD_only in ESCs	PValue	Genes
GO:0050909~sensory perception of taste	4.68194e-14	VMN1R126, GM4216, GM8453, VMN1R163, VMN1R115, GM8693, VMN1R128, VMN1R127, VMN1R114, TRPM5, VMN1R139, GM8660, VMN1R121, VMN1R112, VMN1R124, VMN1R123, VMN1R160, ASIC2, VMN1R120, VMN1R159, VMN1R131, VMN1R157, VMN1R166, GM4214, VMN1R142, GM4175
GO:1902679~negative regulation of RNA biosynthetic process	2.30166e-05	NOG, HELT, FOXA2, TSG101, PPARG, MITF, TCEAL7, BC080695, GATA1, MYOCD, TRIM6, FOXF2, MUP16, MUP12, MUP11, BATF3, GM13103, GM13102, SOX14, ARID5B, MECP2, SSXB10, GM13023, H2AL1O, H2AFB3, FLNA, GZF1, H2AL1K, PRAMEF12, GM13057, EAPP, ASCL1, ZFP869, ERN2, RIPPLY1, DEAF1, OOG4, OOG3, SNX6, OOG2, HCFC1, GM13119, GM13084, TSC22D3, GM13083, JUND, GM13043, PRAMEF8, GM13088, GM13089, SSXB9, NKRF, PRAMEL4, …
GO:1903507~negative regulation of nucleic acid-templated transcription	2.80934e-05	NOG, HELT, FOXA2, TSG101, PPARG, MITF, TCEAL7, BC080695, GATA1, MYOCD, TRIM6, FOXF2, MUP16, MUP12, MUP11, BATF3, GM13103, GM13102, SOX14, ARID5B, MECP2, SSXB10, GM13023, H2AL1O, H2AFB3, FLNA, GZF1, H2AL1K, PRAMEF12, GM13057, EAPP, ASCL1, ZFP869, ERN2, RIPPLY1, DEAF1, OOG4, OOG3, SNX6, OOG2, HCFC1, GM13119, GM13084, TSC22D3, GM13083, JUND, GM13043, PRAMEF8, GM13088, GM13089, SSXB9, NKRF, PRAMEL4, …
GO:0045892~negative regulation of transcription, DNA-templated	5.95084e-05	NOG, FOXA2, HELT, TSG101, PPARG, MITF, TCEAL7, BC080695, GATA1, MYOCD, TRIM6, FOXF2, MUP16, MUP12, MUP11, BATF3, GM13103, GM13102, SOX14, ARID5B, MECP2, GM13023, H2AL1O, H2AFB3, FLNA, GZF1, H2AL1K, PRAMEF12, GM13057, EAPP, ASCL1, ZFP869, ERN2, RIPPLY1, DEAF1, OOG4, OOG3, SNX6, OOG2, HCFC1, GM13119, GM13084, TSC22D3, GM13083, JUND, GM13043, PRAMEF8, GM13088, GM13089, NKRF, PRAMEL4, INSM1, MAF, TBX…
GO:0051253~negative regulation of RNA metabolic process	7.36248e-05	NOG, HELT, FOXA2, TSG101, PPARG, MITF, TCEAL7, BC080695, GATA1, MYOCD, TRIM6, FOXF2, MUP16, MUP12, MUP11, BATF3, GM13103, GM13102, SOX14, ARID5B, MECP2, SSXB10, GM13023, H2AL1O, H2AFB3, FLNA, GZF1, H2AL1K, PRAMEF12, GM13057, EAPP, ASCL1, ZFP869, ERN2, RIPPLY1, DEAF1, OOG4, OOG3, SNX6, OOG2, HCFC1, GM13119, GM13084, TSC22D3, GM13083, JUND, GM13043, PRAMEF8, GM13088, GM13089, SSXB9, NKRF, PRAMEL4, …
GO:0031324~negative regulation of cellular metabolic process	8.05416e-05	NOG, PPP2R5A, TCEAL7, BC080695, GATA1, MYOCD, FOXF2, STK39, EGFR, MIR101A, MECP2, CST3, GM13023, PLAUR, SSTR4, PRAMEF12, ASCL1, GRB10, CST8, CST9, CSTB, EIF2AK2, LRRK1, OOG4, DEAF1, OOG3, SNX6, OOG2, DRD4, BDKRB1, BDKRB2, STFA2, GM13119, GM13084, JUND, GM13083, GM13088, PRAMEF8, GM13089, FBXO7, SSXB9, NKRF, NTF3, PTPN5, SUV39H1, C87977, SMYD2, GM13128, NKX6-1, PRAMEL5, CDKN1C, PRICKLE1, PLK1, PRK…
GO:0045596~negative regulation of cell differentiation	0.000127679	OOG4, OOG3, NOG, FOXA2, OOG2, PPARG, JAG1, BC080695, GM13119, GM13084, TUNAR, MEIS2, MYOCD, TNR, TRIM6, GM13083, IDH2, INPP5F, GM13043, ADAMTS12, CDK5RAP2, PRAMEF8, GM13088, GM13089, USH2A, PRL2C2, FBXO7, EGFR, PRAMEL4, TBX6, GM13103, PRAMEL1, GM13102, KLF13, MECP2, C87977, GM13023, GM13128, FLNA, NKX6-1, PRAMEL5, PRAMEF12, GM13057, ASCL1, SEMA6A, PRICKLE1, PBX1, MESP1, NTM, GM13078
GO:0010605~negative regulation of macromolecule metabolic process	0.000164636	HRAS, NOG, TCEAL7, BC080695, GATA1, MYOCD, FOXF2, STK39, EGFR, MIR101A, MECP2, CST3, GM13023, PLAUR, PRAMEF12, ASCL1, GRB10, CST8, CST9, CSTB, EIF2AK2, LRRK1, OOG4, DEAF1, OOG3, SNX6, OOG2, BDKRB1, BDKRB2, STFA2, GM13119, GM13084, JUND, GM13083, GM13088, PRAMEF8, GM13089, FBXO7, SSXB9, NKRF, NTF3, PTPN5, SUV39H1, C87977, SMYD2, GM13128, NKX6-1, PRAMEL5, CDKN1C, PRICKLE1, PLK1, PRKAR1A, HDAC8, GM1…
GO:0010558~negative regulation of macromolecule biosynthetic process	0.00019245	NOG, HELT, FOXA2, TSG101, PPARG, MITF, TCEAL7, BC080695, GATA1, MYOCD, TRIM6, FOXF2, MUP16, MUP12, MUP11, EGFR, BATF3, GM13103, GM13102, SOX14, ARID5B, MIR101A, MECP2, SSXB10, GM13023, H2AL1O, H2AFB3, FLNA, SIGIRR, GZF1, H2AL1K, PRAMEF12, GM13057, EAPP, ASCL1, GRB10, ZFP869, ERN2, RIPPLY1, EIF2AK2, DEAF1, OOG4, OOG3, SNX6, OOG2, HCFC1, WTIP, GM13084, RACK1, GM13119, TSC22D3, GM13083, JUND, RNF128…
GO:0045475~locomotor rhythm	0.000337968	KCNMA1, MUP1, ANKFN1, MUP16, MUP9, MUP12, MUP11
GO:0031327~negative regulation of cellular biosynthetic process	0.000389662	NOG, HELT, FOXA2, TSG101, PPARG, MITF, TCEAL7, BC080695, GATA1, MYOCD, TRIM6, FOXF2, MUP16, MUP12, MUP11, EGFR, BATF3, GM13103, GM13102, SOX14, ARID5B, MIR101A, MECP2, SSXB10, GM13023, H2AL1O, H2AFB3, FLNA, SIGIRR, GZF1, H2AL1K, PRAMEF12, GM13057, EAPP, ASCL1, GRB10, ZFP869, ERN2, RIPPLY1, EIF2AK2, DEAF1, OOG4, OOG3, SNX6, OOG2, DRD4, HCFC1, WTIP, GM13084, RACK1, GM13119, TSC22D3, GM13083, JUND, …
GO:0045934~negative regulation of nucleobase-containing compound metabolic process	0.0005365	NOG, HELT, FOXA2, TSG101, PPARG, MITF, TCEAL7, BC080695, GATA1, MYOCD, TRIM6, FOXF2, MUP16, MUP12, MUP11, BATF3, GM13103, GM13102, SOX14, ARID5B, MECP2, SSXB10, GM13023, H2AL1O, H2AFB3, FLNA, GZF1, SSTR4, H2AL1K, PRAMEF12, GM13057, EAPP, ASCL1, ZFP869, ERN2, RIPPLY1, DEAF1, OOG4, OOG3, SNX6, OOG2, DRD4, HCFC1, GM13119, GM13084, TSC22D3, GM13083, JUND, GM13043, PRAMEF8, GM13088, GM13089, SSXB9, NK…
GO:2000113~negative regulation of cellular macromolecule biosynthetic process	0.000562929	NOG, HELT, FOXA2, TSG101, PPARG, MITF, TCEAL7, BC080695, GATA1, MYOCD, TRIM6, FOXF2, MUP16, MUP12, MUP11, EGFR, BATF3, GM13103, GM13102, SOX14, ARID5B, MIR101A, MECP2, GM13023, H2AL1O, H2AFB3, FLNA, GZF1, H2AL1K, PRAMEF12, GM13057, EAPP, ASCL1, GRB10, ZFP869, ERN2, RIPPLY1, EIF2AK2, DEAF1, OOG4, OOG3, SNX6, OOG2, HCFC1, WTIP, RACK1, GM13119, GM13084, TSC22D3, GM13083, JUND, GM13043, PRAMEF8, GM13…
GO:0009892~negative regulation of metabolic process	0.000646484	HRAS, NOG, PPP2R5A, TCEAL7, BC080695, GATA1, MYOCD, FOXF2, STK39, EGFR, MIR101A, MECP2, CST3, GM13023, PLAUR, SSTR4, PRAMEF12, ASCL1, GRB10, CST8, CST9, CSTB, EIF2AK2, LRRK1, OOG4, DEAF1, OOG3, SNX6, OOG2, DRD4, BDKRB1, BDKRB2, STFA2, GM13119, GM13084, JUND, GM13083, GM13088, PRAMEF8, GM13089, FBXO7, SSXB9, NKRF, NTF3, PTPN5, SUV39H1, C87977, SMYD2, GM13128, NKX6-1, PRAMEL5, CDKN1C, PRICKLE1, PLK…
GO:0009890~negative regulation of biosynthetic process	0.000713608	NOG, HELT, FOXA2, TSG101, PPARG, MITF, TCEAL7, BC080695, GATA1, MYOCD, TRIM6, FOXF2, MUP16, MUP12, MUP11, EGFR, BATF3, GM13103, GM13102, SOX14, ARID5B, MIR101A, MECP2, SSXB10, GM13023, H2AL1O, H2AFB3, FLNA, SIGIRR, GZF1, H2AL1K, PRAMEF12, GM13057, EAPP, ASCL1, GRB10, ZFP869, ERN2, RIPPLY1, EIF2AK2, DEAF1, OOG4, OOG3, SNX6, OOG2, DRD4, HCFC1, WTIP, GM13084, RACK1, GM13119, TSC22D3, GM13083, JUND, …
GO:0090278~negative regulation of peptide hormone secretion	0.00111609	MUP1, PDE1C, PPARG, MUP16, PDE4C, KCNQ1, MUP9, MUP12, MTNR1A, MUP11
GO:0002792~negative regulation of peptide secretion	0.00135969	MUP1, PDE1C, PPARG, MUP16, PDE4C, KCNQ1, MUP9, MUP12, MTNR1A, MUP11
GO:0008202~steroid metabolic process	0.00140641	KCNMA1, HSD3B2, SOAT1, HSD17B11, EBP, HSD3B3, SCP2D1, MBTPS2, HSD3B1, HSD3B6, SULT2A2, HSD3B4, HSD3B5, PCTP, MECP2, GM10681, STARD4, HMGCS2, SULT1A1, PBX1, HSD17B7
GO:0042127~regulation of cell proliferation	0.00167136	HRAS, NOG, HMX2, TSG101, PPARG, MITF, IL15, JAG1, DDR2, VIPR2, BC080695, GATA1, CASP3, MYOCD, DPP4, SPN, EGFR, UBE2A, PTPRM, GM13103, GM13102, SLC25A5, PLXNB3, CHP2, MECP2, CST3, GM13023, ALK, VASH2, RBBP9, SSTR4, PRAMEF12, GM13057, EAPP, ASCL1, TIAL1, TXK, EIF2AK2, DEAF1, OOG4, CXCL1, OOG3, OOG2, CXCL2, EGLN3, CDH2, BDKRB2, DCT, GM13084, GM13119, GM13083, JUND, IDH2, WDR13, GM13043, NDRG1, GM130…
GO:0046676~negative regulation of insulin secretion	0.00169335	MUP1, PDE1C, MUP16, PDE4C, KCNQ1, MUP9, MUP12, MTNR1A, MUP11
GO:0051172~negative regulation of nitrogen compound metabolic process	0.00189551	NOG, HELT, FOXA2, TSG101, PPARG, MITF, TCEAL7, BC080695, GATA1, MYOCD, TRIM6, FOXF2, MUP16, MUP12, MUP11, EGFR, BATF3, GM13103, GM13102, SOX14, ARID5B, MIR101A, MECP2, SSXB10, GM13023, H2AL1O, H2AFB3, FLNA, GZF1, SSTR4, H2AL1K, PRAMEF12, GM13057, EAPP, ASCL1, ZFP869, ERN2, RIPPLY1, EIF2AK2, DEAF1, OOG4, OOG3, SNX6, OOG2, DRD4, HCFC1, WTIP, GM13084, RACK1, GM13119, TSC22D3, GM13083, JUND, GM13043,…
GO:0006694~steroid biosynthetic process	0.00207867	HSD17B11, HSD3B2, EBP, HSD3B3, SCP2D1, HSD3B1, HSD3B6, HSD3B4, HSD3B5, GM10681, STARD4, HMGCS2, PBX1, HSD17B7
GO:0010888~negative regulation of lipid storage	0.00213185	MUP1, PPARG, MUP16, MUP9, MUP12, MUP11
GO:0042743~hydrogen peroxide metabolic process	0.00224963	EGFR, CYBB, DUOXA2, DUOXA1, CYCT, DUOX2, DUOX1
GO:0010466~negative regulation of peptidase activity	0.00226092	CSTL1, SPINK10, LXN, CST3, SERPINA3F, GPI1, SPINK7, PLAUR, STFA2, SERPINA3K, CST13, CST8, CST12, CST9, CST11, CST10, SERPINA3G, CSTB
GO:0010951~negative regulation of endopeptidase activity	0.00251061	CSTL1, SPINK10, CST3, GPI1, PLAUR, SPINK7, STFA2, CST13, CST8, CST12, CST11, CST9, CST10
GO:0072523~purine-containing compound catabolic process	0.00254927	RACK1, GDA, PDE7A, PDE1C, PDE11A, NUDT10, PDE4C, GM4737
GO:0048523~negative regulation of cellular process	0.00261743	TEX101, HRAS, NOG, PPP2R5A, JAG1, IL15, FGF12, TCEAL7, VIPR2, BC080695, GATA1, ATOH1, MYOCD, FOXF2, STK39, SPN, EGFR, PDXK, PTPRM, MIR101A, PLXNB3, MECP2, CST3, PDE4C, ARPIN, GM13023, PTPRO, PLAUR, TRAPPC12, SSTR4, PRAMEF12, ASCL1, CST8, GRB10, CST9, CSTB, EIF2AK2, LRRK1, OOG4, DEAF1, OOG3, SNX6, TICRR, OOG2, DRD4, BDKRB1, BDKRB2, BICC1, ANGEL2, MIR210, STFA2, GM13119, GM13084, MEIS2, JUND, GM130…
GO:0043252~sodium-independent organic anion transport	0.00300095	SLC22A29, SLC22A28, SLC22A27, SLC22A8, SLC22A6, SLC22A30
GO:0048519~negative regulation of biological process	0.00331678	TEX101, NOG, HRAS, PPP2R5A, BC080695, FOXF2, F11, PTPRM, MECP2, ARPIN, GM13023, PTPRO, PLAUR, TRAPPC12, SSTR4, GRB10, EIF2AK2, DEAF1, TICRR, BDKRB1, BDKRB2, ANGEL2, GM13119, KLKB1, IDH2, EMD, SSXB9, FBXO7, NKRF, BECN2, NTF3, KLF13, SMYD2, SLAMF1, GM13128, NKX6-1, PRAMEL5, RERG, SEMA6A, RGS4, RGS5, RGS7, CSTL1, HELT, FOXA2, LXN, TSG101, PPARG, MITF, ANPEP, SPINK7, SCT, BAG3, MUP16, USH2A, MUP12, D…
GO:0006198~cAMP catabolic process	0.00346077	RACK1, PDE7A, PDE1C, PDE11A, PDE4C
GO:0050709~negative regulation of protein secretion	0.00387812	MUP1, DRD4, PDE4C, SLAMF1, CD84, PDE1C, IDH2, MUP16, KCNQ1, MUP9, MUP12, MUP11, MTNR1A
GO:0010629~negative regulation of gene expression	0.00432282	HRAS, NOG, HELT, FOXA2, TSG101, PPARG, MITF, TCEAL7, BC080695, GATA1, MYOCD, TRIM6, FOXF2, MUP16, KCNQ1, MUP12, MUP11, EGFR, BATF3, GM13103, GM13102, SOX14, ARID5B, MIR101A, MECP2, GM13023, H2AL1O, H2AFB3, KCNQ1OT1, FLNA, GZF1, H2AL1K, PRAMEF12, GM13057, EAPP, ASCL1, ZFP869, ERN2, RIPPLY1, EIF2AK2, DEAF1, OOG4, OOG3, SNX6, OOG2, HCFC1, WTIP, RACK1, GM13119, GM13084, TSC22D3, GM13083, JUND, GM1304…
GO:0007626~locomotory behavior	0.0046126	KCNMA1, MUP1, FOXA2, DRD4, MECP2, FGF12, ALK, NAV2, ALDH1A3, TNR, CSTB, ANKFN1, APBA2, INPP5F, MUP16, MUP9, DPP4, MUP12, MUP11
GO:0070584~mitochondrion morphogenesis	0.00546034	MUP1, MUP16, COQ7, MUP9, MUP12, MUP11
GO:0043066~negative regulation of apoptotic process	0.00598526	HRAS, NOG, MITF, BC080695, GATA1, SCT, ATOH1, CASP3, MYOCD, BAG3, EGFR, GM13103, PDXK, GM13102, SLC25A4, SLC25A5, MECP2, GM13023, NDNF, FLNA, PLAUR, PRAMEF12, ASCL1, GM13057, EIF2AK2, OOG4, OOG3, OOG2, BDKRB2, GPI1, GM13084, GM13119, TSC22D3, GM13083, GM13043, GM13088, PRAMEF8, PALB2, GM13089, PRAMEL4, PRAMEL1, NTF3, ASIC2, C87977, GM13128, PRAMEL5, CORO1A, PLK1, ABL2, GM13078
GO:0009214~cyclic nucleotide catabolic process	0.0062117	RACK1, PDE7A, PDE1C, PDE11A, PDE4C
GO:0009154~purine ribonucleotide catabolic process	0.00624759	RACK1, PDE7A, PDE1C, PDE11A, NUDT10, PDE4C
GO:0045595~regulation of cell differentiation	0.00629732	NOG, FOXA2, ATP6AP1, PPARG, MITF, IL15, JAG1, DDR2, MEGF10, BC080695, GATA1, CASP6, ATOH1, MYOCD, TRIM6, TMEM100, CDK5RAP2, USH2A, EGFR, GM13103, SLC25A4, GM13102, DUOXA1, SOX14, PLXNB3, MECP2, GM13023, NDNF, FLNA, PRAMEF12, GM13057, ASCL1, EIF2AK2, OOG4, OOG3, OOG2, CDH2, MIR210, DCT, GM13084, GM13119, TUNAR, MEIS2, TNR, GM13083, JUND, IDH2, INPP5F, GM13043, ADAMTS12, PRAMEF8, GM13088, GM13089, …
GO:0008284~positive regulation of cell proliferation	0.00689613	OOG4, CXCL1, OOG3, HMX2, NOG, HRAS, OOG2, IL15, DDR2, BC080695, DCT, GATA1, GM13119, GM13084, MYOCD, GM13083, GM13043, PRAMEF8, GM13088, GM13089, SPN, DPP4, PRL2C2, EGFR, PRAMEL4, INSM1, UBE2A, GM13103, PRAMEL1, NTF3, GM13102, SLC25A5, PLXNB3, CHP2, MECP2, CST3, C87977, GM13023, SLAMF1, VASH2, GM13128, PRAMEL5, PRAMEF12, GM13057, ASCL1, EAPP, CORO1A, TIAL1, PBX1, GM13078
GO:0061179~negative regulation of insulin secretion involved in cellular response to glucose stimulus	0.00737835	MUP1, MUP16, MUP9, MUP12, MUP11
GO:2000117~negative regulation of cysteine-type endopeptidase activity	0.00742051	CSTL1, CST13, CST8, CST12, CST9, CST11, CST10, CST3, GPI1, PLAUR
GO:0043069~negative regulation of programmed cell death	0.00787837	HRAS, NOG, MITF, BC080695, GATA1, SCT, ATOH1, CASP3, MYOCD, BAG3, EGFR, GM13103, PDXK, GM13102, SLC25A4, SLC25A5, MECP2, GM13023, NDNF, FLNA, PLAUR, PRAMEF12, ASCL1, GM13057, EIF2AK2, OOG4, OOG3, OOG2, BDKRB2, GPI1, GM13084, GM13119, TSC22D3, GM13083, GM13043, GM13088, PRAMEF8, PALB2, GM13089, PRAMEL4, PRAMEL1, NTF3, ASIC2, C87977, GM13128, PRAMEL5, CORO1A, PLK1, ABL2, GM13078
GO:0009261~ribonucleotide catabolic process	0.0080548	RACK1, PDE7A, PDE1C, PDE11A, NUDT10, PDE4C
GO:0035456~response to interferon-beta	0.00815629	PLSCR1, IRGM1, TRIM6, TLR3, IFI209, GM5431, IFI204
GO:0045861~negative regulation of proteolysis	0.00911641	CSTL1, SPINK10, LXN, CST3, SERPINA3F, GPI1, SPINK7, PLAUR, STFA2, SERPINA3K, CST13, CST8, CST12, CST9, CST11, CST10, SERPINA3G, CSTB, SCO1, HDAC6
GO:0043086~negative regulation of catalytic activity	0.00913323	CSTL1, SPINK10, HRAS, FOXA2, LXN, PPP2R5A, PPARG, DRD4, SERPINA3F, GPI1, SPINK7, STFA2, CST13, CASP3, CST12, CST11, GMIP, CST10, MYOCD, CD2BP2, FBXO7, PCDH11X, PTPN5, PLXNB3, CST3, PPP1R17, PLAUR, SERPINA3K, CST8, BGN, CST9, PLK1, SERPINA3G, PRKAR1A, CSTB, DUSP9, DUSP6
GO:0048512~circadian behavior	0.00962695	KCNMA1, MUP1, CST3, ANKFN1, MUP16, MUP9, MUP12, MUP11
GO:0030162~regulation of proteolysis	0.00972538	CSTL1, SPINK10, GM4858, LXN, PPARG, EGLN3, SERPINA3F, GPI1, SPINK7, STFA2, RACK1, CST13, CST12, CST11, CST10, SCO1, CYCT, CST3, BCAP31, PLAUR, TDPOZ5, RNF180, SERPINA3K, TDPOZ3, CST8, TDPOZ4, CST9, PRICKLE1, PLK1, SERPINA3G, CSTB, TDPOZ1, TDPOZ2, PSME2B, HDAC6
GO:0010677~negative regulation of cellular carbohydrate metabolic process	0.00988788	GRB10, FOXA2, MUP1, MUP16, MUP9, MUP12, MUP11
GO:0052547~regulation of peptidase activity	0.00995466	CSTL1, SPINK10, LXN, CYCT, PPARG, CST3, EGLN3, SERPINA3F, GPI1, SPINK7, BCAP31, PLAUR, STFA2, RACK1, SERPINA3K, CST13, CST8, CST12, CST9, CST11, CST10, SERPINA3G, CSTB
GO:0045721~negative regulation of gluconeogenesis	0.0101243	MUP1, MUP16, MUP9, MUP12, MUP11
GO:0000578~embryonic axis specification	0.0101957	TBX6, TDRD5, FOXA2, RIPPLY1, PCSK6, MESP2
GO:0046888~negative regulation of hormone secretion	0.0102599	MUP1, PDE1C, PPARG, MUP16, PDE4C, KCNQ1, MUP9, MUP12, MTNR1A, MUP11
GO:0009888~tissue development	0.0109733	HLF, SEC24B, NOG, FOXA2, TSG101, PPARG, DUOX2, PDLIM3, JAG1, BMP15, DDR2, PAX1, MEGF10, MTHFD1L, HS2ST1, GATA1, CASP6, ATOH1, CASP3, MYOCD, CST10, FOXF2, TMEM100, IPMK, USH2A, EGFR, KCNMA1, SRPK3, SLC25A4, PDPN, ARID5B, CST3, LDB2, COQ7, PTPRO, FLNA, PLAUR, GZF1, ASCL1, CFL2, MAPK3, RIPPLY1, CHSY1, LCE3F, TXK, LCE3E, DEAF1, IRX1, CDH2, CERS3, OTOR, GPI1, PLAGL1, TSC22D3, FOXQ1, SORBS2, ALDH1A3, F…
GO:0007622~rhythmic behavior	0.0112691	KCNMA1, MUP1, CST3, ANKFN1, MUP16, MUP9, MUP12, MUP11
GO:0006195~purine nucleotide catabolic process	0.0113996	RACK1, PDE7A, PDE1C, PDE11A, NUDT10, PDE4C
GO:0044281~small molecule metabolic process	0.0115149	LDHC, GDA, NDUFAF7, ADCY7, PSTK, FOXA2, PPARG, NDUFAB1, PDE11A, VIPR2, MTHFD1L, ST3GAL1, SCT, STARD4, IDH3G, NARS2, MUP16, IPMK, TARSL2, GPT2, NANP, MUP12, MUP11, KCNMA1, CARS, PDXK, PDPN, ACNAT2, CYCT, MYH3, PCTP, ACNAT1, MECP2, NUDT10, PDE4C, COQ7, SSTR4, TARS, GRB10, HAO2, MAPK3, GYKL1, SLC27A6, PRPS1, ALDOA, ACADSB, ME3, TALDO1, SORD, ABCD1, DRD4, EGLN3, AKAP12, PAH, KMO, GPI1, DTD1, DCT, RAC…
GO:0060548~negative regulation of cell death	0.0116651	NOG, HRAS, MITF, BC080695, GATA1, SCT, CASP3, ATOH1, MYOCD, BAG3, EGFR, PDXK, GM13103, GM13102, SLC25A4, SLC25A5, CST3, MECP2, GM13023, FLNA, NDNF, PLAUR, PRAMEF12, GM13057, ASCL1, EIF2AK2, OOG4, OOG3, OOG2, BDKRB2, GPI1, GM13119, RACK1, GM13084, TSC22D3, GM13083, GM13043, PRAMEF8, GM13088, PALB2, GM13089, FBXO7, PRAMEL4, PRAMEL1, NTF3, ASIC2, C87977, GM13128, PRAMEL5, CORO1A, PLK1, ABL2, GM13078
GO:0009060~aerobic respiration	0.0121621	IDH3G, MUP1, IDH2, MUP16, FH1, MUP9, MUP12, MUP11
GO:0048871~multicellular organismal homeostasis	0.0123786	EGFR, MUC2, MUP1, CDHR1, ATP6AP1, LDB2, MUC6, GATA1, CORO1A, COL14A1, POC1B, MEX3C, STK39, MUP16, MUC5AC, FH1, SLC28A2, MUP9, LRRK1, USH2A, MUP12, MUP11
GO:0051346~negative regulation of hydrolase activity	0.0126001	CSTL1, SPINK10, HRAS, LXN, PCDH11X, PLXNB3, CST3, SERPINA3F, GPI1, SPINK7, PLAUR, STFA2, SERPINA3K, CST13, CST8, CST12, CST9, CST11, CST10, GMIP, SERPINA3G, CD2BP2, CSTB
GO:0001894~tissue homeostasis	0.0126242	EGFR, MUC2, CDHR1, ATP6AP1, LDB2, MUC6, GATA1, CORO1A, COL14A1, POC1B, STK39, MUC5AC, FH1, SLC28A2, LRRK1, USH2A
GO:0032525~somite rostral/caudal axis specification	0.0127234	TBX6, FOXA2, RIPPLY1, MESP2
GO:1901136~carbohydrate derivative catabolic process	0.0131155	MGAT1, RACK1, CHID1, PDE7A, PDE1C, CST3, PDE11A, NUDT10, PDE4C, ADAMTS12, GM4737
GO:0035634~response to stilbenoid	0.0134571	MUP1, HSD3B4, HSD3B5, GM10681, MUP12
GO:0051048~negative regulation of secretion	0.013543	MUP1, PPARG, DRD4, ANPEP, PDE4C, SLAMF1, CD84, SCT, PDE1C, IDH2, MUP16, STK39, KCNQ1, MUP9, MUP12, MTNR1A, MUP11
GO:0008610~lipid biosynthetic process	0.0150654	HSD17B11, HSD3B2, HSD3B3, HSD3B1, HSD3B6, HSD17B13, HSD3B4, HSD3B5, GM10681, NDUFAB1, CERS3, ST3GAL1, ST6GALNAC3, ISYNA1, STARD4, ALDH1A3, MUP16, AGPAT3, HPGDS, MUP12, HSD17B7, MUP11, PTDSS2, EBP, SCP2D1, MUP1, SPTSSA, PLSCR1, HMGCS2, PBX1, MUP9
GO:0052548~regulation of endopeptidase activity	0.0153112	CSTL1, SPINK10, CYCT, PPARG, EGLN3, CST3, GPI1, SPINK7, BCAP31, PLAUR, STFA2, RACK1, CST13, CST8, CST12, CST9, CST11, CST10
GO:0035458~cellular response to interferon-beta	0.0155828	IRGM1, TRIM6, TLR3, IFI209, GM5431, IFI204
GO:0031577~spindle checkpoint	0.0155828	TRAPPC12, PLK1, SPDL1, NDRG1, KHDC3, BUB3
GO:0060429~epithelium development	0.0161092	NOG, SEC24B, FOXA2, TSG101, PPARG, JAG1, BMP15, PAX1, MTHFD1L, HS2ST1, CASP6, CASP3, ATOH1, FOXF2, TMEM100, IPMK, USH2A, KCNMA1, EGFR, PDPN, CST3, LDB2, COQ7, PTPRO, FLNA, GZF1, PLAUR, ASCL1, RIPPLY1, LCE3F, LCE3E, DEAF1, IRX1, CDH2, CERS3, FOXQ1, FAT1, ALDH1A3, PALB2, INSM1, MAF, MUC2, TBX6, SLC12A2, NKX6-1, CDKN1C, TJP1, PRICKLE1, CASP14, NPHS2, PHGDH, PBX1, LCE1M, MESP1, MESP2, PHLDB2, ABL2
GO:0007156~homophilic cell adhesion via plasma membrane adhesion molecules	0.0162085	PCDHA8, CADM4, PTPRM, PCDHA9, CLSTN2, CDHR1, PCDH11X, PLXNB3, CDH2, FAT1, PCDHA10, PCDHA11, PCDHA12
GO:0019915~lipid storage	0.0162476	SOAT1, STARD4, MUP1, PPARG, MUP16, MUP9, MUP12, MUP11
GO:0009166~nucleotide catabolic process	0.0166282	RACK1, PDE7A, PDE1C, PDE11A, 4933425L06RIK, NUDT10, PDE4C
GO:1901362~organic cyclic compound biosynthetic process	0.0189563	LDHC, HRAS, HMX2, NOG, PSTK, ADCY7, GM10681, TLR3, JAG1, TCEAL7, BMP15, VIPR2, BC080695, MTHFD1L, GATA1, ATOH1, STARD4, MYOCD, FOXF2, EGFR, PHRF1, YY2, MECP2, CHP2, GM13023, PRAMEF12, ASCL1, BAZ1A, GTF2IRD1, MAPK3, ZFP697, PRDM2, EIF2AK2, HMX3, PRPS1, ALDOA, OOG4, DEAF1, HSD17B11, OOG3, SNX6, OOG2, DRD4, AKAP12, BEX2, KMO, PAH, MIR210, GM13119, GM13084, PLAGL1, FOXQ1, MEIS2, JUND, GM13083, IDH2, …
GO:0060563~neuroepithelial cell differentiation	0.019443	KCNMA1, INSM1, ASCL1, ATOH1, SEC24B, CDH2, JAG1
GO:0045912~negative regulation of carbohydrate metabolic process	0.019443	GRB10, FOXA2, MUP1, MUP16, MUP9, MUP12, MUP11
GO:0006629~lipid metabolic process	0.0194595	FOXA2, PPP2R5A, PPARG, NDUFAB1, GM10681, PLPPR1, ST3GAL1, ST6GALNAC3, STARD4, SULT1A1, MUP16, AGPAT3, MUP12, PTDSS2, MUP11, EGFR, KCNMA1, PDPN, SULT2A2, ACNAT2, PCTP, ACNAT1, MECP2, SSTR4, HAO2, MAPK3, GYKL1, SLC27A6, HSD17B11, HSD3B2, HSD3B3, ACADSB, HSD3B1, HSD3B6, HSD17B13, ABCD1, HSD3B4, HSD3B5, CERS3, PLCL1, ISYNA1, PLIN1, PLA2G12A, ALDH1A3, INPP5F, HSD17B7, HPGDS, SOAT1, EBP, SCP2D1, MBTPS2…
GO:0030325~adrenal gland development	0.0196382	CDKN1C, INSM1, ASCL1, ARID5B, PBX1
GO:1901360~organic cyclic compound metabolic process	0.0239862	LDHC, HRAS, NOG, GDA, ADCY7, XRCC1, BC080695, DNASE1L1, INTS4, SULT1A1, FOXF2, LSM4, KRR1, YY2, MYH3, MECP2, NUDT10, GM13023, MGAT1, SSTR4, BAZ1A, MAPK3, PRDM2, EIF2AK2, DEAF1, ALDOA, HSD17B11, TALDO1, TDRD5, TICRR, AKAP12, DTD1, GM13119, PLAGL1, IDH2, SSXB9, NKRF, UAP1, NTF3, KLF13, SMYD2, GM13128, NKX6-1, PRAMEL5, HMGCS2, QPRT, GM4737, HLF, FOXA2, HELT, TSG101, PPARG, MITF, PDE11A, SCT, MUP16, …
GO:0044092~negative regulation of molecular function	0.0248472	CSTL1, SPINK10, NOG, HRAS, FOXA2, LXN, PPP2R5A, PPARG, DRD4, SERPINA3F, TCEAL7, FGF12, GPI1, SPINK7, STFA2, GATA1, CST13, CASP3, CST12, CST11, GMIP, CST10, MYOCD, CD2BP2, STK39, FBXO7, PCDH11X, PTPN5, PLXNB3, CST3, FLNA, PPP1R17, PLAUR, SIGIRR, PLSCR1, SERPINA3K, CST8, BGN, CST9, PLK1, SERPINA3G, PRKAR1A, MAPK3, CSTB, DUSP9, DUSP6
GO:0035282~segmentation	0.0256126	TBX6, TDRD5, FOXA2, IRX1, RIPPLY1, PALB2, PCSK6, PAX1, MESP2
GO:0031649~heat generation	0.0273218	MUP1, MUP16, MUP9, MUP12, MUP11
GO:1903053~regulation of extracellular matrix organization	0.0273218	CST3, DDR2, PHLDB2, ABL2, DPP4
GO:0046058~cAMP metabolic process	0.0283699	SSTR4, RACK1, SCT, ADCY7, PDE7A, PDE1C, DRD4, AKAP12, PDE11A, PDE4C, VIPR2
GO:2000116~regulation of cysteine-type endopeptidase activity	0.0293364	CSTL1, CYCT, PPARG, EGLN3, CST3, GPI1, PLAUR, BCAP31, RACK1, CST13, CST8, CST12, CST9, CST11, CST10
GO:0008219~cell death	0.0298758	HRAS, NOG, SNCAIP, ATP6AP1, PPARG, MITF, TLR3, BMP15, SHF, MEGF10, BC080695, GATA1, SCT, CASP6, ATOH1, CASP3, GHITM, MYOCD, BAG3, SPN, EGFR, KCNMA1, NLRP5, GM13103, PDXK, SLC25A4, GM13102, SLC25A5, CYCT, MECP2, CST3, GM13023, NDNF, FLNA, BCAP31, PLAUR, PRKCB, PRAMEF12, GM13057, EPB41L3, ASCL1, SERPINA3G, TIAL1, MAPK3, ERN2, EIF2AK2, OOG4, OOG3, OOG2, CXCL2, EGLN3, BEX2, BEX3, BDKRB2, GPI1, GM1308…
GO:1903034~regulation of response to wounding	0.031078	F11, HRAS, THBD, FOXA2, PDPN, TNR, KLKB1, ASIC2, INPP5F, TXK, PHLDB2, TEC
GO:0043320~natural killer cell degranulation	0.0316417	CORO1A, STX11, RAB27A
GO:0006915~apoptotic process	0.0317422	HRAS, NOG, PPARG, MITF, TLR3, SHF, MEGF10, BC080695, GATA1, SCT, CASP6, ATOH1, CASP3, GHITM, MYOCD, BAG3, SPN, EGFR, KCNMA1, GM13103, PDXK, SLC25A4, GM13102, SLC25A5, CYCT, MECP2, CST3, GM13023, NDNF, FLNA, BCAP31, PLAUR, PRKCB, PRAMEF12, GM13057, ASCL1, EPB41L3, SERPINA3G, TIAL1, MAPK3, ERN2, EIF2AK2, OOG4, OOG3, OOG2, EGLN3, BEX2, BEX3, BDKRB2, GPI1, RACK1, GM13119, GM13084, TSC22D3, ALDH1A3, G…
GO:0007632~visual behavior	0.0318015	DEAF1, SCT, NOG, SLC1A2, MEIS2, MECP2, ABL2
GO:0006970~response to osmotic stress	0.0322987	KCNMA1, EGFR, TSC22D3, SORD, SLC12A2, STK39, KMO, BDKRB2
GO:0048665~neuron fate specification	0.0333109	ASCL1, ATOH1, FOXA2, DBX1, NKX6-1
GO:1900046~regulation of hemostasis	0.0341454	F11, THBD, FOXA2, PDPN, KLKB1, ASIC2, TXK, TEC
GO:0030193~regulation of blood coagulation	0.0341454	F11, THBD, FOXA2, PDPN, KLKB1, ASIC2, TXK, TEC
GO:0044711~single-organism biosynthetic process	0.0347339	LDHC, ADCY7, PPARG, NDUFAB1, GM10681, VIPR2, HS2ST1, ST3GAL1, SCT, ST6GALNAC3, STARD4, MUP16, AGPAT3, IPMK, MUP12, NANP, PTDSS2, MUP11, COQ7, GRB10, PRPS1, HSD17B11, HSD3B2, ALDOA, HSD3B3, HSD3B1, SORD, HSD3B6, HSD17B13, HSD3B4, DRD4, HSD3B5, AKAP12, PAH, KMO, CERS3, GPI1, DCT, ISYNA1, ALDH1A3, IDH2, HSD17B7, HPGDS, EBP, MTHFD2L, SCP2D1, MUP1, SPTSSA, AK4, PLSCR1, HMGCS2, PHGDH, QPRT, PBX1, MUP9,…
GO:0006351~transcription, DNA-templated	0.0357756	HRAS, HMX2, NOG, TLR3, JAG1, TCEAL7, BMP15, BC080695, GATA1, ATOH1, MYOCD, FOXF2, EGFR, PHRF1, YY2, MECP2, CHP2, GM13023, PRAMEF12, ASCL1, BAZ1A, GTF2IRD1, MAPK3, ZFP697, EIF2AK2, HMX3, OOG4, DEAF1, OOG3, SNX6, OOG2, BEX2, MIR210, GM13119, PLAGL1, GM13084, FOXQ1, MEIS2, JUND, GM13083, GM13088, PRAMEF8, GM13089, DBX1, NKRF, NTF3, KLF13, SUV39H1, C87977, SMYD2, GM13128, ZFP575, NKX6-1, PRAMEL5, CDK…
GO:0012501~programmed cell death	0.0364163	HRAS, NOG, PPARG, MITF, TLR3, SHF, BMP15, MEGF10, BC080695, GATA1, SCT, CASP6, ATOH1, CASP3, GHITM, MYOCD, BAG3, SPN, EGFR, KCNMA1, GM13103, PDXK, SLC25A4, GM13102, SLC25A5, CYCT, MECP2, CST3, GM13023, NDNF, FLNA, BCAP31, PLAUR, PRKCB, PRAMEF12, GM13057, ASCL1, EPB41L3, SERPINA3G, TIAL1, MAPK3, ERN2, EIF2AK2, OOG4, OOG3, OOG2, EGLN3, BEX2, BEX3, BDKRB2, GPI1, GM13084, RACK1, GM13119, TSC22D3, ALD…
GO:0010883~regulation of lipid storage	0.0364818	MUP1, PPARG, MUP16, MUP9, MUP12, MUP11
GO:0001708~cell fate specification	0.038046	TBX6, ASCL1, ATOH1, FOXA2, MESP1, DBX1, NKX6-1, DUSP6
GO:0006082~organic acid metabolic process	0.0391906	ALDOA, LDHC, ME3, ACADSB, PSTK, ABCD1, PPARG, NDUFAB1, EGLN3, PAH, KMO, GPI1, MTHFD1L, DTD1, ST3GAL1, DCT, UEVLD, STARD4, IDH3G, NARS2, ALDH1A3, IDH2, FH1, GPT2, TARSL2, HPGDS, NANP, CARS, MTHFD2L, PDPN, ACNAT2, ACNAT1, MECP2, CYP4V3, SSTR4, TARS, HAO2, MAPK3, PHGDH, SLC27A6, QPRT, PRPS1, GM4737
GO:0009948~anterior/posterior axis specification	0.0392091	TBX6, TDRD5, FOXA2, RIPPLY1, PCSK6, MESP2
GO:0008283~cell proliferation	0.0396081	HRAS, NOG, HMX2, TSG101, PPARG, IL15, DDR2, PAX1, VIPR2, MEGF10, BC080695, GATA1, CASP3, MYOCD, DPP4, SPN, EGFR, UBE2A, PTPRM, GM13103, PDXK, GM13102, PDPN, SLC25A5, PLXNB3, CHP2, MECP2, CST3, GM13023, VASH2, SSTR4, PRAMEF12, GM13057, EAPP, ASCL1, TIAL1, EIF2AK2, DEAF1, OOG4, CXCL1, OOG3, OOG2, CDH2, BDKRB2, DCT, GM13119, GM13084, DOCK2, GM13083, IDH2, WDR13, GM13043, NDRG1, PALB2, COL8A1, PRAMEF…
GO:1901292~nucleoside phosphate catabolic process	0.0407428	RACK1, PDE7A, PDE1C, PDE11A, 4933425L06RIK, NUDT10, PDE4C
GO:0031323~regulation of cellular metabolic process	0.040771	TEX101, HRAS, NOG, ADCY7, PPP2R5A, LPAR2, BC080695, FOXF2, RAB27A, DUOXA2, YY2, DUOXA1, MECP2, GM13023, BOLL, PLAUR, SSTR4, GRB10, BAZ1A, MAPK3, PRDM2, EIF2AK2, PSME2B, DEAF1, TICRR, AKAP12, BDKRB1, BDKRB2, GM13119, PLAGL1, SSXB9, FBXO7, NKRF, LAMTOR3, NTF3, KLF13, SMYD2, SLAMF1, GM13128, NKX6-1, PRAMEL5, CSTL1, HLF, HELT, FOXA2, LXN, TSG101, PPARG, MITF, SPINK7, LSM14A, SCT, MUP16, ZFP235, TMEM1…
GO:0055114~oxidation-reduction process	0.0411361	HSD3B2, HSD17B11, LDHC, HSD3B3, ME3, ACADSB, HSD3B1, SORD, HSD3B6, HSD17B13, ABCD1, ETHE1, PPARG, HSD3B5, PHKA1, NDUFAB1, EGLN3, PAH, KMO, GPI1, AKR1C14, MTHFD1L, UEVLD, IDH3G, ALDH1A3, IDH2, MUP16, FH1, HSD17B7, MUP12, MUP11, MTHFD2L, MUP1, CYCT, MECP2, CYP4V3, COQ7, WDR93, C330018D20RIK, GRB10, CYBB, CHML, HAO2, PHGDH, MUP9
GO:0050818~regulation of coagulation	0.042228	F11, THBD, FOXA2, PDPN, KLKB1, ASIC2, TXK, TEC
GO:0042445~hormone metabolic process	0.0435061	KCNMA1, PCSK2, HSD17B11, DUOXA2, NTF3, DUOXA1, ALDH1A3, SULT1A1, DUOX2, DUOX1, PCSK6, HSD17B7
GO:0080090~regulation of primary metabolic process	0.0446945	TEX101, HRAS, NOG, ADCY7, PPP2R5A, LPAR2, BC080695, FOXF2, YY2, MECP2, GM13023, BOLL, PLAUR, SSTR4, GRB10, BAZ1A, MAPK3, PRDM2, EIF2AK2, PSME2B, DEAF1, TICRR, HSD17B13, AKAP12, BDKRB1, BDKRB2, GM13119, PLAGL1, SSXB9, FBXO7, NKRF, LAMTOR3, NTF3, KLF13, SMYD2, SLAMF1, GM13128, NKX6-1, PRAMEL5, CSTL1, HLF, HELT, FOXA2, LXN, TSG101, PPARG, MITF, SPINK7, LSM14A, SCT, MUP16, ZFP235, TMEM100, MUP12, MUP…
GO:1903531~negative regulation of secretion by cell	0.04615	MUP1, PPARG, DRD4, PDE4C, SLAMF1, CD84, PDE1C, IDH2, MUP16, KCNQ1, MUP9, MUP12, MUP11, MTNR1A
GO:0007610~behavior	0.0465973	DEAF1, NOG, HRAS, FOXA2, HELT, DRD4, FGF12, GPI1, SCT, SLC1A2, CASP3, MEIS2, TNR, ALDH1A3, APBA2, INPP5F, MUP16, MUP12, DPP4, MUP11, EGFR, KCNMA1, MUP1, PTPN5, MECP2, CST3, AFF2, ALK, RNF180, GRIA1, NAV2, CSTB, ANKFN1, MUP9, ABL2
GO:0060340~positive regulation of type I interferon-mediated signaling pathway	0.0484847	LSM14A, TRIM6, IRF7
GO:0023019~signal transduction involved in regulation of gene expression	0.0487287	TBX6, FOXA2, MESP1, MESP2
GO:1904950~negative regulation of establishment of protein localization	0.0496058	MUP1, PPP2R5A, DRD4, PDE4C, SLAMF1, CD84, PDE1C, IDH2, MUP16, KCNQ1, EMD, MUP9, MUP12, MTNR1A, MUP11
