# Supplementary material for: Genome-wide maps of nucleolus interactions reveal distinct layers of repressive chromatin domains
Source: Nat Commun. 2022 Mar 18;13:1483. doi: 10.1038/s41467-022-29146-2 (PMC8933459; doi:10.1038/s41467-022-29146-2)
Supplement: Supplementary file 7 — Supplementary Data 4 [file 41467_2022_29146_MOESM7_ESM.xlsx]

## Sheet: NPC-NAD
NPC-NAD	start	end
chr1	3000192	5499979
chr1	6199994	6600005
chr1	7099470	7599872
chr1	8301222	10600421
chr1	11000840	11500054
chr1	12299934	12599875
chr1	13999765	14599017
chr1	15300383	15898978
chr1	16300282	17600241
chr1	18099211	18999686
chr1	19400989	19499885
chr1	19799915	20499962
chr1	21600328	21800124
chr1	22400017	22499932
chr1	23201616	23299767
chr1	23800202	24099653
chr1	24799070	25601095
chr1	27800001	27999535
chr1	28599865	28699865
chr1	30099909	30900600
chr1	31300265	31400424
chr1	32599825	32701058
chr1	33100850	33599419
chr1	37997953	38100251
chr1	41300937	42100312
chr1	43499538	44799348
chr1	45800829	45899909
chr1	46799114	46900694
chr1	47500287	48100669
chr1	49300265	49801002
chr1	50501144	50597702
chr1	50999957	51100011
chr1	52199675	52300215
chr1	53100192	53400548
chr1	53700688	53999878
chr1	54499691	55099122
chr1	55499837	55602547
chr1	56399799	56499880
chr1	58499617	58599815
chr1	59600640	60600029
chr1	61000077	61099812
chr1	61699565	62100220
chr1	63700276	64099777
chr1	64498468	64601115
chr1	65199296	65300419
chr1	65800021	67099004
chr1	67400033	67499975
chr1	67999210	69100565
chr1	69499877	70000611
chr1	70400005	71100065
chr1	74400185	74500648
chr1	76599738	76700880
chr1	77600236	77700461
chr1	79099993	79299564
chr1	80199689	80400228
chr1	80800279	81999494
chr1	82500511	82900041
chr1	84199693	84300123
chr1	84699639	84899663
chr1	86700055	86999157
chr1	87300025	87400244
chr1	93399790	93501109
chr1	94500552	94797925
chr1	95299312	95400363
chr1	96200146	96299862
chr1	97199565	97800045
chr1	98200396	98500344
chr1	99000071	100699817
chr1	101199518	102099623
chr1	102400790	104600418
chr1	105499681	105799855
chr1	106200000	106499524
chr1	107099806	107299427
chr1	108000004	108201169
chr1	109998284	111699957
chr1	112900045	113001049
chr1	113900506	114699923
chr1	115300614	115798390
chr1	117000348	117099654
chr1	117899319	118299785
chr1	119599254	119800227
chr1	127700373	128398646
chr1	131300588	131500020
chr1	137699767	138299191
chr1	138800054	139599861
chr1	140299956	140699680
chr1	141600092	143700219
chr1	144901100	145299021
chr1	146500418	147300010
chr1	149600555	149699695
chr1	150300728	150900164
chr1	151300343	151498692
chr1	152800391	152899962
chr1	153400817	153499554
chr1	155300874	155399342
chr1	155900079	156000199
chr1	157199960	157399717
chr1	157900956	157999607
chr1	159199168	159401086
chr1	160200268	161000595
chr1	161799366	162199294
chr1	162600407	163100055
chr1	163800054	163900434
chr1	165400288	165499741
chr1	165899983	166000407
chr1	168800127	169199797
chr1	172700912	172999975
chr1	174699239	174800238
chr1	176699944	177300347
chr1	177799918	178099035
chr1	179997839	180099957
chr1	181100280	181199991
chr1	181900426	182000124
chr1	186000030	186099765
chr1	192901796	192999755
chr1	193999919	194298457
chr1	195000074	195200097
chr2	6599672	6902555
chr2	7400982	7900091
chr2	8397927	9399744
chr2	11800082	16099627
chr2	16399926	17099457
chr2	18099953	18400262
chr2	19100245	19199569
chr2	20200040	20999966
chr2	21300135	21900829
chr2	22899820	23699942
chr2	24000585	24199973
chr2	24800639	24900012
chr2	26700377	26799890
chr2	34199779	34799156
chr2	36899827	38298630
chr2	38700089	39499386
chr2	39899803	40700531
chr2	41397923	41600981
chr2	42100625	42199385
chr2	42499467	42800063
chr2	43200162	43600792
chr2	44099938	44900186
chr2	45200221	45900421
chr2	46299768	49600183
chr2	50200492	50599796
chr2	52100771	52199443
chr2	53000391	55599822
chr2	55999941	58499364
chr2	59901076	60300076
chr2	60999893	62299501
chr2	62899014	64200029
chr2	65100232	65999751
chr2	66699738	68100300
chr2	68500371	69099981
chr2	69799945	70000533
chr2	70700351	70801353
chr2	72900452	73200217
chr2	73600210	73900442
chr2	74499225	74900474
chr2	75799917	75901337
chr2	77900063	77999930
chr2	78698671	79099662
chr2	79500078	79800564
chr2	80299398	80699861
chr2	81000405	81299212
chr2	81600232	82798790
chr2	83400918	83699210
chr2	84200222	84700344
chr2	85500583	85599991
chr2	87300074	87399810
chr2	88798855	88899545
chr2	89400174	89899763
chr2	90700147	91000087
chr2	91499366	92299006
chr2	94099977	94199704
chr2	96100276	96298842
chr2	96799770	97100064
chr2	97600257	97698718
chr2	98099994	98199148
chr2	98599913	98799961
chr2	99100094	99199808
chr2	100299606	100399929
chr2	102299985	102401008
chr2	103099874	103199798
chr2	104599878	105000268
chr2	105700001	106299386
chr2	107000070	111000186
chr2	112099569	112400359
chr2	114399851	117200370
chr2	119000144	119099457
chr2	119400073	119999640
chr2	120300404	121000268
chr2	121700043	122099958
chr2	123000186	123200077
chr2	125100288	125199964
chr2	125800030	125900179
chr2	126600067	126900379
chr2	128600548	128699955
chr2	133700001	133798958
chr2	134300037	134399658
chr2	134799468	135499460
chr2	136399743	136499409
chr2	136899778	138400265
chr2	139098277	140000410
chr2	140399129	142199816
chr2	146300149	146500109
chr2	146999595	147100088
chr2	150199713	150499958
chr2	152200404	152299989
chr2	154798630	155500894
chr2	156100374	156200149
chr2	158400285	158499792
chr2	160600422	160699647
chr2	161000652	161100657
chr2	178001072	178099443
chr3	3400212	8199970
chr3	8800583	8900048
chr3	10400032	11299603
chr3	11999698	13200334
chr3	13500704	17900356
chr3	20000184	20499766
chr3	20900215	21299711
chr3	21600186	21699839
chr3	22099443	23399761
chr3	23799367	23999703
chr3	24500887	25400436
chr3	25900624	26300019
chr3	28899934	28999652
chr3	29300319	30000189
chr3	30800010	30999749
chr3	31500892	31600075
chr3	33499956	34100997
chr3	35698992	35998804
chr3	36899750	37599025
chr3	40199027	40300023
chr3	40799359	40900102
chr3	41600034	41999163
chr3	42498858	42999924
chr3	43599294	43899987
chr3	44800002	44899823
chr3	47101106	48099539
chr3	49001007	49199479
chr3	49499572	50000045
chr3	50400386	50499075
chr3	51400105	51499586
chr3	55801045	56200072
chr3	57101320	57199665
chr3	57700354	57899338
chr3	58399925	58500195
chr3	59500291	64398508
chr3	64800483	64900009
chr3	65299680	65599418
chr3	66999109	67300815
chr3	68999953	69198074
chr3	70300079	70498983
chr3	71500095	71600294
chr3	72199884	72500001
chr3	72900195	73600103
chr3	75199529	76699413
chr3	77799227	77899821
chr3	79100259	79199782
chr3	79999940	80200093
chr3	80501196	80700363
chr3	81099574	81699948
chr3	84800499	84900229
chr3	86199138	86699440
chr3	88900027	89099546
chr3	89999756	90100360
chr3	90799453	90900004
chr3	91399747	91799562
chr3	92300755	92400095
chr3	94500415	94599836
chr3	95399638	95500110
chr3	96100987	96199993
chr3	98600441	98699996
chr3	100599554	100700538
chr3	102999303	103399747
chr3	103899589	104200184
chr3	104800825	104900286
chr3	105700149	105799763
chr3	106199925	106899429
chr3	107302148	107699653
chr3	109899447	111199698
chr3	111900855	111999782
chr3	112400493	112599651
chr3	113099730	113199869
chr3	113599842	114299880
chr3	114799065	115599628
chr3	117898579	118298853
chr3	118599787	119800007
chr3	122500529	122600130
chr3	124301911	124399107
chr3	124800054	126000175
chr3	126400124	126900481
chr3	128400160	128500184
chr3	132600289	133100120
chr3	133400236	133499965
chr3	133999531	135499704
chr3	136599923	137199991
chr3	138400404	138498566
chr3	138900468	139000238
chr3	139998971	140399692
chr3	141097332	142400572
chr3	142799384	142900941
chr3	147400327	147800125
chr3	148199855	148299931
chr3	149800126	150100077
chr3	150999500	151599518
chr3	152200325	152299544
chr3	155700430	155800428
chr3	156199745	156398813
chr3	156800454	156899098
chr3	157500181	158599869
chr3	159000386	159900943
chr4	3500307	4000056
chr4	4300098	5100259
chr4	5500035	5599972
chr4	6199868	6299596
chr4	6999830	7799186
chr4	8499438	8699827
chr4	10500059	10699604
chr4	11199725	11300288
chr4	12099813	12200085
chr4	12600110	13699954
chr4	14100661	15600246
chr4	16099516	16799686
chr4	17399282	18599426
chr4	18899869	19799929
chr4	20100536	20699466
chr4	21099981	21299982
chr4	21798195	21900301
chr4	22299955	24600660
chr4	25000366	25801565
chr4	26199786	27200101
chr4	27601313	29399974
chr4	29799679	29999984
chr4	30599313	30699884
chr4	31299685	31398941
chr4	32601180	32700435
chr4	33298640	33499608
chr4	34499626	34899985
chr4	35400530	35499970
chr4	35899494	36499685
chr4	37098729	37199910
chr4	37700027	37800919
chr4	38399487	38800110
chr4	39400155	39499938
chr4	39800711	39899852
chr4	41200035	41299055
chr4	43100086	43199649
chr4	44100194	44198127
chr4	44700399	44900685
chr4	47300211	47401322
chr4	48100088	48499740
chr4	49701060	49799930
chr4	51201024	51599898
chr4	51999811	52500059
chr4	53599613	53699291
chr4	54600474	54699860
chr4	55301026	55399975
chr4	58799839	58900079
chr4	59400043	59699738
chr4	62300736	62399034
chr4	65899517	65999892
chr4	66501072	66599898
chr4	69300656	69599852
chr4	70400387	71199348
chr4	71499967	72200544
chr4	74199182	76999492
chr4	78700394	78799952
chr4	79700024	79799900
chr4	80400206	80499465
chr4	81299114	81900314
chr4	82299950	82400328
chr4	83400793	83499785
chr4	87799542	88999880
chr4	89799994	89897622
chr4	91200018	91400716
chr4	91799830	91899587
chr4	93200379	93298751
chr4	93901913	94700306
chr4	95900122	96200612
chr4	96599768	97299990
chr4	97800218	97900114
chr4	98400391	98499276
chr4	98999838	99099856
chr4	99700068	99801496
chr4	100800001	100899604
chr4	103098975	103200108
chr4	105000351	105099880
chr4	108400895	110601304
chr4	111700293	111799502
chr4	115299547	115500991
chr4	116200046	116998975
chr4	119500582	119599817
chr4	120400470	120500576
chr4	121099615	121599899
chr4	122599442	122899278
chr4	123400098	123599345
chr4	126899999	127000894
chr4	129200595	129401029
chr4	136300168	136599878
chr4	145400159	145600218
chr4	147400252	147599536
chr4	149200225	149299827
chr5	3699573	4099925
chr5	5000223	5200438
chr5	6300149	6599956
chr5	6900178	8700868
chr5	9098927	9999907
chr5	11999963	12099514
chr5	12500842	13599800
chr5	14100700	14600322
chr5	15999971	16100196
chr5	16799576	16899440
chr5	17400139	18100293
chr5	18499996	18699690
chr5	19000148	20099671
chr5	20898895	21799982
chr5	22499868	22600236
chr5	23399847	23501732
chr5	25299568	25500246
chr5	28299523	28400176
chr5	29100682	29700092
chr5	31400110	31900317
chr5	32400448	32900061
chr5	33800345	34800215
chr5	39999066	40100122
chr5	40800359	40899928
chr5	41599974	41701433
chr5	43199721	43300653
chr5	43699977	43800098
chr5	45699850	48200480
chr5	48798905	49100201
chr5	50900643	50999831
chr5	52099249	52200553
chr5	53600855	54099937
chr5	54599417	54698100
chr5	55000094	55699942
chr5	56099828	56999065
chr5	57799840	58400089
chr5	60300339	60400238
chr5	61100085	61699076
chr5	62100366	62199852
chr5	62500442	62899453
chr5	63299851	63500294
chr5	65599798	65700544
chr5	68000173	68099886
chr5	68799842	68998678
chr5	69500275	69599975
chr5	69900085	70001613
chr5	70799944	70899964
chr5	72900028	72999864
chr5	74400251	74600013
chr5	76200490	76300810
chr5	79199978	79299831
chr5	80100250	80199622
chr5	80501054	82600611
chr5	83600125	87599903
chr5	88200231	88300322
chr5	88700262	89100194
chr5	90199799	90400176
chr5	93200302	93299376
chr5	95800201	96299540
chr5	97701311	98000557
chr5	98601212	98699409
chr5	104499561	104601010
chr5	106600180	106699666
chr5	107400930	108299481
chr5	108800328	109000224
chr5	109699907	110199933
chr5	132399258	132499842
chr5	138400207	138599982
chr5	143001739	143099626
chr5	145300210	145699645
chr5	150599295	150800056
chr5	151400344	151700929
chr6	3499594	4800093
chr6	6499322	7400388
chr6	7800600	8600785
chr6	9002045	9200495
chr6	9700448	10000174
chr6	10500522	11000135
chr6	11499562	12899579
chr6	13500000	18901329
chr6	19499713	19600090
chr6	19901040	19999324
chr6	21300001	21399855
chr6	21799796	22000012
chr6	22800498	23199613
chr6	23600605	23699724
chr6	23999856	24200088
chr6	24599749	24700054
chr6	25100295	26299500
chr6	26699485	26900224
chr6	27300081	28700389
chr6	29500195	29899979
chr6	30200118	30299754
chr6	30752531	30900594
chr6	31399830	31500514
chr6	32801121	33899859
chr6	34600580	34699805
chr6	35000240	35199737
chr6	35500294	35600309
chr6	37100939	37199843
chr6	37898543	38000596
chr6	38401430	38600263
chr6	39100181	39199677
chr6	39599999	39799933
chr6	42400144	42498980
chr6	43300611	43600108
chr6	44400870	44499294
chr6	45899862	45999066
chr6	46600477	47001286
chr6	47399390	47899994
chr6	49200289	49299859
chr6	50100000	50199530
chr6	51899518	52000900
chr6	54800912	54899809
chr6	56699525	56899575
chr6	57699667	58000012
chr6	58599675	59199464
chr6	60200156	60600145
chr6	61102913	62000449
chr6	62400606	62500030
chr6	63299547	64599790
chr6	65000077	65199883
chr6	65500242	66899355
chr6	67199640	67399989
chr6	67800264	68199873
chr6	68700720	68799759
chr6	69800002	69898779
chr6	70500266	70599885
chr6	71400095	71899614
chr6	72801011	72898956
chr6	73900066	74299179
chr6	74799937	75200980
chr6	75800422	75899821
chr6	76498744	77800250
chr6	79400122	79499841
chr6	80900146	80999720
chr6	83899940	84000178
chr6	84600142	85099544
chr6	85599966	85700817
chr6	86400464	86499920
chr6	89899808	90299451
chr6	92099682	92200913
chr6	93701155	94199871
chr6	95099930	95200040
chr6	98400573	98599794
chr6	100200072	100298830
chr6	101699472	101798463
chr6	102199900	102499532
chr6	103299160	103899966
chr6	106699746	107999445
chr6	108800398	109099884
chr6	109900586	109999550
chr6	111099549	111200365
chr6	112600065	113200049
chr6	115100609	115699138
chr6	116001163	116598964
chr6	119599621	120799778
chr6	121900045	122099431
chr6	122899779	123199794
chr6	123799684	124299891
chr6	133100412	133199735
chr6	134501297	134601234
chr6	136500521	136599451
chr6	139400239	139500352
chr6	141599343	142200366
chr6	146500601	146799289
chr6	148700180	149100828
chr7	3900279	4300542
chr7	5100142	5300008
chr7	5900022	5999990
chr7	6400583	7199856
chr7	12399239	12499382
chr7	13100709	13400046
chr7	14200192	14299675
chr7	14599765	14699979
chr7	17700211	18099669
chr7	24000753	24099863
chr7	26400420	26500167
chr7	31200142	31300016
chr7	33801220	33899901
chr7	41599955	41999767
chr7	42299824	42500156
chr7	43100290	43199842
chr7	48100477	48199986
chr7	48500130	48799634
chr7	50200011	50300030
chr7	51800050	51999479
chr7	52400310	52499894
chr7	53200369	53299665
chr7	54300025	54899941
chr7	55199947	55699532
chr7	56000131	56499689
chr7	57600382	58000723
chr7	58900929	59399997
chr7	59899777	60499640
chr7	61200074	63099857
chr7	63500019	63599343
chr7	67299928	67400383
chr7	70901779	71299349
chr7	71599755	71700591
chr7	73500677	73599886
chr7	75499763	75701781
chr7	76300131	76399839
chr7	76999721	77099987
chr7	77400343	77799787
chr7	84598767	84700147
chr7	85100053	85199779
chr7	86400003	86499911
chr7	87001808	87401234
chr7	88000590	88800205
chr7	89198780	89400149
chr7	89900019	91499855
chr7	92299846	95200114
chr7	97000104	98299958
chr7	98600179	98699884
chr7	100200369	100299621
chr7	100698392	101299397
chr7	102099927	102499735
chr7	108700261	108800208
chr7	109901312	110599647
chr7	111000152	111099959
chr7	111999962	112100218
chr7	113300619	113600602
chr7	114200728	114699987
chr7	115600099	116000133
chr7	116300726	116501709
chr7	118100392	118200363
chr7	119600197	119900276
chr7	121600529	121699340
chr7	122900112	123199960
chr7	130400785	130500518
chr7	132899778	132999526
chr7	142701497	142799571
chr7	143201344	143299813
chr8	3099912	3300032
chr8	3399410	8700168
chr8	8797660	10900515
chr8	11200000	11300156
chr8	11400471	11701031
chr8	11799876	11999543
chr8	12400138	12499919
chr8	12598911	12699988
chr8	13000418	13400844
chr8	13699851	14199974
chr8	14401292	14499345
chr8	14700335	14899126
chr8	15100187	15199571
chr8	15400074	15600640
chr8	15699144	15900131
chr8	16100156	16199569
chr8	16300015	16400028
chr8	16501360	16999985
chr8	17099946	19300029
chr8	19399982	19799968
chr8	19803126	20099450
chr8	20257552	20399956
chr8	20499910	20599777
chr8	20812180	21000766
chr8	21700147	21900384
chr8	21999287	23000862
chr8	23198586	23300217
chr8	23499785	23600479
chr8	23799932	24500549
chr8	24599590	25100281
chr8	25199929	25300286
chr8	25399393	26399956
chr8	26600168	26800305
chr8	26999948	29500971
chr8	29699749	29800237
chr8	29899836	30000069
chr8	30199881	34299026
chr8	34399531	35099144
chr8	35398925	35800499
chr8	35899377	39500029
chr8	39698949	42200710
chr8	42299958	42800340
chr8	42999945	43300149
chr8	43399847	48100328
chr8	48200009	51600456
chr8	51699947	52100192
chr8	52299561	55100619
chr8	55499559	57300192
chr8	57399454	69400284
chr8	69499896	69800054
chr8	69899535	70100291
chr8	70899812	71300008
chr8	71399875	71499833
chr8	71799535	72201197
chr8	72300206	72642801
chr8	72699919	74000034
chr8	74099801	83699890
chr8	84799480	84900478
chr8	84999975	86499255
chr8	86599653	87099426
chr8	87300781	87498464
chr8	88000104	88400673
chr8	88699472	88799697
chr8	88999552	90800344
chr8	90899507	91598051
chr8	92001345	92299629
chr8	92500072	92600195
chr8	92699993	92800025
chr8	92999838	93500329
chr8	93599635	93800046
chr8	93899425	94100469
chr8	94199613	94899249
chr8	95398248	103799648
chr8	103900091	104000041
chr8	104199582	104700318
chr8	104799514	105300446
chr8	105399099	106200417
chr8	106299896	108800017
chr8	108900580	109400857
chr8	109599330	110099823
chr8	110200068	110700142
chr8	110799990	111700032
chr8	111799708	113500438
chr8	113799887	113900025
chr8	113999966	114399435
chr8	114499802	114699375
chr8	114800295	115099990
chr8	115600230	115699727
chr8	115800031	116099295
chr8	116599554	116800365
chr8	116898310	116999978
chr8	117101208	117199309
chr8	122899902	123100036
chr8	123200025	123300145
chr8	123400385	123499617
chr8	123800108	124100090
chr8	124799168	125100029
chr8	125999895	126100755
chr8	126200077	126298750
chr8	126800416	129300174
chr9	3000002	4800301
chr9	5300918	5600360
chr9	6099733	6399674
chr9	6699865	8399134
chr9	8999744	9299482
chr9	9699895	11600296
chr9	12099867	13299148
chr9	13700350	13901545
chr9	15298277	15400031
chr9	16000952	18400562
chr9	19100127	19199597
chr9	19599195	20499716
chr9	24200137	24599132
chr9	25099691	25999652
chr9	26900039	26999654
chr9	28600323	28700188
chr9	30300177	30399893
chr9	31700163	32200068
chr9	35402212	35899825
chr9	36399217	36800552
chr9	37699739	38399904
chr9	38700483	38900084
chr9	43000127	43100108
chr9	50899143	51000127
chr9	51500474	51599199
chr9	51999726	52199872
chr9	52600180	52699912
chr9	53098779	53699852
chr9	54800543	54900443
chr9	55600581	56400303
chr9	56999910	57099267
chr9	58600462	59000169
chr9	59300405	59900215
chr9	62900318	62999938
chr9	63400270	63499847
chr9	64700283	64899579
chr9	65799761	66500594
chr9	70400485	70799524
chr9	71899932	72600170
chr9	75000197	75200823
chr9	75800750	76100044
chr9	78700347	79700109
chr9	80000137	80200313
chr9	80700630	81100704
chr9	82799481	83000068
chr9	84200063	85100386
chr9	86400039	86700570
chr9	88200195	88501315
chr9	90300589	90399972
chr9	90899464	92199878
chr9	93000040	93199431
chr9	95400272	95500061
chr9	95899891	96300219
chr9	99500136	99599178
chr9	100499540	101299981
chr9	103301150	103399614
chr9	105399970	105499904
chr9	106899725	107199964
chr9	107799255	107899283
chr9	108700038	108798767
chr9	109700483	109999811
chr9	110500165	110599792
chr9	111100395	111199746
chr9	122900033	122999318
chr9	123499793	123600731
chr9	124000857	124400086
chr10	5600168	5699967
chr10	6599714	6701110
chr10	7600063	7999746
chr10	10700011	10800122
chr10	11100858	12700342
chr10	13100072	13399908
chr10	14400033	15699246
chr10	16099940	17400459
chr10	17800071	18000143
chr10	18400549	18499487
chr10	19200175	19299518
chr10	20300561	20398675
chr10	20899927	20999741
chr10	23099779	23400605
chr10	24400921	24499626
chr10	26599591	30800897
chr10	31499089	38799743
chr10	39699723	39900260
chr10	44699407	44899214
chr10	45399880	45700081
chr10	46100122	47599394
chr10	47899714	48600078
chr10	48900175	51399546
chr10	51799357	51899933
chr10	52599787	53699152
chr10	54201086	56099969
chr10	56700546	56799343
chr10	57299856	57799662
chr10	58205882	58599259
chr10	59300277	59399349
chr10	61100094	61199657
chr10	63200492	63399423
chr10	63700356	63799630
chr10	64500244	64600299
chr10	64999609	65199280
chr10	67100416	67299424
chr10	72601927	72699676
chr10	78600283	78698325
chr10	78999572	79499883
chr10	82000862	82300764
chr10	83500748	83599585
chr10	84900088	85199911
chr10	86600402	86699869
chr10	87900874	88099726
chr10	88800610	89099640
chr10	89699880	90400417
chr10	91000315	91099750
chr10	91899957	92101199
chr10	94699861	94799442
chr10	95900297	96100151
chr10	97000018	98400845
chr10	98899955	98999650
chr10	99300230	99399668
chr10	100499987	100600374
chr10	102500528	103800382
chr10	104300146	104700649
chr10	105199789	105999849
chr10	106499671	107099834
chr10	107599628	108300176
chr10	108600352	110299906
chr10	111200273	111299886
chr10	112000007	113099286
chr10	114700032	114799889
chr10	115399802	115499366
chr10	116500256	116600344
chr10	117301937	117399372
chr10	122000003	122099984
chr10	123000164	123099999
chr10	124401490	124499554
chr10	128799934	129200430
chr10	129801166	129899913
chr10	130300074	130499051
chr11	3600610	3699797
chr11	4498907	4600608
chr11	5300163	5399597
chr11	6900460	6998748
chr11	9899957	10499139
chr11	11399846	11500414
chr11	12099372	13299996
chr11	13801133	16000098
chr11	16399459	16699420
chr11	17098854	18300151
chr11	18699218	19399651
chr11	21099266	22399974
chr11	23200097	23900212
chr11	24800055	27000473
chr11	27499935	31299721
chr11	33300028	33500354
chr11	36999894	37599981
chr11	38199364	39699534
chr11	41202209	42000509
chr11	42301513	42400236
chr11	47799533	48299815
chr11	49300072	49400106
chr11	50000245	50099978
chr11	52099088	52199404
chr11	54400811	54799851
chr11	56500177	56599549
chr11	61800626	62499788
chr11	65698586	65800307
chr11	70800076	70899785
chr11	72599998	72899976
chr11	73399918	73500406
chr11	74199269	74299781
chr11	74700382	75099828
chr11	77199493	77600789
chr11	78600492	78699826
chr11	79399805	79500198
chr11	80000824	80099967
chr11	83300970	83399924
chr11	84199951	84400115
chr11	85000958	85501452
chr11	86000000	87200355
chr11	92300360	92398926
chr11	92699958	93299306
chr11	93800168	94099050
chr11	97200425	97299978
chr11	98199387	98299711
chr11	101500063	101599885
chr11	104300748	104598681
chr11	105199891	105299260
chr11	105599358	105899688
chr11	106400495	106499388
chr11	106800713	106898736
chr11	108699899	108799997
chr11	111400251	111499953
chr12	3100572	3699928
chr12	4299743	5000155
chr12	6100225	6699407
chr12	8698096	8799652
chr12	11200247	12000596
chr12	13201194	13400012
chr12	14200555	14600386
chr12	16899744	17000068
chr12	27700145	27799742
chr12	30900515	30999494
chr12	31601112	31800599
chr12	32399619	32499890
chr12	34100477	34600398
chr12	34999955	35100247
chr12	35600331	35798749
chr12	36400011	40699888
chr12	41000250	41199193
chr12	41599867	42501569
chr12	42999680	44999229
chr12	45399771	50899770
chr12	51300293	52600025
chr12	53000646	53099629
chr12	53399733	53599442
chr12	54900247	55099927
chr12	55600013	55800065
chr12	56100613	56398992
chr12	56999974	57499560
chr12	58300025	59699728
chr12	62200489	64599776
chr12	64999940	65400061
chr12	65899909	67099885
chr12	68099257	68599416
chr12	69300270	69999286
chr12	70400575	70499815
chr12	72500291	72599904
chr12	73100164	73299863
chr12	73900406	73999913
chr12	77199889	77499493
chr12	78100026	78899982
chr12	79300975	79600307
chr12	80300078	80499309
chr12	80799857	80901217
chr12	81300396	81599986
chr12	82300118	82399062
chr12	83600016	83900553
chr12	84999017	85099542
chr12	89000818	89600107
chr12	89999627	90600013
chr12	92100141	92900132
chr12	94300197	94899730
chr12	95599153	95800000
chr12	97000301	97499448
chr12	98699651	98900188
chr12	100600649	100699764
chr12	101499714	101600518
chr12	102799913	102900086
chr12	109100155	109300005
chr12	109602779	109699069
chr12	116300019	116400156
chr12	117500220	117599195
chr12	118199094	118300091
chr12	118700097	120000216
chr13	3499805	3600762
chr13	4000040	4100234
chr13	4400403	6399524
chr13	7299769	7399475
chr13	7800043	8199631
chr13	9299931	9800406
chr13	12899522	12999033
chr13	13600063	15200217
chr13	15500729	15800554
chr13	16200988	16299993
chr13	17198864	18000382
chr13	19500695	19599488
chr13	19900637	19999809
chr13	20400618	20499457
chr13	21300317	21999876
chr13	23001767	23398383
chr13	25400307	25498383
chr13	25800491	28599894
chr13	29499230	29899638
chr13	30900710	30999471
chr13	32000276	32399958
chr13	33100014	33199561
chr13	33501078	33999645
chr13	34800095	34899220
chr13	36000550	36300188
chr13	39800436	40199677
chr13	41500598	41599407
chr13	42101333	42199382
chr13	42700607	42799852
chr13	43400096	43499288
chr13	44699995	44898519
chr13	46600567	47099380
chr13	49499843	49699826
chr13	55199020	55299718
chr13	62099356	62200005
chr13	62700090	63099537
chr13	63799823	63898867
chr13	64600652	64700048
chr13	65000154	65399980
chr13	66900362	67199775
chr13	67500133	67798519
chr13	68901076	68999865
chr13	74399555	86901095
chr13	88799862	91099624
chr13	91400618	91600341
chr13	92300287	92399981
chr13	93101548	93499507
chr13	96500870	96899516
chr13	98700044	98899779
chr13	100000156	100099627
chr13	100400026	100499568
chr13	102200700	102499664
chr13	102800290	102899127
chr13	103700363	104800707
chr13	105500232	106000534
chr13	106800903	107099889
chr13	108000157	108298878
chr13	108999757	109800529
chr13	110700337	110899629
chr13	111399954	111500133
chr13	114200667	114700332
chr13	115000372	116199423
chr13	117400859	117499238
chr13	118101512	119493074
chr14	8500394	8799120
chr14	10300975	10399794
chr14	10700284	11098947
chr14	12200225	12299742
chr14	12700175	12799732
chr14	13400783	14999668
chr14	15700061	15799863
chr14	16100293	17599932
chr14	18001666	18199650
chr14	18599979	18900106
chr14	19399523	19499617
chr14	20499112	21399949
chr14	23100315	23299955
chr14	26400342	26799720
chr14	27399802	27500277
chr14	30700806	31100299
chr14	31699294	31800512
chr14	32101548	32297728
chr14	33400093	33499770
chr14	34399806	34799853
chr14	35900047	35999948
chr14	36399278	36499892
chr14	37999854	38299098
chr14	38898866	39500145
chr14	39800317	40000246
chr14	45199653	45399800
chr14	48999488	49399892
chr14	49699973	50599935
chr14	52099817	52199578
chr14	56699913	57000243
chr14	59100017	59599338
chr14	60200020	60299675
chr14	61399928	61698932
chr14	62699965	62800466
chr14	64900158	65299758
chr14	67001100	67099935
chr14	72500368	72799614
chr14	73199709	73300203
chr14	75900040	75999579
chr14	80599507	80700075
chr14	81199990	81300184
chr14	82600126	82700221
chr14	84500414	85000150
chr14	85599184	87100105
chr14	87400536	88300037
chr14	89000238	89399787
chr14	90100683	90898388
chr14	92901001	94300171
chr14	94699757	94899128
chr14	95299550	95800618
chr14	96200204	96299636
chr14	96699855	99100932
chr14	102301070	102399785
chr14	102700818	102799919
chr14	103100307	103400362
chr14	103800566	104299732
chr14	105100075	105200214
chr14	106200350	106300073
chr14	107200760	107798485
chr14	108700251	108900347
chr14	109600102	109699099
chr14	110200120	110499928
chr14	111200175	111299509
chr14	111700090	111799361
chr14	114200028	114299173
chr14	114600106	115100237
chr14	115499379	116199524
chr14	116999692	117600434
chr14	122500153	122800470
chr14	123300042	123599589
chr14	123899966	124700115
chr15	3300318	4499252
chr15	6699709	6799855
chr15	7899446	8500128
chr15	9199909	9399767
chr15	10099396	10400054
chr15	12101654	12399595
chr15	13700337	14300529
chr15	14900233	14999543
chr15	15299705	16399978
chr15	16700770	16800029
chr15	18000853	18399318
chr15	18799327	19200026
chr15	21000072	21400738
chr15	23099538	23698811
chr15	24697501	24798667
chr15	25301889	25399671
chr15	26100015	26199505
chr15	26500112	27199544
chr15	28499848	28998020
chr15	29599826	29899990
chr15	30402272	30600427
chr15	32900071	33300373
chr15	33900000	34199891
chr15	34500185	34599601
chr15	34900246	35800446
chr15	39100162	39599852
chr15	40600024	41000154
chr15	41599564	44000838
chr15	44399959	44500008
chr15	45200531	45301008
chr15	46499395	46600227
chr15	47499894	47600075
chr15	47900460	49099572
chr15	50100167	51400633
chr15	51899979	51999516
chr15	52500811	52600182
chr15	53099419	53201012
chr15	53599402	54098741
chr15	54500171	54599909
chr15	56300489	57200705
chr15	59399384	59500350
chr15	60000083	60098289
chr15	60400494	60600319
chr15	60999872	61700653
chr15	62598387	63300087
chr15	63899895	63999357
chr15	66499832	66699897
chr15	68301676	68399644
chr15	69799920	70300121
chr15	70600233	71100883
chr15	73200134	73400207
chr15	77199706	77299530
chr15	80700133	80899550
chr15	81599958	81699446
chr15	82799778	82898545
chr15	90300497	90599505
chr15	102400419	102699595
chr15	103200108	103299693
chr15	103600722	103899274
chr16	4100177	4200716
chr16	11200189	11299785
chr16	13300214	13699940
chr16	14501080	14899574
chr16	15300341	16799851
chr16	18899912	20200000
chr16	22200248	22299849
chr16	24500063	25198542
chr16	25600127	26100347
chr16	27499535	27700021
chr16	28100961	28399946
chr16	30300406	30399004
chr16	31699767	31800094
chr16	32899398	32999418
chr16	33400346	33499893
chr16	36000700	36100097
chr16	36799671	37400010
chr16	38099833	38201353
chr16	40600014	43401133
chr16	44099975	44200283
chr16	44799916	45200268
chr16	45700150	45899213
chr16	46199988	47600251
chr16	48800181	49099927
chr16	49500594	49799681
chr16	50199498	50400803
chr16	51301159	52299429
chr16	52900384	53499777
chr16	54500275	54599801
chr16	55200055	55300251
chr16	56000467	56499768
chr16	57099763	58099984
chr16	59700296	59799914
chr16	62700179	64300513
chr16	64701561	64900137
chr16	65300187	68399397
chr16	69700240	70500143
chr16	70900507	70999978
chr16	71500002	72999504
chr16	73401156	75599936
chr16	76999442	78199463
chr16	81300025	81399923
chr16	86000253	86100058
chr16	89300346	89399923
chr16	94300377	94399179
chr16	97999721	98100111
chr17	3099976	3197786
chr17	3798389	4000014
chr17	9500794	9599132
chr17	10199907	10300544
chr17	13801072	13900197
chr17	15699500	18100297
chr17	20899994	23499744
chr17	26700163	26799945
chr17	30000126	30100299
chr17	32700237	32799554
chr17	33099940	33699523
chr17	37300023	37700377
chr17	38100113	38299308
chr17	40499187	41099729
chr17	41900072	42299689
chr17	42799844	42898988
chr17	44800073	45000639
chr17	45400140	45499713
chr17	50500006	51199372
chr17	52600108	52799744
chr17	53599050	53699949
chr17	54599907	55899803
chr17	57400071	58499920
chr17	58899513	59800011
chr17	60201850	60299428
chr17	60900756	62099088
chr17	62400341	62899259
chr17	63403114	63499065
chr17	64300831	64399553
chr17	65598857	65699317
chr17	66000288	66099438
chr17	70198238	70299897
chr17	71399022	71500183
chr17	74099724	74700167
chr17	75200388	75299895
chr17	76100819	76400682
chr17	77199913	77299533
chr17	77899485	78099783
chr17	78700883	78799645
chr17	81500130	82600346
chr17	83399376	83499741
chr17	86001461	86099954
chr17	89500209	91200107
chr17	93299741	94100309
chr17	94500013	94800058
chr18	3399756	3600249
chr18	4400451	4499524
chr18	5200321	5299282
chr18	5699675	6801163
chr18	7199791	8600494
chr18	9099975	9500077
chr18	9899843	10801099
chr18	11599160	11799894
chr18	13800794	13899512
chr18	14798978	14900132
chr18	15900161	17800029
chr18	18199971	19199899
chr18	19799611	19900039
chr18	20401358	20499360
chr18	21500296	21599857
chr18	22100232	22400030
chr18	22700360	24300594
chr18	25101369	25400479
chr18	25900140	25999148
chr18	26499770	29199946
chr18	30100223	30200401
chr18	30500459	30599503
chr18	30899973	31899396
chr18	32799863	32900227
chr18	33599525	33699925
chr18	34200022	34499832
chr18	34901102	35799331
chr18	36500542	36698704
chr18	36999944	37100302
chr18	37599022	37699819
chr18	39400737	39499986
chr18	40200156	40299988
chr18	40800023	41199845
chr18	42300135	42600026
chr18	43199862	44200641
chr18	44801403	45099978
chr18	45400116	45499949
chr18	46701185	47099759
chr18	48299846	48900206
chr18	49799591	49999526
chr18	50700076	50799686
chr18	51600209	51798154
chr18	52299721	52499539
chr18	53899266	54399500
chr18	55499991	56000383
chr18	59301246	59400258
chr18	61500053	61599718
chr18	63599870	63799336
chr18	67800122	67899838
chr18	69400265	69500244
chr18	70699995	72800086
chr18	76200645	76299617
chr18	77099776	77199940
chr18	78699923	78799853
chr18	79299991	79499859
chr18	80800271	80899026
chr18	84399755	84599974
chr18	88699922	89300112
chr18	90099909	90599988
chr19	4301580	4399699
chr19	7400267	8099627
chr19	8399807	8499467
chr19	9100074	9899213
chr19	11000989	11099957
chr19	11599557	11699821
chr19	12200236	12900097
chr19	13599688	14700644
chr19	15199978	15300316
chr19	16201124	16299659
chr19	16601145	16800915
chr19	18199543	18300572
chr19	18999706	19899969
chr19	20298793	20799109
chr19	21200569	22199806
chr19	23200241	23299811
chr19	27799903	28000085
chr19	29200169	30099873
chr19	30700713	30799500
chr19	31501637	31799740
chr19	32700233	33600029
chr19	34899350	35398786
chr19	36000683	36099764
chr19	36499557	37199755
chr19	38899457	40199471
chr19	41499049	41599476
chr19	42502205	42599949
chr19	43299747	43399923
chr19	44000546	44099720
chr19	45400662	45499141
chr19	48900146	49299680
chr19	49899824	49999676
chr19	52100275	52199869
chr19	53900357	54000295
chr19	59900175	59999875
chr19	60498507	61199606
chrX	6100033	6600240
chrX	7200094	7299971
chrX	12600155	13899700
chrX	14700030	14799812
chrX	16300067	16699796
chrX	17300136	17599375
chrX	18098400	18300282
chrX	18800256	19299977
chrX	19696447	19800258
chrX	20100537	20500398
chrX	20899821	21099166
chrX	23200749	23300311
chrX	23699988	23800393
chrX	31104864	31299763
chrX	35900037	36100393
chrX	36800015	36900084
chrX	38399855	38600490
chrX	41200176	42400001
chrX	47900609	47999956
chrX	48998288	49299970
chrX	50499774	50799647
chrX	51099845	52597476
chrX	52899399	53000550
chrX	56600123	56799271
chrX	57800911	57899766
chrX	60199933	60599953
chrX	66300446	66400062
chrX	68602252	68900059
chrX	69699568	69799694
chrX	75300188	76099107
chrX	77499792	77700586
chrX	78500449	78599535
chrX	81099961	81199853
chrX	85599939	85799784
chrX	93100293	93799659
chrX	94702749	94799963
chrX	97299673	97400192
chrX	98600181	98700080
chrX	100000798	100100295
chrX	101100059	101199422
chrX	101499942	101601147
chrX	103899394	104599966
chrX	105200036	105400267
chrX	105799630	106499939
chrX	108601121	109200623
chrX	110300152	110399548
chrX	110700178	110799882
chrX	111399352	111999140
chrX	112998432	113200805
chrX	117498992	122999790
chrX	129700528	130399020
chrX	130700043	130799270
chrX	131300112	131399334
chrX	133600346	133699312
chrX	134000315	134399794
chrX	135900510	136299827
chrX	136700040	136999302
chrX	138600105	138699717
chrX	139500375	140000340
chrX	141399911	141500370
chrX	142200046	142400783
chrX	142900870	142998615
chrX	143699995	143799991
chrX	147400808	147500612
chrX	150499860	150600459
chrX	151199522	152800332
chrX	157100069	157199418
chrX	157899231	158299741
chrX	159200637	159600306
chrX	160899792	161000064
chrX	161900020	161999472
chrX	162699914	162799645
chrX	163899540	163999631
chrX	164300365	164400533
chrX	164900034	164999947
chrX	168599306	168899285
chrX	169299891	169901644
