# Supplementary material for: Genome-wide maps of nucleolus interactions reveal distinct layers of repressive chromatin domains
Source: Nat Commun. 2022 Mar 18;13:1483. doi: 10.1038/s41467-022-29146-2 (PMC8933459; doi:10.1038/s41467-022-29146-2)
Supplement: Supplementary file 8 — Supplementary Data 5 [file 41467_2022_29146_MOESM8_ESM.xlsx]

## Sheet: ESCsp-rDNA contacts
ESCsp-rDNA contacts	start	end
chr1	11725000	11750000
chr1	11775000	11800000
chr1	11800000	11825000
chr1	11800000	11825000
chr1	11850000	11875000
chr1	11900000	11925000
chr1	11950000	11975000
chr1	19400000	19425000
chr1	19475000	19500000
chr1	19475000	19500000
chr1	19500000	19525000
chr1	19550000	19575000
chr1	19550000	19575000
chr1	19575000	19600000
chr1	19600000	19625000
chr1	19625000	19650000
chr1	19700000	19725000
chr1	19725000	19750000
chr1	19775000	19800000
chr1	19800000	19825000
chr1	19800000	19825000
chr1	19825000	19850000
chr1	21850000	21875000
chr1	21850000	21875000
chr1	21875000	21900000
chr1	21900000	21925000
chr1	21900000	21925000
chr1	21925000	21950000
chr1	22025000	22050000
chr1	22075000	22100000
chr1	22725000	22750000
chr1	22750000	22775000
chr1	22775000	22800000
chr1	22800000	22825000
chr1	22825000	22850000
chr1	22875000	22900000
chr1	40650000	40675000
chr1	40700000	40725000
chr1	40750000	40775000
chr1	40775000	40800000
chr1	40825000	40850000
chr1	40875000	40900000
chr1	41225000	41250000
chr1	41325000	41350000
chr1	41375000	41400000
chr1	41425000	41450000
chr1	41450000	41475000
chr1	41475000	41500000
chr1	41525000	41550000
chr1	41650000	41675000
chr1	41650000	41675000
chr1	41700000	41725000
chr1	41775000	41800000
chr1	41900000	41925000
chr1	55950000	55975000
chr1	56000000	56025000
chr1	56025000	56050000
chr1	56050000	56075000
chr1	56075000	56100000
chr1	56100000	56125000
chr1	56150000	56175000
chr1	56175000	56200000
chr1	56200000	56225000
chr10	9425000	9450000
chr10	9475000	9500000
chr10	9500000	9525000
chr10	9550000	9575000
chr10	9575000	9600000
chr10	9575000	9600000
chr10	9900000	9925000
chr10	9925000	9950000
chr10	9975000	10000000
chr10	10025000	10050000
chr10	10075000	10100000
chr10	10125000	10150000
chr10	10150000	10175000
chr10	10175000	10200000
chr10	10175000	10200000
chr10	10200000	10225000
chr10	10225000	10250000
chr10	10225000	10250000
chr10	10250000	10275000
chr10	10250000	10275000
chr10	10325000	10350000
chr10	10375000	10400000
chr10	10375000	10400000
chr10	10450000	10475000
chr10	10475000	10500000
chr10	10550000	10575000
chr10	10650000	10675000
chr10	10675000	10700000
chr10	10850000	10875000
chr10	10875000	10900000
chr10	10900000	10925000
chr10	10900000	10925000
chr10	10925000	10950000
chr10	10950000	10975000
chr10	10975000	11000000
chr10	11050000	11075000
chr10	16375000	16400000
chr10	16400000	16425000
chr10	16400000	16425000
chr10	16450000	16475000
chr10	16575000	16600000
chr10	16600000	16625000
chr10	16600000	16625000
chr10	16625000	16650000
chr10	16650000	16675000
chr10	20075000	20100000
chr10	20125000	20150000
chr10	20150000	20175000
chr10	20175000	20200000
chr10	20225000	20250000
chr10	37900000	37925000
chr10	37925000	37950000
chr10	38025000	38050000
chr10	38050000	38075000
chr10	38075000	38100000
chr10	38200000	38225000
chr10	38250000	38275000
chr10	38300000	38325000
chr10	38375000	38400000
chr10	38400000	38425000
chr10	64775000	64800000
chr10	64850000	64875000
chr10	64975000	65000000
chr10	65000000	65025000
chr10	65050000	65075000
chr10	65075000	65100000
chr10	65150000	65175000
chr10	65200000	65225000
chr11	6400000	6425000
chr11	6400000	6425000
chr11	6425000	6450000
chr11	6475000	6500000
chr11	6525000	6550000
chr11	6550000	6575000
chr11	6600000	6625000
chr11	6625000	6650000
chr11	6675000	6700000
chr11	6675000	6700000
chr11	6700000	6725000
chr11	18500000	18525000
chr11	18525000	18550000
chr11	18550000	18575000
chr11	18575000	18600000
chr11	18600000	18625000
chr11	18625000	18650000
chr11	19225000	19250000
chr11	19250000	19275000
chr11	19275000	19300000
chr11	19300000	19325000
chr11	19300000	19325000
chr11	19425000	19450000
chr11	19450000	19475000
chr11	19475000	19500000
chr11	19525000	19550000
chr11	19550000	19575000
chr11	19575000	19600000
chr11	19600000	19625000
chr11	19625000	19650000
chr11	19675000	19700000
chr11	24750000	24775000
chr11	24750000	24775000
chr11	24775000	24800000
chr11	24800000	24825000
chr11	24825000	24850000
chr11	24850000	24875000
chr11	24900000	24925000
chr11	24900000	24925000
chr11	24925000	24950000
chr11	24950000	24975000
chr11	24950000	24975000
chr11	25025000	25050000
chr11	25050000	25075000
chr11	25075000	25100000
chr11	25100000	25125000
chr11	25125000	25150000
chr11	25150000	25175000
chr11	25175000	25200000
chr11	25225000	25250000
chr11	25225000	25250000
chr11	25325000	25350000
chr11	25350000	25375000
chr11	25475000	25500000
chr11	25500000	25525000
chr11	25500000	25525000
chr11	25575000	25600000
chr11	25600000	25625000
chr11	25600000	25625000
chr11	25650000	25675000
chr11	25675000	25700000
chr11	25675000	25700000
chr11	25700000	25725000
chr11	25700000	25725000
chr11	25750000	25775000
chr11	25750000	25775000
chr11	25800000	25825000
chr11	36650000	36675000
chr11	36675000	36700000
chr11	36700000	36725000
chr11	36700000	36725000
chr11	36750000	36775000
chr11	36775000	36800000
chr11	36800000	36825000
chr11	36825000	36850000
chr11	36875000	36900000
chr11	36900000	36925000
chr11	36950000	36975000
chr11	37000000	37025000
chr11	37000000	37025000
chr11	37025000	37050000
chr11	37025000	37050000
chr11	37050000	37075000
chr11	37075000	37100000
chr11	37125000	37150000
chr11	37150000	37175000
chr11	37150000	37175000
chr11	37200000	37225000
chr11	37250000	37275000
chr11	37250000	37275000
chr11	37325000	37350000
chr11	37350000	37375000
chr11	37350000	37375000
chr11	37375000	37400000
chr11	37400000	37425000
chr11	37400000	37425000
chr11	37425000	37450000
chr11	37425000	37450000
chr11	37450000	37475000
chr11	37475000	37500000
chr11	37500000	37525000
chr11	37525000	37550000
chr11	37525000	37550000
chr11	37550000	37575000
chr11	37575000	37600000
chr11	37625000	37650000
chr11	37650000	37675000
chr11	37675000	37700000
chr11	37675000	37700000
chr11	37700000	37725000
chr11	37725000	37750000
chr11	37775000	37800000
chr11	37825000	37850000
chr11	37850000	37875000
chr11	37875000	37900000
chr11	37900000	37925000
chr11	37925000	37950000
chr11	37950000	37975000
chr11	37975000	38000000
chr11	38000000	38025000
chr11	38025000	38050000
chr11	38025000	38050000
chr11	38050000	38075000
chr11	38075000	38100000
chr11	38100000	38125000
chr11	38150000	38175000
chr11	38175000	38200000
chr11	38200000	38225000
chr11	38225000	38250000
chr11	38250000	38275000
chr11	38275000	38300000
chr11	38275000	38300000
chr11	38300000	38325000
chr11	38325000	38350000
chr11	38350000	38375000
chr11	38375000	38400000
chr11	38400000	38425000
chr11	38400000	38425000
chr11	38425000	38450000
chr11	38425000	38450000
chr11	38450000	38475000
chr11	38450000	38475000
chr11	38475000	38500000
chr11	38475000	38500000
chr11	38500000	38525000
chr11	38525000	38550000
chr11	38550000	38575000
chr11	38600000	38625000
chr11	38600000	38625000
chr11	38650000	38675000
chr11	38650000	38675000
chr11	38700000	38725000
chr11	38725000	38750000
chr11	38750000	38775000
chr11	38750000	38775000
chr11	38800000	38825000
chr11	38850000	38875000
chr11	38875000	38900000
chr11	38875000	38900000
chr11	38900000	38925000
chr11	38925000	38950000
chr11	38925000	38950000
chr11	38950000	38975000
chr11	39025000	39050000
chr11	39050000	39075000
chr11	39075000	39100000
chr11	39075000	39100000
chr11	39100000	39125000
chr11	39100000	39125000
chr11	39150000	39175000
chr11	39175000	39200000
chr11	39200000	39225000
chr11	39225000	39250000
chr11	39250000	39275000
chr11	39250000	39275000
chr11	39275000	39300000
chr11	39275000	39300000
chr11	39300000	39325000
chr11	39500000	39525000
chr11	39525000	39550000
chr11	39575000	39600000
chr11	39600000	39625000
chr11	39600000	39625000
chr11	39625000	39650000
chr11	39650000	39675000
chr11	39675000	39700000
chr11	39675000	39700000
chr11	39725000	39750000
chr11	39775000	39800000
chr11	39775000	39800000
chr11	39925000	39950000
chr11	39975000	40000000
chr11	40000000	40025000
chr11	40000000	40025000
chr11	40025000	40050000
chr11	40050000	40075000
chr11	40050000	40075000
chr11	40075000	40100000
chr11	40150000	40175000
chr11	40175000	40200000
chr11	40175000	40200000
chr11	40200000	40225000
chr11	40250000	40275000
chr11	40675000	40700000
chr11	40700000	40725000
chr11	40700000	40725000
chr11	40725000	40750000
chr11	40775000	40800000
chr11	40825000	40850000
chr11	40875000	40900000
chr11	40925000	40950000
chr11	41000000	41025000
chr11	41000000	41025000
chr11	41025000	41050000
chr11	41050000	41075000
chr11	41075000	41100000
chr11	41125000	41150000
chr11	41150000	41175000
chr11	41175000	41200000
chr11	41250000	41275000
chr11	41275000	41300000
chr11	41275000	41300000
chr11	41300000	41325000
chr11	41300000	41325000
chr11	41350000	41375000
chr11	41350000	41375000
chr11	41475000	41500000
chr11	41500000	41525000
chr11	41500000	41525000
chr11	41525000	41550000
chr11	41550000	41575000
chr11	41550000	41575000
chr11	41575000	41600000
chr11	41600000	41625000
chr11	41600000	41625000
chr11	41625000	41650000
chr11	41650000	41675000
chr11	41675000	41700000
chr11	41675000	41700000
chr11	41700000	41725000
chr11	41750000	41775000
chr11	41750000	41775000
chr11	41800000	41825000
chr11	41800000	41825000
chr11	42100000	42125000
chr11	42150000	42175000
chr11	42175000	42200000
chr11	42200000	42225000
chr11	42300000	42325000
chr11	42325000	42350000
chr11	42350000	42375000
chr11	42400000	42425000
chr11	42450000	42475000
chr11	42500000	42525000
chr11	42500000	42525000
chr11	42525000	42550000
chr11	42550000	42575000
chr11	42550000	42575000
chr11	42575000	42600000
chr11	42600000	42625000
chr11	42650000	42675000
chr11	42675000	42700000
chr11	42775000	42800000
chr11	42800000	42825000
chr11	42825000	42850000
chr11	42850000	42875000
chr11	42875000	42900000
chr11	55725000	55750000
chr11	55750000	55775000
chr11	55775000	55800000
chr11	56225000	56250000
chr11	56250000	56275000
chr11	56275000	56300000
chr11	56325000	56350000
chr11	56350000	56375000
chr11	56375000	56400000
chr11	56400000	56425000
chr11	56425000	56450000
chr11	56450000	56475000
chr11	56475000	56500000
chr11	56500000	56525000
chr11	56525000	56550000
chr11	56550000	56575000
chr11	56575000	56600000
chr11	56600000	56625000
chr11	56650000	56675000
chr11	56675000	56700000
chr11	56725000	56750000
chr11	56750000	56775000
chr11	56775000	56800000
chr11	56775000	56800000
chr11	56800000	56825000
chr11	56875000	56900000
chr11	56900000	56925000
chr11	56925000	56950000
chr11	56950000	56975000
chr11	56950000	56975000
chr11	56975000	57000000
chr11	57025000	57050000
chr11	57025000	57050000
chr11	57050000	57075000
chr11	57075000	57100000
chr11	57075000	57100000
chr11	57100000	57125000
chr11	57100000	57125000
chr11	57125000	57150000
chr11	57125000	57150000
chr11	57150000	57175000
chr11	57150000	57175000
chr11	57175000	57200000
chr11	57175000	57200000
chr11	57200000	57225000
chr11	57200000	57225000
chr11	57225000	57250000
chr11	57225000	57250000
chr11	66350000	66375000
chr11	64500000	64525000
chr11	64525000	64550000
chr11	64575000	64600000
chr11	64625000	64650000
chr11	64700000	64725000
chr11	64700000	64725000
chr11	64725000	64750000
chr11	64800000	64825000
chr11	64900000	64925000
chr11	69600000	69625000
chr11	69650000	69675000
chr11	69675000	69700000
chr11	69700000	69725000
chr11	69750000	69775000
chr11	69775000	69800000
chr11	69800000	69825000
chr11	69825000	69850000
chr11	69875000	69900000
chr11	69900000	69925000
chr11	69900000	69925000
chr11	69925000	69950000
chr13	7000000	7025000
chr13	7050000	7075000
chr13	7100000	7125000
chr13	7125000	7150000
chr13	7150000	7175000
chr13	10550000	10575000
chr13	10625000	10650000
chr13	10650000	10675000
chr13	10675000	10700000
chr13	10700000	10725000
chr13	10750000	10775000
chr13	10750000	10775000
chr13	10850000	10875000
chr13	10850000	10875000
chr13	27075000	27100000
chr13	27100000	27125000
chr13	27125000	27150000
chr13	27125000	27150000
chr13	27150000	27175000
chr13	27200000	27225000
chr13	27225000	27250000
chr13	27275000	27300000
chr13	27325000	27350000
chr13	27375000	27400000
chr13	27375000	27400000
chr13	27425000	27450000
chr13	27450000	27475000
chr13	27450000	27475000
chr13	27475000	27500000
chr13	27525000	27550000
chr13	27550000	27575000
chr13	27550000	27575000
chr13	27575000	27600000
chr13	27600000	27625000
chr13	27600000	27625000
chr13	27650000	27675000
chr13	27725000	27750000
chr13	27775000	27800000
chr13	27825000	27850000
chr13	27850000	27875000
chr13	27925000	27950000
chr13	28025000	28050000
chr13	28075000	28100000
chr13	71575000	71600000
chr13	71575000	71600000
chr13	71650000	71675000
chr13	71700000	71725000
chr13	71750000	71775000
chr13	71800000	71825000
chr13	71800000	71825000
chr13	71825000	71850000
chr13	71925000	71950000
chr13	71950000	71975000
chr13	71975000	72000000
chr13	72000000	72025000
chr13	7700000	7725000
chr13	7725000	7750000
chr13	7750000	7775000
chr13	7750000	7775000
chr13	7775000	7800000
chr13	7800000	7825000
chr13	7850000	7875000
chr13	7875000	7900000
chr13	7900000	7925000
chr13	7925000	7950000
chr13	7975000	8000000
chr13	8000000	8025000
chr13	8050000	8075000
chr13	8100000	8125000
chr13	8125000	8150000
chr13	8225000	8250000
chr13	8250000	8275000
chr13	8250000	8275000
chr13	8325000	8350000
chr13	8350000	8375000
chr14	8700000	8725000
chr14	8725000	8750000
chr14	8800000	8825000
chr14	8825000	8850000
chr14	8850000	8875000
chr14	8875000	8900000
chr14	8975000	9000000
chr14	9000000	9025000
chr14	9025000	9050000
chr14	9075000	9100000
chr14	9450000	9475000
chr14	9475000	9500000
chr14	9500000	9525000
chr14	9525000	9550000
chr14	9525000	9550000
chr14	9550000	9575000
chr14	9575000	9600000
chr14	9600000	9625000
chr14	10275000	10300000
chr14	10325000	10350000
chr14	10350000	10375000
chr14	10350000	10375000
chr14	10375000	10400000
chr14	10400000	10425000
chr14	10450000	10475000
chr14	13525000	13550000
chr14	13550000	13575000
chr14	13575000	13600000
chr14	13625000	13650000
chr14	13650000	13675000
chr14	13650000	13675000
chr14	13700000	13725000
chr14	14000000	14025000
chr14	14025000	14050000
chr14	14050000	14075000
chr14	14100000	14125000
chr14	14150000	14175000
chr14	14275000	14300000
chr14	14275000	14300000
chr14	14350000	14375000
chr14	14400000	14425000
chr14	14475000	14500000
chr14	14500000	14525000
chr14	14550000	14575000
chr14	15100000	15125000
chr14	15125000	15150000
chr14	15150000	15175000
chr14	15175000	15200000
chr14	15200000	15225000
chr14	15225000	15250000
chr14	15300000	15325000
chr14	15300000	15325000
chr14	15350000	15375000
chr14	15375000	15400000
chr14	15425000	15450000
chr14	15450000	15475000
chr14	15450000	15475000
chr14	15475000	15500000
chr14	15500000	15525000
chr14	15525000	15550000
chr14	17450000	17475000
chr14	17500000	17525000
chr14	17525000	17550000
chr14	17550000	17575000
chr14	17600000	17625000
chr14	22275000	22300000
chr14	22300000	22325000
chr14	22325000	22350000
chr14	22375000	22400000
chr14	22400000	22425000
chr14	22400000	22425000
chr14	22425000	22450000
chr14	22450000	22475000
chr14	22475000	22500000
chr14	22525000	22550000
chr14	22550000	22575000
chr14	22600000	22625000
chr14	22600000	22625000
chr14	22625000	22650000
chr14	22625000	22650000
chr14	22650000	22675000
chr14	22675000	22700000
chr14	22700000	22725000
chr14	22725000	22750000
chr14	22725000	22750000
chr14	22750000	22775000
chr14	22750000	22775000
chr14	22775000	22800000
chr14	22800000	22825000
chr14	22850000	22875000
chr14	22875000	22900000
chr14	22875000	22900000
chr14	22925000	22950000
chr14	22950000	22975000
chr14	22950000	22975000
chr14	22975000	23000000
chr14	23000000	23025000
chr14	23025000	23050000
chr14	23050000	23075000
chr14	23050000	23075000
chr14	23125000	23150000
chr14	23150000	23175000
chr14	23200000	23225000
chr14	23225000	23250000
chr14	23250000	23275000
chr14	23275000	23300000
chr14	23300000	23325000
chr14	23325000	23350000
chr14	23400000	23425000
chr14	23500000	23525000
chr14	23550000	23575000
chr14	23600000	23625000
chr14	23625000	23650000
chr14	23650000	23675000
chr14	23650000	23675000
chr14	23700000	23725000
chr14	23700000	23725000
chr14	23725000	23750000
chr14	23750000	23775000
chr14	23750000	23775000
chr14	23775000	23800000
chr14	23800000	23825000
chr14	23825000	23850000
chr14	23850000	23875000
chr14	23875000	23900000
chr14	23900000	23925000
chr14	27875000	27900000
chr14	27875000	27900000
chr14	27925000	27950000
chr14	27950000	27975000
chr14	27975000	28000000
chr14	27975000	28000000
chr14	28000000	28025000
chr14	28025000	28050000
chr14	28025000	28050000
chr14	28050000	28075000
chr14	28075000	28100000
chr14	28100000	28125000
chr14	28125000	28150000
chr14	28125000	28150000
chr14	28175000	28200000
chr14	28200000	28225000
chr14	28225000	28250000
chr14	28250000	28275000
chr14	28250000	28275000
chr14	28275000	28300000
chr14	28325000	28350000
chr14	28350000	28375000
chr14	28400000	28425000
chr14	28400000	28425000
chr14	28425000	28450000
chr14	28500000	28525000
chr14	28550000	28575000
chr14	28600000	28625000
chr14	28675000	28700000
chr14	28700000	28725000
chr14	28700000	28725000
chr14	28725000	28750000
chr14	28725000	28750000
chr14	28750000	28775000
chr14	28750000	28775000
chr14	28950000	28975000
chr14	28975000	29000000
chr14	28975000	29000000
chr14	29025000	29050000
chr14	29075000	29100000
chr14	29150000	29175000
chr14	29175000	29200000
chr14	29200000	29225000
chr14	29200000	29225000
chr14	29225000	29250000
chr14	29225000	29250000
chr14	29250000	29275000
chr14	29275000	29300000
chr14	29300000	29325000
chr14	35425000	35450000
chr14	35550000	35575000
chr14	35575000	35600000
chr14	35575000	35600000
chr14	35600000	35625000
chr14	35625000	35650000
chr14	35675000	35700000
chr14	35700000	35725000
chr14	35725000	35750000
chr14	35900000	35925000
chr14	35925000	35950000
chr14	38825000	38850000
chr14	38850000	38875000
chr14	38875000	38900000
chr14	38975000	39000000
chr14	39000000	39025000
chr14	39000000	39025000
chr14	39100000	39125000
chr14	39125000	39150000
chr14	39125000	39150000
chr14	39150000	39175000
chr14	39150000	39175000
chr14	39175000	39200000
chr14	39200000	39225000
chr14	73725000	73750000
chr14	73925000	73950000
chr14	73975000	74000000
chr14	74025000	74050000
chr14	74075000	74100000
chr14	74075000	74100000
chr14	74125000	74150000
chr14	74150000	74175000
chr14	74150000	74175000
chr14	71675000	71700000
chr14	71725000	71750000
chr14	71750000	71775000
chr14	71775000	71800000
chr14	71850000	71875000
chr14	71900000	71925000
chr14	71925000	71950000
chr15	18600000	18625000
chr15	18600000	18625000
chr15	20100000	20125000
chr15	22750000	22775000
chr15	22750000	22775000
chr15	22775000	22800000
chr15	22825000	22850000
chr15	22900000	22925000
chr15	22975000	23000000
chr15	23000000	23025000
chr15	23050000	23075000
chr15	23075000	23100000
chr15	23100000	23125000
chr15	23125000	23150000
chr15	28325000	28350000
chr15	28375000	28400000
chr15	28375000	28400000
chr15	28400000	28425000
chr15	28425000	28450000
chr15	28450000	28475000
chr15	28450000	28475000
chr15	28500000	28525000
chr15	28525000	28550000
chr15	28550000	28575000
chr15	28575000	28600000
chr15	28600000	28625000
chr15	28625000	28650000
chr15	28650000	28675000
chr15	28675000	28700000
chr15	28675000	28700000
chr15	28700000	28725000
chr15	29375000	29400000
chr15	29425000	29450000
chr15	29475000	29500000
chr15	29475000	29500000
chr15	29500000	29525000
chr15	29550000	29575000
chr15	29550000	29575000
chr15	29575000	29600000
chr15	29575000	29600000
chr15	29625000	29650000
chr15	29675000	29700000
chr15	29700000	29725000
chr15	29750000	29775000
chr15	29775000	29800000
chr15	29800000	29825000
chr15	32225000	32250000
chr15	32275000	32300000
chr15	32300000	32325000
chr15	32325000	32350000
chr15	32375000	32400000
chr15	32400000	32425000
chr15	32425000	32450000
chr15	32450000	32475000
chr15	32500000	32525000
chr15	32500000	32525000
chr15	32525000	32550000
chr15	32575000	32600000
chr15	32675000	32700000
chr15	32675000	32700000
chr15	32700000	32725000
chr15	32800000	32825000
chr15	32900000	32925000
chr15	32950000	32975000
chr15	40125000	40150000
chr15	40200000	40225000
chr15	40275000	40300000
chr15	40300000	40325000
chr15	40375000	40400000
chr15	40400000	40425000
chr15	40425000	40450000
chr15	40500000	40525000
chr15	40550000	40575000
chr15	40600000	40625000
chr15	40625000	40650000
chr15	40650000	40675000
chr15	40700000	40725000
chr15	40775000	40800000
chr15	40825000	40850000
chr15	40850000	40875000
chr15	40875000	40900000
chr15	40950000	40975000
chr15	40975000	41000000
chr15	70425000	70450000
chr15	70425000	70450000
chr15	70450000	70475000
chr15	70450000	70475000
chr15	70475000	70500000
chr15	70500000	70525000
chr15	70525000	70550000
chr15	70525000	70550000
chr15	70600000	70625000
chr15	70625000	70650000
chr15	70625000	70650000
chr15	70650000	70675000
chr15	70700000	70725000
chr15	70700000	70725000
chr15	70725000	70750000
chr15	70725000	70750000
chr15	70750000	70775000
chr15	70775000	70800000
chr15	70775000	70800000
chr15	70800000	70825000
chr15	70800000	70825000
chr15	70825000	70850000
chr15	70850000	70875000
chr15	70850000	70875000
chr15	70875000	70900000
chr15	70900000	70925000
chr15	70950000	70975000
chr15	63150000	63175000
chr15	63175000	63200000
chr15	63175000	63200000
chr15	63200000	63225000
chr15	63225000	63250000
chr15	63275000	63300000
chr15	63300000	63325000
chr15	63350000	63375000
chr15	63350000	63375000
chr15	67725000	67750000
chr15	67750000	67775000
chr15	67750000	67775000
chr15	67775000	67800000
chr15	67800000	67825000
chr15	67800000	67825000
chr15	67825000	67850000
chr15	82600000	82625000
chr15	82600000	82625000
chr15	82675000	82700000
chr15	82675000	82700000
chr15	82700000	82725000
chr15	82750000	82775000
chr17	8800000	8825000
chr17	8850000	8875000
chr17	8850000	8875000
chr17	8925000	8950000
chr17	8950000	8975000
chr17	9050000	9075000
chr17	9150000	9175000
chr17	9200000	9225000
chr17	9225000	9250000
chr17	9250000	9275000
chr17	9275000	9300000
chr17	9300000	9325000
chr17	9400000	9425000
chr17	9425000	9450000
chr17	9450000	9475000
chr17	9475000	9500000
chr17	9500000	9525000
chr17	9500000	9525000
chr17	9550000	9575000
chr17	9550000	9575000
chr17	9825000	9850000
chr17	9850000	9875000
chr17	9900000	9925000
chr17	9900000	9925000
chr17	9925000	9950000
chr17	9925000	9950000
chr17	9975000	10000000
chr17	10025000	10050000
chr17	10025000	10050000
chr17	10050000	10075000
chr17	10075000	10100000
chr17	10125000	10150000
chr17	10125000	10150000
chr17	10175000	10200000
chr17	11100000	11125000
chr17	11125000	11150000
chr17	11150000	11175000
chr17	11175000	11200000
chr17	11200000	11225000
chr17	11200000	11225000
chr17	11225000	11250000
chr17	11225000	11250000
chr17	11250000	11275000
chr17	11250000	11275000
chr17	11275000	11300000
chr17	11300000	11325000
chr17	11325000	11350000
chr17	11350000	11375000
chr17	11375000	11400000
chr17	11400000	11425000
chr17	11450000	11475000
chr17	11475000	11500000
chr17	11575000	11600000
chr17	11600000	11625000
chr17	11650000	11675000
chr17	11675000	11700000
chr17	11675000	11700000
chr17	11700000	11725000
chr17	11725000	11750000
chr17	11750000	11775000
chr17	11750000	11775000
chr17	11800000	11825000
chr17	14275000	14300000
chr17	14300000	14325000
chr17	14325000	14350000
chr17	14325000	14350000
chr17	14350000	14375000
chr17	14375000	14400000
chr17	14425000	14450000
chr17	14450000	14475000
chr2	6600000	6625000
chr2	6650000	6675000
chr2	6675000	6700000
chr2	6700000	6725000
chr2	6725000	6750000
chr2	6800000	6825000
chr2	6975000	7000000
chr2	7000000	7025000
chr2	7050000	7075000
chr2	7075000	7100000
chr2	7100000	7125000
chr2	7100000	7125000
chr2	7125000	7150000
chr2	7175000	7200000
chr2	7200000	7225000
chr2	7200000	7225000
chr2	7225000	7250000
chr2	7350000	7375000
chr2	7375000	7400000
chr2	7425000	7450000
chr2	7450000	7475000
chr2	7475000	7500000
chr2	7550000	7575000
chr2	7600000	7625000
chr2	7800000	7825000
chr2	7800000	7825000
chr2	7825000	7850000
chr2	7850000	7875000
chr2	7900000	7925000
chr2	7950000	7975000
chr2	8075000	8100000
chr2	8100000	8125000
chr2	8100000	8125000
chr2	8125000	8150000
chr2	8200000	8225000
chr2	8225000	8250000
chr2	8250000	8275000
chr2	8275000	8300000
chr2	8400000	8425000
chr2	8425000	8450000
chr2	48000000	48025000
chr2	48075000	48100000
chr2	48175000	48200000
chr2	48200000	48225000
chr2	48225000	48250000
chr2	48300000	48325000
chr2	47875000	47900000
chr2	47975000	48000000
chr2	47975000	48000000
chr3	47125000	47150000
chr3	47200000	47225000
chr3	47225000	47250000
chr3	47300000	47325000
chr3	47375000	47400000
chr3	47400000	47425000
chr3	47650000	47675000
chr3	47700000	47725000
chr3	47875000	47900000
chr3	47925000	47950000
chr3	48000000	48025000
chr3	48025000	48050000
chr3	48075000	48100000
chr3	48175000	48200000
chr3	48225000	48250000
chr3	48250000	48275000
chr3	48275000	48300000
chr3	48425000	48450000
chr3	48450000	48475000
chr3	48475000	48500000
chr3	48575000	48600000
chr3	48600000	48625000
chr3	48700000	48725000
chr3	50450000	50475000
chr3	50500000	50525000
chr3	50550000	50575000
chr3	50600000	50625000
chr3	50675000	50700000
chr3	50700000	50725000
chr3	50825000	50850000
chr3	50875000	50900000
chr3	53600000	53625000
chr3	53625000	53650000
chr3	53750000	53775000
chr3	53775000	53800000
chr3	53975000	54000000
chr3	54075000	54100000
chr3	54100000	54125000
chr3	54100000	54125000
chr3	54225000	54250000
chr3	54350000	54375000
chr3	25925000	25950000
chr3	25975000	26000000
chr3	26000000	26025000
chr3	26000000	26025000
chr3	26075000	26100000
chr3	26150000	26175000
chr3	26275000	26300000
chr3	26300000	26325000
chr3	29425000	29450000
chr3	29450000	29475000
chr3	29475000	29500000
chr3	29550000	29575000
chr3	29625000	29650000
chr3	29650000	29675000
chr4	12650000	12675000
chr4	12700000	12725000
chr4	12775000	12800000
chr4	12775000	12800000
chr4	12800000	12825000
chr4	12825000	12850000
chr4	12950000	12975000
chr4	12975000	13000000
chr4	23750000	23775000
chr4	23825000	23850000
chr4	23900000	23925000
chr4	23925000	23950000
chr4	24000000	24025000
chr4	24050000	24075000
chr4	24075000	24100000
chr4	24175000	24200000
chr4	30975000	31000000
chr4	31050000	31075000
chr4	31125000	31150000
chr4	31150000	31175000
chr4	31175000	31200000
chr4	31325000	31350000
chr4	31375000	31400000
chr4	31400000	31425000
chr4	31475000	31500000
chr5	22850000	22875000
chr5	22900000	22925000
chr5	22925000	22950000
chr5	22950000	22975000
chr5	22975000	23000000
chr5	23000000	23025000
chr5	28575000	28600000
chr5	28600000	28625000
chr5	28625000	28650000
chr5	28675000	28700000
chr5	28675000	28700000
chr5	28700000	28725000
chr5	28725000	28750000
chr5	28750000	28775000
chr5	28825000	28850000
chr5	28850000	28875000
chr5	28875000	28900000
chr5	28900000	28925000
chr5	28925000	28950000
chr5	28925000	28950000
chr5	29000000	29025000
chr5	22100000	22125000
chr5	22150000	22175000
chr5	22225000	22250000
chr5	22425000	22450000
chr5	22625000	22650000
chr5	22650000	22675000
chr5	22700000	22725000
chr6	3975000	4000000
chr6	4025000	4050000
chr6	4075000	4100000
chr6	4100000	4125000
chr6	4150000	4175000
chr6	4275000	4300000
chr6	4275000	4300000
chr6	4350000	4375000
chr6	10575000	10600000
chr6	10625000	10650000
chr6	10650000	10675000
chr6	10675000	10700000
chr6	10700000	10725000
chr6	10700000	10725000
chr6	10725000	10750000
chr6	10800000	10825000
chr6	10850000	10875000
chr6	10875000	10900000
chr6	10975000	11000000
chr6	11425000	11450000
chr6	11450000	11475000
chr6	11500000	11525000
chr6	11575000	11600000
chr6	11600000	11625000
chr6	11625000	11650000
chr6	11700000	11725000
chr6	16000000	16025000
chr6	16025000	16050000
chr6	16050000	16075000
chr6	16100000	16125000
chr6	16125000	16150000
chr6	16150000	16175000
chr6	16175000	16200000
chr6	16225000	16250000
chr6	16250000	16275000
chr6	16325000	16350000
chr6	16375000	16400000
chr6	16475000	16500000
chr6	17400000	17425000
chr6	17450000	17475000
chr6	17475000	17500000
chr6	17500000	17525000
chr6	17525000	17550000
chr6	17550000	17575000
chr6	27875000	27900000
chr6	27925000	27950000
chr6	27925000	27950000
chr6	27975000	28000000
chr6	27975000	28000000
chr6	28025000	28050000
chr6	28125000	28150000
chr6	35800000	35825000
chr6	35825000	35850000
chr6	35850000	35875000
chr6	35900000	35925000
chr6	35925000	35950000
chr6	36000000	36025000
chr6	36050000	36075000
chr6	36075000	36100000
chr7	40075000	40100000
chr7	40150000	40175000
chr7	40175000	40200000
chr7	40275000	40300000
chr7	40300000	40325000
chr7	40325000	40350000
chr7	40350000	40375000
chr7	40450000	40475000
chr7	40475000	40500000
chr7	40500000	40525000
chr7	40525000	40550000
chr7	40525000	40550000
chr7	40600000	40625000
chr7	40600000	40625000
chr7	40625000	40650000
chr7	40675000	40700000
chr7	36875000	36900000
chr7	36900000	36925000
chr7	36950000	36975000
chr7	37050000	37075000
chr7	37050000	37075000
chr7	37175000	37200000
chr7	76750000	76775000
chr7	76775000	76800000
chr7	76850000	76875000
chr7	76975000	77000000
chr7	77075000	77100000
chr7	77150000	77175000
chr7	77175000	77200000
chr8	7925000	7950000
chr8	7975000	8000000
chr8	8000000	8025000
chr8	8075000	8100000
chr8	8125000	8150000
chr8	8150000	8175000
chr8	8200000	8225000
chr8	8275000	8300000
chr8	8300000	8325000
chr8	8300000	8325000
chr8	8375000	8400000
chr8	8400000	8425000
chr8	9250000	9275000
chr8	9275000	9300000
chr8	9325000	9350000
chr8	9325000	9350000
chr8	9350000	9375000
chr8	9375000	9400000
chr8	10850000	10875000
chr8	10875000	10900000
chr8	10875000	10900000
chr8	10900000	10925000
chr8	10925000	10950000
chr8	10975000	11000000
chr8	11100000	11125000
chr8	11200000	11225000
chr8	11375000	11400000
chr8	11400000	11425000
chr8	11450000	11475000
chr8	11475000	11500000
chr8	11500000	11525000
chr8	15100000	15125000
chr8	15125000	15150000
chr8	15150000	15175000
chr8	15175000	15200000
chr8	15200000	15225000
chr8	15275000	15300000
chr8	15350000	15375000
chr8	15350000	15375000
chr8	15375000	15400000
chr8	15375000	15400000
chr8	15400000	15425000
chr8	15500000	15525000
chr8	15525000	15550000
chr8	15550000	15575000
chr8	15575000	15600000
chr8	15600000	15625000
chr8	15625000	15650000
chr8	15650000	15675000
chr8	15675000	15700000
chr8	15700000	15725000
chr8	15725000	15750000
chr8	15750000	15775000
chr8	15775000	15800000
chr8	16050000	16075000
chr8	16075000	16100000
chr8	16100000	16125000
chr8	16100000	16125000
chr8	16125000	16150000
chr8	16150000	16175000
chr8	16175000	16200000
chr8	16250000	16275000
chr8	16275000	16300000
chr8	16275000	16300000
chr8	16325000	16350000
chr8	16325000	16350000
chr8	16350000	16375000
chr8	16350000	16375000
chr8	16400000	16425000
chr8	16400000	16425000
chr8	16425000	16450000
chr8	16475000	16500000
chr8	16475000	16500000
chr8	16500000	16525000
chr8	16500000	16525000
chr8	23625000	23650000
chr8	23675000	23700000
chr8	23725000	23750000
chr8	23750000	23775000
chr8	23775000	23800000
chr8	23800000	23825000
chr8	23850000	23875000
chr8	23875000	23900000
chr8	23900000	23925000
chr8	23975000	24000000
chr8	24050000	24075000
chr8	26400000	26425000
chr8	26450000	26475000
chr8	26475000	26500000
chr8	26525000	26550000
chr8	26550000	26575000
chr8	26550000	26575000
chr8	26625000	26650000
chr8	26650000	26675000
chr8	26725000	26750000
chr8	26725000	26750000
chr8	26750000	26775000
chr8	26750000	26775000
chr8	26775000	26800000
chr8	26800000	26825000
chr8	26850000	26875000
chr8	26900000	26925000
chr8	27025000	27050000
chr8	27125000	27150000
chr8	27150000	27175000
chr8	27225000	27250000
chr8	27225000	27250000
chr8	27250000	27275000
chr8	27250000	27275000
chr8	27300000	27325000
chr8	27375000	27400000
chr8	27900000	27925000
chr8	27950000	27975000
chr8	28000000	28025000
chr8	28050000	28075000
chr8	28050000	28075000
chr8	28075000	28100000
chr8	28100000	28125000
chr8	28125000	28150000
chr8	28175000	28200000
chr8	28225000	28250000
chr8	28250000	28275000
chr8	29575000	29600000
chr8	29600000	29625000
chr8	29600000	29625000
chr8	29650000	29675000
chr8	29700000	29725000
chr8	29725000	29750000
chr8	29750000	29775000
chr8	29750000	29775000
chr8	29775000	29800000
chr8	29775000	29800000
chr8	29950000	29975000
chr8	29950000	29975000
chr8	29975000	30000000
chr8	29975000	30000000
chr8	30000000	30025000
chr8	30025000	30050000
chr8	30125000	30150000
chr8	30175000	30200000
chr8	30200000	30225000
chr8	30200000	30225000
chr8	30225000	30250000
chr8	30250000	30275000
chr8	31600000	31625000
chr8	31625000	31650000
chr8	31625000	31650000
chr8	31650000	31675000
chr8	31675000	31700000
chr8	31700000	31725000
chr8	31775000	31800000
chr8	31875000	31900000
chr8	31925000	31950000
chr8	32000000	32025000
chr8	32025000	32050000
chr8	32075000	32100000
chr8	32100000	32125000
chr8	32100000	32125000
chr8	32125000	32150000
chr8	32275000	32300000
chr8	32325000	32350000
chr8	32325000	32350000
chr8	32375000	32400000
chr8	32400000	32425000
chr8	59175000	59200000
chr8	59200000	59225000
chr8	59275000	59300000
chr8	59300000	59325000
chr8	59300000	59325000
chr8	59325000	59350000
chr8	59325000	59350000
chr8	59375000	59400000
chr8	59425000	59450000
chr8	59450000	59475000
chr8	59550000	59575000
chr8	59575000	59600000
chr8	59675000	59700000
chr8	59750000	59775000
chr8	62250000	62275000
chr8	62275000	62300000
chr8	62325000	62350000
chr8	62450000	62475000
chr8	62500000	62525000
chr8	62550000	62575000
chr8	62575000	62600000
chr8	62650000	62675000
chr8	62750000	62775000
chr8	62800000	62825000
chr8	62850000	62875000
chr8	62900000	62925000
chr8	85675000	85700000
chr8	85700000	85725000
chr8	85800000	85825000
chr8	85850000	85875000
chr8	85850000	85875000
chr8	85975000	86000000
chr8	86100000	86125000
chr8	86125000	86150000
chr8	86175000	86200000
chr8	86275000	86300000
chr8	87075000	87100000
chr8	87100000	87125000
chr8	87125000	87150000
chr8	87125000	87150000
chr8	87175000	87200000
chr8	87200000	87225000
chr8	87225000	87250000
chr8	90100000	90125000
chr8	90125000	90150000
chr8	90150000	90175000
chr8	90225000	90250000
chr8	90250000	90275000
chr8	90275000	90300000
chr8	90350000	90375000
chr8	7775000	7800000
chr8	7800000	7825000
chr8	7825000	7850000
chr8	7850000	7875000
chr8	7875000	7900000
chr8	7425000	7450000
chr8	7450000	7475000
chr8	7450000	7475000
chr8	7500000	7525000
chr8	7550000	7575000
chr8	7600000	7625000
chr8	7625000	7650000
chr8	7650000	7675000
chr8	7700000	7725000
chr8	7700000	7725000
chr8	6750000	6775000
chr8	6775000	6800000
chr8	6850000	6875000
chr8	6875000	6900000
chr8	6925000	6950000
chr8	6950000	6975000
chr8	7000000	7025000
chr8	7025000	7050000
chr8	7075000	7100000
chr8	7100000	7125000
chr8	7175000	7200000
chr8	7200000	7225000
chr8	7250000	7275000
chr8	7300000	7325000
chr8	7350000	7375000
chr8	10100000	10125000
chr8	10150000	10175000
chr8	10200000	10225000
chr8	10225000	10250000
chr8	10225000	10250000
chr8	10250000	10275000
chr8	14500000	14525000
chr8	14500000	14525000
chr8	14525000	14550000
chr8	14550000	14575000
chr8	14600000	14625000
chr8	70650000	70675000
chr8	70675000	70700000
chr8	70675000	70700000
chr8	70750000	70775000
chr8	70775000	70800000
chr8	70775000	70800000
chr8	70800000	70825000
chr8	70825000	70850000
chr8	70900000	70925000
chr8	70925000	70950000
chr8	70950000	70975000
chr8	71025000	71050000
chr9	9700000	9725000
chr9	9725000	9750000
chr9	9750000	9775000
chr9	9775000	9800000
chr9	9800000	9825000
chr9	9825000	9850000
chr9	9925000	9950000
chr9	9950000	9975000
chr9	12225000	12250000
chr9	12300000	12325000
chr9	12325000	12350000
chr9	12350000	12375000
chr9	12400000	12425000
chr9	12425000	12450000
chr9	12475000	12500000
chr9	12525000	12550000
chr9	12550000	12575000
chr9	12575000	12600000
chr9	16800000	16825000
chr9	16825000	16850000
chr9	16850000	16875000
chr9	16875000	16900000
chr9	16875000	16900000
chr9	16925000	16950000
chr9	16925000	16950000
chr9	16950000	16975000
chr9	16975000	17000000
chr9	17100000	17125000
chr9	17150000	17175000
chr9	17175000	17200000
chr9	17200000	17225000
chr9	20850000	20875000
chr9	20875000	20900000
chr9	20900000	20925000
chr9	20900000	20925000
chr9	20925000	20950000
chr9	20975000	21000000
chr9	21000000	21025000
chr9	21025000	21050000
chr9	21025000	21050000
chr9	21100000	21125000
chr9	21175000	21200000
chr9	21225000	21250000
chr9	21275000	21300000
chr9	21325000	21350000
chr9	21375000	21400000
chr9	22925000	22950000
chr9	22975000	23000000
chr9	23075000	23100000
chr9	23100000	23125000
chr9	23150000	23175000
chr9	23175000	23200000
chr9	23225000	23250000
chr9	23250000	23275000
chr9	23350000	23375000
chr9	23375000	23400000
chr9	23400000	23425000
chr9	23425000	23450000
chr9	23450000	23475000
chr9	23475000	23500000
chr9	23550000	23575000
chr9	23575000	23600000
chr9	23600000	23625000
chr9	23600000	23625000
chr9	23700000	23725000
chr9	23725000	23750000
chr9	23750000	23775000
chr9	23775000	23800000
chr9	23775000	23800000
chr9	26400000	26425000
chr9	26450000	26475000
chr9	26450000	26475000
chr9	26475000	26500000
chr9	26475000	26500000
chr9	26550000	26575000
chr9	26550000	26575000
chr9	26575000	26600000
chr9	26600000	26625000
chr9	26625000	26650000
chr9	27500000	27525000
chr9	27525000	27550000
chr9	27550000	27575000
chr9	27600000	27625000
chr9	27600000	27625000
chr9	27875000	27900000
chr9	27900000	27925000
chr9	27900000	27925000
chr9	27925000	27950000
chr9	27950000	27975000
chr9	27975000	28000000
chr9	28025000	28050000
chr9	28050000	28075000
chr9	28075000	28100000
chr9	28100000	28125000
chr9	28125000	28150000
chr9	28150000	28175000
chr9	28150000	28175000
chr9	28175000	28200000
chr9	28250000	28275000
chr9	28275000	28300000
chr9	28300000	28325000
chr9	28325000	28350000
chr9	28775000	28800000
chr9	28775000	28800000
chr9	28800000	28825000
chr9	28825000	28850000
chr9	28825000	28850000
chr9	28850000	28875000
chr9	28850000	28875000
chr9	28900000	28925000
chr9	28900000	28925000
chr9	28950000	28975000
chr9	28975000	29000000
chr9	29550000	29575000
chr9	29625000	29650000
chr9	29650000	29675000
chr9	29650000	29675000
chr9	29675000	29700000
chr9	29700000	29725000
chr9	29750000	29775000
chr9	30475000	30500000
chr9	30500000	30525000
chr9	30525000	30550000
chr9	30575000	30600000
chr9	30625000	30650000
chr9	30675000	30700000
chr9	30700000	30725000
chr9	30725000	30750000
chr9	30750000	30775000
chr9	30775000	30800000
chr9	30800000	30825000
chr9	30825000	30850000
chr9	33800000	33825000
chr9	33825000	33850000
chr9	33825000	33850000
chr9	33850000	33875000
chr9	33850000	33875000
chr9	33875000	33900000
chr9	33875000	33900000
chr9	33900000	33925000
chr9	33925000	33950000
chr9	33925000	33950000
chr9	33975000	34000000
chr9	34000000	34025000
chr9	34000000	34025000
chr9	34350000	34375000
chr9	34350000	34375000
chr9	34375000	34400000
chr9	34400000	34425000
chr9	34425000	34450000
chr9	34475000	34500000
chr9	34500000	34525000
chr9	34525000	34550000
chr9	34550000	34575000
chr9	34575000	34600000
chr9	34600000	34625000
chr9	34625000	34650000
chr9	34675000	34700000
chr9	41375000	41400000
chr9	41400000	41425000
chr9	41425000	41450000
chr9	41475000	41500000
chr9	41525000	41550000
chr9	41525000	41550000
chr9	41625000	41650000
chr9	41675000	41700000
chr9	41700000	41725000
chr9	41775000	41800000
chr9	41800000	41825000
chr9	41800000	41825000
chr9	46875000	46900000
chr9	46900000	46925000
chr9	46900000	46925000
chr9	46925000	46950000
chr9	46950000	46975000
chr9	46975000	47000000
chr9	46975000	47000000
chr9	47000000	47025000
chr9	47025000	47050000
chr9	47050000	47075000
chr9	47050000	47075000
chr9	47075000	47100000
chr9	47100000	47125000
chr9	47175000	47200000
chr9	47225000	47250000
chr9	51500000	51525000
chr9	51500000	51525000
chr9	51550000	51575000
chr9	51575000	51600000
chr9	51600000	51625000
chr9	52400000	52425000
chr9	52425000	52450000
chr9	52475000	52500000
chr9	52525000	52550000
chr9	52550000	52575000
chr9	52600000	52625000
chr9	52625000	52650000
chr9	52625000	52650000
chr9	52650000	52675000
chr9	52725000	52750000
chr9	52750000	52775000
chr9	52775000	52800000
chr9	52800000	52825000
chr9	52825000	52850000
chr9	52850000	52875000
chr9	60350000	60375000
chr9	60350000	60375000
chr9	60400000	60425000
chr9	60450000	60475000
chr9	60450000	60475000
chr9	60500000	60525000
chr9	60500000	60525000
chr9	68325000	68350000
chr9	68375000	68400000
chr9	68400000	68425000
chr9	68450000	68475000
chr9	68525000	68550000
chr9	68600000	68625000
chr9	97375000	97400000
chr9	97450000	97475000
chr9	97525000	97550000
chr9	97725000	97750000
chr9	97750000	97775000
chr9	97850000	97875000
chr9	97925000	97950000

## Sheet: NPCsp-rDNA contacts
NPCsp-rDNA contacts	start	end
chr1	3950000	3975000
chr1	3950000	3975000
chr1	4000000	4025000
chr1	4025000	4050000
chr1	29300000	29325000
chr1	29325000	29350000
chr1	29350000	29375000
chr1	29375000	29400000
chr1	29425000	29450000
chr1	29500000	29525000
chr1	29950000	29975000
chr1	30000000	30025000
chr1	30100000	30125000
chr1	30175000	30200000
chr1	30250000	30275000
chr1	30300000	30325000
chr1	30350000	30375000
chr1	30400000	30425000
chr1	30450000	30475000
chr1	30550000	30575000
chr1	30625000	30650000
chr1	30700000	30725000
chr10	3550000	3575000
chr10	3650000	3675000
chr10	3675000	3700000
chr10	3700000	3725000
chr10	3725000	3750000
chr10	3725000	3750000
chr10	72275000	72300000
chr10	72325000	72350000
chr10	72350000	72375000
chr10	72400000	72425000
chr10	72500000	72525000
chr10	73000000	73025000
chr10	73025000	73050000
chr10	73050000	73075000
chr10	73100000	73125000
chr11	3125000	3150000
chr11	3125000	3150000
chr11	3150000	3175000
chr11	3150000	3175000
chr11	3175000	3200000
chr11	3175000	3200000
chr11	7525000	7550000
chr11	7600000	7625000
chr11	7625000	7650000
chr11	7625000	7650000
chr11	7675000	7700000
chr11	7700000	7725000
chr11	7775000	7800000
chr11	9225000	9250000
chr11	9250000	9275000
chr11	9275000	9300000
chr11	9300000	9325000
chr11	9325000	9350000
chr11	11100000	11125000
chr11	11150000	11175000
chr11	11175000	11200000
chr11	11200000	11225000
chr11	11400000	11425000
chr11	11425000	11450000
chr11	11450000	11475000
chr11	11550000	11575000
chr11	12400000	12425000
chr11	12425000	12450000
chr11	12450000	12475000
chr11	12525000	12550000
chr11	13025000	13050000
chr11	13075000	13100000
chr11	13100000	13125000
chr11	13125000	13150000
chr13	3375000	3400000
chr13	3400000	3425000
chr13	3400000	3425000
chr13	3425000	3450000
chr13	3450000	3475000
chr13	3525000	3550000
chr13	3575000	3600000
chr13	3600000	3625000
chr13	13575000	13600000
chr13	13625000	13650000
chr13	13700000	13725000
chr13	13775000	13800000
chr13	13825000	13850000
chr13	29075000	29100000
chr13	29150000	29175000
chr13	29175000	29200000
chr13	29200000	29225000
chr13	33700000	33725000
chr13	33800000	33825000
chr13	33825000	33850000
chr13	33850000	33875000
chr13	33850000	33875000
chr13	60875000	60900000
chr13	60950000	60975000
chr13	61000000	61025000
chr13	61025000	61050000
chr13	61050000	61075000
chr14	16900000	16925000
chr14	16925000	16950000
chr14	16950000	16975000
chr14	17050000	17075000
chr14	29475000	29500000
chr14	29500000	29525000
chr14	29525000	29550000
chr14	29625000	29650000
chr15	5825000	5850000
chr15	5850000	5875000
chr15	5850000	5875000
chr15	5875000	5900000
chr15	5925000	5950000
chr15	5950000	5975000
chr15	5975000	6000000
chr15	6000000	6025000
chr15	9400000	9425000
chr15	9425000	9450000
chr15	9450000	9475000
chr15	9475000	9500000
chr15	9500000	9525000
chr15	9550000	9575000
chr15	10150000	10175000
chr15	10175000	10200000
chr15	10275000	10300000
chr15	10300000	10325000
chr15	10425000	10450000
chr15	10450000	10475000
chr15	10525000	10550000
chr15	15775000	15800000
chr15	15875000	15900000
chr15	15900000	15925000
chr15	15950000	15975000
chr15	46800000	46825000
chr15	46900000	46925000
chr15	46925000	46950000
chr15	47050000	47075000
chr15	48850000	48875000
chr15	48875000	48900000
chr15	48950000	48975000
chr15	48975000	49000000
chr17	3225000	3250000
chr17	3250000	3275000
chr17	3325000	3350000
chr17	3450000	3475000
chr17	3500000	3525000
chr17	19950000	19975000
chr17	19950000	19975000
chr17	69700000	69725000
chr17	69750000	69775000
chr17	69775000	69800000
chr17	69850000	69875000
chr17	69925000	69950000
chr17	69975000	70000000
chr17	70000000	70025000
chr17	3000000	3025000
chr17	3000000	3025000
chr17	3025000	3050000
chr2	3050000	3075000
chr2	3075000	3100000
chr2	3100000	3125000
chr2	3175000	3200000
chr2	21450000	21475000
chr2	21450000	21475000
chr2	21475000	21500000
chr2	21500000	21525000
chr2	21525000	21550000
chr2	23350000	23375000
chr2	23375000	23400000
chr2	23425000	23450000
chr2	23500000	23525000
chr2	23600000	23625000
chr2	23825000	23850000
chr2	23825000	23850000
chr2	23850000	23875000
chr2	23975000	24000000
chr2	24025000	24050000
chr3	7825000	7850000
chr3	7850000	7875000
chr3	7925000	7950000
chr3	7950000	7975000
chr3	8050000	8075000
chr3	8075000	8100000
chr3	8150000	8175000
chr3	8150000	8175000
chr3	8175000	8200000
chr3	17275000	17300000
chr3	17300000	17325000
chr3	17325000	17350000
chr3	17375000	17400000
chr3	18800000	18825000
chr3	18875000	18900000
chr3	18925000	18950000
chr3	19000000	19025000
chr3	19025000	19050000
chr3	19050000	19075000
chr3	19300000	19325000
chr3	19300000	19325000
chr3	19400000	19425000
chr3	19525000	19550000
chr3	19550000	19575000
chr3	19600000	19625000
chr3	20300000	20325000
chr3	20325000	20350000
chr3	20425000	20450000
chr3	20475000	20500000
chr3	20550000	20575000
chr3	73675000	73700000
chr3	73775000	73800000
chr3	74400000	74425000
chr3	74500000	74525000
chr3	74525000	74550000
chr3	74600000	74625000
chr3	74625000	74650000
chr3	74700000	74725000
chr3	90875000	90900000
chr3	90975000	91000000
chr3	91000000	91025000
chr3	91050000	91075000
chr3	91150000	91175000
chr3	91200000	91225000
chr3	91325000	91350000
chr3	91375000	91400000
chr3	91400000	91425000
chr3	91425000	91450000
chr3	91450000	91475000
chr3	91525000	91550000
chr4	5275000	5300000
chr4	5375000	5400000
chr4	5400000	5425000
chr4	5425000	5450000
chr4	9750000	9775000
chr4	9775000	9800000
chr4	9800000	9825000
chr4	9850000	9875000
chr4	26150000	26175000
chr4	26200000	26225000
chr4	26225000	26250000
chr4	26325000	26350000
chr4	38800000	38825000
chr4	38825000	38850000
chr4	38850000	38875000
chr4	38925000	38950000
chr4	38975000	39000000
chr4	79150000	79175000
chr4	79175000	79200000
chr4	79225000	79250000
chr4	79250000	79275000
chr4	79300000	79325000
chr4	3050000	3075000
chr4	3075000	3100000
chr4	3075000	3100000
chr4	3225000	3250000
chr5	6550000	6575000
chr5	6575000	6600000
chr5	6625000	6650000
chr5	6700000	6725000
chr5	16350000	16375000
chr5	16375000	16400000
chr5	16450000	16475000
chr5	16525000	16550000
chr5	16550000	16575000
chr5	16575000	16600000
chr5	27225000	27250000
chr5	27250000	27275000
chr5	27275000	27300000
chr5	27300000	27325000
chr5	71100000	71125000
chr5	71125000	71150000
chr5	71225000	71250000
chr5	71350000	71375000
chr5	71425000	71450000
chr5	70700000	70725000
chr5	70775000	70800000
chr6	3300000	3325000
chr6	3375000	3400000
chr6	3425000	3450000
chr6	3500000	3525000
chr6	12100000	12125000
chr6	12225000	12250000
chr6	12325000	12350000
chr6	12375000	12400000
chr6	12400000	12425000
chr6	18850000	18875000
chr6	18925000	18950000
chr6	18950000	18975000
chr6	19000000	19025000
chr6	19025000	19050000
chr6	60025000	60050000
chr6	60200000	60225000
chr6	60225000	60250000
chr6	60250000	60275000
chr6	60275000	60300000
chr6	60425000	60450000
chr6	60550000	60575000
chr6	60575000	60600000
chr7	41950000	41975000
chr7	42000000	42025000
chr7	42025000	42050000
chr7	42050000	42075000
chr7	42075000	42100000
chr7	42100000	42125000
chr7	85650000	85675000
chr7	85700000	85725000
chr7	85775000	85800000
chr7	85850000	85875000
chr7	85900000	85925000
chr7	85925000	85950000
chr7	85950000	85975000
chr7	86275000	86300000
chr7	86400000	86425000
chr7	86425000	86450000
chr7	86450000	86475000
chr7	42225000	42250000
chr7	42250000	42275000
chr7	42275000	42300000
chr7	42300000	42325000
chr7	84950000	84975000
chr7	85050000	85075000
chr7	85075000	85100000
chr7	85125000	85150000
chr7	108575000	108600000
chr7	108625000	108650000
chr7	108675000	108700000
chr7	108725000	108750000
chr7	17950000	17975000
chr7	18000000	18025000
chr7	18025000	18050000
chr7	18075000	18100000
chr7	18150000	18175000
chr7	18225000	18250000
chr7	14275000	14300000
chr7	14375000	14400000
chr7	14400000	14425000
chr7	14425000	14450000
chr7	26925000	26950000
chr7	27000000	27025000
chr7	27050000	27075000
chr7	27100000	27125000
chr8	65625000	65650000
chr8	65650000	65675000
chr8	65675000	65700000
chr8	65725000	65750000
chr8	3100000	3125000
chr8	3125000	3150000
chr8	3900000	3925000
chr8	4000000	4025000
chr8	4025000	4050000
chr8	4050000	4075000
chr8	15875000	15900000
chr8	15925000	15950000
chr8	15925000	15950000
chr8	15950000	15975000
chr9	3000000	3025000
chr9	3025000	3050000
chr9	3350000	3375000
chr9	3375000	3400000
chr9	3425000	3450000
chr9	3450000	3475000
chr9	3475000	3500000
chr9	3500000	3525000
chr9	3550000	3575000
chr9	3600000	3625000
chr9	3625000	3650000
chr9	3650000	3675000
chr9	5350000	5375000
chr9	5375000	5400000
chr9	5400000	5425000
chr9	5425000	5450000
chr9	18950000	18975000
chr9	18950000	18975000
chr9	18975000	19000000
chr9	19000000	19025000
chr9	19075000	19100000
chr9	19100000	19125000
chr9	19875000	19900000
chr9	19900000	19925000
chr9	19925000	19950000
chr9	19975000	20000000
chr9	20000000	20025000
chr9	20025000	20050000
chr9	38575000	38600000
chr9	38650000	38675000
chr9	38700000	38725000
chr9	38725000	38750000
chr9	38750000	38775000
