# Supplementary material for: Genome-wide maps of nucleolus interactions reveal distinct layers of repressive chromatin domains
Source: Nat Commun. 2022 Mar 18;13:1483. doi: 10.1038/s41467-022-29146-2 (PMC8933459; doi:10.1038/s41467-022-29146-2)
Supplement: Supplementary file 9 — Supplementary Data 6 [file 41467_2022_29146_MOESM9_ESM.xlsx]

## Sheet: ESCsp-NADs -> iNADiLAD in NPC
chr	start	end
chr1	58900315	59099813
chr1	62300142	62399272
chr1	63099598	63199629
chr1	70000611	70099930
chr1	75800557	75899896
chr1	78400256	78499598
chr1	106699308	106873921
chr1	108468385	108582531
chr1	111799947	112199850
chr1	125400033	125499670
chr1	126100305	126198498
chr1	132461101	132498920
chr1	133600265	133699554
chr1	134800463	134900231
chr1	166800538	166921101
chr1	167300408	167399800
chr1	168099292	168301157
chr1	170200691	170299873
chr1	170700038	170899737
chr1	172100378	172199480
chr1	185420281	185499466
chr1	189600932	189699963
chr1	191598801	191798365
chr10	8400803	8500535
chr10	25100226	25499413
chr10	39000240	39099782
chr10	40399609	40497108
chr10	42700376	42800855
chr10	43199988	43399175
chr10	44200296	44299801
chr10	62699974	62799913
chr10	76799769	76999967
chr10	93100185	93199409
chr10	93799398	94199464
chr10	117100219	117199945
chr10	127401230	127499964
chr11	6300181	6399910
chr11	20500147	20599136
chr11	31800051	32000433
chr11	32400417	32698917
chr11	35700456	35799468
chr11	43777839	43800004
chr11	51198824	51299609
chr11	53200961	53300090
chr11	55983151	56099828
chr11	63999046	64199696
chr11	76100020	76199853
chr11	78100508	78299808
chr11	90584821	90700074
chr11	95399997	95799753
chr11	102500534	102600022
chr11	112100355	112200156
chr11	114800328	114899898
chr11	121200040	121299450
chr12	24800570	25000389
chr12	25800233	25999221
chr12	26299672	26399946
chr12	27900046	28099705
chr12	32300090	32399619
chr12	71000171	71197958
chr12	72100601	72199522
chr12	74999915	75099783
chr12	75499880	75894831
chr12	76035783	76101193
chr12	84400367	84499701
chr12	85899965	85999338
chr12	87299993	87401280
chr12	101899774	101999809
chr12	104700058	104799848
chr12	105800359	105899991
chr12	108500271	108799603
chr13	8800167	8999604
chr13	24099676	24199019
chr13	30800655	30900710
chr13	35600426	35700556
chr13	37100354	37199721
chr13	41101126	41199924
chr13	51100001	51199705
chr13	68800242	68898615
chr13	72601112	72699675
chr13	99399972	99600096
chr13	110903811	110999568
chr13	112600119	112700230
chr14	15299413	15399648
chr14	20075943	20099619
chr14	23600962	23699950
chr14	24300119	24399632
chr14	25701074	25799944
chr14	35199937	35500092
chr14	47200078	47298877
chr14	52199578	52300238
chr14	54800136	54899580
chr14	63600015	64301770
chr14	68500089	68599619
chr14	70300195	70799783
chr14	74800135	74899912
chr14	76999480	77100187
chr14	77499999	77899863
chr14	78901491	79000045
chr14	79300265	79699993
chr14	100827551	101099905
chr14	101399947	101699984
chr14	120299883	120499571
chr14	121899514	122198790
chr15	7401675	7500189
chr15	36600431	36699933
chr15	37899381	38100196
chr15	38400015	38500338
chr15	41400118	41477791
chr15	58399566	58500648
chr15	64500905	64899911
chr15	79500176	79599462
chr15	85398904	85499992
chr15	93399074	93498374
chr15	95600102	95700389
chr15	96299026	96400218
chr15	96999684	97099876
chr15	99300345	99399836
chr16	3231576	3599994
chr16	9100722	9499917
chr16	17300170	17400157
chr16	29500288	29569091
chr16	35301227	35399291
chr16	58400012	58700215
chr16	84999112	85072861
chr17	5600212	5698955
chr17	8100509	8199577
chr17	10600406	10700104
chr17	12100726	12199960
chr17	28400670	28499842
chr17	32199899	32300012
chr17	44098901	44099279
chr17	47100354	47399464
chr17	80000614	80099952
chr17	80600087	80700286
chr17	84200196	84501208
chr17	87999603	88100145
chr17	88402200	88499556
chr17	92100354	92200653
chr18	12799581	12999977
chr18	13700403	13800794
chr18	20799445	21100147
chr18	54400774	54499950
chr18	66099794	66300001
chr18	66900909	66999909
chr18	73900099	74100069
chr18	77600151	77699074
chr19	3499315	3599993
chr19	10500451	10600136
chr19	24386411	24546691
chr19	24899295	24933161
chr19	28315031	28566781
chr19	34371901	34399487
chr19	37900020	37998684
chr19	40899947	40999558
chr19	44900372	44999931
chr19	46199497	46299792
chr19	46900755	47000084
chr19	55300174	55399645
chr19	59000100	59098772
chr2	3399771	3501791
chr2	4500113	4599973
chr2	5300112	6399507
chr2	7200085	7300344
chr2	29100177	29199685
chr2	35099399	35199871
chr2	64999332	65099888
chr2	72100341	72400511
chr2	92900183	92999811
chr2	97500239	97599433
chr2	103700156	104100294
chr2	114053953	114100635
chr2	122595571	122599953
chr2	127799746	128099644
chr2	130400266	130499474
chr2	136300545	136399743
chr2	142699815	142799462
chr2	145799531	145900053
chr2	153300202	153399957
chr2	159400635	159899916
chr2	181500022	181900307
chr3	26999914	27199889
chr3	27900495	28701313
chr3	38400002	38499983
chr3	67999627	68016411
chr3	68500297	68600007
chr3	69700094	69799975
chr3	84099816	84198921
chr3	85500110	85599720
chr3	87300651	87699908
chr3	96700889	96799429
chr3	97100019	97500485
chr3	115900402	116001562
chr3	121700039	121999822
chr3	135800388	135900891
chr3	137299824	137409081
chr3	146500290	146599307
chr3	153199870	153599857
chr4	29399974	29599220
chr4	30001009	30199595
chr4	34047965	34099977
chr4	54399301	54498927
chr4	55898953	56399931
chr4	65356319	65402440
chr4	77200790	77499869
chr4	86610811	86900861
chr4	92000002	92599983
chr4	93300199	93699394
chr4	102299705	102599704
chr4	103499802	103899980
chr4	104299809	104435671
chr4	104605531	104700325
chr4	105699978	105799858
chr4	114900317	115098655
chr4	126399936	126499997
chr4	130629476	130700655
chr4	132601012	132699457
chr4	138099471	138199853
chr4	150300013	150399986
chr5	24099781	24199942
chr5	24800321	24899703
chr5	36500405	36600194
chr5	37197941	37601757
chr5	44199901	44600140
chr5	45192635	45199962
chr5	66400139	66500579
chr5	67297666	67399698
chr5	75001078	75099449
chr5	91093781	91299775
chr5	92400429	92900220
chr5	98900438	99000715
chr5	99900795	99906815
chr5	101701127	101799692
chr5	102602721	102799905
chr5	103200006	103298836
chr5	121700159	121799725
chr5	124299914	124400017
chr5	129699621	129792606
chr5	136399493	136599889
chr5	137900775	137999884
chr5	141201282	141299991
chr5	146200198	146299899
chr5	148500639	148599833
chr6	35900014	36500231
chr6	49400357	49500120
chr6	52500505	52800927
chr6	89400532	89598268
chr6	92400158	92599951
chr6	95600021	95699810
chr6	97500378	97599567
chr6	97900957	97999404
chr6	118400339	118599905
chr6	127400514	127500157
chr6	137500264	137599179
chr7	12799945	12899710
chr7	16500274	16600183
chr7	27897902	27999793
chr7	49800169	49900196
chr7	68000513	68100501
chr7	72800036	72999783
chr7	74600269	74699659
chr7	78199480	78400553
chr7	81130791	81399602
chr7	83400634	83499850
chr7	87900900	87999997
chr7	96199944	96300785
chr7	109667831	109699953
chr7	124299847	124399929
chr7	126188589	126199944
chr7	127500517	127599239
chr7	133500037	133599970
chr7	136655831	136727291
chr7	138799951	138900306
chr9	14199305	14400084
chr9	22669591	22799801
chr9	33000637	33199956
chr9	33500425	34208535
chr9	35200684	35299843
chr9	44100297	44198613
chr9	44899801	45000556
chr9	47599433	47799958
chr9	48103273	48399464
chr9	49300698	49800226
chr9	50500356	50599842
chr9	54400507	54502081
chr9	60600123	60699944
chr9	63300001	63399424
chr9	67400212	67499993
chr9	67900212	67998756
chr9	69400059	69499113
chr9	83865301	83900234
chr9	94500070	94522549
chr9	94653711	94999915
chr9	110099898	110200932
chr9	113799672	113901004
chr9	121799485	121899918
chrX	10500858	10538793
chrX	38101524	38199889
chrX	48500987	48699974
chrX	85099580	85199549
chrX	94100284	94199745
chrX	95100018	95199842
chrX	96099315	96100711
chrX	103300472	103399597
chrX	138900072	138901077
chrX	155200138	155400007
chrX	161800017	161899665
chrX	167300032	167398668

## Sheet: ESCsp-NADs -> LADonly in NPC
chr	start	end
chr1	7900798	7999912
chr1	19300000	19399876
chr1	21833781	21900058
chr1	25897186	25900179
chr1	26300015	26600001
chr1	29000148	29098761
chr1	31499980	31699971
chr1	32200845	32599825
chr1	48597924	48799191
chr1	67112077	67399798
chr1	67899497	67999210
chr1	94100617	94199937
chr1	96800732	97000710
chr1	100799760	101199518
chr1	107007415	107099806
chr1	121801411	122800477
chr1	123526131	123600553
chr1	129009468	129899873
chr1	130399965	130690750
chr1	141200491	141300971
chr1	144600109	144699531
chr1	148600144	148699718
chr1	149000209	149199277
chr1	154500297	154599558
chr1	173199467	173298968
chr1	173412560	173500088
chr1	192150499	192199669
chr10	4900132	5043909
chr10	5340679	5501074
chr10	9911889	10399515
chr10	26200750	26271747
chr10	26383755	26399845
chr10	52154461	52199979
chr10	66100040	66121823
chr10	73900935	73999819
chr10	74299660	74378311
chr10	91499660	91532626
chr10	99800387	99899713
chr10	106200555	106299535
chr10	113099286	113499729
chr10	113999721	114400256
chr10	115900011	116191885
chr10	122499879	122599946
chr10	125472061	125499798
chr11	10799732	10899252
chr11	13399981	13700037
chr11	18300151	18399886
chr11	49400106	49600529
chr11	55700007	55875051
chr11	56400451	56500177
chr11	81651309	81699411
chr11	91099865	91600697
chr11	93299306	93401311
chr11	109948997	110197531
chr11	110700198	110976897
chr11	111090507	111199386
chr12	6899382	7500158
chr12	9799825	9831605
chr12	10199678	10300539
chr12	15147451	15400065
chr12	19800555	19899726
chr12	60800031	61299786
chr12	91099773	91299270
chr12	93400547	93899963
chr12	96301946	96799868
chr13	11300080	11399821
chr13	18598633	18695002
chr13	38672562	38800235
chr13	60998861	61501129
chr13	66200553	66500602
chr13	116499196	116699662
chr14	40499946	40878500
chr14	53000953	53099876
chr14	58716982	58800068
chr14	71639014	71945014
chr14	81799373	82099676
chr14	83900308	83999438
chr14	88900695	88999833
chr14	91200004	91699853
chr14	92100368	92399933
chr14	104299732	104457564
chr14	106800635	107000302
chr14	109200350	109299624
chr14	110799710	110900119
chr14	112500285	112699899
chr14	113100406	113600150
chr14	119050659	119100511
chr15	11599465	11700065
chr15	17200211	17299979
chr15	20700063	20802379
chr15	24000675	24199903
chr15	24899222	24934811
chr15	45000659	45099932
chr15	45500339	45599435
chr15	49400512	49500909
chr15	72107861	72199663
chr15	91810370	91978160
chr16	10199885	10269978
chr16	52474802	52499706
chr16	60299027	60400149
chr16	62000089	62099298
chr16	69501028	69600134
chr16	71300373	71399201
chr16	76600118	76698405
chr16	78700701	79299897
chr16	80800112	80899934
chr16	82300541	82899873
chr16	83499988	83599990
chr16	84100286	84300323
chr16	85187086	85399861
chr16	88600323	88999953
chr16	89400324	89435976
chr17	18100297	18298264
chr17	36499582	36699963
chr17	38500067	38899918
chr17	39799878	39900268
chr17	42399885	42500024
chr17	60299428	60499608
chr17	81300126	81399845
chr18	45740937	45800239
chr18	50300379	50399893
chr18	60216877	60471537
chr18	62300232	62399705
chr18	85200031	87099823
chr18	88100377	88199877
chr19	17863231	18091365
chr19	25800192	25920233
chr19	33800289	34139881
chr19	49400437	49700638
chr19	50917855	50999977
chr19	54500011	54599271
chr2	10385654	10722412
chr2	36280773	36699882
chr2	64500011	64600141
chr2	76705122	76895561
chr2	83200318	83398898
chr2	88300121	88600094
chr2	94800269	95099572
chr2	98201684	98299709
chr2	100801400	100899995
chr2	123800056	123899814
chr2	134099762	134199657
chr2	175000272	175199802
chr3	32100488	32325387
chr3	33152959	33189621
chr3	39914569	39993119
chr3	42300313	42400323
chr3	44900945	45366859
chr3	45458159	46000949
chr3	66600872	66698885
chr3	74999475	75199529
chr3	82200590	82247229
chr3	82700048	82799652
chr3	92700020	92800019
chr3	99344888	99700518
chr3	100034961	100101464
chr3	117100196	117200451
chr3	124600182	124700176
chr3	128000252	128099554
chr3	131700091	132201645
chr3	140600026	140999853
chr3	144899961	145000234
chr3	150200573	150299330
chr3	151700041	151727035
chr3	155400384	155498747
chr4	9399262	9443721
chr4	50100431	50199869
chr4	50599822	51001356
chr4	64547753	65000210
chr4	72600086	73099706
chr4	73400050	73600547
chr4	84378917	84478547
chr4	84708437	84802141
chr4	85066365	85149675
chr4	85586305	85722747
chr4	86061989	86182043
chr4	87200150	87299712
chr4	89999490	90198891
chr4	90700564	90899100
chr4	115699853	115715446
chr5	5786695	5799600
chr5	6698270	6800086
chr5	10500497	10699013
chr5	26601833	26699959
chr5	39239031	39498787
chr5	40200503	40299485
chr5	49800319	49952962
chr5	50066182	50346561
chr5	50523471	50599651
chr5	50999831	51135862
chr5	51265652	51495552
chr5	57001042	57098913
chr5	59500984	59599488
chr5	59899998	59999734
chr5	60900194	61000555
chr5	63101362	63200130
chr5	70100011	70199708
chr5	71498081	72158060
chr5	78600079	78699953
chr5	89400267	89599998
chr5	98400048	98601212
chr5	105297396	105394580
chr6	20700485	20799566
chr6	27200031	27300081
chr6	40486802	40500285
chr6	40800925	40899649
chr6	41199715	41299860
chr6	41700221	41800474
chr6	68399868	68500227
chr6	68799759	69099822
chr6	75500489	75599972
chr6	75900802	75999805
chr6	78341577	78399822
chr6	78700634	78800190
chr6	79799955	80199290
chr6	80499684	80599263
chr6	81300698	81399813
chr6	96646057	96699418
chr6	104300437	104399775
chr6	105799524	106099288
chr6	109244915	109399393
chr6	110600634	110699764
chr6	121601057	121700631
chr6	129100492	129147173
chr6	129254273	129366073
chr6	129585943	129600183
chr6	131438291	131699885
chr6	138500048	139099512
chr6	139800403	139999308
chr6	147400496	147599605
chr6	148099843	148145797
chr7	5300008	5399917
chr7	10400376	10598909
chr7	12238101	12299060
chr7	40501258	40599787
chr7	61099258	61199079
chr7	69200190	69508661
chr7	69620621	69998477
chr7	85810291	85900460
chr7	86199804	86300151
chr7	91999861	92100122
chr7	103899632	104000806
chr7	104500029	104599335
chr7	104900113	104999329
chr7	105300608	105381287
chr7	105639967	105699673
chr7	106400017	107300837
chr7	120301105	120630387
chr7	128802839	129023297
chr7	140599843	140700181
chr9	8699734	8800011
chr9	23700138	23799887
chr9	26199680	26351831
chr9	74345534	74500044
chr9	76100044	77221551
chr9	81700005	82399341
chr9	85599944	85647714
chr9	87200150	87299907
chr9	98800251	98899960
chr9	112540337	112599697
chr9	113000045	113099881
chr9	118165513	118199784
chrX	42598403	42900336
chrX	47800106	47859424
chrX	84400039	84499618
chrX	105000269	105003762
chrX	112390002	112700517
chrX	144413438	144600520
chrX	153099576	153300028
chrX	153600701	153639436
chrX	159999619	160099847
