# Supplementary material for: Genome-wide maps of nucleolus interactions reveal distinct layers of repressive chromatin domains
Source: Nat Commun. 2022 Mar 18;13:1483. doi: 10.1038/s41467-022-29146-2 (PMC8933459; doi:10.1038/s41467-022-29146-2)
Supplement: Supplementary file 10 — Supplementary Data 7 [file 41467_2022_29146_MOESM10_ESM.xlsx]

## Sheet: sim_conditions_results_deseq2.c
	baseMean	log2FoldChange ESC/NPC	pvalue
Rbms3	1458.21	-13.169	1.1e-21
Foxf1	1396.12	-13.1064	2.21e-21
Lox	1392.34	-13.105	2.18e-21
Dcx	986.713	-12.6523	1.68e-19
Fendrr	921.953	-12.563	3.83e-19
Gucy1a3	870.361	-12.5002	5.84e-19
Fat4	2672.62	-12.3706	1.91e-48
Foxp2	783.151	-12.3582	2.19e-18
Hoxa5	3446.47	-12.3125	2.89e-63
Egflam	716.43	-12.2483	5.37e-18
Unc5c	3759.13	-12.1055	5.64e-74
Rarb	1267.39	-11.9497	2.09e-31
Hoxb5	1176.07	-11.8492	7.17e-31
Hoxb3	1117.22	-11.771	3.88e-30
D930007P13Rik	491.912	-11.7591	3.28e-16
Gm14226	456.318	-11.6648	6.81e-16
Adamts12	448.982	-11.6459	7.74e-16
Colq	434.928	-11.6015	1.13e-15
Lrrc7	431.499	-11.5683	1.83e-15
Gm45889	1492.92	-11.5617	5.87e-42
5730596B20Rik	419.561	-11.5597	1.51e-15
Hoxa3	1478.48	-11.5429	9.33e-42
Gata5	413.88	-11.542	1.73e-15
2610203C20Rik	6650.88	-11.5204	3.66e-148
Esrrg	386.593	-11.4504	3.64e-15
Dbx1	383.139	-11.4318	4.49e-15
Dnm3os	378.694	-11.4178	4.94e-15
Ednrb	832.862	-11.3751	4.54e-28
Hoxd3	361.724	-11.363	7.22e-15
Cd93	823.55	-11.3576	6.62e-28
Bnc1	1748.3	-11.3574	4.41e-53
Svep1	819.184	-11.3522	4.79e-28
Shisa9	360.749	-11.3499	8.67e-15
Aplnr	333.183	-11.2633	1.44e-14
Hoxb5os	331.622	-11.242	1.94e-14
Cdh11	5419.49	-11.2348	5.28e-152
Ndnf	292.412	-11.0919	5.26e-14
Osr1	677.118	-11.0903	1.85e-26
Hoxaas2	1041.92	-11.0596	5.48e-38
Adamts1	4678.55	-11.0279	4.92e-144
Nhlh2	276.579	-11.0156	9.48e-14
Igf2	71029.2	-11.0058	0
Pkdcc	3485.71	-10.9781	9.88e-112
Dchs1	3765.84	-10.9553	9.15e-120
Gm28876	258.377	-10.9368	1.54e-13
Adamts18	262.579	-10.931	1.99e-13
1010001N08Rik	250.355	-10.8932	2.14e-13
Tcf21	556.952	-10.8256	4.02e-25
Pcdh18	2460.84	-10.8157	2.37e-90
Cav1	230.768	-10.7917	4.26e-13
Hoxb6	541.303	-10.7781	8.8e-25
Wt1	5134.95	-10.7726	4.96e-18
Mgp	227.125	-10.7709	4.93e-13
Pappa2	233.333	-10.7693	6.59e-13
Tmem255a	1791.92	-10.7552	2.08e-61
Nepn	224.418	-10.7532	5.66e-13
Cdh8	222.947	-10.7505	5.53e-13
Frem1	524.245	-10.7447	9.46e-25
Rai2	526.194	-10.7443	1.02e-24
Miat	3824.52	-10.7345	2.83e-123
Pcdh7	218.641	-10.7244	6.68e-13
Cyp26b1	13331.9	-10.6682	8.63e-255
Wnt4	1904.19	-10.6453	1.14e-76
Gm28265	481.248	-10.6278	3.66e-24
Bmper	1317.31	-10.6245	6.11e-57
Tgfb3	2691.03	-10.6182	7.31e-104
Trabd2b	1580.82	-10.614	4.59e-67
B130024G19Rik	477.349	-10.6081	5.82e-24
Camk1g	200.956	-10.5997	1.75e-12
Clec1b	197.09	-10.5941	1.58e-12
Rhoj	195.305	-10.5739	1.92e-12
Sardh	194.198	-10.5458	2.69e-12
Tmem132e	454.479	-10.5439	1.43e-23
Tmem119	955.03	-10.5098	2.49e-45
Ednra	1472.78	-10.5038	1.7e-64
Esm1	182.972	-10.4819	3.75e-12
Gm11536	177.341	-10.4524	4.21e-12
Col3a1	10806	-10.4389	1.65e-11
Fbxl7	173.44	-10.4298	4.69e-12
Gimap6	174.236	-10.4289	4.97e-12
Cdh5	659.075	-10.4177	4.58e-33
Ldb2	172.69	-10.4118	5.77e-12
Wt1os	408.709	-10.4028	5.47e-23
Asb4	3241.64	-10.3958	3.48e-137
Itgb8	398.119	-10.3665	8.66e-23
Scara3	163.666	-10.3571	7.43e-12
Pappa	397.804	-10.3546	1.99e-22
Fxyd1	162.339	-10.3475	7.87e-12
Slc2a13	160.37	-10.3309	8.82e-12
Inhba	154.549	-10.2843	1.18e-11
Adgrl4	152.772	-10.2669	1.34e-11
Zic1	154.953	-10.2653	1.55e-11
Hoxb3os	151.808	-10.2616	1.36e-11
Vstm4	150.949	-10.2545	1.43e-11
Rasl12	150.556	-10.2508	1.46e-11
Gm28119	147.579	-10.2235	1.76e-11
Dlk1	9072.15	-10.2206	4.74e-11
Gpihbp1	146.461	-10.2108	1.94e-11
Hoxb2	352.592	-10.1976	6.92e-22
Gdf10	357.955	-10.1965	1.42e-21
AC153369.1	145.563	-10.1954	2.25e-11
Robo2	1170.25	-10.1843	2.73e-61
Lyve1	341.002	-10.1391	2.78e-21
Gata6	3081.5	-10.1229	4.35e-147
Faim2	134.612	-10.1092	3.51e-11
Nav3	134.857	-10.109	3.58e-11
Adamts5	134.729	-10.1079	3.61e-11
Sema3a	713.027	-10.0996	1e-41
Hba-x	134.291	-10.0873	4.53e-11
Hbb-y	133.609	-10.0866	4.38e-11
Dach1	900.124	-10.0859	7.08e-51
Hk3	130.184	-10.0614	4.87e-11
Lrrc4c	130.018	-10.0604	4.86e-11
Cacna1h	2365.28	-10.0441	4.88e-115
Upk3b	1615.13	-10.0368	1.23e-85
Sncaip	308.75	-10.0196	3.94e-21
Erbb4	301.372	-9.97356	1.4e-20
Trpv6	123.382	-9.97022	9.68e-11
Lhx1	641.329	-9.94675	7.92e-40
Hbb-bh1	117.701	-9.90736	1.44e-10
Col6a1	1298.15	-9.89979	2.1e-76
Meox1	282.87	-9.89887	1.16e-20
Emx2	113.079	-9.87901	1.47e-10
Hoxb1	436.465	-9.84979	1.16e-29
Lrrc32	272.818	-9.83778	3.7e-20
Naaladl2	107.673	-9.82416	1.96e-10
Tbx5	1226.22	-9.82251	1.37e-74
Hoxa2	426.224	-9.814	8.09e-30
Clstn2	894.664	-9.80541	3.37e-56
Mir124-2hg	732.785	-9.79165	3.9e-47
Gm37694	104.609	-9.79078	2.33e-10
Pkhd1l1	104.368	-9.787	2.4e-10
Neurog2	104.122	-9.78236	2.49e-10
Myrf	14482.6	-9.77342	0
Tshz2	104.304	-9.77174	2.84e-10
Gypc	558.63	-9.74723	9.65e-39
Chst1	402.161	-9.74198	1.96e-29
Hoxd4	251.686	-9.74125	7.05e-20
Hs3st3a1	99.9992	-9.72963	3.41e-10
Stab1	692.454	-9.71513	2.69e-46
Adamts6	546.578	-9.71495	1.34e-37
Hapln1	537.901	-9.7021	3.89e-38
Kcnd2	98.0655	-9.69969	4.16e-10
Shisa3	823.856	-9.68262	4.42e-54
Fndc3c1	1822.93	-9.67708	8.52e-106
Emcn	239.259	-9.67259	1.38e-19
Antxr2	381.658	-9.66614	9.63e-29
Lhx5	94.4296	-9.66152	4.88e-10
A330074K22Rik	93.667	-9.64947	5.28e-10
Tgm5	240.326	-9.64885	9.24e-19
Abcd2	234.743	-9.64437	1.64e-19
Myt1	234.114	-9.6419	2.06e-19
H19	54674.4	-9.63057	0
Maf	506.709	-9.61928	1.14e-37
Mir99ahg	228.493	-9.61081	2.44e-19
Hoxa4	1462.32	-9.60355	2.49e-91
Arhgap36	89.5131	-9.59292	7.22e-10
Fat3	628.989	-9.57817	1.15e-44
Sptssb	89.0239	-9.57159	8.83e-10
Pmp22	1558.95	-9.56548	3.42e-103
Lsp1	1155.25	-9.55894	9.37e-78
Prrx1	219.708	-9.55462	5.04e-19
A930033H14Rik	86.6382	-9.55322	8.94e-10
Ajap1	218.414	-9.54815	4.77e-19
Slc6a13	86.3102	-9.53634	1.05e-09
Krt20	86.3581	-9.53532	1.06e-09
St18	85.0082	-9.52321	1.09e-09
Fgf9	214.195	-9.52127	6.46e-19
Myct1	84.0274	-9.50744	1.19e-09
Hoxb8	849.516	-9.49608	6.92e-61
Slc27a6	82.3309	-9.48441	1.34e-09
Arhgap6	333.73	-9.47922	8.54e-28
Zim1	8052.22	-9.47753	2.9e-144
Ifi203	81.9012	-9.45435	1.79e-09
Lin7a	80.0575	-9.44823	1.65e-09
Gm15050	319.486	-9.4174	2.33e-27
Cyp26a1	1040.94	-9.40974	7.37e-75
Mef2c	673.465	-9.40205	1.6e-51
Ptn	3869.78	-9.39955	1.12e-224
Nr2f1	1987.47	-9.39816	1.24e-131
Alx4	669.836	-9.39534	1.46e-52
Hoxa6	76.3605	-9.39329	2.16e-09
Rspo4	76.1831	-9.38082	2.42e-09
Igf2os	1015.19	-9.37786	3.82e-75
Gbp2	313.243	-9.37663	1.96e-26
Fabp4	76.568	-9.37475	2.66e-09
Lgr5	188.756	-9.34854	3.57e-18
Col6a2	646.318	-9.34658	8.74e-52
Tfap2b	73.6224	-9.34639	2.79e-09
Airn	301.939	-9.34104	8.2e-27
Gria2	73.1659	-9.33948	2.88e-09
Myo16	73.2449	-9.33819	2.93e-09
Wnt1	74.0887	-9.32813	3.52e-09
Unc5a	1203.94	-9.3215	9.59e-76
Cnrip1	71.5458	-9.31063	3.36e-09
Gm10830	71.378	-9.30931	3.36e-09
Calcrl	297.087	-9.30889	2.54e-26
Enpep	71.3776	-9.30851	3.39e-09
Edil3	1411.11	-9.30308	6.38e-95
Alpk2	181.689	-9.29814	5.31e-18
Phf24	289.39	-9.28243	1.75e-26
Dok5	69.6957	-9.2741	4.17e-09
Foxd2	287.952	-9.27317	1.73e-26
Foxl1	178.726	-9.27147	8.56e-18
Pcdh12	179.155	-9.26924	8.47e-18
Ptprb	286.306	-9.26795	1.95e-26
2900018N21Rik	69.095	-9.26561	4.27e-09
Adgra2	3204.32	-9.26271	7.4e-179
Jpx	67.1641	-9.23252	5.03e-09
Klhl6	171.985	-9.22187	1.2e-17
Megf10	171.343	-9.21361	1.2e-17
Epha3	275.616	-9.21249	6.49e-26
4930523C07Rik	273.355	-9.19935	5.4e-26
Chsy3	65.2575	-9.19539	6.16e-09
Stra6	1516.06	-9.19527	3.32e-111
Aatk	168.496	-9.18803	1.67e-17
Col8a2	678.422	-9.18154	1e-57
Adamts16	64.3517	-9.17451	6.92e-09
Lhx3	169.735	-9.17153	5.29e-17
Ppp2r2b	166.616	-9.16983	2.23e-17
Hes5	64.2164	-9.16485	7.56e-09
A830082K12Rik	470.235	-9.16394	4.54e-42
Otp	63.8073	-9.15704	7.91e-09
Chrna3	466.954	-9.1562	2.47e-41
Foxc2	974.338	-9.15102	5.34e-73
Igfbp5	32907.6	-9.12467	2.22e-253
Fbn2	4987.16	-9.1215	2.18e-73
Haglr	257.479	-9.11408	2.29e-25
C130012C08Rik	60.8259	-9.09857	1.06e-08
Gm45714	61.421	-9.09645	1.14e-08
Doc2b	252.04	-9.08522	5.67e-25
Tnnt3	59.7033	-9.0834	1.09e-08
Pcdh17	346.225	-9.0816	4.6e-33
Tecrl	60.3892	-9.07901	1.22e-08
Gbp2b	251.248	-9.06882	1.33e-24
Alcam	7359.76	-9.06702	6.74e-194
Bmp5	58.8884	-9.06571	1.2e-08
Rhobtb1	623.965	-9.06077	1.86e-56
Tacr3	58.1294	-9.05082	1.28e-08
Tspan11	529.268	-9.04661	4.35e-43
Sh3tc2	151.598	-9.04483	8.09e-17
Nrxn3	151.052	-9.04093	8.29e-17
Syt1	57.606	-9.03564	1.42e-08
Col1a1	5546.07	-9.03497	4.38e-238
Rfx6	150.304	-9.03308	9.16e-17
Clec9a	57.3546	-9.03057	1.45e-08
Nr2f2	7107.57	-9.02467	0
Kcnj11	57.0308	-9.02382	1.5e-08
Itga2	57.2784	-9.02081	1.57e-08
Edn3	57.1521	-9.01989	1.57e-08
Gja5	148.03	-9.01647	8.47e-17
Slc6a17	56.5776	-9.0128	1.58e-08
Gabra3	147.212	-9.00539	1.15e-16
Sel1l3	611.915	-9.00495	3.78e-51
A230057D06Rik	55.6678	-8.99479	1.71e-08
Pcdhb20	145.447	-8.9785	2.43e-16
Slc16a2	142.599	-8.96716	1.3e-16
Slc8a1	141.686	-8.95807	1.44e-16
AV026068	53.8676	-8.95475	2.09e-08
Prss23	228.198	-8.951	1.74e-24
Ccdc80	399.905	-8.93643	4.01e-39
Robo4	223.768	-8.92374	2.53e-24
Heyl	393.787	-8.91894	4.93e-39
Adcy8	51.9422	-8.90781	2.64e-08
Dll4	394.025	-8.90052	1.06e-38
Gm266	135.67	-8.89965	2.28e-16
Twist2	51.4366	-8.89565	2.8e-08
P3h2	135.826	-8.88498	5.94e-16
Fibin	50.9169	-8.88163	3.01e-08
Sema6d	792.019	-8.87144	7.55e-71
Sowahd	132.769	-8.86655	3.83e-16
Rgs5	384.599	-8.86175	5.93e-38
Ctso	131.949	-8.85693	3.24e-16
Tnr	49.8111	-8.85582	3.41e-08
3110035E14Rik	49.9669	-8.84968	3.69e-08
Wnt2	50.1144	-8.8465	3.81e-08
Gprin1	131.067	-8.84607	5.1e-16
Pcdhb21	131.039	-8.8426	6e-16
Slc1a2	211.532	-8.83745	2.44e-23
Shank2	365.061	-8.81375	1.21e-38
Kcnc1	48.5031	-8.8079	4.6e-08
Gm15663	47.9178	-8.80265	4.48e-08
Gm21955	47.6663	-8.8012	4.41e-08
Mrc2	2205.83	-8.80011	3.25e-159
C230034O21Rik	47.8323	-8.79983	4.58e-08
Tmem176b	919.314	-8.792	8e-75
Islr	830.066	-8.78949	1.83e-77
Tmem26	47.4645	-8.78478	5.02e-08
Stmn4	47.1087	-8.78365	4.88e-08
Hsd11b2	591.743	-8.78354	5.54e-55
Cldn11	126.493	-8.78317	1.14e-15
Postn	203.267	-8.78152	2.53e-23
Capn6	5145.77	-8.76182	0
Filip1	46.2717	-8.76027	5.49e-08
Add2	274.562	-8.75696	6.89e-31
Ecel1	1188.75	-8.75552	1.72e-101
Dpep1	45.5843	-8.74621	5.75e-08
Gm29430	45.6082	-8.74007	6.04e-08
Col4a5	1471.25	-8.73697	8.81e-129
Lhx1os	120.058	-8.72965	1.19e-15
Masp1	194.009	-8.72311	4.87e-23
Col9a1	119.474	-8.7194	1.57e-15
Ccm2l	45.0474	-8.71922	6.83e-08
Fli1	118.457	-8.71459	1.22e-15
4933431K23Rik	44.5752	-8.71306	6.85e-08
Mcoln3	44.0984	-8.70128	7.23e-08
Wnt9a	702.595	-8.69529	1.54e-63
Ctla2a	43.8454	-8.69441	7.45e-08
Zfp804a	43.8093	-8.68583	7.97e-08
Tnxb	262.923	-8.68449	6.96e-29
Zfhx4	2422.73	-8.68425	1.29e-150
Lrrc4b	261.133	-8.67902	2.38e-29
Fam205c	43.2979	-8.67815	8.08e-08
Hoxb4	1788.2	-8.67765	1e-152
Robo3	554.893	-8.67334	3.52e-54
Plat	2128.69	-8.67297	1.05e-178
Timp2	1052.53	-8.66935	8.37e-96
Col12a1	403.826	-8.66642	6.26e-43
Lama2	686.104	-8.66082	1.31e-70
Pax7	188.674	-8.66015	7.12e-22
Lrat	332.145	-8.65786	4.21e-33
Chrdl1	114.23	-8.65648	3.16e-15
Gm16574	42.7071	-8.65633	9.09e-08
Adarb2	42.4689	-8.65463	8.98e-08
Zfp503	1184.44	-8.65453	4.46e-107
Irx3	332.106	-8.65316	1.2e-34
Cxcl13	42.273	-8.65199	8.95e-08
C1qtnf1	114.122	-8.65087	3.93e-15
Col15a1	187.635	-8.65035	3.34e-21
Galntl6	41.9637	-8.6436	9.28e-08
Eya4	113.499	-8.64184	3.18e-15
Gm14964	42.0483	-8.64017	9.61e-08
Scrt1	112.874	-8.63906	3.98e-15
Asic4	461.893	-8.63417	1.12e-50
Col4a6	459.59	-8.62912	1.86e-50
Col6a6	41.6356	-8.61751	1.12e-07
Tnc	456.994	-8.61347	9.43e-50
Sox9	803.278	-8.61195	2.43e-82
Gm26507	41.0262	-8.60885	1.11e-07
Pcdhb15	40.8846	-8.60199	1.16e-07
Rorb	40.7457	-8.60113	1.16e-07
Pantr1	108.473	-8.58941	3.57e-15
Cecr6	39.8922	-8.58014	1.25e-07
Lhcgr	40.4694	-8.56672	1.5e-07
Cdh6	305.636	-8.55812	2.28e-35
Ppp1r3d	39.4086	-8.55629	1.45e-07
Hic1	1173.35	-8.55546	2.27e-110
Acta2	636.729	-8.55285	3.06e-63
6030408B16Rik	105.294	-8.55192	5.49e-15
Zfp618	2254.41	-8.54542	5.36e-116
Pxdn	6993.1	-8.54104	3.38e-247
Klhl4	104.847	-8.53998	5.85e-15
Cntfr	1605.94	-8.52965	2.24e-146
Irx1	104.046	-8.52836	9.56e-15
Stc1	299.21	-8.52441	1.85e-34
Cyp4b1	37.8838	-8.51371	1.7e-07
Ascl1	166.829	-8.51204	7.73e-22
Irf2	227.306	-8.48999	7.64e-29
Xkr7	37.175	-8.48841	1.93e-07
Klhl14	36.9497	-8.48088	2e-07
Gm17396	37.2609	-8.47878	2.09e-07
Itgax	37.0408	-8.47823	2.04e-07
Mir483	36.8119	-8.47544	2.04e-07
Tceal3	36.9237	-8.47004	2.17e-07
Gm43719	36.857	-8.46692	2.2e-07
Plcl1	36.6112	-8.46001	2.26e-07
Flt1	1088.31	-8.45587	1.19e-107
Kcne3	99.0609	-8.45449	2.35e-14
Lmo3	98.4264	-8.45291	1.76e-14
Iglon5	345.854	-8.45276	2.55e-41
Cnr1	97.3477	-8.44592	1.34e-14
Hlx	404.95	-8.44248	6.23e-48
Gm26645	35.6993	-8.44084	2.35e-07
Grik2	36.1723	-8.43961	2.54e-07
A330076H08Rik	35.5095	-8.4312	2.48e-07
Csn3	35.6004	-8.42915	2.55e-07
Cxcl15	35.4189	-8.42896	2.5e-07
Pcdh9	35.1654	-8.41727	2.68e-07
Ebf3	155.688	-8.41466	2.99e-21
Ppp1r17	35.029	-8.41059	2.78e-07
Adamts19	273.724	-8.40641	5.18e-35
Tspan18	807.263	-8.397	7.29e-90
Gucy1b3	451.754	-8.39646	4.06e-53
Pcdhb19	215.297	-8.39532	7.08e-27
Cntn1	152.381	-8.38008	8.04e-21
Adamtsl3	157.25	-8.37901	1.1e-18
Plek	33.9511	-8.37806	3.13e-07
Sdk2	2873.69	-8.37201	1.88e-191
Slc2a10	33.9893	-8.37083	3.34e-07
Ghr	1393.74	-8.37025	1.65e-114
Adora1	33.501	-8.36055	3.38e-07
Sema3d	612.547	-8.35917	3.05e-68
Prom2	33.8793	-8.35637	3.67e-07
RMST_1	33.6129	-8.35602	3.56e-07
Rgs4	33.4351	-8.35512	3.49e-07
Rxrg	33.6792	-8.34603	3.9e-07
Dhrs3	3557.42	-8.33827	2.47e-244
Neto1	33.3523	-8.32736	4.32e-07
Igf1	428.644	-8.32635	3.75e-53
Cd36	32.6696	-8.3256	3.98e-07
Dlx3	32.5742	-8.32449	3.99e-07
Upk1b	32.6021	-8.32282	4.02e-07
Glra1	32.5854	-8.32255	4.07e-07
Gm29374	32.4801	-8.3222	4e-07
Kcnmb2	201.541	-8.32151	1.04e-27
Mycbpap	32.4133	-8.32003	4.04e-07
Epn3	32.3812	-8.31975	4.02e-07
Tmem176a	592.231	-8.30628	8.3e-67
Gfra1	977.035	-8.29621	1.14e-93
Gm45257	32.0541	-8.29445	4.72e-07
Nrp1	967.271	-8.28968	2.79e-105
Adamtsl2	31.6449	-8.2809	4.97e-07
Car14	1019.81	-8.27864	3.34e-108
Enpp2	88.5355	-8.2775	2.68e-13
Plppr5	31.5389	-8.27564	5.05e-07
Piezo2	468.443	-8.26995	4.03e-56
Angpt1	465.766	-8.26925	1.37e-58
Otof	85.4336	-8.25947	8.52e-14
9130410C08Rik	31.1653	-8.25784	5.52e-07
Tgfb2	3784.3	-8.25615	1.18e-267
Kcnq5	246.826	-8.25284	1.31e-33
Clec1a	30.5623	-8.24335	5.66e-07
Unc79	30.4013	-8.2402	5.72e-07
Nxph2	30.6661	-8.21559	7.17e-07
Gng11	135.053	-8.21224	1.65e-20
Ntng1	30.3362	-8.20807	7.25e-07
Dkk2	29.4922	-8.19826	6.94e-07
Rarres2	29.2356	-8.18915	7.19e-07
Gm29100	29.5157	-8.18788	7.46e-07
Ets1	1913.7	-8.18612	2.03e-135
Gm44862	29.0671	-8.18378	7.29e-07
Olig2	29.5767	-8.18371	7.82e-07
Cxxc4	489.909	-8.18344	1.85e-62
Hand2	183.365	-8.17257	1.66e-26
Lrfn2	28.8174	-8.16062	8.31e-07
Cacna1g	887.582	-8.15978	3.45e-104
Krt9	28.5463	-8.14739	8.83e-07
Gm13652	27.9393	-8.13509	8.91e-07
2610316D01Rik	27.8278	-8.12662	9.37e-07
Lilr4b	27.6589	-8.12033	9.54e-07
Parp8	269.548	-8.10155	1.45e-38
Fgfr3	607.69	-8.09969	2.13e-70
Iqsec3	27.1849	-8.09629	1.07e-06
Shisa6	27.072	-8.09563	1.06e-06
Scube1	1095.68	-8.09459	2.08e-122
Gimap4	27.1452	-8.09229	1.09e-06
4833422C13Rik	26.8436	-8.0835	1.11e-06
Gm14424	26.9743	-8.08183	1.15e-06
A430106G13Rik	26.8927	-8.07976	1.15e-06
Gm6089	26.6018	-8.07232	1.16e-06
Cldn8	26.4968	-8.06733	1.19e-06
Rcsd1	1303.85	-8.06135	1.32e-144
Erg	214.291	-8.05489	8.46e-32
Lilrb4a	26.3921	-8.05001	1.34e-06
Egr3	26.0229	-8.04375	1.33e-06
BC030500	25.8641	-8.03899	1.33e-06
Prdm13	72.9959	-8.03521	8.21e-13
Gdnf	25.6396	-8.02806	1.39e-06
Cygb	447.55	-8.02214	1.78e-10
Gdf6	255.999	-8.0219	5.01e-35
Sst	72.0789	-8.02105	5.36e-13
Fzd1	1076.5	-8.01991	4.43e-126
Ebf4	804.937	-8.01779	1.09e-98
Neurod4	71.466	-8.01751	4.39e-13
Gm43050	25.4989	-8.01335	1.51e-06
Atoh8	116.456	-8.00862	2.17e-19
Dcc	162.34	-8.00288	1.29e-24
Myl3	25.3798	-8.00184	1.61e-06
Trim9	160.563	-7.99709	7.18e-25
Foxa1	251.073	-7.99121	1.74e-35
Zmiz1os1	25.4322	-7.98637	1.81e-06
Rgs8	159.05	-7.98469	6.17e-25
Foxb1	69.9719	-7.98455	9.21e-13
Enpp1	204.047	-7.9841	4.03e-31
Hba-a1	25.2055	-7.98367	1.81e-06
Cdk14	692.629	-7.97938	1.33e-88
Hoxd1	113.607	-7.97518	2.84e-19
Igfbp4	9270.58	-7.96934	0
Adm	421.179	-7.96755	4.68e-56
Asic2	68.4421	-7.96075	7.92e-13
Kcnk3	374.289	-7.95703	3.9e-52
Gm12473	24.2704	-7.95671	1.88e-06
Krt23	24.1091	-7.94447	2e-06
Pcdhb18	111.168	-7.93841	1.66e-18
Tmem215	23.9265	-7.93743	2.05e-06
Adgrl3	626.03	-7.92987	3.47e-79
Carmn	23.8271	-7.9286	2.15e-06
Allc	23.7547	-7.92854	2.13e-06
Iigp1	23.9394	-7.92764	2.21e-06
Tox2	109.769	-7.92446	1.3e-18
Gm15612	23.785	-7.92323	2.2e-06
Neurl3	585.146	-7.92313	9e-77
Kcnj8	109.667	-7.9225	1.48e-18
Gm13425	23.5749	-7.92167	2.18e-06
C1qtnf7	24.5457	-7.91824	2.58e-06
Vipr2	66.8295	-7.91584	1.27e-12
Gm7694	279.856	-7.91343	2.67e-42
Six3os1	65.9079	-7.90459	1.5e-12
Adra1b	23.6566	-7.90351	2.49e-06
Kcnb2	23.5388	-7.90338	2.45e-06
Cda	23.3252	-7.90088	2.39e-06
Gm28230	65.3615	-7.89993	1.28e-12
Gm44532	23.4583	-7.89939	2.5e-06
Pcdhb8	23.3212	-7.89398	2.53e-06
Prdm12	64.8475	-7.8899	1.36e-12
Ntsr1	23.0263	-7.88149	2.63e-06
Lrrn1	275.505	-7.87972	1.16e-39
Rab36	521.382	-7.87801	3.74e-70
Rgs17	105.273	-7.87279	1.11e-18
Prdm8	105.266	-7.8701	1.61e-18
4930426D05Rik	22.9405	-7.8697	2.83e-06
Kcnj5	22.6233	-7.86876	2.68e-06
Zfp36l1-ps	22.5424	-7.8654	2.73e-06
Sqor	22.5078	-7.86477	2.71e-06
P4ha3	62.9574	-7.85092	1.68e-12
1700021F13Rik	22.6398	-7.8494	3.08e-06
Igfbp6	187.919	-7.84897	3.28e-29
Ntng2	270.088	-7.84522	4.33e-38
Pcdhb22	264.569	-7.83165	3.8e-40
Ifitm10	62.2888	-7.82286	3.47e-12
Lsamp	21.507	-7.81087	3.34e-06
Dchs2	100.853	-7.80716	5.05e-18
Loxl2	2714.38	-7.79582	1.93e-156
Flnc	8007.43	-7.7945	9.86e-157
Muc16	102.648	-7.78766	1.07e-16
Sbk3	21.3598	-7.78676	3.83e-06
Kif12	21.1559	-7.78633	3.71e-06
Angpt4	21.1031	-7.78627	3.68e-06
Colec11	61.018	-7.78302	4.46e-12
Sned1	3339.08	-7.7752	3.58e-166
Gm16141	21.3605	-7.77519	4.17e-06
Gata5os	21.3811	-7.77413	4.19e-06
Ntf3	137.337	-7.76844	2.72e-23
Serpina3g	59.2427	-7.76823	3.12e-12
Otogl	60.0354	-7.76701	4.1e-12
C130023A14Rik	20.6535	-7.7602	4.07e-06
Maml3	665.042	-7.75328	7.25e-90
Bgn	174.122	-7.75068	1.08e-28
Ctnna2	135.325	-7.74845	3.06e-23
Cdh22	58.12	-7.73886	4.53e-12
Vit	58.4296	-7.73449	4.97e-12
Tgfb1i1	506.853	-7.73019	6.6e-74
Pik3cg	20.3683	-7.72779	4.82e-06
C230057A21Rik	20.2117	-7.72609	4.76e-06
Slc25a21	20.1443	-7.72372	4.74e-06
Fmo2	20.0147	-7.72004	4.77e-06
Fgf14	20.0317	-7.71265	5e-06
8430419K02Rik	56.4862	-7.70308	5.11e-12
1700025A08Rik	19.7303	-7.70035	5.17e-06
Cplx2	1014.64	-7.69835	7.59e-133
Aff2	93.7265	-7.698	3.58e-17
5031434O11Rik	56.4358	-7.69763	6.42e-12
Prdm6	166.032	-7.69433	3.69e-29
Agtr1a	56.2459	-7.69167	7.4e-12
Pcdh11x	19.5195	-7.6906	5.33e-06
Krt14	55.7116	-7.68116	6.57e-12
Slc24a3	129.767	-7.68088	1.01e-22
Gas1	3226.79	-7.68	1.67e-290
Npr2	595.724	-7.6762	1.27e-84
Prrx2	459.8	-7.67563	2.03e-64
Rbm46	345.811	-7.67206	1.12e-51
Ttr	19.1543	-7.66742	5.83e-06
Cacna1i	163.337	-7.66508	4.17e-27
Npbwr1	19.0557	-7.66049	5.98e-06
Aqp1	128.2	-7.65945	7.69e-22
Lamp5	19.4732	-7.65918	6.54e-06
A730035I17Rik	18.9998	-7.65741	6.06e-06
C130026L21Rik	19.0312	-7.65448	6.16e-06
Fabp7	54.9912	-7.65197	1.22e-11
Moxd1	229.704	-7.63231	3.16e-37
Prkg1	123.495	-7.63115	4.99e-23
Pcdh20	18.5956	-7.62752	6.83e-06
Pth1r	688.152	-7.62741	5e-90
Gm37606	18.7652	-7.6267	7.12e-06
Fam155a	18.5007	-7.6191	7.08e-06
Gdap1l1	88.0865	-7.61838	1.93e-17
Mecom	365.06	-7.61773	2.01e-59
Zfp521	1032.79	-7.61626	1.08e-125
Col24a1	87.6321	-7.6133	2.62e-17
Mmrn1	52.7956	-7.60826	1.17e-11
Rgl3	156.151	-7.60761	2.06e-28
Scn5a	189.178	-7.5978	8.99e-34
Gm20696	18.0795	-7.59196	7.79e-06
Arap3	530.859	-7.59168	1.39e-12
Zeb2	630.519	-7.59051	8.65e-80
Arhgap31	494.005	-7.57803	3.12e-68
Sntg2	17.9002	-7.57498	8.42e-06
Barx1	155.221	-7.57447	3.43e-25
Hoxc5	3732.51	-7.56956	8.6e-196
Gal	118.965	-7.565	2.66e-21
Jakmip2	50.9658	-7.55778	1.84e-11
Frzb	83.9596	-7.55725	3.47e-17
Tbx2	972.2	-7.54769	3.84e-117
Myocd	17.5259	-7.52941	1.06e-05
Oprl1	182.402	-7.52741	1.15e-29
Ly6h	149.822	-7.52229	1.18e-25
Gtf2a1l	17.2091	-7.52116	1.04e-05
Adora2a	146.146	-7.51571	2.11e-27
Msx3	310.435	-7.51058	1.11e-48
Gm34294	17.4115	-7.50858	1.17e-05
CT009754.5	16.8716	-7.50695	1.07e-05
Prkcb	146.037	-7.50116	6.4e-27
Pax2	112.354	-7.49376	3.01e-22
Gm45572	17.2026	-7.48994	1.26e-05
9030622O22Rik	16.6363	-7.48919	1.14e-05
Bcl11a	824.096	-7.48805	3.88e-83
Gm11266	16.8016	-7.48671	1.19e-05
Lcp2	16.4786	-7.47944	1.18e-05
Ppargc1a	16.51	-7.47814	1.2e-05
Vstm2b	80.1631	-7.47691	1.88e-16
Adgrf5	581.835	-7.47645	4.11e-89
Stk32b	204.644	-7.47442	7.73e-37
Pgf	824.523	-7.47415	4.98e-95
Mpped1	47.9297	-7.47141	2.66e-11
Amer2	142.24	-7.47009	1.13e-26
Gm26908	16.4573	-7.46752	1.26e-05
Ccdc42	16.3728	-7.46562	1.26e-05
A330008L17Rik	16.3245	-7.46528	1.26e-05
Prss12	111.498	-7.46514	5.9e-20
Plxnd1	3206.43	-7.46232	1.25e-262
Pcdhb6	16.2115	-7.45675	1.29e-05
Plscr4	16.3588	-7.4518	1.36e-05
Nkx6-1	109.032	-7.45019	6.07e-22
Grem2	16.4114	-7.44626	1.44e-05
Foxc1	262.439	-7.44541	9.05e-46
Alx3	107.289	-7.42678	2.68e-21
B3gat1	46.5962	-7.42423	4.87e-11
Kcnj2	168.201	-7.42116	2.85e-31
Nts	16.9333	-7.41644	1.88e-05
Zic4	15.7449	-7.41628	1.51e-05
Ptgir	15.7839	-7.41542	1.53e-05
Pcdhb11	77.2911	-7.41531	2.52e-15
A230065H16Rik	16.1931	-7.41371	1.67e-05
Gm44863	75.4245	-7.40701	1.93e-16
Cnih3	15.5269	-7.4065	1.53e-05
Gucy2f	15.7373	-7.4032	1.62e-05
6530402F18Rik	105.328	-7.4001	6.4e-21
AL844586.1	15.8106	-7.39904	1.69e-05
Alpk1	135.061	-7.39778	6.97e-27
Gpm6a	75.0901	-7.39087	3.17e-16
Gda	15.3407	-7.38939	1.64e-05
Ephb2	7464.46	-7.38313	0
Sla	15.3133	-7.38261	1.7e-05
Dgkk	166.839	-7.38249	2.53e-27
Slc7a14	15.2107	-7.37906	1.7e-05
4930444P10Rik	15.2458	-7.379	1.71e-05
Hoxd3os1	103.491	-7.376	1.85e-21
Gm15328	15.3649	-7.37299	1.81e-05
Prkd1	366.072	-7.36973	9.58e-64
Emx2os	44.4221	-7.3621	6.87e-11
Ano1	674.781	-7.34876	2.06e-105
Gm38534	14.7719	-7.34346	1.93e-05
Lhfp	703.833	-7.33707	1.69e-101
Gm12394	14.8101	-7.33476	2.05e-05
Ifi202b	14.7365	-7.33284	2.04e-05
CT009733.2	14.642	-7.33136	2.02e-05
Actc1	43.7141	-7.32788	1.88e-10
Bean1	14.6838	-7.3267	2.09e-05
G630016G05Rik	156.416	-7.32494	8.69e-31
4921504A21Rik	14.5442	-7.32181	2.1e-05
Slitrk2	70.9628	-7.32096	4.83e-16
Gm5067	14.8134	-7.31991	2.24e-05
Daam2	834.152	-7.3198	1.6e-127
Pcdh10	70.7704	-7.31691	5.52e-16
Nkain2	42.6945	-7.31516	1.11e-10
Opcml	70.647	-7.31504	4.97e-16
Adgb	14.4456	-7.31404	2.17e-05
Pde4b	857.821	-7.31374	2.45e-114
Blk	14.393	-7.31372	2.14e-05
Pdgfra	2483.96	-7.31316	6.95e-124
Ptprq	42.4015	-7.30428	1.13e-10
Pcdhb16	125.886	-7.30213	1.65e-25
CT009696.4	14.428	-7.30118	2.3e-05
Sorcs1	14.2558	-7.30117	2.23e-05
Samsn1	42.2084	-7.29888	1.14e-10
Npas3	97.8706	-7.29779	5.43e-21
Pou3f4	153.99	-7.29741	1.92e-29
Sstr4	14.07	-7.28546	2.36e-05
Sspn	42.0612	-7.28439	1.84e-10
Loxl1	403.371	-7.28439	5.59e-64
Gm42463	14.1616	-7.28386	2.44e-05
Tnfrsf11b	14.066	-7.27636	2.47e-05
Spock3	68.7821	-7.27622	1.05e-15
Mical2	369.04	-7.27498	3.03e-63
Gm4524	13.9927	-7.2744	2.47e-05
Gm6556	41.3773	-7.27407	1.26e-10
Gcg	14.3182	-7.27114	2.7e-05
Cntn4	13.9115	-7.26405	2.59e-05
Fam19a1	14.3042	-7.26328	2.8e-05
Dcn	13.8451	-7.26157	2.6e-05
Tie1	712.455	-7.25551	1.38e-107
Gm19744	121.915	-7.25507	1.02e-25
Myrip	13.8386	-7.25334	2.73e-05
Shh	121.586	-7.24997	1.44e-25
Pard3b	255.072	-7.24834	9.11e-46
Ntn4	67.3257	-7.24683	1.08e-15
Pcdhb5	40.607	-7.24303	1.95e-10
Cstad	13.7989	-7.24223	2.85e-05
Gm10421	13.677	-7.23565	2.9e-05
Bmp10	67.8706	-7.2356	4.41e-15
Fndc5	574.541	-7.235	2.88e-96
Gm44275	13.5149	-7.23427	2.82e-05
Cpm	674.997	-7.22346	2.13e-108
Ltbp3	829.822	-7.22343	5.41e-121
Mafb	356.275	-7.22098	2.92e-65
Gm11770	13.4204	-7.2182	3.03e-05
Fras1	4746.71	-7.21076	4.28e-81
Colec12	1734.5	-7.20815	2.26e-205
Adam12	379.72	-7.20763	7.86e-51
Pxdc1	66.5249	-7.20695	2.83e-15
Fam92b	13.2201	-7.2068	3.11e-05
Gm3257	13.315	-7.20219	3.24e-05
Col25a1	91.1085	-7.20096	2.58e-20
Cldn1	13.2514	-7.20075	3.26e-05
Gm14426	13.3435	-7.20003	3.32e-05
Ush1g	13.1536	-7.19866	3.22e-05
Bcas3os2	13.2301	-7.19686	3.3e-05
Gm14204	13.2373	-7.19566	3.35e-05
Nckap5	116.387	-7.19383	3.35e-25
Arhgap25	39.2841	-7.18847	2.46e-10
Gnao1	348.082	-7.18751	1.62e-64
Scg3	64.432	-7.18506	2.32e-15
Nlgn1	12.9674	-7.18439	3.36e-05
Kel	12.9642	-7.17652	3.51e-05
Lamc3	141.609	-7.17568	3.37e-29
Gm13187	12.8339	-7.17218	3.5e-05
Pogk	1721	-7.17206	4.74e-116
Calcr	167.414	-7.16515	1.08e-30
Npy2r	12.7916	-7.1648	3.62e-05
Slitrk1	12.9667	-7.16477	3.73e-05
Gm15684	12.7844	-7.16174	3.65e-05
Gm2670	12.7249	-7.16054	3.64e-05
Pdlim3	167.266	-7.1553	1.08e-31
Aqp5	190.587	-7.15391	2.77e-38
Kcnk16	12.8754	-7.1533	3.92e-05
Zfr2	562.359	-7.14452	1.73e-80
Smpx	12.613	-7.14423	3.91e-05
Cysltr1	37.9836	-7.14265	5.21e-10
Lmcd1	62.6642	-7.14119	2.81e-15
Samd14	757.988	-7.13739	3.42e-122
Gm45527	12.5463	-7.13584	4.03e-05
Gria1	12.5639	-7.13513	4.08e-05
Cacna1d	137.218	-7.13423	2.84e-27
Syndig1l	12.5105	-7.13112	4.11e-05
Dlg2	37.3456	-7.13109	3.96e-10
Olfml2a	37.2039	-7.12908	3.67e-10
Irs4	186.025	-7.12821	1.68e-36
5330434G04Rik	12.381	-7.12768	4.07e-05
Reln	360.95	-7.12757	1.63e-56
Hivep3	210.714	-7.12729	3.69e-43
Speg	1490.04	-7.1268	3.77e-175
Clcf1	383.446	-7.12428	7.03e-72
Zfp641	61.538	-7.11953	4.52e-15
Aldh1a1	37.0205	-7.11897	4.32e-10
Sema3c	671.932	-7.11761	6.76e-97
Tmem200b	355.319	-7.11418	1.12e-62
Ccnd2	7651.58	-7.11326	5.05e-106
Gm44946	12.3138	-7.11258	4.34e-05
Lrrc8c	378.627	-7.11006	4.86e-70
Gm35842	12.3734	-7.10883	4.48e-05
Acss3	85.5115	-7.107	6.32e-20
Wnt5a	569.715	-7.10664	1e-96
Ripor3	110.104	-7.10064	2.15e-22
Zcchc5	12.1734	-7.09945	4.52e-05
Slitrk6	12.0857	-7.0947	4.57e-05
Cbfa2t3	133.389	-7.0939	3.03e-28
Dbn1	3911.97	-7.09205	0
Gata4	6014.35	-7.09088	0
Rspo2	109.814	-7.08439	7.04e-23
Gm42901	12.0648	-7.08363	4.81e-05
Nfia	1191.31	-7.08096	5.55e-143
Ms4a4d	11.9313	-7.07973	4.8e-05
Gm16617	11.9067	-7.07731	4.84e-05
Slc6a4	12.0572	-7.06891	5.22e-05
CT010478.1	11.8227	-7.06735	5e-05
Serpina3b	12.1637	-7.0653	5.46e-05
Mfap4	1192.11	-7.06425	1.41e-155
Crispld2	1217.46	-7.0581	7.92e-160
Gpm6b	176.215	-7.05725	1.22e-36
Trpm2	11.7808	-7.05646	5.31e-05
Pparg	82.91	-7.05421	2.9e-18
Lgi4	11.8684	-7.05033	5.61e-05
Carmil3	784.715	-7.04869	1.21e-112
Gm28523	11.7309	-7.04825	5.47e-05
Gdf2	11.9377	-7.04796	5.72e-05
Meis1	2665.03	-7.04594	4.11e-237
Hbb-bh0	11.7985	-7.04449	5.65e-05
Aff3	1481.17	-7.04248	5.73e-185
Stbd1	245.532	-7.03883	4.16e-49
B630019K06Rik	35.0403	-7.03864	6.03e-10
Sparcl1	1812.47	-7.03864	1.01e-205
Syt6	34.9385	-7.03447	6e-10
Disp3	104.774	-7.03276	3.85e-23
A830011K09Rik	11.4293	-7.02766	5.71e-05
Jph2	83.2842	-7.02409	1.8e-17
Lrrtm1	34.3473	-7.02169	6.84e-10
Gm2415	57.4912	-7.01888	2.2e-14
Trim30a	11.4679	-7.0156	6.09e-05
Lrrc52	11.443	-7.01536	6.12e-05
AC156832.3	11.303	-7.01521	5.92e-05
Fmo6	11.303	-7.01521	5.92e-05
Samd4	355.843	-7.01326	3.16e-69
Nkain3	34.1755	-7.01181	8.39e-10
Gprc6a	11.2957	-7.01155	6.03e-05
Actl6b	11.4191	-7.00775	6.39e-05
Ncald	194.141	-7.00696	7.03e-41
Il1rapl1	11.3867	-7.00598	6.32e-05
Dpysl4	563.008	-7.00593	1.05e-91
Tgm7	11.5866	-7.00027	6.85e-05
Pantr2	11.2116	-6.9992	6.35e-05
Ube2ql1	56.3598	-6.99293	2.89e-14
Gm11650	11.1727	-6.99214	6.5e-05
Kcnk10	11.247	-6.9818	7.06e-05
Mid2	145.407	-6.98146	1.37e-31
Bmp1	1443.83	-6.97924	3.15e-182
Gm26953	11.138	-6.97856	7e-05
Gng8	100.58	-6.9774	9.72e-24
Smoc2	79.0978	-6.97255	3.77e-18
Crp	11.0013	-6.97247	6.94e-05
Tmprss2	167.192	-6.97199	2.1e-36
Trpc3	55.9932	-6.9706	2.27e-14
Lypd1	10.9096	-6.96774	6.94e-05
D430019H16Rik	966.206	-6.96761	6.84e-117
Gm44415	10.906	-6.96695	6.97e-05
Gm43128	10.941	-6.96575	7.06e-05
Gab2	430.37	-6.96338	1.44e-79
Gm15688	10.8323	-6.96219	7.06e-05
Oprk1	54.7771	-6.95898	1.88e-14
Gm27538	10.8601	-6.9548	7.38e-05
Zfp608	752.266	-6.95245	9e-120
Sorbs2	98.98	-6.95219	2.19e-23
Ndst4	10.9056	-6.94939	7.66e-05
4930578G10Rik	10.8006	-6.94933	7.45e-05
Rhbdl3	456.909	-6.9486	1.67e-72
4921523L03Rik	10.6638	-6.94244	7.54e-05
Hsd3b6	10.7309	-6.9424	7.69e-05
Fam19a2	10.6497	-6.93917	7.65e-05
Ces1d	10.7407	-6.93736	7.85e-05
Tcaf1	2483.23	-6.93562	7.29e-270
Ptchd1	10.8879	-6.93533	8.22e-05
Gm23833	10.7801	-6.93181	8.15e-05
Prr16	32.2122	-6.93171	1.26e-09
Cldn23	10.5725	-6.93105	7.8e-05
B230323A14Rik	10.6818	-6.92942	8.16e-05
Dmrtc1a	10.6425	-6.92783	8.11e-05
Sprr1a	10.8927	-6.92696	8.6e-05
Synpo	546.734	-6.92214	1.58e-92
Cd248	998.554	-6.92124	1.4e-148
Slc18a3	10.7172	-6.91691	8.76e-05
Dpf3	180.915	-6.91524	9.04e-39
Npas4	10.4852	-6.91195	8.49e-05
Gm37074	10.4217	-6.91138	8.34e-05
Muc4	31.6732	-6.90898	1.51e-09
Kcne1l	10.422	-6.90292	8.8e-05
Ptgfr	10.4075	-6.90043	8.89e-05
Olfml2b	94.9819	-6.89954	1.83e-22
Nell2	200.985	-6.89802	1.45e-41
Col8a1	10.5508	-6.89305	9.49e-05
Nos1ap	115.144	-6.88608	1.66e-25
Frmd3	10.3754	-6.88589	9.46e-05
Gm16010	10.1759	-6.88488	9.08e-05
Gm38344	10.1618	-6.88204	9.19e-05
4932441J04Rik	10.436	-6.87634	0.000101639
Mmp2	3832.12	-6.87502	4.33e-222
Gm21816	10.4632	-6.87031	0.000103616
Drc1	10.0983	-6.86979	9.59e-05
Pcdhb17	154.989	-6.86852	8.23e-32
Pnmt	10.1824	-6.86648	9.92e-05
Gabra4	74.1242	-6.86038	9.41e-17
Kcna5	175.213	-6.85931	1.33e-37
Gm43488	10.0741	-6.8571	0.00010277
Cdkn1c	3609.77	-6.85448	1.43e-60
E230020D15Rik	50.8745	-6.85415	5.88e-14
Dclk1	482.429	-6.84861	3.58e-76
Onecut3	30.3265	-6.84858	2.22e-09
Gm27544	10.1787	-6.84766	0.000110003
D930028M14Rik	153.663	-6.84737	2.24e-34
Mgam	9.94019	-6.84663	0.000104051
Gm18782	9.86332	-6.84606	0.000102847
Gbp8	30.4922	-6.84503	2.18e-09
Shd	236.194	-6.83965	5.55e-46
Rxfp3	30.2323	-6.83886	3.1e-09
Duoxa2	9.76842	-6.8346	0.000106142
Gm45074	10.1401	-6.83165	0.000118339
Sox18	191.638	-6.82868	2.41e-42
Fignl2	957.237	-6.82852	1.85e-149
Dab2	1598.07	-6.81406	5.26e-196
Gm26801	9.57894	-6.81079	0.000114592
Hs3st2	9.81351	-6.80903	0.000122074
Fmod	30.1122	-6.80705	4.31e-09
Rgag4	326.577	-6.8065	5.76e-60
Tshz1	3982.12	-6.80612	5.02e-114
Thbs1	698.988	-6.80514	1.43e-106
Prox1	361.924	-6.80093	2.92e-54
Gm44414	9.50858	-6.79799	0.0001195
C130021I20Rik	69.1642	-6.79775	5.12e-18
Tg	49.0475	-6.79767	8.58e-14
Ildr2	735.933	-6.79665	6.75e-89
Wnt11	996.693	-6.79634	1.39e-130
Gm30648	9.47357	-6.79566	0.000120121
Pou3f2	671.869	-6.79091	6.14e-95
Tnfsf13b	167.263	-6.79044	5.38e-36
Zbtb7c	1751.88	-6.78997	8.1e-142
Col1a2	1641.3	-6.78608	3.6e-203
Irs1	776.892	-6.78376	9.41e-59
Hcn1	29.3793	-6.78238	6.46e-09
Gm44144	9.35085	-6.77505	0.000130209
Pcdhb13	9.5923	-6.77252	0.00013837
C130071C03Rik	494.487	-6.77173	1.03e-90
4930562F07Rik	9.28733	-6.77171	0.000129607
Plxnc1	553.343	-6.77095	1.08e-100
Podxl2	299.63	-6.76982	1.31e-63
Itih2	9.35374	-6.76593	0.000135199
Dlg4	1600.51	-6.76389	1.61e-219
Gm38708	9.2801	-6.76071	0.000136794
Lalba	9.16788	-6.75382	0.000137204
Adamts10	2004.11	-6.75295	5.28e-189
Scarf2	549.106	-6.7519	4.27e-78
Rspo3	105.913	-6.74844	5.87e-24
Gm31152	9.10833	-6.74812	0.000139571
Hpca	319.187	-6.74645	5.56e-61
Foxd2os	335.551	-6.74522	1.36e-67
Pde7b	28.041	-6.74043	4.47e-09
Chat	9.08017	-6.73932	0.000145031
9430053O09Rik	9.36165	-6.73859	0.000157004
Csf2rb	9.31915	-6.73753	0.000153508
Lrrc75b	46.5588	-6.72977	2.29e-13
Kcna1	27.7054	-6.72536	5.34e-09
Thbs4	27.9725	-6.72143	5.49e-09
Spata46	9.0033	-6.72081	0.00015643
Ppfia2	8.9257	-6.71947	0.000153806
Gm27308	9.00653	-6.71601	0.000160238
Pax3	178.122	-6.71444	3.64e-37
Pax6	617.905	-6.71148	1.09e-100
AC160114.2	27.455	-6.70569	6.82e-09
2810032G03Rik	8.8171	-6.70509	0.000160019
1810041L15Rik	342.524	-6.70464	3.73e-73
Cyp2d22	193.988	-6.70333	2.23e-44
Emilin2	397.732	-6.70232	1.13e-81
Sim2	9.30218	-6.69692	0.000187381
Gm1673	144.625	-6.69627	8.26e-25
1700071M16Rik	8.83479	-6.6956	0.000168217
Igfn1	8.75393	-6.69506	0.000166035
6030466F02Rik	27.3109	-6.69025	6.11e-09
Zfp467	394.927	-6.68995	4.17e-82
Tfec	8.72219	-6.68952	0.000167846
Mrgpre	100.49	-6.68755	1.66e-25
9430092D12Rik	8.75355	-6.68637	0.000173202
Rnasel	63.503	-6.68102	3.45e-17
AC091458.5	8.70484	-6.68049	0.000176441
Ermap	8.82391	-6.67583	0.000186094
Ifi203-ps	8.62363	-6.673	0.000178496
Pcdhb2	26.7739	-6.67295	8.42e-09
Gm29260	8.76477	-6.67115	0.000186675
Thsd7b	45.1909	-6.67054	6.87e-13
Sytl4	44.5802	-6.67044	3.26e-13
Drd4	26.7111	-6.6667	6.27e-09
A830052D11Rik	26.7256	-6.66283	7.05e-09
Zfp703	2304.92	-6.6621	4.31e-217
Mdga2	8.49048	-6.66127	0.000182203
Bicc1	1439.81	-6.65816	1.13e-125
Slc16a12	488.473	-6.65633	1.04e-88
Nrn1	61.9599	-6.65494	3.28e-17
Twist1	756.038	-6.65127	4.63e-119
Srpx	8.4901	-6.65009	0.000192341
Vtn	61.7422	-6.64971	3.1e-17
Kif1a	1101.26	-6.64954	2.59e-135
Car4	80.3517	-6.64805	3.14e-21
2810430I11Rik	8.45908	-6.64753	0.000193437
Prr33	62.2314	-6.64725	2.91e-17
Gm37608	26.2217	-6.64484	8.99e-09
Serpina3n	8.47602	-6.6425	0.000198895
AC159888.2	8.43054	-6.63787	0.000201469
Oit3	8.78966	-6.63771	0.000220887
Bcl11b	167.85	-6.63718	2.05e-39
Vcam1	25.9554	-6.63611	8.34e-09
Tmtc2	1112.75	-6.63029	8.48e-154
Kcna6	60.8138	-6.62991	3.7e-17
Tll2	8.28331	-6.62707	0.000204095
Gm37534	8.47929	-6.624	0.000215675
Nr1h5	8.24796	-6.62342	0.000204111
Selenon	1298.39	-6.62321	5.53e-196
Golga7b	8.22341	-6.62161	0.000204893
Gm27861	60.5455	-6.61922	7.57e-17
Dagla	355.782	-6.61897	1.91e-71
St6galnac5	77.8701	-6.61868	1.11e-20
Gm44812	25.7591	-6.61864	1.15e-08
Gm44154	8.28982	-6.61242	0.000217134
Gm26756	8.40931	-6.60904	0.0002264
G6pc2	8.18117	-6.60884	0.000215979
Zfp469	43.1245	-6.6087	8.49e-13
Slc7a10	8.35299	-6.6087	0.000224035
Pcdhb7	25.9481	-6.60634	1.38e-08
Rasgrp3	403.937	-6.60409	3.3e-81
Cyp4f15	43.184	-6.6036	7.29e-13
Gkn3	8.26242	-6.60354	0.000225119
Ltbp1	3729.8	-6.6009	7.84e-216
Gm37818	111.557	-6.5999	1.92e-27
BC006965	8.03032	-6.59238	0.000224219
Hoxaas3	257.507	-6.59158	4.91e-06
Irx3os	43.7752	-6.58494	5.14e-12
Adamts20	381.522	-6.58129	4.48e-80
Gm45278	8.06206	-6.57289	0.000249357
Gm36070	8.34967	-6.57143	0.000269618
2810405F15Rik	7.84085	-6.5618	0.000246615
Gm37132	7.92819	-6.56129	0.000251722
Pcdhb10	8.15624	-6.56123	0.000268297
Cped1	108.341	-6.55904	1.35e-27
Cxcl12	1749.21	-6.55798	9.78e-227
Gm15181	41.8126	-6.55574	2.19e-12
Gm32061	24.6042	-6.5504	1.4e-08
Cacna1c	389.365	-6.54781	7.7e-81
Disp2	41.0292	-6.54553	2.43e-12
8430408G22Rik	41.0988	-6.54502	3.03e-12
Arhgef9	419.938	-6.54363	6.77e-89
Pcdhb3	24.8034	-6.5423	2.08e-08
Csf1	500.36	-6.53617	1.67e-103
Tril	244.6	-6.53342	6.1e-46
Olfr1372-ps1	655.026	-6.53008	5.04e-86
Fbxo32	434.614	-6.52964	9.97e-67
Wisp1	1714.93	-6.52948	5.4e-103
Eif4e3	154.668	-6.52836	5.06e-39
Dpyd	24.0844	-6.52774	2.12e-08
Timp3	768.567	-6.52489	2.14e-110
Larp6	7.64742	-6.5247	0.00027587
Gm19391	7.65827	-6.52307	0.000278544
Grik1	7.66508	-6.52094	0.000284583
Has1	40.0417	-6.51816	1.68e-12
Cnr2	40.2239	-6.51724	3.06e-12
Tspan12	347.656	-6.51445	6.27e-75
Gm37891	7.57017	-6.51106	0.000289193
Gm30340	7.64053	-6.51066	0.000296682
Bace2	58.564	-6.50995	1.23e-13
Il15ra	7.53554	-6.50743	0.000291854
Vwa5b1	39.7575	-6.50389	2.13e-12
Hbb-bs	7.50019	-6.5011	0.00029512
6330403K07Rik	822.529	-6.50106	9.55e-83
Gm27715	7.52474	-6.50078	0.000297125
Lama4	600.72	-6.499	4.65e-106
Gm36988	7.44387	-6.49789	0.000296074
E130114P18Rik	7.80869	-6.49645	0.000329925
Trim62	759.911	-6.49242	1.35e-143
Lbx1	39.2975	-6.4872	3.89e-12
Ptf1a	7.40563	-6.48442	0.000312335
Fibcd1	39.0511	-6.48399	1.98e-12
Gm853	7.56367	-6.48373	0.000329361
Megf6	626.843	-6.48331	3e-120
Vsir	232.244	-6.47904	2.2e-52
Pnoc	23.3592	-6.47718	3.67e-08
4930412O13Rik	7.43379	-6.47705	0.000324852
Pcdha11	7.49292	-6.47458	0.000335609
AC131677.1	7.29987	-6.47235	0.000319407
E030013I19Rik	7.29987	-6.47235	0.000319407
AC164441.1	7.26848	-6.47049	0.000319987
Olfr316	7.35981	-6.47012	0.000326761
Rbfox3	101.679	-6.46979	4.22e-27
Synpr	23.0162	-6.4695	2.57e-08
Ubash3b	164.331	-6.46802	8.35e-42
CT025619.4	7.25801	-6.46726	0.000324015
Zfp362	2859.67	-6.46496	0
Fam205a1	7.21939	-6.45921	0.000333375
Pear1	209.559	-6.45425	1.86e-48
Pgm5	147.903	-6.44823	4.07e-35
AC159104.1	7.21905	-6.4471	0.00034839
Cthrc1	176.604	-6.44432	1.83e-44
Gm12829	7.28583	-6.44024	0.000364848
Gm10729	7.10679	-6.43946	0.000352079
Sgip1	83.854	-6.4381	3.06e-23
Mamdc2	7.29298	-6.43781	0.000375605
Adamts17	266.848	-6.43563	7.09e-60
Chst9	7.07901	-6.4336	0.000359283
C1qtnf2	99.8576	-6.43326	4.99e-27
Rnf112	68.1584	-6.43002	1.38e-19
Gpsm1	1939.95	-6.42913	1.42e-199
Cpne6	7.06816	-6.42596	0.00037096
Phox2b	37.4357	-6.41997	4.69e-12
Usp18	22.202	-6.41985	3.32e-08
Gm11636	7.01188	-6.41811	0.000375554
Pcdhb9	7.06097	-6.41613	0.000383034
Gm13003	7.34611	-6.41487	0.000416984
Fgf5	98.2477	-6.41434	1.08e-26
Epha8	52.3293	-6.41158	1.2e-15
BC051142	37.1767	-6.41075	4.68e-12
Cntn3	158.462	-6.40352	6.59e-37
Clvs1	21.8574	-6.39539	3.99e-08
Pde1c	66.522	-6.39531	1.55e-19
Slc25a24	603.002	-6.39487	2.16e-117
Xkr4	21.7532	-6.39318	3.81e-08
Gm15498	6.82602	-6.39244	0.00039999
CAAA01194877.1	6.81556	-6.3895	0.000404336
Abat	454.541	-6.38847	3.92e-67
Gm37069	6.77693	-6.38321	0.000412386
AC153509.2	6.82926	-6.38318	0.000417162
Mylk	632.45	-6.38264	1.18e-94
Ackr2	6.88234	-6.38257	0.000423037
Zfp366	21.6651	-6.38147	5.04e-08
Lhx4	6.85414	-6.37781	0.000433558
Kcnk18	21.5391	-6.376	5.06e-08
AC113508.1	6.79063	-6.37133	0.000435818
Mir145a	6.83321	-6.37075	0.000444923
Gm43914	7.05484	-6.36885	0.000473889
5330438I03Rik	6.80109	-6.36759	0.000443996
Rasef	123.714	-6.36555	4.36e-33
Irx5	125.102	-6.36411	8.91e-29
Ackr1	36.3308	-6.36377	9.08e-12
Gm15512	21.6438	-6.36336	4.85e-08
Foxe3	7.43417	-6.36298	0.000532214
Tslp	6.71342	-6.36296	0.000439715
Fap	79.5805	-6.36147	2.87e-22
Areg	6.77655	-6.36112	0.000454204
Sema3g	139.203	-6.36062	9.85e-34
Thsd7a	152.913	-6.35692	1.91e-36
Sertad4	470.967	-6.35481	5.28e-103
Fam181a	65.284	-6.35449	2.23e-18
Fut4	137.741	-6.35418	4.07e-35
Dtx4	1745.66	-6.35163	6.05e-93
Kcnip1	6.70334	-6.34765	0.000469062
Tmem200c	6.69645	-6.34668	0.000474787
Fam105a	50.4131	-6.34461	1.79e-15
Nyap2	6.82206	-6.33741	0.000504103
C430049E01Rik	20.9096	-6.33478	6.37e-08
CT010460.1	6.5835	-6.3347	0.000478194
Onecut1	63.8248	-6.33215	3.18e-18
Mn1	746.934	-6.33073	7e-137
Sytl2	20.7516	-6.32946	5.41e-08
Ugt2b34	6.47847	-6.32794	0.000481195
Fgf12	6.65421	-6.32657	0.000512398
Rflnb	333.753	-6.32285	1.21e-78
Mir351	6.45031	-6.31983	0.000495354
A330074H02Rik	20.5303	-6.31332	6.36e-08
Gm15906	6.42938	-6.3126	0.000508563
Ptprm	374.732	-6.31222	6.42e-78
Clca2	35.0618	-6.3118	4.37e-11
Cacnb2	105.488	-6.31102	5.54e-29
Gm13429	6.60082	-6.31083	0.000532565
Tmem252	35.0645	-6.30892	1.01e-11
Gm28401	6.38357	-6.30772	0.000508231
Gm9670	6.4045	-6.30747	0.000511218
Irf8	206.062	-6.30683	1.66e-46
Gm27030	6.48856	-6.30283	0.00053723
Six3	20.6538	-6.29903	1.15e-07
Gm44210	6.4749	-6.29679	0.000544043
Tmem132c	485.862	-6.29592	6.81e-85
AC132623.1	6.30993	-6.29486	0.000528638
D7Ertd443e	6.36225	-6.29475	0.000535088
Galnt5	6.36225	-6.29475	0.000535088
Fzd3	2078.9	-6.29339	3.19e-210
Gbp11	6.39726	-6.29073	0.000548707
CT010460.2	6.33771	-6.29062	0.000541661
Ranbp3l	6.38714	-6.28665	0.000562259
C530008M17Rik	1328.33	-6.28532	8.83e-167
Cdh10	338.563	-6.28367	4.5e-79
CT010462.2	6.19048	-6.27286	0.000558896
Gm13372	20.0103	-6.27115	8.86e-08
Plekha6	1176.4	-6.27077	7.12e-166
Gm20744	6.25038	-6.27054	0.000578199
Hspa12b	396.613	-6.27033	1e-71
Gm43846	6.19733	-6.26973	0.000567321
Krt15	91.2475	-6.26952	1.24e-22
2610307P16Rik	87.9854	-6.26717	2.77e-25
Hoxb7	188.424	-6.26695	6.22e-43
Bmpr1b	323.013	-6.265	1.38e-69
Dnah1	335.107	-6.26497	8.29e-78
Slc24a2	6.2468	-6.26458	0.000586168
Ccrl2	6.23629	-6.2638	0.000592875
B230334C09Rik	322.582	-6.26343	1.49e-59
Adamts13	6.18325	-6.26309	0.000581755
Zfpm2	1306.47	-6.26308	1.36e-174
Btbd17	74.3603	-6.26135	3.95e-22
AW046200	6.38395	-6.25895	0.000625105
Ankrd44	475.333	-6.25826	3.52e-88
Lhx9	19.9555	-6.25399	1.48e-07
Arhgap22	430.239	-6.25353	2.49e-85
Cntln	746.636	-6.24873	7.14e-139
Peg10	48494.5	-6.24735	3.02e-97
Tenm2	59.9477	-6.2458	2.58e-18
Gucy2c	6.07464	-6.24362	0.000609007
Brinp1	74.7174	-6.24201	2.68e-18
A930035D04Rik	6.0501	-6.24094	0.000612603
Tceal6	6.07787	-6.24056	0.000617597
4930547M16Rik	6.04286	-6.24047	0.000612967
A230077H06Rik	6.10999	-6.24028	0.000629466
Spon2	468.436	-6.23928	5.95e-82
Csf2rb2	6.03963	-6.2352	0.000626066
G630022F23Rik	6.03963	-6.2352	0.000626066
Scg2	6.00785	-6.23456	0.00062353
Gm16054	6.03925	-6.232	0.000634704
Slit3	1784	-6.22985	2.27e-230
Col4a2	4009.16	-6.2285	9.31e-213
Eln	86.0409	-6.22549	2.81e-25
Cck	6.15147	-6.22496	0.000676971
Vopp1	1722.8	-6.22452	9.49e-222
Kcnma1	32.8719	-6.22255	9.47e-11
Msx2	166.996	-6.22206	8.43e-43
Gm16759	5.97646	-6.22197	0.000652404
Gm5532	6.22553	-6.21996	0.000696978
C130089K02Rik	5.96238	-6.21812	0.000660836
Gm37366	5.92703	-6.21493	0.00065654
Gm25827	5.96565	-6.21418	0.000664448
2900037B21Rik	5.98008	-6.21374	0.00067535
Aqp2	5.9902	-6.21148	0.000675969
Meox2	19.094	-6.20609	1.29e-07
9130213A22Rik	5.93426	-6.20465	0.000686421
Fam149a	123.938	-6.20362	9.32e-35
Resp18	5.90971	-6.20264	0.00068828
Gm7656	5.85701	-6.20195	0.000682204
Pou6f2	5.99701	-6.19823	0.000722658
Gm15418	5.83246	-6.19428	0.000700296
Aqp6	5.86062	-6.19373	0.0007062
C2cd4d	5.84616	-6.18708	0.000723645
Izumo1r	5.84616	-6.18708	0.000723645
Flt4	750.818	-6.18524	6.45e-119
Cdh2	2339.64	-6.18481	9.39e-176
Gm16136	5.78303	-6.18199	0.00071973
Mcpt2	5.78303	-6.18199	0.00071973
5730585A16Rik	70.4356	-6.18123	1.09e-19
Fam43b	5.99339	-6.17599	0.000789846
Gm43909	5.7094	-6.17284	0.000735125
Ttc6	44.2543	-6.16319	2.42e-14
Slc36a4	690.799	-6.1576	1.07e-117
Slco3a1	56.1378	-6.15467	5.37e-18
Angptl2	1143.31	-6.1546	5e-181
Pik3r6	43.6471	-6.14709	1.73e-14
Negr1	31.2944	-6.14692	2.21e-10
Gm42909	5.66719	-6.14596	0.000802753
Akp-ps1	18.2134	-6.14568	1.79e-07
Sod3	5.58994	-6.14556	0.000789774
Sh3bp5	486.703	-6.14334	3.43e-82
Prtn3	69.1595	-6.1384	7.42e-21
Gm16350	5.93103	-6.13751	0.000899848
Gm44284	5.73356	-6.13746	0.000853224
Ecm1	5979.27	-6.13726	1.66e-227
Hmcn1	875.401	-6.13608	2.9e-106
Actg2	18.0803	-6.13579	1.92e-07
Sep.05	382.208	-6.13539	3.03e-85
Mir10a	5.59679	-6.13501	0.000825889
Pde3a	232.31	-6.13434	2.15e-49
Klhl29	143.245	-6.1342	6.56e-40
Mar.04	18.0546	-6.13332	1.81e-07
Gm4258	5.64261	-6.13184	0.000854305
Me3	17.9845	-6.13138	1.73e-07
Gm26709	5.65307	-6.13133	0.000858108
Six2	80.1611	-6.12347	2.61e-23
Astn2	17.9701	-6.12153	2.31e-07
Lrrc10b	30.8192	-6.12144	6.27e-11
Apba2	545.073	-6.12096	1.67e-69
Adcy6	1893.81	-6.11835	2.03e-216
Lbp	116.395	-6.11594	3.19e-32
Antxr1	1466.02	-6.11302	2.22e-179
Gm14486	5.48819	-6.11177	0.000873486
Efcc1	67.0431	-6.11121	8.51e-21
Itgbl1	5.50912	-6.11106	0.000880523
Gm29707	5.4391	-6.10954	0.000871336
Krt36	5.5232	-6.10953	0.000889013
Inha	344.107	-6.10894	5.48e-65
Gm13431	165.308	-6.10874	3.45e-41
A730046J19Rik	5.40047	-6.1042	0.000882493
Art4	29.7448	-6.10067	5.86e-11
Rbm46os	5.47734	-6.09735	0.000923691
Peg3	71622.6	-6.09582	1.62e-68
AC122832.3	17.5642	-6.0942	2.59e-07
Uncx	18.1442	-6.09377	3.51e-07
Gbp6	5.4878	-6.08766	0.000962477
Parva	2115.95	-6.08192	7.95e-222
Plxna4	233.61	-6.07747	1.74e-52
Cadm2	29.3477	-6.07642	1.12e-10
Pou2f2	432.099	-6.07544	3.84e-76
Afp	5.49827	-6.07508	0.00101397
Gm15867	5.26694	-6.07351	0.000954711
Irx6	5.2774	-6.07334	0.000957733
Greb1	492.538	-6.07321	1.57e-91
Gm15626	5.35827	-6.07188	0.000981841
Zhx2	673.295	-6.07123	4.92e-113
Gm45623	5.24239	-6.06749	0.000972283
Gm37370	5.27379	-6.06398	0.000993202
Jph4	124.616	-6.05874	5.56e-34
0610038B21Rik	17.3144	-6.05835	2.62e-07
Mpdz	3769.64	-6.05218	8.45e-146
4930538E20Rik	5.211	-6.05148	0.00102768
Cpa1	5.22508	-6.05099	0.00103291
Cnmd	5.30914	-6.04905	0.00107233
2010016I18Rik	16.9323	-6.04848	2.76e-07
Epb42	17.1567	-6.04639	2.89e-07
Gm39059	5.36146	-6.04291	0.00111142
Tnfrsf14	40.3812	-6.04229	9.29e-14
Bmp2	87.4285	-6.04193	2.8e-22
Gm26578	5.16157	-6.04166	0.0010425
Prss23os	5.13702	-6.04065	0.00104062
Gm38124	5.18611	-6.04021	0.00105472
Gm28707	5.17203	-6.03997	0.00105221
Fam171b	805.332	-6.03358	7.7e-124
Prl3b1	5.08793	-6.03104	0.00106836
Cd82	364.974	-6.03047	3.81e-86
AC121804.3	40.0864	-6.02965	4.03e-14
Irf4	5.09155	-6.02789	0.00108228
1700095J03Rik	5.22835	-6.02775	0.00111919
Dct	5.16191	-6.02555	0.00112278
Gm30873	5.07385	-6.02519	0.00108943
Rem1	28.3683	-6.021	2.93e-10
4833418N02Rik	39.6218	-6.01768	1.11e-13
Capns2	5.14783	-6.01746	0.00115411
Nsg1	492.427	-6.01645	7.96e-74
Sox11	6084.06	-6.0159	0
Itih5	108.672	-6.01367	3.34e-32
Vsnl1	16.522	-6.01237	3.75e-07
AC154597.1	97.1117	-6.01107	1.12e-27
Zfp92	5.07062	-6.00764	0.00116435
Slc39a8	154.638	-6.0071	3.8e-44
Rab32	256.821	-6.00671	1.24e-67
Aqp4	5.28106	-6.001	0.00125721
Gm26894	5.35066	-6.00043	0.00129174
1700039E22Rik	4.97209	-5.99865	0.00116329
Plppr1	108.168	-5.9982	2.51e-32
Gm38071	4.9544	-5.99704	0.00116594
Crb2	2458.28	-5.9965	3.64e-139
Lrfn5	39.7915	-5.99606	8.77e-14
AC122228.1	4.96486	-5.99565	0.00117517
Htr7	4.92985	-5.99014	0.00119047
Krt1	4.92985	-5.99014	0.00119047
Gp1bb	5.07712	-5.98645	0.0012515
Fbn1	1634.31	-5.98598	1.07e-149
Slc4a4	466.118	-5.98504	2.76e-103
Gm43266	5.17165	-5.98042	0.00132327
Rnf217	570.409	-5.98	4.63e-99
Kif26a	574.818	-5.97999	4.55e-85
Slc22a15	152.807	-5.97649	1.57e-41
Tbx4	693.426	-5.97494	1.24e-85
Exoc3l4	27.648	-5.97422	2.67e-10
Gsn	1100.74	-5.97323	8.05e-101
Unc13c	16.1745	-5.97182	5.87e-07
Gm43625	4.90169	-5.96774	0.00128777
Aif1l	873.594	-5.96615	3e-165
Epha5	49.7248	-5.9659	6.41e-17
Wnt7a	49.3192	-5.961	8.47e-16
Snph	26.967	-5.95915	2.5e-10
Mgst1	397.765	-5.95691	6.54e-76
Zmat1	214.463	-5.95486	8.82e-53
Sh3pxd2b	2482.07	-5.95237	6.41e-72
Dnm1	1381.85	-5.95201	9.51e-208
8030451A03Rik	4.77901	-5.95186	0.00131171
Gm44296	5.27421	-5.95184	0.00150643
Inpp4b	38.1915	-5.95084	2.67e-13
Ankfn1	4.83133	-5.95064	0.00133472
Fau-ps2	4.83133	-5.95064	0.00133472
Stard13	169.954	-5.95058	2.32e-48
Ankrd1	15.9101	-5.94987	6.54e-07
Dusp2	116.445	-5.94829	9.77e-34
Tmem178b	26.714	-5.94383	3.19e-10
Prrt1	16.1826	-5.94327	1.19e-06
Pde5a	2371.43	-5.94226	1.25e-134
Gm7162	48.7011	-5.94106	1.42e-16
Dll1	213.49	-5.93776	1.85e-49
Gm27477	103.815	-5.93662	6.19e-31
1700125G02Rik	4.8389	-5.93547	0.00143002
Gdpd5	1066.01	-5.93453	1.1e-102
Acvrl1	178.988	-5.93414	8.79e-49
Gm16551	59.389	-5.93376	2.9e-19
Abcc8	210.096	-5.93122	4.88e-36
Emilin1	2883.36	-5.93007	1.92e-170
Hmx3	4.77216	-5.92781	0.00143285
Gm9785	4.90896	-5.92759	0.00148318
Flrt1	251.644	-5.92601	2.6e-59
Aldh1a7	15.5844	-5.92378	6.91e-07
9430024E24Rik	4.6841	-5.92326	0.00140907
Sv2a	1813.09	-5.92103	2.07e-198
Gm5607	69.2675	-5.91775	1.58e-22
CT009696.3	4.75774	-5.91457	0.00148322
Gm44948	4.70537	-5.9138	0.00148531
Gm10447	4.74362	-5.91312	0.00150298
Gm28258	4.74362	-5.91312	0.00150298
Ripor2	112.056	-5.91303	3.02e-34
Ccdc33	15.5349	-5.91081	5.65e-07
2810049E08Rik	4.62455	-5.9085	0.00146812
Sncb	91.1947	-5.90539	1.95e-27
Rnf150	134.308	-5.90355	6.63e-36
2900064F13Rik	4.87319	-5.89566	0.00165337
9530003O04Rik	4.5823	-5.8918	0.00154618
Sfrp2	806.209	-5.8903	8.08e-136
Chrna4	362.115	-5.88538	1.01e-86
B930095G15Rik	459.021	-5.8834	4.23e-43
Dsc2	1045.83	-5.88243	1.21e-136
Cbln3	151.899	-5.88196	6.86e-38
Celf3	277.36	-5.88182	1.14e-57
2010007H06Rik	4.50148	-5.87968	0.00156471
Gpr176	4.51194	-5.87932	0.00157084
Rpl30-ps2	4.51194	-5.87932	0.00157084
1700025F24Rik	4.56103	-5.87769	0.00159973
Gm42632	4.56103	-5.87769	0.00159973
Kynu	4.49101	-5.87703	0.00157609
Gm10369	15.2695	-5.87653	1.35e-06
Mroh5	4.56499	-5.87433	0.0016405
Sost	15.0955	-5.87279	1.17e-06
Fam184a	419.395	-5.871	3.47e-92
Adamts3	129.826	-5.87048	1.42e-36
Hdgfl3	1060.96	-5.86981	7.24e-194
Gm5868	4.46647	-5.86977	0.0016094
Cpa5	4.50833	-5.86869	0.0016326
Gm19461	4.50833	-5.86869	0.0016326
Slc17a8	4.54729	-5.86785	0.00167245
Grin2c	1086.14	-5.86775	8.75e-155
Gm34030	4.47332	-5.86659	0.00163122
Edaradd	45.9402	-5.86528	6.47e-16
Nedd9	865.055	-5.86462	1.46e-152
Grem1	25.3309	-5.86457	9.49e-10
Gm20052	4.48378	-5.86377	0.00165241
Runx1t1	520.357	-5.86128	4.55e-100
Kcnj15	14.794	-5.85989	8e-07
1810010K12Rik	4.53683	-5.85987	0.00171662
Zeb2os	4.44192	-5.85901	0.00166412
Neurog1	121.093	-5.85825	3.78e-31
Colca2	14.7927	-5.85734	9.09e-07
Scarletltr	4.66351	-5.85444	0.00181932
B3galt1	56.4913	-5.85384	1.28e-18
Six6	4.64875	-5.84363	0.00185314
4930500F10Rik	4.64148	-5.83897	0.00189703
Gm37311	4.39611	-5.83884	0.00174728
Axl	3188.7	-5.83644	2.54e-239
Gm20574	4.36794	-5.83564	0.00175572
Gm13807	4.33293	-5.8332	0.00175625
AC156025.1	14.6491	-5.83193	1.42e-06
Gm36963	4.35063	-5.82964	0.00178648
Gm14488	4.4452	-5.82802	0.00184088
Cav2	14.4183	-5.82705	9.26e-07
Bcl2	279.629	-5.82653	3.73e-68
Caln1	4.46609	-5.82589	0.00188599
Mmp16	247.932	-5.82411	5.07e-62
C530050E15Rik	4.32609	-5.82396	0.00181267
Gm45869	4.45928	-5.82344	0.00187858
AC154482.1	4.36471	-5.82318	0.00183513
Tmem54	24.8189	-5.82031	1.27e-09
Gm17203	4.34017	-5.81893	0.00185213
Gm42992	4.34017	-5.81893	0.00185213
Gm19410	4.47655	-5.81646	0.00195499
App	4825.53	-5.81559	0
Nsmf	922.8	-5.81178	8.03e-153
Rgl1	1304.19	-5.80984	1.44e-202
Vipr1	133.592	-5.80741	6.63e-39
Gm29508	4.27338	-5.80705	0.00190172
Usp29	2212.5	-5.80556	9.53e-237
9330132A10Rik	14.5438	-5.8033	1.24e-06
Sox17	116.783	-5.79539	1.27e-31
Gm43032	14.1572	-5.79471	1.33e-06
AC124601.2	4.20302	-5.79361	0.00193436
Gm12021	4.2171	-5.79346	0.00194211
Gm37452	4.2171	-5.79346	0.00194211
AC139750.1	4.26653	-5.78904	0.00202269
Gm29340	4.20663	-5.78827	0.00197344
Gm36028	4.20663	-5.78827	0.00197344
Duox2	43.8108	-5.78826	1.05e-15
Ak5	103.428	-5.78716	1.76e-32
Gm37648	4.16439	-5.78336	0.00198801
Dmrta1	4.19617	-5.77883	0.00203565
Dcaf12l2	23.799	-5.77537	1.46e-09
Amigo2	198.965	-5.77484	6.46e-57
8430432A02Rik	4.22033	-5.77351	0.00208802
Arhgap33	1257.2	-5.77341	1.32e-97
Gm27199	4.19579	-5.77301	0.00207877
Gm37465	4.55061	-5.76387	0.0023699
Gm9860	33.4401	-5.76255	1.78e-12
Rspo1	721.039	-5.75592	8.69e-141
Batf3	61.9898	-5.75583	6.24e-21
Tec	1032.89	-5.75383	2.53e-156
Gm38191	4.34302	-5.75291	0.00233692
AI314278	4.12253	-5.75169	0.00219881
S1pr3	2952.81	-5.75052	6.79e-162
Gm29371	4.15716	-5.75019	0.0022302
Gm15479	4.19217	-5.74874	0.00226124
Hey1	1908.72	-5.74796	2.02e-130
Fam217b	148.034	-5.74564	9.63e-41
Gm43485	4.33621	-5.74209	0.00240022
Jakmip3	4.11173	-5.74087	0.00224892
Gm44104	4.02039	-5.73927	0.00221015
Col23a1	289.713	-5.73891	3.56e-75
Col16a1	158.269	-5.73774	8.29e-42
Chst11	948.173	-5.73629	1.52e-58
Gm37161	4.01355	-5.73492	0.00223979
Gm26777	4.06587	-5.73225	0.00229142
Prox1os	4.06587	-5.73225	0.00229142
CT025619.2	4.02763	-5.73177	0.00227239
A930002H24Rik	4.00631	-5.7292	0.00228142
Pf4	4.06625	-5.72669	0.00233561
Dusp8	154.29	-5.72621	1.12e-40
Gm13293	4.01678	-5.72583	0.00231443
Vmn2r87	4.01678	-5.72583	0.00231443
Gm37711	22.7881	-5.72176	1.53e-09
Gimap5	4.12904	-5.71963	0.00243378
Ros1	4.1572	-5.71876	0.00245904
Serpinf1	833.554	-5.71207	2.58e-127
Daw1	4.10088	-5.71058	0.00249265
B130034C11Rik	41.3506	-5.7065	2.62e-15
Kcnq3	115.399	-5.70609	4.04e-36
Alx1	125.328	-5.70574	1.42e-38
Cpq	50.7122	-5.70383	2.95e-18
Lrrn4	588.325	-5.70195	1.72e-103
Podxl	10629.7	-5.70171	0
Cd40	162.234	-5.70084	1.33e-44
Fzd4	4292.58	-5.69984	2.77e-155
Klhl31	3.9291	-5.69917	0.00244796
Gm15179	4.0067	-5.69677	0.00254942
Obsl1	4574.29	-5.69659	8.75e-256
1810020O05Rik	3.89409	-5.69631	0.00245022
9530052E02Rik	3.93957	-5.69587	0.00248323
Tbx1	3.94318	-5.69567	0.002487
Gm43697	3.95365	-5.6945	0.00250415
Sorcs3	41.0034	-5.69339	4.52e-14
Gm27522	3.86593	-5.69275	0.00246352
Zfp663	13.2417	-5.68947	1.75e-06
1200007C13Rik	3.88363	-5.68822	0.00251291
AC133083.2	3.88363	-5.68822	0.00251291
AC116180.1	3.96411	-5.68793	0.00256902
Gabrq	3.98862	-5.6877	0.00261811
Hunk	3020.17	-5.68705	8.09e-175
Gsg1l	13.0209	-5.68524	1.98e-06
Cracr2a	49.9806	-5.68307	3.84e-17
1700128E19Rik	3.83092	-5.6779	0.00256971
Runx2	40.5861	-5.67612	8.05e-15
Atp2c2	76.8727	-5.67274	3.82e-26
Gria3	546.611	-5.66342	8.93e-114
Gm15563	3.80638	-5.6611	0.00270331
Fstl5	21.7809	-5.65702	2.61e-09
Pcdh1	453.029	-5.65615	4.58e-106
Mir670hg	22.2095	-5.656	6.09e-09
Alppl2	12.7667	-5.6545	2.36e-06
Rgag1	3.89371	-5.65405	0.0028305
Mfap2	293.225	-5.65388	2.4e-74
Gm17660	3.81323	-5.65155	0.00279622
Slc10a4	22.0945	-5.65135	2.36e-09
Sox5	119.984	-5.65106	6.61e-36
Gm22345	3.97096	-5.65094	0.00291775
Id2	3322.23	-5.65083	0
Setbp1	1387.69	-5.65022	1.11e-128
Gm26815	21.9072	-5.65013	2.58e-09
Scrt2	147.95	-5.64856	7.36e-43
Wnt2b	530.677	-5.64813	3.85e-36
Gm5228	3.74648	-5.64791	0.00274548
P4ha2	2014.16	-5.64691	4.94e-196
Gm11615	3.78511	-5.64669	0.00278454
Hs6st2	449.878	-5.64622	6.68e-103
9630001P10Rik	3.72194	-5.64458	0.0027595
Gm43333	3.94714	-5.64351	0.00299765
Mfsd13b	3.78872	-5.64172	0.00283453
Gm12963	3.78149	-5.63802	0.00286553
Agtr2	3.71509	-5.63675	0.00282813
Fstl3	21.8539	-5.63656	2.27e-08
Habp2	3.9428	-5.63653	0.00303819
Gm43307	3.69739	-5.63628	0.0028206
Ntrk2	164.216	-5.6362	5.69e-42
Prrg1	253.382	-5.6356	2.5e-68
Foxp1	5073.45	-5.63227	0
Dbh	3.71832	-5.63173	0.00287957
Magel2	91.8104	-5.63059	3.14e-29
Gm10544	12.4967	-5.62631	2.83e-06
Sema3f	1002.89	-5.62445	6.47e-108
Gm11667	3.72878	-5.62361	0.00296702
C030047K22Rik	3.67285	-5.62241	0.00293652
Ache	38.9847	-5.62129	7.75e-15
Gm12576	3.77787	-5.61682	0.00307391
Gm17399	3.77787	-5.61682	0.00307391
Dpy19l2	4.07957	-5.61508	0.00339502
Gm38391	30.695	-5.6118	1.15e-10
Fam227a	108.895	-5.60965	2.48e-35
Col6a3	313.835	-5.60937	2.22e-29
Bhlhe23	47.2892	-5.60913	2.08e-17
Atp1a2	229.051	-5.60768	3.49e-56
Pdgfd	64.8248	-5.60695	1.37e-22
Tmem196	3.8165	-5.60628	0.00321525
Gria4	107.912	-5.60592	6.46e-31
Luzp2	3.65876	-5.60493	0.0031002
Enpp6	3.66923	-5.6049	0.00310877
Ccdc149	47.3838	-5.60479	1.61e-17
Rab3c	46.8721	-5.60159	2.63e-17
Csdc2	279.352	-5.59913	4.63e-22
St3gal1	2385.22	-5.59913	1.13e-161
Slc4a3	1566.02	-5.59848	4.01e-221
Nbl1	81.5534	-5.59798	1.73e-25
AC139568.2	3.65553	-5.59797	0.00316812
Pik3r5	55.6976	-5.59732	2.14e-19
Gm27195	3.59202	-5.59713	0.00308353
Fpr1	3.58155	-5.59561	0.00309069
Tnfaip2	107.587	-5.59527	2.26e-34
AC164092.4	3.63784	-5.59526	0.00318269
Krt90	3.69016	-5.59523	0.00322602
Gm10129	3.63064	-5.594	0.00314763
Gm15704	3.60248	-5.59382	0.00312662
Gm15870	3.74971	-5.5934	0.0032956
Gm33370	3.59563	-5.59271	0.00313199
Lingo4	3.55701	-5.5899	0.00313049
2610028E06Rik	64.1158	-5.58781	4.14e-20
Klk14	12.1746	-5.58664	3.52e-06
Gm43102	3.65519	-5.58631	0.00325075
Gm12993	12.1492	-5.58516	3.71e-06
AC102114.1	3.60971	-5.58463	0.00322899
Gm5547	3.60971	-5.58463	0.00322899
Pvalb	3.58517	-5.58276	0.00322824
Gm36931	3.53246	-5.57946	0.00322031
Gm20646	3.64468	-5.57862	0.00336482
Ccl19	3.56062	-5.57722	0.00326689
Gm45486	3.64507	-5.57607	0.00339163
Hecw2	478.519	-5.57281	6.4e-105
Tnfsf18	3.73997	-5.57102	0.00356219
Medag	3.522	-5.56931	0.00332013
Fam102b	1179.05	-5.56863	7.01e-139
Arg1	130.65	-5.56642	2.48e-41
Atp8a2	45.8419	-5.56291	6.81e-17
Pnliprp2	11.9111	-5.56129	3.84e-06
Gm12063	3.74686	-5.56065	0.003656
Mchr1	3.66204	-5.55904	0.00356164
Nkd1	831.434	-5.55852	2.66e-166
Kirrel3	199.484	-5.5571	1.62e-56
Pcdha2	3.51477	-5.55696	0.0034502
Galnt14	29.2074	-5.55673	1.34e-11
Per2	204.664	-5.5566	1.39e-58
Rbfox1	28.8253	-5.55519	7.64e-12
Myzap	45.805	-5.55304	4.44e-17
Hotairm1	231.94	-5.55272	1.25e-49
Slc16a7	20.118	-5.54672	6.2e-09
Kcnv1	3.6346	-5.54672	0.00371307
Rab27b	20.1864	-5.54605	7.55e-09
Trpc4	3.96373	-5.5443	0.00408758
CT009754.4	36.9147	-5.54208	2.32e-14
Ces1g	3.4621	-5.54155	0.00352725
Tbx18	751.568	-5.53937	7.07e-92
Egfem1	3.41301	-5.53896	0.00351191
Gm44811	3.41301	-5.53896	0.00351191
Rbm24	53.5069	-5.53853	1.01e-18
Gm14824	3.47257	-5.53716	0.00358868
Cacna2d3	45.6085	-5.53642	7.72e-16
4631405J19Rik	11.8625	-5.53578	6.26e-06
Gm5751	3.48665	-5.53541	0.00362267
Cmtm8	104.273	-5.5354	9.58e-34
Egfr	980.103	-5.535	8.51e-56
Hnf1b	61.5872	-5.53469	2.84e-21
Crabp2	1825.34	-5.53369	1.62e-70
D330045A20Rik	36.5233	-5.53313	4.7e-14
Chgb	61.9413	-5.5316	1.02e-21
Dnm3	69.7973	-5.53048	6.65e-24
Stum	28.4298	-5.53023	1.11e-10
Meis3	722.771	-5.53023	1.26e-156
AC134917.4	3.41986	-5.52828	0.00364312
Asxl3	840.947	-5.52795	2.35e-50
4833418N17Rik	3.49026	-5.52782	0.00371639
Gm5084	3.49711	-5.5265	0.00374002
Gm16565	3.38485	-5.52339	0.00366763
Gm23864	3.38485	-5.52339	0.00366763
AC134528.2	3.37439	-5.52175	0.00367702
Gm10657	3.37439	-5.52175	0.00367702
2700069I18Rik	3.378	-5.52161	0.00368149
Gm11915	3.39208	-5.5202	0.00371128
Gm37140	3.45525	-5.51939	0.00378286
Eef1a2	11.5555	-5.51787	4.9e-06
Hcrtr1	19.9872	-5.51625	1.05e-08
Ncam2	19.8123	-5.51486	1.8e-08
Mfhas1	529.28	-5.51191	9.98e-125
Igsf5	3.40616	-5.51127	0.00383252
Cnksr2	339.073	-5.51062	6.41e-89
Mettl24	28.2142	-5.5101	4.77e-11
Myo7a	109.528	-5.50999	7.57e-33
Gm14207	11.4256	-5.50317	5.08e-06
Cfi	3.34984	-5.50232	0.00388735
Rgs16	152.389	-5.50231	2.81e-41
Nptx1	272.369	-5.50188	4.86e-73
F730016J06Rik	3.38162	-5.50152	0.003928
4930553P18Rik	3.47942	-5.50072	0.00404233
St8sia3	35.8197	-5.49903	5.76e-14
Chl1	43.6856	-5.49838	6.89e-16
Nell1	27.5321	-5.49688	2.77e-11
Lancl3	11.4019	-5.49569	5.5e-06
Vash2	956.065	-5.49316	4.64e-164
Ptpru	730.388	-5.49071	4.56e-46
Prrxl1	3.46568	-5.49043	0.00420126
Gm37397	19.3896	-5.49	1.17e-08
Kcnmb4os2	11.4297	-5.48905	7e-06
Gm27271	3.35707	-5.48747	0.0040795
Gm27636	3.35707	-5.48747	0.0040795
Pcsk5	238.053	-5.48701	1.27e-57
Gm45088	3.3957	-5.48571	0.0041429
Gm43990	3.26901	-5.48428	0.00397201
Nnat	3641.05	-5.48377	1.97e-255
Slc2a12	67.183	-5.48258	8.97e-21
Gm20661	19.6342	-5.48191	4.51e-08
Gm45338	11.4473	-5.47956	5.29e-06
5430402O13Rik	3.25493	-5.47932	0.00402107
Gm42898	3.25493	-5.47932	0.00402107
Mir99b	3.29717	-5.47764	0.004087
4932415M13Rik	3.28994	-5.47658	0.00409403
Gm4577	3.28994	-5.47658	0.00409403
Sphkap	34.9638	-5.47389	9.36e-14
Col5a2	595.667	-5.47162	4.82e-112
Gm15779	3.234	-5.47081	0.00410824
Gabrg2	3.24808	-5.46949	0.00414013
Rgs2	114.652	-5.4692	8.04e-38
Grap	51.462	-5.46894	1.06e-18
Gabra2	3.48988	-5.46781	0.00449061
Tshz3	1074.67	-5.46579	8.64e-105
Fosb	716.285	-5.4656	4.79e-50
Gm16998	3.35673	-5.46523	0.00432083
Gm26902	3.31126	-5.4651	0.00426874
Pitx1	107.527	-5.46409	7.47e-29
Gm44587	3.3358	-5.46134	0.00434838
Pamr1	3.22354	-5.45843	0.0042595
Gm44584	3.19538	-5.44525	0.00440623
Lrp8os3	3.23724	-5.44392	0.00447349
Insm1	88.8451	-5.44255	7.6e-30
BB557941	3.32168	-5.44219	0.00464789
Tbc1d30	42.6764	-5.441	2.97e-16
Hist3h2ba	82.7924	-5.44001	3.49e-26
A730020E08Rik	11.1907	-5.43464	7.74e-06
Gm14042	10.8741	-5.43259	7.14e-06
Jhy	3.55667	-5.42823	0.00514416
BC106179	64.6739	-5.42688	2e-23
AC157650.1	3.21269	-5.42406	0.0047241
Gm26627	3.14956	-5.42324	0.00459334
Gm19590	3.13548	-5.42081	0.00461114
Gm2065	3.13548	-5.42081	0.00461114
Unc5d	33.8906	-5.41808	1.2e-13
Mir335	3.17083	-5.41629	0.00478397
Epo	3.10409	-5.41524	0.00465187
1810011O10Rik	124.916	-5.41359	1.45e-39
F13a1	3.17772	-5.41314	0.00477631
Fam151a	3.08639	-5.41233	0.00467339
Slitrk3	3.08639	-5.41233	0.00467339
Gm43708	3.07593	-5.4105	0.00468675
Hmx1	3.07593	-5.4105	0.00468675
4930426L09Rik	3.32134	-5.40917	0.00508478
Insrr	10.8187	-5.40879	1.11e-05
AC153821.3	3.11817	-5.40658	0.00479564
Gm24944	3.11817	-5.40658	0.00479564
Cacng2	3.16726	-5.40651	0.00486096
Aox4	216.012	-5.40056	7.69e-61
AA387200	3.09362	-5.39991	0.00486326
Vav3	139.001	-5.39904	5.78e-43
Myoc	3.06185	-5.39673	0.00487146
Nlrp1b	3.17049	-5.39639	0.00502014
Fstl4	146.301	-5.39385	2.23e-45
Zfp423	1243.39	-5.39341	6.7e-60
Bves	341.131	-5.39122	3.48e-69
A730089K16Rik	3.08278	-5.39112	0.00498297
Gm45631	3.08278	-5.39112	0.00498297
Isx	18.0521	-5.391	2.3e-08
Gm43797	3.055	-5.39081	0.00495018
Kif26b	212.824	-5.38913	2.73e-44
Lgi3	49.1995	-5.38375	3.8e-17
Sorbs2os	3.09324	-5.38097	0.00515297
Chrna5	85.3931	-5.37765	3.39e-28
Aebp1	928.567	-5.3759	2.35e-145
Gm43429	3.04777	-5.37322	0.0052113
Asphd2	197.856	-5.37317	3.2e-55
Gm33148	135.333	-5.37219	4.86e-35
Lrrc3	181.344	-5.36635	2.69e-54
Pbp2	2.97055	-5.36237	0.00519778
Bmp3	2.95647	-5.35987	0.00521836
Scn10a	10.3299	-5.35873	1.13e-05
4930449I04Rik	2.98463	-5.35863	0.00527709
Gm37342	3.17087	-5.35829	0.00562657
Gm26564	2.94601	-5.35795	0.00523413
Hivep2	588.696	-5.3575	6.87e-111
Tmem178	69.5487	-5.35725	1.35e-24
Gm14320	2.96009	-5.35688	0.00527035
Gm26740	2.96009	-5.35688	0.00527035
AC124413.2	2.96694	-5.35548	0.00530377
Adam5	3.12178	-5.35531	0.00560222
Gm37647	3.07916	-5.35332	0.00557502
Gm43145	3.07916	-5.35332	0.00557502
Slc22a12	3.01964	-5.35224	0.00543323
Cep295nl	2.94239	-5.35096	0.00534182
Gm44586	2.94239	-5.35096	0.00534182
Wnt8b	2.94239	-5.35096	0.00534182
Slc35f1	77.1866	-5.35067	4.33e-25
Dusp15	32.3063	-5.34831	2.97e-13
Sdsl	18.0955	-5.34722	3.94e-08
Papss2	84.2723	-5.34527	2.87e-21
Scn11a	3.03373	-5.34484	0.00557753
D030025E07Rik	3.03407	-5.34392	0.00566139
Mir210	2.94962	-5.34373	0.0054685
Zfp334	1621.96	-5.34333	1.62e-238
Gm26614	3.03011	-5.33944	0.00566349
Tmem71	3.23077	-5.33839	0.00610454
Rab9b	2.91785	-5.33795	0.00551905
Gjb6	11.0744	-5.33713	3.41e-05
Rhag	2.90738	-5.33597	0.00553633
AC153379.3	2.92831	-5.33477	0.00558735
Tnni2	17.6699	-5.33466	4.5e-08
5730488B01Rik	2.92508	-5.33394	0.00559451
Foxf2	10.4148	-5.33388	1.23e-05
1700101I11Rik	3.01276	-5.33166	0.00583693
Spp2	2.96332	-5.33101	0.00570362
Adgrg2	519.299	-5.325	2.75e-100
Mamld1	67.3065	-5.32418	3.46e-20
Apold1	89.5399	-5.32084	1.29e-30
Mmp15	1479.77	-5.32045	6.3e-223
Faxc	620.938	-5.31868	2.69e-110
Casp4	2.90053	-5.31837	0.00582066
1700040D17Rik	2.90377	-5.31429	0.00589757
Arpp21	17.1872	-5.31087	7.75e-08
Gapt	2.88284	-5.3101	0.00593713
Gm38079	2.88284	-5.3101	0.00593713
Calml3	2.91423	-5.30928	0.00600154
Ptx3	24.4236	-5.30899	1.78e-10
Apbb1ip	24.1947	-5.30753	2.37e-10
Wnt10b	9.93451	-5.30637	1.36e-05
Myl9	250.938	-5.30625	4.5e-55
Mndal	17.0872	-5.3057	6.36e-08
AL645664.1	9.89589	-5.30317	1.36e-05
Bhlhe41	226.494	-5.29891	3.45e-47
Esam	355.075	-5.29848	5.07e-88
Itga8	440.353	-5.29568	9.38e-57
Riiad1	16.8783	-5.29491	4.16e-08
Hsd3b1	2.80201	-5.29458	0.00599084
Sox7	277.201	-5.29418	2.49e-74
Pcdha9	2.81248	-5.29307	0.00603512
Plekho1	1605.96	-5.29289	5.09e-92
Cd34	392.746	-5.29246	3.14e-85
Pax6os1	2.89007	-5.29181	0.00627087
Dock10	52.4758	-5.29175	1.17e-18
AL645797.1	2.8511	-5.28967	0.00616103
Slc22a30	2.8511	-5.28967	0.00616103
Gm44066	2.79155	-5.28892	0.00607473
Hba-a2	2.79155	-5.28892	0.00607473
Hbb-bt	2.79155	-5.28892	0.00607473
Ifi204	2.79155	-5.28892	0.00607473
D030062O11Rik	10.029	-5.28856	1.41e-05
Gm37264	10.0568	-5.28836	1.57e-05
Gm37298	2.83017	-5.28532	0.00620386
Zfp853	44.624	-5.28459	1.43e-16
4930412F12Rik	2.82294	-5.28403	0.00621679
Shbg	2.82294	-5.28403	0.00621679
Gm29101	2.7984	-5.28394	0.00617718
Gm33474	2.7984	-5.28394	0.00617718
Gm3510	2.85472	-5.28188	0.00630978
Mpp3	316.008	-5.28184	1.03e-75
Rnf144a	1653.66	-5.27932	5.66e-99
AI115009	2.86157	-5.27689	0.00641624
Gm16152	2.98425	-5.27656	0.00671866
Ssbp2	888.107	-5.27615	1.84e-123
Gm9946	2.80886	-5.27255	0.00640532
Gm9996	2.80886	-5.27255	0.00640532
Ankdd1b	9.74866	-5.27052	1.98e-05
Ctdspl	522.32	-5.26915	6.63e-109
Plcb2	17.4057	-5.26873	1.29e-07
Cebpe	2.84425	-5.26802	0.00655116
Ret	168.072	-5.26799	4.75e-52
Gm14010	2.78432	-5.26749	0.00645741
Igfbp1	2.78432	-5.26749	0.00645741
Rgsl1	2.78432	-5.26749	0.00645741
Heph	153.998	-5.26745	3.01e-45
Hsd3b3	2.83341	-5.26599	0.00657262
Tubb4a	333.964	-5.26419	8.79e-91
Gm26696	2.79516	-5.26274	0.00656358
Pclo	154.599	-5.26075	6.69e-46
AC091237.1	2.74246	-5.25882	0.00654667
Nxph4	130.355	-5.255	7.79e-34
BC018473	2.74931	-5.25344	0.00666186
D430036J16Rik	2.89334	-5.25274	0.00693987
Gm37804	9.74098	-5.25248	1.66e-05
F930015N05Rik	2.77062	-5.25243	0.00671696
Gpr173	414.884	-5.25158	1.97e-101
Gm10101	2.75977	-5.2504	0.00673908
Gm44914	2.75977	-5.2504	0.00673908
Arhgef10	1278.73	-5.25011	1.38e-96
Lgals3bp	168.22	-5.24891	6.69e-52
Apc2	265.23	-5.24867	1.03e-46
Tmem246	168.362	-5.24838	5.5e-50
Col4a1	6146.08	-5.24684	1.51e-77
Gm15268	2.72838	-5.2437	0.00681149
Col14a1	111.936	-5.24304	2.49e-37
B230119M05Rik	36.8796	-5.24226	1.58e-14
Efnb2	2187.84	-5.24191	1.19e-224
Gm10710	2.85833	-5.23818	0.00716314
Pla2g7	226.743	-5.23617	7.08e-67
2810471M01Rik	2.80924	-5.23595	0.00711283
Fam131b	56.731	-5.23501	7.94e-22
Mmp28	51.0413	-5.23449	1.04e-17
Gm43085	2.80525	-5.23297	0.00716869
Cd83	36.7552	-5.23059	1.28e-14
AC147162.1	2.71791	-5.23036	0.00705388
Gm17146	2.71791	-5.23036	0.00705388
Car3	97.8741	-5.22902	1.94e-32
Cacna2d2	1518.5	-5.22761	1.15e-81
Gm12503	2.64755	-5.22311	0.00696184
Gm37063	2.64755	-5.22311	0.00696184
Mir10b	2.64755	-5.22311	0.00696184
Steap4	16.9668	-5.22233	2.36e-07
Gpc6	1491.51	-5.22033	2.21e-176
Gm43011	2.66848	-5.21921	0.00708209
AC162183.1	2.64393	-5.21884	0.0070423
Kcnq4	36.2625	-5.21766	4.15e-14
Gm12830	2.66163	-5.2176	0.00709998
Gm6288	9.45628	-5.21734	3.06e-05
Lyz2	2.68618	-5.21648	0.00717141
Ankrd33	2.85468	-5.21643	0.0076777
Kcnab2	181.376	-5.21514	5.54e-51
2610300A13Rik	2.623	-5.2144	0.00709168
Mapk12	671.374	-5.21318	1.14e-46
Zfp697	289.275	-5.21291	9.18e-81
Gm27265	2.63709	-5.2124	0.00715869
Gm42651	2.6544	-5.20977	0.00724881
Gm42397	2.7071	-5.20967	0.00735675
Gm5127	2.7071	-5.20967	0.00735675
AC152945.2	2.61939	-5.20883	0.00719935
Vwa1	89.8307	-5.20762	2.58e-30
Fhad1	57.3881	-5.20731	2.48e-20
Gm38285	15.8611	-5.2073	7.02e-08
Gm43483	2.62985	-5.20452	0.00730909
Gm7897	2.62985	-5.20452	0.00730909
Lyz1	2.72119	-5.20434	0.00749822
D030046N08Rik	2.61254	-5.20061	0.00735426
Gm9157	2.81571	-5.19999	0.00787919
Foxs1	2.70026	-5.19943	0.00755768
Capn2	830.733	-5.19871	8.02e-98
Tlr3	15.7976	-5.19722	1.09e-07
Cadm3	272.161	-5.19674	9.38e-56
Nfatc1	68.5212	-5.19327	2.45e-24
4933427I04Rik	2.64032	-5.1931	0.00757054
Gm15943	2.64032	-5.1931	0.00757054
Gm42628	2.64032	-5.1931	0.00757054
Vsig8	2.86842	-5.19151	0.0081753
Lhfpl4	120.593	-5.19067	3.83e-40
AC153821.2	2.7248	-5.19039	0.00780585
AC163102.1	2.60531	-5.18708	0.00762702
Hdac9	108.311	-5.18581	1.23e-29
Stk39	889.205	-5.18388	3.54e-96
Sorbs3	658.535	-5.18305	4.37e-98
Pcdh15	2.58799	-5.18121	0.00771541
Cadps	180.003	-5.18083	1.59e-49
Ptprn2	112.277	-5.17542	2.09e-36
Vat1l	80.287	-5.17392	1.3e-24
AC153379.2	2.65078	-5.17314	0.00802732
Man1a	567.323	-5.17027	1.6e-82
Gpr45	48.1403	-5.16942	1.67e-18
Gpr39	54.3076	-5.16867	4.11e-20
Arrb1	1444.31	-5.16841	5.5e-107
Cntn2	945.899	-5.16499	5.41e-105
Creb5	60.8222	-5.16456	1.68e-22
Tet3	2966.93	-5.16342	1.64e-100
Prokr1	105.548	-5.16196	3.73e-36
Pygl	162.115	-5.16195	5.48e-38
Pcdh8	47.448	-5.16104	5.19e-17
Gm30731	15.2903	-5.15344	1.39e-07
2610001A08Rik	2.5703	-5.15122	0.00834186
Trhr2	2.59123	-5.15093	0.0083955
Samd5	92.7201	-5.15033	1.21e-22
Slitrk5	137.445	-5.14861	2.41e-44
Pcdhac2	2.48947	-5.14802	0.00811266
A430018G15Rik	2.68975	-5.14769	0.00877912
Ulk2	1112.15	-5.14685	1.97e-80
4930551L18Rik	2.6367	-5.14628	0.00860679
Gm44929	2.51763	-5.14581	0.00822538
A530016L24Rik	2.47901	-5.14566	0.00814283
Rapgef3os2	2.47901	-5.14566	0.00814283
Kcnq1	27.8727	-5.14564	3.77e-12
5031434C07Rik	2.49309	-5.14385	0.00821459
Ccl2	2.49309	-5.14385	0.00821459
D630029K05Rik	2.49309	-5.14385	0.00821459
CT009721.1	2.60169	-5.14282	0.00860648
Gm20493	2.49994	-5.14192	0.00827643
Cdh23	172.778	-5.14061	2.33e-51
D130019J16Rik	2.46493	-5.13766	0.00829522
Fam166b	2.46493	-5.13766	0.00829522
Lhx2	604.708	-5.13714	2.76e-102
AC173346.1	2.47539	-5.13634	0.00834963
Gm37674	2.52448	-5.13579	0.00847616
Hmga2	11062.1	-5.13428	1.8e-296
Lmo2	194.371	-5.13317	3.66e-47
Gm32817	8.83036	-5.13262	3.56e-05
Epyc	2.45446	-5.13151	0.00841311
Gm42743	2.45446	-5.13151	0.00841311
Gp9	2.50717	-5.1315	0.0085337
Ablim3	8.78249	-5.13149	3.4e-05
AC165080.4	15.0265	-5.12956	1.47e-07
Stk26	3187.79	-5.12752	6.23e-260
9330198I05Rik	2.48586	-5.12725	0.00858659
Krt18	2004.44	-5.12661	1.19e-47
L1cam	164.475	-5.12643	5.87e-46
Gm14066	2.56672	-5.12627	0.00880405
Gm14489	2.56672	-5.12627	0.00880405
Fam71b	2.5104	-5.12606	0.00867316
Gm37928	2.5104	-5.12606	0.00867316
Gpr165	2.55298	-5.12527	0.00890385
D830026I12Rik	2.55626	-5.12361	0.00884163
Pak3	153.033	-5.12337	1.13e-46
Sncg	561.007	-5.12178	5.17e-40
5930409G06Rik	8.68074	-5.12004	3.15e-05
AC157650.3	8.67389	-5.11921	3.16e-05
Scg5	47.4922	-5.11817	1.37e-17
Prelp	2.444	-5.11728	0.00872285
Gm42603	2.65478	-5.11727	0.00934099
Gm26835	2.54903	-5.11511	0.00903283
Gm12406	2.45808	-5.11332	0.0088499
Dach2	285.438	-5.11171	3.47e-56
Skor1	40.2335	-5.11163	2.03e-15
Snx33	496.269	-5.11097	5.85e-102
F630040K05Rik	120.953	-5.11048	1.25e-41
Igdcc4	2801.46	-5.10954	8.3e-205
Gm11412	2.49632	-5.10904	0.00905039
Pdgfrb	1780.62	-5.10878	1e-196
Crym	477.193	-5.10744	2.7e-60
Pak7	21.3046	-5.10677	2.11e-09
Gm26771	2.52125	-5.10512	0.00920586
Grip1	760.229	-5.10489	2.17e-153
[truncated: 50,536 more rows]
