# Supplementary material for: Genome-wide maps of nucleolus interactions reveal distinct layers of repressive chromatin domains
Source: Nat Commun. 2022 Mar 18;13:1483. doi: 10.1038/s41467-022-29146-2 (PMC8933459; doi:10.1038/s41467-022-29146-2)
Supplement: Supplementary file 11 — Supplementary Data 8 [file 41467_2022_29146_MOESM11_ESM.xlsx]

## Sheet: Genes in ESCsp-rDNA contacts
Genes overlapping with ESCsp-rDNA contacts	ESC_RPKM_Average	NPC_RPKM_average
Ier2	90.6388	54.3806
Gabarap	27.8775	40.5446
Zfp703	0.312031	39.716
Phf23	28.1349	20.6569
Nlgn2	3.01947	18.399
Plscr3	2.93909	16.3919
Cdc37	22.5334	16.1484
Zfp503	0.0287812	15.0693
Pdhb	28.3492	14.2171
Nacc1	21.4576	12.5721
Dnajb1	17.7227	12.2906
Fgf11	0.780176	12.1161
Neurl4	8.14461	11.8523
Raver1	11.7642	11.8042
Vdac2	19.6624	11.2168
Ilf3	7.97349	10.6761
Dvl2	8.95337	9.67671
Gipc1	8.37272	8.51367
Tbrg4	17.962	7.96356
Ctdnep1	5.73438	7.88672
2810408A11Rik	2.38078	7.75519
Tecr	8.01859	7.55951
Erlin2	4.55724	7.51388
Trmt1	10.7361	7.24869
Plat	0.0116293	6.08129
Irs2	0.504114	5.3832
Keap1	4.2603	4.80839
Acadvl	1.88096	4.53695
Bet1	2.33405	4.29279
Elp5	4.98676	4.26829
Carm1	2.72138	4.24656
Vdac3	6.41322	4.1088
Dlg4	0.0293177	4.01089
Dact2	4.83049	3.86065
Col4a1	0.0803627	3.76654
Kmt2e	0.586913	3.71732
Slc2a4	0.315231	3.67498
Fnta	6.90744	3.65147
Brf2	4.10308	3.25034
Cldn7	2.78299	2.99127
Rbm33	1.34932	2.87521
Naxd	1.90071	2.82955
Yipf2	1.8199	2.79592
Kat6a	1.28701	2.68738
Kctd11	0.428331	2.56234
Ybx2	0.734892	2.41674
Wapl	4.93286	2.37099
Fgfr1	1.70721	2.31225
Mak16	8.33281	2.21144
Col4a2	0.0223485	2.08575
Elmod2	0.805837	1.98166
Flnb	2.01784	1.95475
Elac2	3.17507	1.89706
Thap1	2.68683	1.8427
Wnt5a	0.0100559	1.79345
Slc4a7	0.505346	1.75248
Shprh	0.810953	1.71051
Ikbkb	0.907239	1.61067
Ddhd2	1.69129	1.60754
Hook3	0.5047	1.5944
Tcf20	1.55399	1.48238
Rab32	0.0166858	1.37234
Kctd6	5.03484	1.3501
Tmem102	6.6612	1.2894
Zbtb44	3.9409	1.16715
Pkn1	1.00203	1.13598
Nsd3	0.321566	1.12251
Polb	0.835681	1.07968
Samd8	0.825709	1.06617
Tyk2	1.92391	1.03265
Sucla2	1.28337	0.999921
Ccm2	0.571543	0.996347
Lsm1	1.88679	0.985154
Ccdc66	0.670563	0.977769
Kat6b	1.75431	0.9081
Comtd1	1.68638	0.786039
Slc20a2	0.912036	0.767581
Dnm2	1.22873	0.763728
Scoc	0.444241	0.756359
Star	1.12253	0.733104
Il17rd	1.24444	0.721225
Rab11fip1	1.20168	0.695234
Srpk2	0.399901	0.613923
Lyl1	0.0410902	0.596429
Nacad	0.022385	0.550992
Sdc2	0.324566	0.523524
Rnf170	0.324173	0.491756
Chrnb1	0.353589	0.458802
Stxbp5	0.0472151	0.420699
Bmper	0.000154412	0.361269
Cars2	1.23294	0.347945
Adamts15	0.0505626	0.322657
Sorl1	0.673284	0.308296
Fut10	0.299694	0.298792
Abhd6	0.133694	0.298607
Ap1m2	1.93082	0.298058
Tnk1	2.05823	0.297314
Zfp423	0.00562092	0.293598
Pxk	0.260075	0.293312
Glb1l2	0.0855855	0.27173
Met	0.0339909	0.257218
Pde4a	0.155409	0.247708
Rarb	2.54478e-05	0.23468
G430095P16Rik	0.114724	0.23382
Ap3m2	0.481658	0.224279
Ramp3	0.0197896	0.220405
Ptger1	0.108687	0.219922
Rb1	0.0731419	0.216652
Zfpm2	0.00213687	0.206295
Tbc1d9	0.112864	0.198278
Nfix	0.0097597	0.156406
Lrrc49	0.0583698	0.149146
B3gat1	0.000368694	0.113491
Clstn2	8.34437e-05	0.109165
Fdx1l	0.0913698	0.107891
Il3ra	0.128867	0.100818
Acap1	2.83139	0.0948633
S1pr5	0.00910448	0.091342
Arhgap44	0.150041	0.0890869
Epm2a	0.0150359	0.0823318
Mfsd9	0.0225771	0.0711862
Thsd4	0.00218356	0.06776
4930452B06Rik	0.0261281	0.0666894
AB124611	0.00518842	0.0641672
Arhgef3	0.0792555	0.0616348
Sema5a	0.0363153	0.0553207
Celf2	0.00394654	0.0501593
Prl3b1	0	0.0466843
Smoc2	0.000251016	0.0450228
Arhgap20	0.00944328	0.0431911
1700010I14Rik	0.0172768	0.0412234
Rora	0.00365375	0.0405065
Pde10a	0.00159066	0.0337769
Kcnq5	7.31754e-05	0.0313999
Nudt15	0.037472	0.0301555
Cacna1a	0.118923	0.0292829
Cadps	0.000607618	0.0279604
Cyp2d26	0.0142835	0.0263951
Myo1g	0.032124	0.02575
Kirrel3	0.000428819	0.025502
AI593442	0.121882	0.0221105
Gm10645	0	0.0189545
Rab20	0.0275332	0.0164161
Adamts8	0.108532	0.0159524
Wap	0	0.0141547
Rims1	0.00688851	0.0138783
Myo16	0	0.010955
Erc2	0.0115918	0.00959938
Ucp1	0.0125279	0.00791706
Sh2d4a	0.0151227	0.00777774
Ntm	0.000231847	0.00731327
Csgalnact1	0.000296818	0.00659132
Pde7b	3.02128e-05	0.00613403
Adarb2	0	0.00539513
Synpr	2.9804e-05	0.00495518
Asgr2	0.0343783	0.00490813
Grid1	0.000719689	0.00447956
Opcml	1.74185e-05	0.00445778
Unc5d	7.06471e-05	0.0041667
Gabrb2	0.000910863	0.0039251
Dusp13	0.0220515	0.00386096
Dkk4	0.00282015	0.00348935
Tenm2	3.21541e-05	0.00346867
Gria1	0	0.00283268
Gabrg2	0	0.00257848
Olfr31	0	0.00246689
Fam155a	0	0.00235392
Myom2	0.0394414	0.00232485
Park2	0.000101384	0.00186299
Trpc4	0	0.00175466
Mgl2	0.0870698	0.00169321
Kcnu1	0.0127006	0.00122841
Dlgap2	0.000133467	0.0010753
Nlgn1	0	0.00102899
5730522E02Rik	0.000607017	0.000939551
Dupd1	0.000284698	0.000914169
Grm1	4.94021e-05	0.000873961
Dnase1l3	0	0.000750578
Cdh18	7.87459e-05	0.000727029
Acox2	0.000581253	0.000687963
Fhit	0.000811221	0.000591582
A830018L16Rik	0.0137298	0.000564351
Slc9a2	0.00431189	0.000481991
Tmem182	0	0.00043964
4933402J07Rik	0	0.00040361
Egfem1	0	0.000403062
Grm8	1.25917e-05	0.000312909
Lhfpl3	0	0.000270019
Glb1l3	0	0.000240368
Cntn5	7.86967e-06	7.39272e-05
Nrg3	0	5.91408e-05
Csmd1	5.5113e-05	2.67329e-05
Pabpc6	0.054689	0
Zglp1	0.0159078	0
Prl	0.00384635	0
Prl8a9	0	0
Gabra6	0	0
Gm10283	0	0
Gm10985	0	0
Gm9972	0	0
Olfr721-ps1	0	0
Prl2b1	0	0
Prl2c1	0	0
Prl3c1	0	0
Prl3d2	0	0
Prl3d3	0	0
Prl7a1	0	0
Prl7c1	0	0
Prl8a1	0	0
Prl8a2	0	0
Prl8a6	0	0
Prl8a8	0	0
Slc9a4	0	0
Sntn	0	0

## Sheet: Genes in NPCsp-rDNA contacts
Genes overlapping with NPCsp-rDNA contacts	ESC_RPKM_Average	NPC_RPKM_average
Gdi2	15.6217	12.9932
Alkbh8	11.5608	5.93393
1700064H15Rik	7.29895	0.0959376
Mfge8	6.98486	11.508
Patz1	5.27396	4.79222
Mrpl46	4.92104	2.0484
Nid1	4.70811	2.08396
Rad1	4.13909	1.74288
Mrps11	3.52056	1.85598
Eif4enif1	2.81484	3.62735
Drg1	2.07079	1.25827
Rai14	1.08655	0.812359
Cwf19l2	0.680705	0.694301
9130204L05Rik	0.510668	1.61302
Det1	0.437635	0.577808
Tfb1m	0.311963	0.333662
Spopl	0.253288	0.492292
Oxsm	0.224308	0.313811
Lyst	0.097464	0.0983795
Hapln3	0.0611803	0.553705
Fam171a1	0.0400457	0.574449
Abhd2	0.0332434	0.203331
Tiam2	0.0295145	0.0490745
Samd9l	0.0286722	0.00451604
Prlr	0.0181957	0.00309029
Art2b	0.0132357	0.0184785
Gm10718	0.0129619	0
Gucy1a2	0.0080962	0.0156243
Gm10722	0.0076915	0
Ntrk3	0.00739609	0.0192624
Dpp6	0.00692285	0.0129118
Spef2	0.0049259	0.00229699
Gdf6	0.0027439	1.02084
Gm11168	0.00274342	0
Gm10717	0.00249883	0
Ttc23l	0.00196614	0.000541215
Dnajc5b	0.00161565	0
Il1f9	0.00152702	0
Armc1	0.00150844	0.0219143
Cyp2a4	0.00124786	0
Hnmt	0.000911512	0.00118275
Abca13	0.000775467	0.000713747
Nlrp9c	0.000725368	0
Zpbp	0.000613915	0.009456
Hepacam2	0.000479676	0.00687273
BC051665	0.000319211	0.0428169
Thsd7a	0.000230045	0.0248297
Vwc2	0.000133874	0.00165665
Pde2a	0.000118829	0.00181937
Csmd1	5.5113e-05	2.67329e-05
Spock3	4.82103e-05	0.0121229
Ctla2a	0	1.27607
Tpbpa	0	0.00633183
Olfr921	0	0.00185711
Gabra2	0	0.00181639
Casp12	0	0.00124402
Agxt2	0	0.00108588
Gabrg1	0	0.000788345
Trim55	0	0.000430504
Gpr158	0	0.000165855
Pcdh15	0	0.000119979
Oprm1	0	4.37148e-05
4930486L24Rik	0	0
Cd209b	0	0
Ctsll3	0	0
Gm10715	0	0
Gm10719	0	0
Gm10720	0	0
Gm10721	0	0
Gm17535	0	0
Il7r	0	0
Olfr26	0	0
Olfr844	0	0
Olfr868	0	0
Olfr869	0	0
Olfr870	0	0
Olfr871	0	0
Olfr872	0	0
Olfr924	0	0
Olfr930	0	0
Sult2a1	0	0
Tpbpb	0	0
Vmn1r184	0	0
Vmn1r2	0	0
