# Supplementary material for: Genome-wide maps of nucleolus interactions reveal distinct layers of repressive chromatin domains
Source: Nat Commun. 2022 Mar 18;13:1483. doi: 10.1038/s41467-022-29146-2 (PMC8933459; doi:10.1038/s41467-022-29146-2)
Supplement: Supplementary file 12 — Supplementary Data 9 [file 41467_2022_29146_MOESM12_ESM.xlsx]

## Sheet: GO ESC-rDNA contacts
GO Genes in ESCsp-rDNA contacts	Count	%	PValue	Genes
GO:0098916~anterograde trans-synaptic signaling	22	7.8853	1.92758e-07	GRIA1, GABRB2, CHRNB1, NLGN1, NLGN2, CLSTN2, GABRA6, CADPS, CACNA1A, ABHD6, PLAT, GRM1, GABRG2, PARK2, RIMS1, STAR, DLG4, GIPC1, GRM8, VDAC3, MET, DLGAP2
GO:0099537~trans-synaptic signaling	22	7.8853	1.92758e-07	GRIA1, GABRB2, CHRNB1, NLGN1, NLGN2, CLSTN2, GABRA6, CADPS, CACNA1A, ABHD6, PLAT, GRM1, GABRG2, PARK2, RIMS1, STAR, DLG4, GIPC1, GRM8, VDAC3, MET, DLGAP2
GO:0099536~synaptic signaling	22	7.8853	1.92758e-07	GRIA1, GABRB2, CHRNB1, NLGN1, NLGN2, CLSTN2, GABRA6, CADPS, CACNA1A, ABHD6, PLAT, GRM1, GABRG2, PARK2, RIMS1, STAR, DLG4, GIPC1, GRM8, VDAC3, MET, DLGAP2
GO:0007268~chemical synaptic transmission	22	7.8853	1.92758e-07	GRIA1, GABRB2, CHRNB1, NLGN1, NLGN2, CLSTN2, GABRA6, CADPS, CACNA1A, ABHD6, PLAT, GRM1, GABRG2, PARK2, RIMS1, STAR, DLG4, GIPC1, GRM8, VDAC3, MET, DLGAP2
GO:0007270~neuron-neuron synaptic transmission	11	3.94265	4.53183e-07	GABRB2, NLGN1, NLGN2, GABRA6, GRM8, VDAC3, CACNA1A, PLAT, DLGAP2, GABRG2, PARK2
GO:0048699~generation of neurons	35	12.5448	4.48009e-06	SEMA5A, RB1, GABRB2, TENM2, NLGN1, NLGN2, NFIX, NTM, SDC2, CACNA1A, RORA, PARK2, IKBKB, RIMS1, STXBP5, S1PR5, IER2, KIRREL3, WNT5A, LSM1, UNC5D, HOOK3, SORL1, MYO16, DNM2, SLC4A7, NRG3, STAR, DLG4, CARM1, RARB, KCTD11, CCDC66, MET, FGFR1
GO:0050804~modulation of synaptic transmission	15	5.37634	5.10686e-06	GRIA1, NLGN1, PXK, NLGN2, CLSTN2, CACNA1A, ABHD6, GRM1, PARK2, RIMS1, STAR, DLG4, GIPC1, GRM8, MET
GO:0022008~neurogenesis	36	12.9032	7.94269e-06	SEMA5A, RB1, GABRB2, TENM2, NLGN1, NLGN2, NFIX, NTM, SDC2, CACNA1A, RORA, PARK2, IKBKB, RIMS1, STXBP5, S1PR5, IER2, KIRREL3, TRPC4, WNT5A, LSM1, UNC5D, HOOK3, SORL1, MYO16, DNM2, SLC4A7, NRG3, STAR, DLG4, CARM1, RARB, KCTD11, CCDC66, MET, FGFR1
GO:0051960~regulation of nervous system development	25	8.96057	1.16351e-05	SEMA5A, NLGN1, NLGN2, CLSTN2, NTM, SDC2, CACNA1A, PARK2, IKBKB, RIMS1, DVL2, S1PR5, WNT5A, LSM1, UNC5D, HOOK3, SORL1, DNM2, NRG3, STAR, CARM1, RARB, KCTD11, MET, FGFR1
GO:0050767~regulation of neurogenesis	23	8.24373	1.89131e-05	SEMA5A, NLGN1, NLGN2, NTM, SDC2, WNT5A, LSM1, CACNA1A, UNC5D, HOOK3, SORL1, PARK2, DNM2, IKBKB, RIMS1, NRG3, STAR, CARM1, RARB, KCTD11, S1PR5, MET, FGFR1
GO:0007267~cell-cell signaling	30	10.7527	2.28013e-05	GRIA1, GABRB2, NLGN1, NLGN2, CLSTN2, ZFP703, CACNA1A, IRS2, ABHD6, PLAT, GRM1, PARK2, RIMS1, RAB11FIP1, GRM8, DVL2, DLGAP2, CHRNB1, GABRA6, WNT5A, CADPS, GABRG2, DKK4, CTDNEP1, STAR, DLG4, GIPC1, VDAC3, MET, FGFR1
GO:0007399~nervous system development	43	15.4122	2.62361e-05	SEMA5A, RB1, GABRB2, TENM2, NLGN1, ZFP423, NLGN2, NFIX, CLSTN2, FUT10, NTM, SDC2, CACNA1A, IRS2, RORA, PARK2, IKBKB, RIMS1, DVL2, STXBP5, S1PR5, IER2, EPM2A, KIRREL3, TRPC4, WNT5A, LSM1, UNC5D, HOOK3, SORL1, MYO16, DNM2, SLC4A7, NRG3, STAR, DLG4, COL4A1, CARM1, RARB, KCTD11, CCDC66, MET, FGFR1
GO:0051932~synaptic transmission, GABAergic	6	2.15054	2.87209e-05	GABRB2, NLGN1, NLGN2, GABRA6, CACNA1A, GABRG2
GO:0030182~neuron differentiation	30	10.7527	7.21242e-05	SEMA5A, RB1, GABRB2, TENM2, NLGN1, NLGN2, NFIX, NTM, SDC2, CACNA1A, RORA, PARK2, IKBKB, RIMS1, STXBP5, IER2, KIRREL3, WNT5A, LSM1, UNC5D, MYO16, DNM2, SLC4A7, DLG4, CARM1, RARB, KCTD11, CCDC66, MET, FGFR1
GO:0030154~cell differentiation	64	22.9391	8.38053e-05	SEMA5A, RB1, GABRB2, TENM2, ACADVL, KEAP1, RORA, YBX2, SLC2A4, PARK2, IKBKB, LYL1, RIMS1, BMPER, DACT2, IER2, KIRREL3, CHRNB1, TRPC4, WNT5A, TYK2, UNC5D, DNM2, RAB32, SLC9A4, NRG3, COL4A2, COL4A1, KAT6A, IL3RA, RARB, 1700112E06RIK, KCTD11, ZFPM2, MET, DNASE1L3, KMT2E, NLGN1, ZFP423, NLGN2, NFIX, ZFP703, SDC2, NTM, ZFP503, UCP1, CACNA1A, FLNB, STXBP5, S1PR5, SRPK2, TNK1, LSM1, HOOK3, SORL1, MYO16,…
GO:0060284~regulation of cell development	24	8.60215	0.000131063	SEMA5A, NLGN1, NLGN2, ZFP703, NTM, SDC2, WNT5A, LSM1, CACNA1A, UNC5D, HOOK3, SORL1, PARK2, DNM2, IKBKB, RIMS1, NRG3, STAR, CARM1, RARB, KCTD11, S1PR5, MET, FGFR1
GO:0048468~cell development	41	14.6953	0.000149326	SEMA5A, RB1, GABRB2, TENM2, NLGN1, NLGN2, ZFP703, NTM, SDC2, CACNA1A, YBX2, PARK2, IKBKB, RIMS1, DACT2, FLNB, STXBP5, S1PR5, KIRREL3, CHRNB1, WNT5A, LSM1, UNC5D, HOOK3, SORL1, MYO16, DNM2, SLC4A7, SLC9A4, NRG3, STAR, DLG4, ZGLP1, CARM1, RARB, CCM2, KCTD11, CCDC66, MET, DNASE1L3, FGFR1
GO:0006811~ion transport	28	10.0358	0.000311595	GRIA1, GABRB2, PXK, NLGN1, RAMP3, NLGN2, SLC20A2, UCP1, CACNA1A, IRS2, IKBKB, CHRNB1, GABRA6, GRID1, TRPC4, GABRG2, DNM2, SLC4A7, SLC9A2, FAM155A, KCNU1, SLC9A4, DLG4, GIPC1, VDAC3, VDAC2, KCNQ5, FGFR1
GO:0051179~localization	78	27.957	0.000321728	SEMA5A, RB1, GABRB2, KEAP1, IRS2, PLAT, PRL, SLC2A4, PARK2, ASGR2, IKBKB, SYNPR, MFSD9, RIMS1, TMEM102, BMPER, FNTA, GRM8, IER2, KIRREL3, CHRNB1, TRPC4, GRID1, WNT5A, TBC1D9, TYK2, UNC5D, GABRG2, DNM2, RAB32, SLC9A2, CTDNEP1, KCNU1, SLC9A4, NRG3, CLDN7, VDAC3, VDAC2, KCNQ5, MET, GRIA1, NLGN1, PXK, RAMP3, NLGN2, SLC20A2, ZFP703, FUT10, SDC2, UCP1, CACNA1A, ABHD6, GABARAP, AP3M2, RAB20, RAB11FIP1, …
GO:0001941~postsynaptic membrane organization	5	1.79211	0.000366609	CHRNB1, NLGN1, NLGN2, FNTA, DLG4
GO:0045664~regulation of neuron differentiation	18	6.45161	0.000387148	SEMA5A, NLGN1, NLGN2, NTM, SDC2, WNT5A, LSM1, CACNA1A, PARK2, DNM2, IKBKB, RIMS1, CARM1, RARB, KCTD11, S1PR5, MET, FGFR1
GO:0035249~synaptic transmission, glutamatergic	6	2.15054	0.00040596	NLGN1, NLGN2, GRM8, CACNA1A, PLAT, PARK2
GO:0048869~cellular developmental process	65	23.2975	0.000420147	SEMA5A, RB1, GABRB2, TENM2, ACADVL, KEAP1, RORA, YBX2, SLC2A4, PARK2, IKBKB, LYL1, RIMS1, BMPER, DACT2, IER2, KIRREL3, CHRNB1, TRPC4, WNT5A, TYK2, UNC5D, DNM2, RAB32, SLC9A4, NRG3, COL4A2, COL4A1, KAT6A, IL3RA, VDAC3, RARB, 1700112E06RIK, KCTD11, ZFPM2, MET, DNASE1L3, KMT2E, NLGN1, ZFP423, NLGN2, NFIX, ZFP703, SDC2, NTM, ZFP503, UCP1, CACNA1A, FLNB, STXBP5, S1PR5, SRPK2, TNK1, LSM1, HOOK3, SORL1,…
GO:0048666~neuron development	24	8.60215	0.000425681	SEMA5A, KIRREL3, RB1, GABRB2, NLGN1, TENM2, NLGN2, NTM, SDC2, WNT5A, CACNA1A, UNC5D, PARK2, MYO16, DNM2, SLC4A7, IKBKB, RIMS1, DLG4, CARM1, STXBP5, CCDC66, MET, FGFR1
GO:0098815~modulation of excitatory postsynaptic potential	5	1.79211	0.000505157	RIMS1, NLGN1, NLGN2, DLG4, PARK2
GO:0050808~synapse organization	10	3.58423	0.000574565	KIRREL3, CHRNB1, NLGN1, NLGN2, FNTA, CLSTN2, DLG4, COL4A1, WNT5A, CACNA1A
GO:0060079~excitatory postsynaptic potential	6	2.15054	0.000575307	RIMS1, NLGN1, NLGN2, DLG4, MET, PARK2
GO:0010646~regulation of cell communication	45	16.129	0.000683042	SEMA5A, GRIA1, RB1, PXK, NLGN1, ZFP423, RAMP3, NLGN2, CLSTN2, 2810408A11RIK, ZFP703, CACNA1A, IRS2, ABHD6, RORA, PRL, GRM1, PARK2, IKBKB, RIMS1, TMEM102, RAB11FIP1, BMPER, GRM8, DACT2, DVL2, PDE4A, EPM2A, WNT5A, TNK1, SORL1, DNM2, DKK4, CTDNEP1, PDE10A, STAR, DLG4, CARM1, CDC37, GIPC1, ARHGEF3, VDAC2, KCTD11, MET, FGFR1
GO:0031175~neuron projection development	21	7.52688	0.000707279	SEMA5A, KIRREL3, RB1, NLGN1, TENM2, NLGN2, NTM, SDC2, WNT5A, CACNA1A, UNC5D, PARK2, MYO16, DNM2, IKBKB, RIMS1, DLG4, CARM1, STXBP5, MET, FGFR1
GO:0023051~regulation of signaling	45	16.129	0.000812757	SEMA5A, GRIA1, RB1, PXK, NLGN1, ZFP423, RAMP3, NLGN2, CLSTN2, 2810408A11RIK, ZFP703, CACNA1A, IRS2, ABHD6, RORA, PRL, GRM1, PARK2, IKBKB, RIMS1, TMEM102, RAB11FIP1, BMPER, GRM8, DACT2, DVL2, PDE4A, EPM2A, WNT5A, TNK1, SORL1, DNM2, DKK4, CTDNEP1, PDE10A, STAR, DLG4, CARM1, CDC37, GIPC1, ARHGEF3, VDAC2, KCTD11, MET, FGFR1
GO:0002064~epithelial cell development	10	3.58423	0.000912242	IKBKB, SLC4A7, SLC9A4, WNT5A, DACT2, RARB, FLNB, CCM2, MET, FGFR1
GO:0048523~negative regulation of cellular process	63	22.5806	0.000968922	SEMA5A, RB1, GABRB2, TENM2, ACADVL, SH2D4A, PHF23, IRS2, RORA, YBX2, PLAT, PARK2, IKBKB, BMPER, FNTA, GRM8, DACT2, EPM2A, WNT5A, DNM2, DKK4, MIR324, ILF3, NRG3, KAT6B, KAT6A, CLDN7, RARB, VDAC2, KCTD11, ZFPM2, MET, KMT2E, GRIA1, NLGN1, ZFP423, RAMP3, NFIX, ZFP703, NTM, ZFP503, WAP, CACNA1A, ABHD6, FHIT, DNAJB1, RAB11FIP1, NACC1, SRPK2, TNK1, LSM1, ERLIN2, HOOK3, SORL1, WAPL, MYO16, STAR, DLG4, ZG…
GO:0099565~chemical synaptic transmission, postsynaptic	6	2.15054	0.00100693	RIMS1, NLGN1, NLGN2, DLG4, MET, PARK2
GO:0060078~regulation of postsynaptic membrane potential	6	2.15054	0.00112878	RIMS1, NLGN1, NLGN2, DLG4, MET, PARK2
GO:0065008~regulation of biological quality	51	18.2796	0.00135687	SEMA5A, RB1, SCOC, ACADVL, CLSTN2, KEAP1, IRS2, RORA, YBX2, PRL, SLC2A4, PARK2, GRM1, ASGR2, IKBKB, POLB, RIMS1, TMEM102, GRM8, CHRNB1, TRPC4, WNT5A, DNM2, SLC9A2, KCNU1, SLC9A4, ACOX2, PLSCR3, CDC37, MET, KMT2E, GRIA1, NLGN1, PXK, NLGN2, PTGER1, CACNA1A, ABHD6, RAB20, RAB11FIP1, STXBP5, CSMD1, CADPS, SORL1, SLC4A7, FAM155A, STAR, DLG4, GIPC1, PKN1, FGFR1
GO:0007610~behavior	17	6.09319	0.00139111	GRIA1, KIRREL3, EPM2A, CHRNB1, NLGN1, NLGN2, GRID1, DDHD2, CACNA1A, PRL, GRM1, GABRG2, PARK2, STAR, DLG4, VDAC3, MET
GO:0048519~negative regulation of biological process	66	23.6559	0.00141865	SEMA5A, RB1, GABRB2, TENM2, ACADVL, SH2D4A, PHF23, KEAP1, IRS2, RORA, YBX2, PLAT, PARK2, IKBKB, BMPER, FNTA, GRM8, DACT2, EPM2A, WNT5A, DNM2, DKK4, MIR324, ILF3, NRG3, COL4A2, KAT6B, KAT6A, CLDN7, RARB, VDAC2, KCTD11, ZFPM2, MET, KMT2E, GRIA1, NLGN1, PXK, ZFP423, RAMP3, NFIX, ZFP703, NTM, ZFP503, WAP, CACNA1A, ABHD6, FHIT, DNAJB1, RAB11FIP1, NACC1, SRPK2, TNK1, LSM1, ERLIN2, HOOK3, SORL1, WAPL, M…
GO:0010975~regulation of neuron projection development	14	5.01792	0.00165609	SEMA5A, NLGN1, NLGN2, NTM, SDC2, WNT5A, CACNA1A, PARK2, DNM2, IKBKB, RIMS1, CARM1, MET, FGFR1
GO:0050803~regulation of synapse structure or activity	10	3.58423	0.00179137	GRIA1, RIMS1, NLGN1, NLGN2, CLSTN2, STAR, DLG4, GIPC1, WNT5A, ABHD6
GO:0055085~transmembrane transport	21	7.52688	0.00192836	GABRB2, NLGN1, NLGN2, TRPC4, UCP1, CACNA1A, IRS2, SLC2A4, GABRG2, DNM2, SLC4A7, SLC9A2, IKBKB, FAM155A, MFSD9, SLC9A4, KCNU1, DLG4, VDAC3, VDAC2, KCNQ5
GO:0060322~head development	18	6.45161	0.0019966	SEMA5A, KIRREL3, NFIX, FUT10, WNT5A, CACNA1A, IRS2, RORA, HOOK3, MYO16, SLC4A7, NRG3, STAR, COL4A1, KAT6A, RARB, MET, FGFR1
GO:0031344~regulation of cell projection organization	16	5.73477	0.00221918	SEMA5A, NLGN1, TENM2, NLGN2, NTM, SDC2, WNT5A, CACNA1A, PARK2, DNM2, IKBKB, RIMS1, CARM1, VDAC3, MET, FGFR1
GO:0023052~signaling	80	28.6738	0.00229658	SEMA5A, RB1, GABRB2, TENM2, CLSTN2, 2810408A11RIK, IRS2, RORA, PLAT, PRL, PARK2, GRM1, IKBKB, POLB, ARHGAP44, RIMS1, TMEM102, BMPER, GRM8, DACT2, PDE4A, OLFR31, DLGAP2, EPM2A, CHRNB1, WNT5A, TYK2, UNC5D, GABRG2, DNM2, RAB32, DKK4, CTDNEP1, ACAP1, NRG3, COL4A2, COL4A1, CDC37, IL3RA, ARHGEF3, VDAC3, RARB, VDAC2, KCTD11, MET, KMT2E, GRIA1, NLGN1, PXK, ZFP423, RAMP3, NLGN2, PTGER1, ZFP703, CACNA1A, A…
GO:0009166~nucleotide catabolic process	5	1.79211	0.00234026	PDE10A, PDE4A, PDE7B, NUDT15, FHIT
GO:2000463~positive regulation of excitatory postsynaptic potential	4	1.43369	0.0025233	RIMS1, NLGN1, NLGN2, DLG4
GO:0046928~regulation of neurotransmitter secretion	5	1.79211	0.00265594	RIMS1, NLGN1, GRM8, CACNA1A, PARK2
GO:0007420~brain development	17	6.09319	0.0027189	SEMA5A, KIRREL3, NFIX, FUT10, WNT5A, CACNA1A, IRS2, RORA, HOOK3, MYO16, SLC4A7, NRG3, STAR, COL4A1, RARB, MET, FGFR1
GO:0050768~negative regulation of neurogenesis	10	3.58423	0.00272857	SEMA5A, NLGN1, NRG3, NTM, CARM1, WNT5A, LSM1, KCTD11, HOOK3, SORL1
GO:2000026~regulation of multicellular organismal development	32	11.4695	0.00276026	SEMA5A, KMT2E, RB1, NLGN1, NLGN2, CLSTN2, ZFP703, NTM, SDC2, KEAP1, CACNA1A, PARK2, IKBKB, RIMS1, DVL2, S1PR5, WNT5A, LSM1, UNC5D, HOOK3, SORL1, DNM2, DKK4, NRG3, COL4A2, STAR, CARM1, RARB, KCTD11, ZFPM2, MET, FGFR1
GO:0051966~regulation of synaptic transmission, glutamatergic	5	1.79211	0.00282421	NLGN1, NLGN2, GRM8, GRM1, PARK2
GO:0006820~anion transport	12	4.30108	0.00306723	SLC4A7, GABRB2, SLC20A2, GABRA6, TRPC4, GIPC1, VDAC3, VDAC2, CACNA1A, IRS2, GABRG2, FGFR1
GO:0007154~cell communication	80	28.6738	0.00308292	SEMA5A, RB1, GABRB2, TENM2, CLSTN2, 2810408A11RIK, IRS2, RORA, PLAT, PRL, PARK2, GRM1, IKBKB, POLB, ARHGAP44, RIMS1, TMEM102, BMPER, GRM8, DACT2, PDE4A, OLFR31, DLGAP2, EPM2A, CHRNB1, WNT5A, TYK2, UNC5D, GABRG2, DNM2, RAB32, DKK4, CTDNEP1, ACAP1, NRG3, COL4A2, COL4A1, CDC37, IL3RA, ARHGEF3, VDAC3, RARB, VDAC2, KCTD11, MET, KMT2E, GRIA1, NLGN1, PXK, ZFP423, RAMP3, NLGN2, PTGER1, ZFP703, CACNA1A, A…
GO:0034220~ion transmembrane transport	16	5.73477	0.00319368	GABRB2, NLGN1, NLGN2, TRPC4, CACNA1A, IRS2, GABRG2, DNM2, SLC4A7, SLC9A2, IKBKB, FAM155A, SLC9A4, KCNU1, DLG4, KCNQ5
GO:0060638~mesenchymal-epithelial cell signaling	3	1.07527	0.00327857	WNT5A, MET, FGFR1
GO:0007215~glutamate receptor signaling pathway	5	1.79211	0.00357033	NLGN1, NLGN2, DLG4, GRM8, GRM1
GO:0030855~epithelial cell differentiation	15	5.37634	0.00383937	ACADVL, ZFP703, WNT5A, KEAP1, SLC4A7, IKBKB, SLC9A4, BMPER, COL4A1, DACT2, RARB, CCM2, FLNB, MET, FGFR1
GO:0044765~single-organism transport	46	16.4875	0.00396579	SEMA5A, GRIA1, GABRB2, PXK, NLGN1, RAMP3, NLGN2, SLC20A2, UCP1, KEAP1, CACNA1A, IRS2, PRL, SLC2A4, PARK2, IKBKB, AP3M2, MFSD9, RIMS1, RAB20, RAB11FIP1, GRM8, STXBP5, CHRNB1, GABRA6, GRID1, TRPC4, WNT5A, CADPS, SORL1, GABRG2, DNM2, SLC4A7, SLC9A2, FAM155A, KCNU1, SLC9A4, STAR, DLG4, GIPC1, VDAC3, VDAC2, KCNQ5, MET, MYO1G, FGFR1
GO:0048812~neuron projection morphogenesis	14	5.01792	0.00409456	SEMA5A, KIRREL3, NLGN1, TENM2, WNT5A, CACNA1A, UNC5D, PARK2, MYO16, DNM2, RIMS1, DLG4, STXBP5, MET
GO:0051961~negative regulation of nervous system development	10	3.58423	0.00436062	SEMA5A, NLGN1, NRG3, NTM, CARM1, WNT5A, LSM1, KCTD11, HOOK3, SORL1
GO:1902578~single-organism localization	48	17.2043	0.0044744	SEMA5A, GRIA1, GABRB2, PXK, NLGN1, RAMP3, NLGN2, SLC20A2, UCP1, KEAP1, CACNA1A, IRS2, PRL, SLC2A4, PARK2, IKBKB, AP3M2, MFSD9, RIMS1, RAB20, RAB11FIP1, FNTA, GRM8, STXBP5, CHRNB1, GABRA6, GRID1, TRPC4, WNT5A, CADPS, SORL1, GABRG2, DNM2, RAB32, SLC4A7, SLC9A2, FAM155A, KCNU1, SLC9A4, STAR, DLG4, GIPC1, VDAC3, VDAC2, KCNQ5, MET, MYO1G, FGFR1
GO:0044087~regulation of cellular component biogenesis	17	6.09319	0.0049076	NLGN1, TENM2, SAMD8, NLGN2, CLSTN2, PHF23, WNT5A, SORL1, PARK2, DNM2, IKBKB, RIMS1, DNAJB1, RAB20, CLDN7, VDAC3, VDAC2
GO:1901292~nucleoside phosphate catabolic process	5	1.79211	0.00492426	PDE10A, PDE4A, PDE7B, NUDT15, FHIT
GO:0051588~regulation of neurotransmitter transport	5	1.79211	0.00492426	RIMS1, NLGN1, GRM8, CACNA1A, PARK2
GO:0044700~single organism signaling	78	27.957	0.00493513	SEMA5A, RB1, GABRB2, TENM2, CLSTN2, IRS2, RORA, PLAT, PRL, PARK2, GRM1, IKBKB, POLB, ARHGAP44, RIMS1, TMEM102, BMPER, GRM8, DACT2, PDE4A, OLFR31, DLGAP2, EPM2A, CHRNB1, WNT5A, TYK2, UNC5D, GABRG2, DNM2, RAB32, DKK4, CTDNEP1, ACAP1, NRG3, COL4A2, COL4A1, CDC37, IL3RA, ARHGEF3, VDAC3, RARB, VDAC2, KCTD11, MET, KMT2E, GRIA1, NLGN1, ZFP423, RAMP3, NLGN2, PTGER1, ZFP703, CACNA1A, ABHD6, FHIT, GABARAP,…
GO:0016192~vesicle-mediated transport	22	7.8853	0.00513979	GRIA1, NLGN1, RAMP3, WNT5A, CADPS, DDHD2, TBC1D9, CACNA1A, HOOK3, SORL1, PARK2, ASGR2, DNM2, AP3M2, RIMS1, RAB20, RAB11FIP1, DLG4, STXBP5, AP1M2, MYO1G, BET1
GO:0031346~positive regulation of cell projection organization	11	3.94265	0.00525755	SEMA5A, IKBKB, RIMS1, NLGN1, TENM2, NLGN2, WNT5A, MET, PARK2, DNM2, FGFR1
GO:0045666~positive regulation of neuron differentiation	11	3.94265	0.0053506	SEMA5A, IKBKB, RIMS1, NLGN1, NLGN2, WNT5A, RARB, KCTD11, MET, PARK2, FGFR1
GO:0009653~anatomical structure morphogenesis	41	14.6953	0.00551254	SEMA5A, RB1, TENM2, NLGN1, NFIX, ZFP703, SDC2, CACNA1A, RORA, PARK2, POLB, RIMS1, BMPER, DACT2, DVL2, FLNB, STXBP5, SRPK2, KIRREL3, CSGALNACT1, WNT5A, DDHD2, UNC5D, MYO16, DNM2, SLC4A7, DKK4, NRG3, COL4A2, DLG4, COL4A1, CARM1, KAT6A, VDAC3, RARB, CCM2, PKN1, CCDC66, ZFPM2, MET, FGFR1
GO:0048878~chemical homeostasis	21	7.52688	0.00563348	ACADVL, PTGER1, TRPC4, CACNA1A, IRS2, RORA, SLC2A4, GRM1, PARK2, ASGR2, SLC4A7, SLC9A2, FAM155A, SLC9A4, RAB20, ACOX2, PLSCR3, STAR, DLG4, MET, CSMD1
GO:0010720~positive regulation of cell development	14	5.01792	0.00583183	SEMA5A, NLGN1, NLGN2, ZFP703, WNT5A, PARK2, DNM2, IKBKB, RIMS1, STAR, RARB, KCTD11, MET, FGFR1
GO:0006195~purine nucleotide catabolic process	4	1.43369	0.00604952	PDE10A, PDE4A, PDE7B, NUDT15
GO:0051129~negative regulation of cellular component organization	15	5.37634	0.00668405	SEMA5A, NLGN1, NTM, PHF23, WNT5A, SORL1, WAPL, PARK2, DNM2, IKBKB, DNAJB1, DLG4, CARM1, CLDN7, VDAC2
GO:0007417~central nervous system development	19	6.81004	0.00684052	SEMA5A, KIRREL3, NFIX, TRPC4, FUT10, WNT5A, CACNA1A, IRS2, RORA, UNC5D, HOOK3, MYO16, SLC4A7, NRG3, STAR, COL4A1, RARB, MET, FGFR1
GO:2001028~positive regulation of endothelial cell chemotaxis	3	1.07527	0.00692317	SEMA5A, MET, FGFR1

## Sheet: GO NPCsp-rDNA contacts
GO Genes in NPCsp-rDNA contacts	Count	%	PValue	Genes
GO:0050911~detection of chemical stimulus involved in sensory perception of smell	6	6.31579	1.87532e-07	OLFR844, OLFR871, OLFR870, OLFR872, OLFR868, OLFR869
GO:0051606~detection of stimulus	8	8.42105	0.000726436	OLFR844, CD209B, OLFR871, OLFR870, OLFR872, PCDH15, OLFR868, OLFR869
GO:0050906~detection of stimulus involved in sensory perception	7	7.36842	0.00118775	OLFR844, OLFR871, OLFR870, OLFR872, PCDH15, OLFR868, OLFR869
GO:0050907~detection of chemical stimulus involved in sensory perception	6	6.31579	0.00284541	OLFR844, OLFR871, OLFR870, OLFR872, OLFR868, OLFR869
GO:0009593~detection of chemical stimulus	6	6.31579	0.00422691	OLFR844, OLFR871, OLFR870, OLFR872, OLFR868, OLFR869
GO:0007186~G-protein coupled receptor signaling pathway	14	14.7368	0.00791475	GABRA2, OPRM1, OLFR868, OLFR924, GABRG1, OLFR869, OLFR930, OLFR844, OLFR921, OLFR26, OLFR871, OLFR870, OLFR872, GPR158
GO:0007608~sensory perception of smell	10	10.5263	0.0112747	OLFR930, OLFR921, OLFR844, OLFR26, OLFR871, OLFR870, OLFR872, OLFR868, OLFR924, OLFR869
GO:0050877~neurological system process	14	14.7368	0.0148877	PCDH15, OPRM1, OLFR868, OLFR924, OLFR869, OLFR930, OLFR844, DPP6, OLFR921, OLFR26, OLFR871, OLFR870, OLFR872, CSMD1
GO:0032501~multicellular organismal process	36	37.8947	0.0168057	SAMD9L, SPEF2, ABHD2, PCDH15, IL1F9, HNMT, HAPLN3, NID1, OLFR868, LYST, OLFR924, OLFR869, EIF4ENIF1, OLFR844, OLFR921, DPP6, THSD7A, PATZ1, CSMD1, CTLA2A, CD209B, NTRK3, PDE2A, OPRM1, GDF6, PRLR, ZPBP, OLFR930, OLFR26, OLFR871, OLFR870, OLFR872, VWC2, RAD1, IL7R, MFGE8
GO:0007600~sensory perception	12	12.6316	0.0195536	OLFR930, OLFR921, OLFR844, OLFR26, OLFR871, OLFR870, OLFR872, PCDH15, OPRM1, OLFR868, OLFR924, OLFR869
GO:0007606~sensory perception of chemical stimulus	10	10.5263	0.0222298	OLFR930, OLFR921, OLFR844, OLFR26, OLFR871, OLFR870, OLFR872, OLFR868, OLFR924, OLFR869
GO:0009566~fertilization	4	4.21053	0.0228546	SPEF2, ABHD2, MFGE8, ZPBP
GO:0044699~single-organism process	53	55.7895	0.0305498	SAMD9L, SPEF2, GDI2, HEPACAM2, IL1F9, HNMT, HAPLN3, LYST, ABCA13, ALKBH8, OLFR924, EIF4ENIF1, OLFR844, OLFR921, CASP12, THSD7A, SULT2A1, GUCY1A2, OXSM, OPRM1, PRLR, ZPBP, GABRG1, ARMC1, TIAM2, CYP2A4, OLFR871, OLFR870, OLFR872, MFGE8, ABHD2, PCDH15, NID1, OLFR868, OLFR869, DPP6, SPOCK3, PATZ1, GPR158, GABRA2, CD209B, CTLA2A, AGXT2, NTRK3, PDE2A, ART2B, GDF6, OLFR930, TPBPA, OLFR26, VWC2, RAD1, IL…
GO:0007165~signal transduction	27	28.4211	0.0328243	ABHD2, GDI2, IL1F9, OLFR868, OLFR924, OLFR869, OLFR844, OLFR921, CASP12, SPOCK3, GPR158, GABRA2, GUCY1A2, NTRK3, PDE2A, OPRM1, GDF6, PRLR, GABRG1, TIAM2, OLFR930, TPBPA, OLFR26, OLFR871, OLFR870, OLFR872, VWC2
GO:0044700~single organism signaling	28	29.4737	0.0393307	ABHD2, GDI2, IL1F9, OLFR868, OLFR924, OLFR869, OLFR844, OLFR921, DPP6, CASP12, SPOCK3, GPR158, GABRA2, GUCY1A2, NTRK3, PDE2A, OPRM1, GDF6, PRLR, GABRG1, TIAM2, OLFR930, TPBPA, OLFR26, OLFR871, OLFR870, OLFR872, VWC2
GO:0023052~signaling	28	29.4737	0.0420663	ABHD2, GDI2, IL1F9, OLFR868, OLFR924, OLFR869, OLFR844, OLFR921, DPP6, CASP12, SPOCK3, GPR158, GABRA2, GUCY1A2, NTRK3, PDE2A, OPRM1, GDF6, PRLR, GABRG1, TIAM2, OLFR930, TPBPA, OLFR26, OLFR871, OLFR870, OLFR872, VWC2
GO:0007154~cell communication	28	29.4737	0.0472535	ABHD2, GDI2, IL1F9, OLFR868, OLFR924, OLFR869, OLFR844, OLFR921, DPP6, CASP12, SPOCK3, GPR158, GABRA2, GUCY1A2, NTRK3, PDE2A, OPRM1, GDF6, PRLR, GABRG1, TIAM2, OLFR930, TPBPA, OLFR26, OLFR871, OLFR870, OLFR872, VWC2
GO:0003008~system process	15	15.7895	0.0486964	PDE2A, PCDH15, OPRM1, OLFR868, OLFR924, OLFR869, OLFR930, OLFR844, DPP6, OLFR921, OLFR26, OLFR871, OLFR870, OLFR872, CSMD1
GO:0050896~response to stimulus	37	38.9474	0.0492329	ABHD2, GDI2, PCDH15, IL1F9, HNMT, OLFR868, LYST, ALKBH8, OLFR924, OLFR869, OLFR844, OLFR921, CASP12, SPOCK3, CSMD1, GPR158, GABRA2, GUCY1A2, CTLA2A, CD209B, NTRK3, PDE2A, OPRM1, GDF6, PRLR, GABRG1, TIAM2, OLFR930, TPBPA, OLFR26, OLFR871, CYP2A4, OLFR870, OLFR872, VWC2, RAD1, IL7R
GO Genes in NPCsp-rDNA contacts without OLFR genes	Count	%	PValue	Genes
GO:0009566~fertilization	4	4.70588	0.0139517	SPEF2, ABHD2, MFGE8, ZPBP
GO:0044248~cellular catabolic process	9	10.5882	0.0316582	BC051665, 4930486L24RIK, AGXT2, ABHD2, PDE2A, ART2B, SPOPL, CTSLL3, HNMT
GO:1901565~organonitrogen compound catabolic process	4	4.70588	0.0349735	AGXT2, PDE2A, ART2B, HNMT
GO:0009056~catabolic process	10	11.7647	0.0400839	SAMD9L, BC051665, 4930486L24RIK, AGXT2, ABHD2, PDE2A, ART2B, SPOPL, CTSLL3, HNMT
GO:0030802~regulation of cyclic nucleotide biosynthetic process	3	3.52941	0.0419482	GUCY1A2, PDE2A, OPRM1
GO:1900371~regulation of purine nucleotide biosynthetic process	3	3.52941	0.0471093	GUCY1A2, PDE2A, OPRM1
GO:0030808~regulation of nucleotide biosynthetic process	3	3.52941	0.0477701	GUCY1A2, PDE2A, OPRM1
