# Supplementary material for: Genome-wide maps of nucleolus interactions reveal distinct layers of repressive chromatin domains
Source: Nat Commun. 2022 Mar 18;13:1483. doi: 10.1038/s41467-022-29146-2 (PMC8933459; doi:10.1038/s41467-022-29146-2)
Supplement: Supplementary file 13 — Supplementary Data 10 [file 41467_2022_29146_MOESM13_ESM.xlsx]

## Sheet: ESCsp-NAD
ESCsp-NAD in NPC LAD-only			ESCsp-NAD in NPC iNADiLAD
1700003H04Rik			1700012D16Rik
1700019M22Rik			1700094M24Rik
1700027H10Rik			1700095J12Rik
1700030C10Rik			1700125G22Rik
1700049E15Rik			1810013L24Rik
1700061I17Rik			2610507B11Rik
1700071K01Rik			2700049A03Rik
1700101O22Rik			2810001G20Rik
1700128A07Rik			2810006K23Rik
1700129C05Rik			3100003L05Rik
2010106E10Rik			3300005D01Rik
2310034C09Rik			4631405J19Rik
2310057N15Rik			4930429D17Rik
2310061N02Rik			4930452G13Rik
2310079G19Rik			4930480M12Rik
2410141K09Rik			4930519F16Rik
2900079G21Rik			4930519K11Rik
4922502D21Rik			4930524B15Rik
4930402F11Rik			4930526H09Rik
4930405D11Rik			4930547E08Rik
4930407I19Rik			4930549C15Rik
4930428D20Rik			4930573H18Rik
4930434J06Rik			4930578I06Rik
4930435F18Rik			4933401H06Rik
4930448C13Rik			4933416E03Rik
4930448I18Rik			4933422A05Rik
4930513D17Rik			5033404E19Rik
4930515G16Rik			6430562O15Rik
4930532M18Rik			6530402F18Rik
4930534H03Rik			7530416G11Rik
4930553E22Rik			7630403G23Rik
4930553J12Rik			8030462N17Rik
4930554G24Rik			9230112J17Rik
4930559C10Rik			9330158H04Rik
4930567J20Rik			9630013K17Rik
4930567K12Rik			9630028B13Rik
4930584F24Rik			A230009B12Rik
4930590L20Rik			A230108P19Rik
4931408C20Rik			A330035P11Rik
4933402C06Rik			Abcd3
4933402J10Rik			Acer2
5430401F13Rik			Ackr2
5430427M07Rik			Acot9
7420426K07Rik			Acoxl
9830132P13Rik			Acp6
A130077B15Rik			Actc1
A2m			Actl7a
A330093E20Rik			Actl7b
Abca15			Actr3
Abca16			Adam7
Abca8a			Adamdec1
Abca8b			Adcy8
Abca9			Adcyap1
Acot10			Ago1
Adamtsl1			Ago3
Adgb			Agpat4
Adgra3			AI182371
Adgrb3			Akap7
Adra2a			Akip1
Alcam			Aldh6a1
Aldoart1			Aldh9a1
Ankrd22			Ankk1
Api5			Ankrd26
App			Ankrd50
Atf7ip2			Anxa2
Atxn7l3b			Apbb2
AU023762			Areg
Avpr1a			Arg1
B230110G15Rik			Arhgap24
B230209E15Rik			Arhgap29
B3gat1			Arhgef11
Bnc2			Arhgef9
C230029F24Rik			Arid2
C4bp			Arid4a
C4bp-ps1			Asap1
Cacna1e			Asxl1
Cadm3			Atf6
Capza3			Atg5
Cbln2			Atp13a4
Ccdc91			Atp5l
Cd55			Atxn10
Cd69			Atxn2
Cep162			Atxn3
Chodl			Azgp1
Clca4a			B130006D01Rik
Clca4b			B4galt6
Clca4c-ps			Bbs9
Clec12a			Bckdhb
Clec12b			Bcl2
Clec2e			Bcl2l11
Clvs1			Bcl2l2
Cntln			Bcl9
Cntn1			Bend3
Cntn4			Bend4
Cntn6			Blnk
Col22a1			Bmp1
Commd8			Bmp3
Cox7b2			Bms1
Csmd3			Bnip3
Cts6			Brd4
Cts7			Bub1
Cts8			C1qtnf5
Cts8-ps			C2cd6
Ctsj			C8b
Ctsm			Cabyr
Ctsq			Cadm1
Ctsr			Camk1d
Cylc2			Caprin1
Cypt3			Carmil1
Cyyr1			Cbl
D030025E07Rik			Ccar1
D16Ertd472e			Ccbe1
D3Ertd751e			Ccdc122
D430036J16Rik			Ccdc13
Ddx18			Ccdc153
Dkk2			Ccdc158
Dmrt2			Ccdc175
Dpp10			Ccdc189
Dpp6			Ccdc3
Dthd1			Ccdc96
E130201H02Rik			Cct2
E330023G01Rik			Cct6a
Eef1e1			Cd300a
Efcab14			Cd3d
Emp2			Cd3e
Epha6			Cd59a
Ergic2			Cd59b
Esp24			Cd5l
Esp31			Cdca7
Esp34			Cdk17
Esp38			Cdk19
Esr1			Cdk2ap1
F830016B08Rik			Cdk8
Fam170a			Cdkl4
Fam83b			Cdnf
Far2			Cds1
Fcer1a			Cdx4
Fign			Cdyl
Flt4			Celf2
Foxr2			Cenpf
Fthl17a			Cfap54
G6pd2			Ch25h
Gabra4			Chchd6
Gabrb1			Chd8
Gbp11			Chic1
Gbp6			Chic2
Gc			Chrm2
Gdap2			Clasp2
Gfral			Cldnd1
Glra1			Clk4
Gm10229			Clybl
Gm10324			Cmpk1
Gm10516			Cnmd
Gm11217			Cntrl
Gm11238			Col23a1
Gm11487			Col6a1
Gm12018			Commd6
Gm12633			Cox11
Gm14288			Cpeb4
Gm14393			Cpox
Gm15674			Cpsf2
Gm16551			Cpsf7
Gm16835			Crmp1
Gm17399			Cspg5
Gm20268			Ctsc
Gm20362			Cux1
Gm20594			Cyb561a3
Gm20741			Cybc1
Gm28590			Cyp3a13
Gm29683			D5Ertd615e
Gm30214			D630024D03Rik
Gm30332			D730045A05Rik
Gm30726			D830032E09Rik
Gm30790			D930032P07Rik
Gm32014			Dab1
Gm32455			Dbx2
Gm35206			Dcaf8
Gm4841			Dcbld2
Gm4951			Dcdc2c
Gm5144			Dclre1c
Gm5901			Ddb1
Gm6455			Ddx17
Gm8989			Ddx4
Gm9839			Degs2
Gnaz			Dennd4c
Gpam			Dhtkd1
Grb14			Dicer1
Grin3a			Dipk2a
Gucy1a1			Dmc1
H2-M1			Dmtn
H2-M10.4			Dmxl2
H2-M11			Dnajc15
H2-M9			Dnajc5
Hcrtr2			Dnase2b
Hnrnpa1l2-ps2			Dok2
Htr4			Dph5
Ibtk			Drd2
Ifi214			Dusp12
Ifi44			E330017A01Rik
Igbp1b			E330034G19Rik
Iigp1			Echdc3
Ilk			Ect2
Irak1bp1			Eef1b2
Isl1			Egflam
Kcnd2			Eif2s3x
Kcnh1			Elf1
Kcnj16			Elovl2
Kcnmb2			Emcn
Kctd12b			Endod1
Kel			Eno4
Khdrbs2			Enox1
Kif2b			Enpp4
Kitl			Entpd5
Klf8			Epb41l2
Klrb1-ps1			Ephx3
Klrd1			Eps8
Krtap13-1			Epsti1
Krtap14			Ereg
Krtap15			Esd
Krtap16-3			Esr2
Krtap19-1			Etv3
Krtap19-2			Evc
Krtap19-4			Evc2
Krtap19-5			Evl
Krtap19-9b			Extl2
Krtap24-1			Eya3
Krtap26-1			F13a1
Krtap27-1			F3
Krtap6-2			Fam118b
L3mbtl3			Fam122a
Lce1e			Fam160b2
Lce1f			Fam222b
Lce1g			Fam47e
Lce1h			Fam57a
Lce1i			Fam78b
Lce1j			Fam91a1
Lipf			Farsb
Lipk			Fas
Lipm			Fbll1
Lipn			Fbxo11
Lipo1			Fbxo3
Lmo3			Fbxw11
LOC102638913			Fcrl1
Lrfn5			Fcrl5
Lrrc8b			Fcrls
Lrriq3			Fgd6
Mageb16-ps1			Fgf17
Map3k15			Fgfr1op
Mei4			Fkbp5
Mir3963			Fmnl3
Mir466b-1			Fmo9
Mir466b-2			Foxd2os
Mir466c-1			Foxd4
Mir466m			Foxe3
Mir467a-4			Foxk2
Mir467d			Foxn2
Mir592			Foxred1
Mir6402			Frmd4b
Mir669h			Frs2
Mir669i			Fthl17a
Mir8099-1			Fzd2
Mlip			Galm
Moxd2			Gatb
Mptx2			Gatm
Muc19			Gbf1
Ncam2			Gch1
Neto1			Gcm2
Nlrp14			Gjc3
Nlrp2			Gm10687
Npffr2			Gm10787
Npsr1			Gm10791
Npy2r			Gm10857
Nsun3			Gm11149
Nt5c1b			Gm11186
Olfr1173			Gm11627
Olfr1176			Gm12718
Olfr1178			Gm12724
Olfr1179			Gm13199
Olfr1180			Gm1587
Olfr1181			Gm16596
Olfr1182			Gm16701
Olfr1183			Gm19583
Olfr1184			Gm19619
Olfr1186			Gm20036
Olfr1188			Gm2061
Olfr1189			Gm20745
Olfr1380			Gm27162
Olfr1381			Gm29443
Olfr1382			Gm29571
Olfr1383			Gm4432
Olfr1384			Gm4832
Olfr1385			Gm6249
Olfr1386			Gm6345
Olfr1387			Gm6525
Olfr1388			Gm6567
Olfr1389			Gm6994
Olfr1404			Gm813
Olfr1532-ps1			Gnal
Olfr17			Gng5
Olfr2			Gngt2
Olfr218			Gpatch8
Olfr309			Gphb5
Olfr310			Gpr119
Olfr338			Gpr142
Olfr339			Gpr15
Olfr340			Gpr18
Olfr341			Gpr183
Olfr342			Gprc5c
Olfr344			Grb14
Olfr345			Grin2a
Olfr346			Grm5
Olfr418			Gsx2
Olfr45			Gtpbp4
Olfr459			Guca1a
Olfr46			Guca1b
Olfr53			Haus6
Olfr539			Hexdc
Olfr541			Hhatl
Olfr6			Hibadh
Olfr61			Higd1a
Olfr632			Hist1h2al
Olfr633			Hnrnpd
Olfr635			Hnrnpll
Olfr638			Homez
Olfr65			Hp1bp3
Olfr651			Hr
Olfr652			Hrh4
Olfr653			Hs3st4
Olfr654			Hspa4
Olfr655			Hus1b
Olfr666			Ice2
Olfr667			Idi1
Olfr668			Idi2
Olfr669			Ift43
Olfr670			Igf1r
Olfr671			Il12a
Olfr672			Il18
Olfr689			Il31ra
Olfr690			Impact
Olfr691			Ina
Olfr692			Ino80dos
Olfr693			Ints7
Olfr694			Irf4
Olfr695			Irx2
Olfr697			Ism2
Olfr698			Itga2b
Olfr699			Jkamp
Olfr700			Kbtbd6
Olfr701			Kbtbd7
Olfr702			Kcnh5
Olfr703			Kcnj4
Olfr704			Kdelr3
Olfr705			Kdsr
Olfr706			Kidins220
Olfr707			Kif16bos
Olfr710			Kif3b
Olfr711			Klf4
Olfr713			Klhl7
Olfr714			Lama4
Olfr715			Lax1
Olfr715b			Ldb2
Olfr716			Lgi3
Opn5			Lin52
Osr1			Lkaaear1
Pabpc4l			Lman1
Panct2			Lmo2
Pappa			Lpgat1
Papss1			Lrch1
Pbdc1			Lrrc49
Pcdh15			Lrrc71
Pcdh7			Lypd1
Pcmtd1			Map1b
Pdcd1			Map2k5
Pdha1			Map3k20
Pdha2			Map4k3
Pex5l			Mapk10
Pik3c2g			Mapk1ip1l
Plekha3			Mapk4
Plpp4			Mbnl2
Pof1b			Mboat2
Ppfia2			Mc4r
Prr23a1			Mcam
Prr23a2			Meig1
Prr23a3			Mep1b
Prss58			Metap2
Ptchd4			Mettl3
Ptgs1			Mgst3
Ptprr			Mir103-1
Rbm46os			Mir1931
Rbmxl2			Mir1961
Reg2			Mir3109
Reg3a			Mir331
Reg3b			Mir342
Reg3g			Mir346
Rgs21			Mir466k
Rn45s			Mir466q
Ros1			Mir490
Rragb			Mir5101
Rsrc1			Mir598
Samd3			Mir6394
Satl1			Mir6399
Sec23ip			Mir6415
Sema6d			Mir6538
Serpinb13			Mir669n
Serpinb3a			Mir694
Sfmbt2			Mir6951
Sh2d1a			Mir7006
Sh2d4b			Mir7031
Sh3gl2			Mir708
Slc16a7			Mir721
Slc24a2			Mir7653
Slco4c1			Mir7656
Slco6b1			Mitf
Smarca1			Mnd1
Smgc			Mphosph9
Smim3			Mro
Socs6			Mrps10
Sorcs3			Mrps17
Spag17			Msh6
Steap1			Msn
Stxbp5			Msra
Syne1			Mtln
Syt9			Mtpn
Taf7l2			Mtrf1
Tafa4			Myof
Tars			Myt1
Tas2r104			Naa20
Tas2r106			Narf
Tas2r107			Nat10
Tas2r108			Ncam1
Tas2r114			Nceh1
Tas2r130			Ndufa12
Tbx15			Nek2
Tex47			Nfkb2
Thsd7b			Ngfr
Thumpd2			Nipsnap2
Timm10b			Nkx6-1
Timm21			Nmd3
Tinag			Npas1
Tmprss15			Npm2
Trim30d			Nr2c1
Trim30e-ps1			Nrxn1
Trpc5os			Nsg2
Try4			Nsun7
Tshr			Ntrk3
Tspan8			Nudt17
Ttn			Nudt18
Uqcrc2			Nudt5
Veph1			Nup54
Vmn1r58			Nupl2
Vmn1r67			Nxnl2
Vmn1r68			Nxpe2
Vmn1r69			Nxpe4
Vmn1r81			Nxph3
Vmn1r82			Ogdh
Vmn2r72			Olah
Vmn2r73			Olfml2b
Vmn2r75			Olfr1402
Vmn2r76			Olfr161
Vmn2r91			Opa1
Vmn2r92			Oprl1
Vmn2r93			Osbpl1a
Vmn2r94			Oxr1
Vps41			Pabpc1
Vwc2			Pabpn1
Wdr72			Pank3
Zbbx			Papola
Zfp352			Pappa
Zfp711			Pard3bos2
Zik1			Parp11
Zmat3			Pbx1
Zp3r			Pcbp3
Zp4-ps			Pced1a
			Pcmtd2
			Pde4b
			Pde8a
			Pdss2
			Pdzk1
			Pdzk1ip1
			Pea15a
			Pex19
			Phb
			Phkg2
			Phospho1
			Phyhip
			Pinx1
			Pip5k1b
			Piwil2
			Platr20
			Pld1
			Plekhh2
			Plet1os
			Plin2
			Plxna1
			Polr3d
			Polr3k
			Pphln1
			Ppif
			Ppifos
			Ppp1r21
			Ppp1r3e
			Ppp2r2d
			Ppp2r5e
			Ppp3cc
			Ppp6r3
			Prdx4
			Prickle2
			Prkag2os1
			Prkg2
			Prkn
			Prmt3
			Proca1
			Prpf18
			Prpf40b
			Prpf6
			Prps2
			Prr30
			Prss51
			Prss52
			Prss55
			Psph
			Ptpra
			Pts
			Pum1
			R3hdm2
			Rab14
			Rab33a
			Rap2a
			Rapgef4
			Rbbp5
			Rbmx2
			Redrum
			Reep4
			Rere
			Rfx3
			Rgcc
			Rheb
			Rhox12
			Rhox13
			Rin2
			Rnaset2a
			Rnf113a2
			Rnf115
			Rnf125
			Rnf138
			Rnf165
			Rnf26
			Rnf40
			Rnf6
			Rp1l1
			Rpf1
			Rps17
			Rps24
			Rps6
			Rpusd4
			Rrm2b
			Rskr
			Samd10
			Sat1
			Saysd1
			Sbno1
			Scaf11
			Scarb2
			Scgn
			Schip1
			Sdf2
			Sdk1
			Sec22a
			Sec61a2
			Sec63
			Sema4g
			Sep.14
			Serpinb5
			Serpind1
			Sertad2
			Sesn3
			Setx
			Sgip1
			Sgpp1
			Sh2d1b1
			Sh2d1b2
			Shroom3
			Shtn1
			Slc22a16
			Slc25a14
			Slc28a1
			Slc2a2
			Slc30a10
			Slc30a9
			Slc38a4
			Slc38a9
			Slc39a14
			Slc39a8
			Slc4a3
			Slc6a5
			Slc7a8
			Slc9a9
			Slco3a1
			Slf2
			Smarcc1
			Snap29
			Snora15
			Snora30
			Snora41
			Snord4a
			Snord8
			Snord98
			Snrpe
			Socs4
			Sox18
			Sox7
			Sox9
			Spaca1
			Spag16
			Spata46
			Speer5-ps1
			Spin1
			Spin4
			Spop
			Sptlc2
			Sptssb
			Srcap
			St3gal6
			St6galnac3
			Stac3
			Stbd1
			Stil
			Stk10
			Stk31
			Stk32b
			Stox1
			Stradb
			Stxbp4
			Suclg2
			Sugt1
			Suv39h2
			Sycp2l
			Syne2
			Syt13
			Tal1
			Tapt1
			Tax1bp1
			Tbc1d14
			Tbc1d4
			Tcea2
			Tenm4
			Tex12
			Tex36
			Thada
			Timm8a2
			Timm8b
			Timm9
			Tln2
			Tlr7
			Tm9sf2
			Tmbim6
			Tmc3
			Tmco1
			Tmem212
			Tmem216
			Tmem239
			Tmem265
			Tmem81
			Tnik
			Tom1l1
			Tomm20l
			Tox4
			Tpd52l2
			Traf4
			Trappc8
			Trerf1
			Trh
			Trim32
			Tspan7
			Tsx
			Ttc1
			Ttc12
			Ttk
			Ttll5
			Tube1
			Tulp1
			Ube2t
			Ube4a
			Ubl3
			Ubp1
			Ubr5
			Ubtd2
			Uchl3
			Uckl1os
			Uhmk1
			Uox
			Upf2
			Usp44
			Usp6nl
			Ust
			Vps13c
			Vps16
			Vps4b
			Vti1a
			Vwa8
			Wdhd1
			Wdr37
			Wdr89
			Xkr6
			Xkr8
			Xpo6
			Xpo7
			Yeats4
			Yy1
			Zbed6
			Zbtb33
			Zc3h11a
			Zcchc24
			Zdbf2
			Zdhhc14
			Zfp110
			Zfp128
			Zfp248
			Zfp280c
			Zfp329
			Zfp36l2
			Zfp518a
			Zfp652
			Zfp780b
			Zfp850
			Zfp9
			Zfp974
			Zfx
			Zmiz2
			Zscan18
			Zscan22

## Sheet: NPCsp-NAD
NPCsp-NAD in ESC LAD-only			NPCsp-NAD in ESC iNADiLAD
1700006A11Rik			2310040G24Rik
1700017G19Rik			4921511C10Rik
1700020N15Rik			4930441H08Rik
1700116B05Rik			4930474N05Rik
1810014B01Rik			4930523O13Rik
1810046K07Rik			4930548G14Rik
2900092C05Rik			4931440P22Rik
4921511C10Rik			A330015K06Rik
4921530L21Rik			A430078I02Rik
4930432J09Rik			A630089N07Rik
4930474N05Rik			A730090N16Rik
4930503E24Rik			Aars2
4930509J09Rik			Abo
4930529C04Rik			Adcy1
4930545L23Rik			AF357355
4930587E11Rik			AF357425
4931420L22Rik			Agbl3
4933402N22Rik			Ap1s2
4933411G06Rik			Apln
4933412E24Rik			Arhgap6
5730412P04Rik			Arhgef37
9130015A21Rik			Atp2b1
9330178D15Rik			B130024G19Rik
9630013A20Rik			B230307C23Rik
AA545190			B230354K17Rik
Abhd10			Basp1
Aco1			Bclaf1
Acsl4			Begain
Adarb2			Btbd3
Adgrl3			Btbd35f20
Agtr1b			C77080
AI593442			C87436
Akr1c14			Cald1
Akr1c18			Car5b
Alas2			Catsperb
Amy2b			Ccdc126
Ankef1			Celf4
Apaf1			Clcn5
Apex2			Cped1
Arhgap20			Cpsf6
Arxes1			Csnk1a1
Arxes2			Csnk2a1
AU022751			Cul1
Basp1			Cul4b
Baz1a			Cyp4a12a
Bche			Cyp4a12b
Bex2			Cyp4a14
Bex3			Cyp4a30b
Btbd3			Dgki
C9orf72			Diaph2
Capn6			Dlk1
Casp14			Dock11
Ccser1			DQ267100
Cdh6			DQ267102
Cfl2			Efhc2
Chst7			Egfem1
Cldn34-ps			Ern1
Cldn34c1			Exoc2
Cnksr2			Fam110c
Cntn3			Fancb
Col4a5			Fbxl17
Ctnna3			Fbxw18
Dmrta1			Fbxw26
Dsg1b			Fbxw27
Dsg3			Fdx1
Dsg4			Firre
Dusp6			Frmpd4
E530001F21Rik			Fundc1
Epb41l4aos			Gm10487
Gm10319			Gm1110
Gm10681			Gm15201
Gm12374			Gm1527
Gm15008			Gm20139
Gm15638			Gm26851
Gm1715			Gm29461
Gm20754			Gng5-ps
Gm20756			Gria1
Gm29686			Hif1a
Gm31592			Icam2
Gm36595			Igf2bp2
Gm5458			Igf2bp3
Gm5643			Il13ra1
Gm6602			Ing3
Gm6634			Ip6k2
Gm7134			Jmjd1c
Gm9871			Kcmf1
Gpc6			Lamp2
Gucy2f			Lcn4
Guf1			Lrrc3b
H2afb1			Ltbp1
H2afb3			Lyz1
Hpgds			Mcts1
Hsd3b2			Mir183
Hsd3b5			Mir188
Htr7			Mir370
Ikbip			Mir500
Kcne1l			Mir532
Kcnn2			Mir6238
Kcnq1ot1			Mir6244
Khdc1b			Mir6353
Klhl1			Mir8120
Klhl34			Mir882
Lrrtm3			Mrps25
Map3k7			Msl3
Mdrl			Mtfr2
Megf9			Nedd9
Mir135a-2			Nod1
Mir137			Npas3
Mir3090			Nr2c2
Mir3620			Nrbf2
Mir384			Nwd2
Mir5130			Ocrl
Mir6370			Ogt
Mrgprb2			Olfr1118
Mrgprb3			Olfr1120
Mrgprb4			Olfr1121
Mrgprb5			Olfr1122
Mrgprx2			Olfr1324
Mug1			Olfr298
Mug2			Olfr299
Myct1			Olfr301
Nap1l3			Olig3
Negr1			Phex
Nhs			Pid1
Nkain3			Pik3c3
Nkrf			Ppp1r2-ps9
Nlrp5-ps			Prkar2a
Nmrk1			Rab11fip2
Nrsn1			Rad21
Nudt10			Rasgrp3
Nxf3			Rbbp4
Nxph1			Rbbp7
Nxt2			Rbsn
Obox7			Rdx
Olfr10			Rims1
Olfr1201			Scgb2b1
Olfr1202			Scgb2b2
Olfr1204			Sh3yl1
Olfr1205			Slc13a1
Olfr1206			Slco6d1
Olfr1208			Smarcad1
Olfr1357			Snapc1
Olfr1390			Snord104
Olfr1391			Snx19
Olfr1392			Spats1
Olfr836			Spink8
Olfr837			Ssbp2
Olfr843			Ssr3
Opcml			Stk26
Otud7a			Sync
Pabpc5			Syt16
Pcdh11x			Taf1
Pfkfb1			Tas2r118
Pglyrp4			Tbc1d20
Plcb1			Tc2n
Plcl1			Tcf7l1
Pou3f4			Thyn1
Ppa2			Tia1
Pparg			Tiparp
Prdm13			Tmem170b
Prl2c2			Tra2a
Rapgef5			Tra2b
Rasl2-9			Trim52
Rbm41			Tspan12
Rergl			Tyrp1
Rnf128			Ube2h
Rpgrip1			Vmn2r10
Rpia			Vmn2r8
Scgb1b24			Vmn2r9
Scgb2b26			Yars
Serpinb3b			Zbtb8a
Sis			Zbtb8os
Slc22a30			Zc3h12c
Slc25a5			Zfp157
Slitrk2			Znrf2
Slitrk3			Zrsr2
Snx7
Srp54a
Supt16
Tbl1x
Tbl1xr1
Tceal7
Tceal9
Tet2
Tex13c3
Tmem47
Tram1l1
Ube2a
V1rd18
Vgll2
Vip
Vmn1r183
Vmn1r55
Vmn1r56
Vmn1r57
Vmn1r64
Vmn1r65
Yipf7
Zfp180
Zfp551
Zfp606
Zic3
Zpld1
Zxda
Zxdb

## Sheet: ESCsp-LAD
ESCsp-LAD in NPC NAD-only			ESCsp-LAD in NPC iNADiLAD
Icos			Tnr
Cpa6			Sstr4
Ppp1r1c			4930503B20Rik
Hnf4g			Ube2u
Gm9733			Olfr275
4930544G11Rik			Olfr273
Gdpd4			Olfr272
Pth			Olfr270
Akr1c6			Nipsnap3a
Akr1c20			Ldb2
Lsamp			Ppp1r17
Eya4			Muc5ac
Pard3b			Krtap5-3
Cdh19			Krtap5-5
Cdh7			Gm4559
Cdk14			Krtap5-1
Trpm3			Krtap5-4
Abcb5			Dbx1
Map3k19			Gria1
Slc12a1			Hs3st3a1
Zfhx4			F930015N05Rik
Lct			Kcnh5
Myo7a			Rhoj
Acmsd			Adamts12
Gpr34			Fgf12
Mrc2			Slc27a6
Ptprz1			Btbd35f7
Gucy1a2			Opn1mw
Meis1			Tex28
B3gnt6			Asic2
Gpr82			Opcml
Tanc2			Kcnma1
Rad51b			Ano2
1700019A02Rik			Me3
Ube2e2			Megf10
Pkia			Adamtsl3
Ctnnd2			Pde1c
Grk5			Clstn2
Plch1			Prkcb
Rfx3			Kcnq1
Npnt			Slc1a2
Invs			Dscam
Met			Ntm
Ppp2r3a			B3gat1
Auts2			Scel
Cox8c			Sdk1
Asb3			Hsd17b13
Focad			Adamts17
Zfp407			4930523C07Rik
Plcl2			Atp2b3
Stx17			Pde11a
Mbnl3			Col14a1
Acer3			Plin1
Sik2			Ppp1r14c
E130311K13Rik			Txk
Bbx			Tnn
Gpr75			Deup1
Wdr7			Pax3
Zfp950			Prss23
Sbf2			Tmem132c
Robo1			Ptpro
Sp4			Fam163a
Ncf2			Bpifc
Cask			Ern2
Spata6			Fam189a1
Cachd1			Slc2a12
Prdm5			Ppef1
Elovl7			Cd93
Pms1			Irx1
Rnf13			Apba2
Aqp11			Muc5b
Cdc42bpa			5530401A14Rik
Eea1			Cers3
Mapre2			Rxfp3
Ccdc88a			Drd4
Slc35d1			Axdnd1
Pik3c2a			Lrrk1
Sp8			Syt17
Caap1			Cd177
Chac2			Lypd5
Tcf4			Bgn
Slc33a1			Nphs2
Klhl13			Toporsl
Zranb3			Plxnb3
Pak1			Sec16b
Rb1cc1			Fam71a
Omp			Irgc1
Pola1			Nkx6-1
Pex2			Muc2
Strn			Batf3
Pja2			Xylt1
Pcyt1b			Ctxn3
Pou2f1			Rgs10
Btbd7			Tec
Smchd1			Spata45
Pdk3			D430019H16Rik
Btbd10			Fam20a
Arfgef1			Cacng5
Rab3gap1			Zfp575
Snapc3			Osbpl6
Spred1			Ccdc190
Usp47			Rhcg
Ercc8			Lypd3
Capn5			Tunar
Mme			Sema6a
Suco			Tktl1
Mms22l			Tex101
R3hdm1			Trpm5
Phf6			Wdr93
Erlec1			Kcnn4
Fam45a			Mesp1
Swap70			Insm1
Zfp143			Muc6
Pfn2			Vash2
Emsy			Foxa2
Cfap36			Ddr2
Nanos1			Myh3
Ormdl1			Tescl
Cacul1			Nog
Far1			Bdkrb1
Zfc3h1			Srpk3
Mier1			Nav2
Lpar6			Rerg
Tnrc6a			Aldh1a3
Ppp4r3b			Irf7
Ubxn4			Tmem220
Msl2			Hlf
Nrd1			Rps6kc1
Ctr9			Tdrd5
Mff			Ttc30a2
Smg7			Glb1l2
Psme4			Thbd
Dars			Nipal1
Wee1			Gdpd3
Copb1			Anpep
Mtpn			Nars2
Rbbp6			Ceacam10
Kbtbd8			Ptpn14
Plaa			Egln3
Txnl1			Phldb3
Hprt			Chp2
Ccnt2			Spn
Arpp19			Sct
Psip1			Bdkrb2
Ipo7			Lhfpl2
Mcm6			Cds1
Psma1			Tbx6
Eif3a			Tmem206
Eif4g2			Tarsl2
Gda			Amn1
Opcml			Mesp2
Col28a1			Smco4
Ccser1			C330018D20Rik
Slc38a11			Nenf
Pparg			Slain1
Nek10			Rtkn2
Akr1c14			Wipi1
Gpc6			Chid1
Ssbp2			Efl1
Greb1l			BC017158
Rapgef5			Plekhg1
Tceal7			Hs2st1
Adam22			Wdfy3
Scn3a			Inpp5f
Kctd14			Chsy1
Baz1a			Etfbkmt
Ralgapa2			Pkp3
Nubpl			Mitf
Nxf3			Glt1d1
Tbl1x			Mecp2
Nkrf			Coro1a
Ints4			Lrrc56
Plagl1			Itpripl2
Arxes1			Cog7
Ube2a			Snx19
Arxes2			Deptor
Bex2			Agpat3
Tceal9			Smyd2
Bex3			Phka2
			Dapp1
			Ethe1
			Prkacb
			Eps8l2
			Arpin
			Sult1a1
			Dph5
			Slc15a4
			Tjp1
			Asb7
			Pdzd4
			Plaur
			Lins1
			Abcd1
			Qprt
			Soat1
			Gtf2ird1
			Sult6b1
			Klhl8
			Dnajc6
			Tmem80
			Pcsk6
			Pnck
			Trappc12
			Mthfd1l
			Tspan4
			Hsd17b7
			Slc12a2
			Kif7
			Tbpl1
			Abl2
			Ppp2r5a
			Fbxo7
			Pex11a
			Uap1
			Ap3s2
			Hsd17b11
			Eif2ak2
			Arid5b
			Palb2
			Fam49b
			Cadm4
			Lmntd2
			Smg9
			Rnd3
			Dusp9
			Nsl1
			Haus7
			Angel2
			Cyct
			Coq7
			Zfp710
			Ndufaf7
			Pdxk
			Deaf1
			Ttc30a1
			Mex3c
			Tm2d3
			Ap2a2
			Ptdss2
			Ndufab1
			Sco1
			Ppp4r2
			Bag3
			Sigirr
			Mex3b
			Irgq
			Cebpzos
			Ticrr
			Rbm45
			Ano9
			Phrf1
			Taz
			Selenos
			Nipsnap3b
			Bcap31
			Dctn5
			Lamtor3
			Nsmce3
			Tial1
			Xrcc1
			Gga2
			Ak4
			AI467606
			Prrc1
			Stard4
			Snrpa1
			Selenof
			Ccnl1
			Prkar1a
			Cebpz
			Zfp428
			Rnh1
			Ubfd1
			Akap12
			Idh2
			Atp6ap1
			Mapk3
			Plk1
			Hras
			Mylpf
			Emd
			Zfp553
			Ssr4
			Bola2
			Hcfc1
			Idh3g
			Slc6a8
			Cd2bp2
			Ppp4c
			Trap1a
			Cstb
			Aldoa
			Aldoa
			Plxna2
			Slc30a10
			Rbbp5
			Atf6
			Dusp12
			Dnm3
			Scyl3
			Mettl18
			BC055324
			Sele
			Sell
			Selp
			F5
			Slc19a2
			Ccdc181
			Nme7
			Blzf1
			Rin2
			Dab1
			Spaca1
			Efcab7
			Pgm2
			Itgb3bp
			Ror1
			Mapk10
			Arhgap24
			Itpr1
			Slc28a1
			Pde8a
			Rps17
			Xpo6
			Ntrk3
			Srcap
			Tmem265
			Phkg2
			Ccdc189
			Rnf40
			Bbs9
			Slc9a9
			Stx7
			Moxd1
			Srgap1
			Immp2l
			Lrrn3
			Dld
			Slc26a3
			Cbll1
			Slc26a4
			Cdhr3
			Atxn7l1
			Ppp2r5e
			Wdr89
			Sgpp1
			Syne2
			Cdyl
			Fars2
			Adcy2
			Rab3c
			Saysd1
			Ptprg
			Ctnnd2
			Oxr1
			Mtbp
			Enpp4
			Chst9
			Fam122a
			Pip5k1b
			Foxd4
			Tspan7
