# Supplementary material for: Genome-wide maps of nucleolus interactions reveal distinct layers of repressive chromatin domains
Source: Nat Commun. 2022 Mar 18;13:1483. doi: 10.1038/s41467-022-29146-2 (PMC8933459; doi:10.1038/s41467-022-29146-2)
Supplement: Supplementary file 14 — Supplementary Data 11 [file 41467_2022_29146_MOESM14_ESM.xlsx]

## Sheet: ESCsp-NAD
GO: ESCsp-NAD; no Olfr genes	Count	%	PValue	Genes
GO:0006796~phosphate-containing compound metabolic process	157	14.3379	0.000174742	NPFFR2, APP, LPGAT1, PANK3, NPY2R, GUCA1B, GUCA1A, NUDT5, ENO4, IGF1R, STK10, NUDT18, IL12A, NEK2, SOX9, STK32B, PDE8A, ROS1, CDKL4, EPHA6, FBXW11, CD300A, LMO3, OSR1, ENTPD5, FRS2, DICER1, ISL1, LAX1, GTPBP4, EREG, UHMK1, TOM1L1, ADCYAP1, DOK2, PLPP4, CMPK1, SH2D1B2, PPIF, TNIK, SH2D1B1, UQCRC2, ANKK1, REG3B, CDS1, IDI1, ALDOART1, IDI2, PHB, PLD1, HIGD1A, ZFP36L2, ATP5L, STK31, HRH4, COX11, PIP5…
GO:0030449~regulation of complement activation	6	0.547945	0.00017962	C4BP, CD59B, CD59A, PHB, A2M, CD55
GO:0016310~phosphorylation	119	10.8676	0.000181502	NPFFR2, APP, PANK3, ENO4, IGF1R, STK10, IL12A, NEK2, SOX9, STK32B, ROS1, CDKL4, EPHA6, CD300A, LMO3, OSR1, ENTPD5, FRS2, DICER1, ISL1, LAX1, GTPBP4, EREG, UHMK1, TOM1L1, ADCYAP1, DOK2, CMPK1, SH2D1B2, PPIF, TNIK, SH2D1B1, UQCRC2, ANKK1, REG3B, ALDOART1, PHB, HIGD1A, ZFP36L2, STK31, HRH4, COX11, PIP5K1B, ECT2, SOCS6, DRD2, MAP2K5, SOCS4, CDK17, NGFR, ANKRD26, STIL, CDK19, HSPA4, IL31RA, DNAJC15, E…
GO:0006793~phosphorus metabolic process	157	14.3379	0.000189467	NPFFR2, APP, LPGAT1, PANK3, NPY2R, GUCA1B, GUCA1A, NUDT5, ENO4, IGF1R, STK10, NUDT18, IL12A, NEK2, SOX9, STK32B, PDE8A, ROS1, CDKL4, EPHA6, FBXW11, CD300A, LMO3, OSR1, ENTPD5, FRS2, DICER1, ISL1, LAX1, GTPBP4, EREG, UHMK1, TOM1L1, ADCYAP1, DOK2, PLPP4, CMPK1, SH2D1B2, PPIF, TNIK, SH2D1B1, UQCRC2, ANKK1, REG3B, CDS1, IDI1, ALDOART1, IDI2, PHB, PLD1, HIGD1A, ZFP36L2, ATP5L, STK31, HRH4, COX11, PIP5…
GO:2000257~regulation of protein activation cascade	6	0.547945	0.000260236	C4BP, CD59B, CD59A, PHB, A2M, CD55
GO:0001964~startle response	8	0.730594	0.000283295	GLRA1, GRIN2A, GRIN3A, NRXN1, PCDH15, DRD2, NPAS1, KCNH1
GO:0030030~cell projection organization	85	7.76256	0.000338202	SPAG16, RERE, APP, SPAG17, ILK, AREG, ENO4, IGF1R, SYNE1, ALCAM, OPA1, BBS9, SNAP29, TAPT1, ZFP280C, ACTR3, CAMK1D, SEMA6D, PRMT3, RFX3, EMP2, DICER1, ISL1, UHMK1, SHTN1, ADCYAP1, RAP2A, IMPACT, KEL, IFT43, ADGRB3, TMEM216, MAP1B, EVL, TNIK, CFAP54, RAPGEF4, RNF165, CHODL, NRXN1, CDNF, PCDH15, PRICKLE2, CRMP1, ASAP1, RNF6, TULP1, PLD1, ATXN2, CUX1, PLXNA1, APBB2, NCAM1, STXBP5, NCAM2, NKX6-1, DRD…
GO:0048511~rhythmic process	31	2.83105	0.000439147	SUV39H2, GABRB1, SCHIP1, NPY2R, OPRL1, PHB, IGF1R, GRIN2A, PRKG2, DRD2, NGFR, KCND2, FBXW11, NTRK3, METTL3, ESR1, ZFX, HCRTR2, ESR2, ENOX1, EREG, NFKB2, SETX, MAPK10, ADCYAP1, GRIN3A, KITL, DMC1, BCL2, HNRNPD, FAS
GO:0006468~protein phosphorylation	101	9.22374	0.000470678	NPFFR2, APP, IGF1R, STK10, IL12A, NEK2, SOX9, STK32B, ROS1, CDKL4, EPHA6, CD300A, LMO3, OSR1, FRS2, ISL1, LAX1, GTPBP4, EREG, UHMK1, TOM1L1, ADCYAP1, DOK2, SH2D1B2, TNIK, SH2D1B1, ANKK1, REG3B, PHB, HIGD1A, ZFP36L2, STK31, HRH4, ECT2, SOCS6, DRD2, MAP2K5, SOCS4, CDK17, NGFR, ANKRD26, STIL, CDK19, HSPA4, IL31RA, ESR1, CLK4, ESR2, SETX, CDK8, BMP3, IBTK, MAP3K15, DAB1, BMP1, RGCC, PTPRA, KITL, GPR1…
GO:0043241~protein complex disassembly	17	1.55251	0.000647333	MTPN, CARMIL1, SMARCC1, PLEKHH2, DMTN, BNIP3, VPS4B, 2810006K23RIK, SETX, EPS8, MTRF1, CAPZA3, MAP1B, EVL, KIF2B, ARID2, CLASP2
GO:0044238~primary metabolic process	453	41.3699	0.000864114	ADAMDEC1, DCAF8, ENO4, LIPF, RNF115, SOX18, ZMIZ2, LIPN, GM10324, LIPM, LIPK, DDX17, ADGB, DDX18, CCBE1, WDHD1, MBNL2, LCE1I, RFX3, LCE1J, FRS2, LCE1G, LCE1H, DICER1, LCE1E, ISL1, LCE1F, GTPBP4, CH25H, RNF125, ZSCAN22, UQCRC2, FAR2, ANKK1, ATF6, C4BP, ALDOART1, CDCA7, RNASET2A, GRIN2A, PRDX4, PIP5K1B, ST3GAL6, ZSCAN18, ATG5, CDK17, NGFR, CDK19, FZD2, DNASE2B, IL31RA, PBX1, SETX, AGO3, KITL, GPR18…
GO:0048666~neuron development	68	6.21005	0.000887453	RERE, APP, GABRB1, TENM4, ILK, AREG, IGF1R, SYNE1, ALCAM, OPA1, C1QTNF5, ZFP280C, ACTR3, CAMK1D, SEMA6D, PRMT3, DICER1, ISL1, UHMK1, SHTN1, ADCYAP1, RAP2A, IMPACT, KEL, ADGRB3, MAP1B, EVL, TNIK, RAPGEF4, RNF165, NRXN1, CDNF, PCDH15, PRICKLE2, CRMP1, ASAP1, RNF6, TULP1, ATXN2, CUX1, PLXNA1, APBB2, NCAM1, STXBP5, NCAM2, NKX6-1, DRD2, NGFR, FZD2, KIDINS220, NTRK3, SEMA4G, KLF4, TSHR, SETX, RP1L1, SD…
GO:0031175~neuron projection development	59	5.38813	0.00107351	RERE, APP, ILK, AREG, IGF1R, SYNE1, ALCAM, OPA1, ZFP280C, ACTR3, CAMK1D, SEMA6D, PRMT3, DICER1, ISL1, UHMK1, SHTN1, ADCYAP1, RAP2A, IMPACT, KEL, ADGRB3, MAP1B, EVL, TNIK, RAPGEF4, RNF165, CDNF, PRICKLE2, CRMP1, ASAP1, RNF6, TULP1, ATXN2, CUX1, PLXNA1, APBB2, NCAM1, STXBP5, NCAM2, NKX6-1, DRD2, NGFR, KIDINS220, NTRK3, SEMA4G, KLF4, SETX, SDK1, GRIN3A, DAB1, CAPRIN1, UST, CNTN1, BCL2, FAS, CNTN4, A…
GO:0032984~macromolecular complex disassembly	17	1.55251	0.00136468	MTPN, CARMIL1, SMARCC1, PLEKHH2, DMTN, BNIP3, VPS4B, 2810006K23RIK, SETX, EPS8, MTRF1, CAPZA3, MAP1B, EVL, KIF2B, ARID2, CLASP2
GO:2000252~negative regulation of feeding behavior	5	0.456621	0.00157053	MC4R, NPSR1, NPY2R, TRH, ESR2
GO:1901699~cellular response to nitrogen compound	42	3.83562	0.00166145	CHRM2, APP, GABRB1, STXBP4, MIR708, LYPD1, AKAP7, IGF1R, GLRA1, GRIN2A, SESN3, GRB14, HRH4, PDE4B, SLC38A9, SOX9, NKX6-1, NGFR, ANKRD26, SMARCC1, DMTN, ARG1, METTL3, DENND4C, IL18, DICER1, KLF4, UCHL3, ESR1, MIR346, IMPACT, AGO3, GPAM, MIR342, TBC1D4, RRAGB, MIR103-1, PTPRA, AGO1, COL6A1, HNRNPD, CPEB4
GO:0000902~cell morphogenesis	76	6.94064	0.0016772	SPAG16, RERE, APP, SPAG17, TENM4, ILK, IGF1R, SYNE1, EPS8, ALCAM, BBS9, SOX9, SNAP29, TAPT1, ZFP280C, ACTR3, SEMA6D, STRADB, PRMT3, RFX3, SHROOM3, DICER1, ISL1, SHTN1, RAP2A, IMPACT, KEL, IFT43, TAL1, ADGRB3, TMEM216, MAP1B, AKIP1, EVL, TNIK, CFAP54, RNF165, PCDH15, CRMP1, ASAP1, RNF6, ATXN2, CUX1, EPB41L2, PLXNA1, APBB2, NCAM1, STXBP5, ECT2, NKX6-1, DRD2, ATG5, CLASP2, NGFR, CARMIL1, STIL, DMTN,…
GO:0048858~cell projection morphogenesis	53	4.84018	0.00209204	SPAG16, RERE, APP, SPAG17, ILK, IGF1R, ALCAM, BBS9, SNAP29, TAPT1, ZFP280C, ACTR3, SEMA6D, PRMT3, RFX3, DICER1, ISL1, SHTN1, IMPACT, KEL, IFT43, TMEM216, MAP1B, EVL, CFAP54, RNF165, PCDH15, CRMP1, ASAP1, RNF6, ATXN2, CUX1, PLXNA1, APBB2, NCAM1, STXBP5, NKX6-1, DRD2, NGFR, STIL, 2700049A03RIK, KIDINS220, CCDC13, NTRK3, SEMA4G, RP1L1, TTLL5, DAB1, CAPRIN1, BCL2, CEP162, CNTN4, ATXN10
GO:0046519~sphingoid metabolic process	5	0.456621	0.0021269	ACER2, SPTLC2, DEGS2, KDSR, SGPP1
GO:0060259~regulation of feeding behavior	7	0.639269	0.00214695	MC4R, NPSR1, ANKRD26, SGIP1, NPY2R, TRH, ESR2
GO:0045916~negative regulation of complement activation	4	0.365297	0.00221137	C4BP, CD59B, CD59A, A2M
GO:2000258~negative regulation of protein activation cascade	4	0.365297	0.00221137	C4BP, CD59B, CD59A, A2M
GO:0032989~cellular component morphogenesis	80	7.30594	0.0023102	SPAG16, RERE, APP, SPAG17, TENM4, ILK, IGF1R, SYNE1, EPS8, ALCAM, BBS9, SOX9, SNAP29, TAPT1, ZFP280C, ACTR3, SEMA6D, STRADB, PRMT3, SPACA1, RFX3, SHROOM3, DICER1, ISL1, SHTN1, RAP2A, IMPACT, KEL, IFT43, TAL1, ADGRB3, TMEM216, MAP1B, AKIP1, EVL, TNIK, CFAP54, RNF165, PCDH15, CRMP1, ASAP1, RNF6, TTN, ATXN2, CUX1, EPB41L2, PLXNA1, APBB2, NCAM1, STXBP5, ECT2, NKX6-1, DRD2, ATG5, CLASP2, NGFR, CARMIL1…
GO:0016358~dendrite development	21	1.91781	0.00243916	ACTR3, RERE, NGFR, APP, KIDINS220, PRMT3, ILK, ASAP1, TULP1, SYNE1, SDK1, RAP2A, GRIN3A, DAB1, CUX1, OPA1, ADGRB3, CAPRIN1, MAP1B, FAS, TNIK
GO:0018108~peptidyl-tyrosine phosphorylation	23	2.10046	0.00244791	APP, DMTN, CD300A, FLT4, IL31RA, IL18, TTK, CBL, CD3E, ISL1, CLK4, AREG, ADRA2A, IGF1R, EREG, KITL, CNTN1, SH2D1B2, FCER1A, IL12A, SH2D1B1, ROS1, SOCS4
GO:0042325~regulation of phosphorylation	81	7.39726	0.00246752	NPFFR2, APP, PTPRR, FLT4, ILK, LDB2, CD3E, AREG, IGF1R, DUSP12, GRM5, FCER1A, IL12A, SOX9, ROS1, ANXA2, CD300A, LMO3, STRADB, ENTPD5, IL18, FRS2, EMP2, DICER1, ISL1, LAX1, ADRA2A, GTPBP4, EREG, TOM1L1, ADCYAP1, RAP2A, IMPACT, TRAF4, PPIF, SH2D1B2, TLR7, TNIK, SH2D1B1, NPSR1, REG3B, OPRL1, PHB, HIGD1A, CBL, TTN, HRH4, COX11, ECT2, DRD2, SOCS6, MAP2K5, STOX1, SOCS4, BRD4, NGFR, ANKRD26, STIL, DMTN,…
GO:0050795~regulation of behavior	11	1.00457	0.00249963	MC4R, NPSR1, ANKRD26, SGIP1, NRXN1, NPY2R, OPRL1, TRH, DRD2, HCRTR2, ESR2
GO:0018212~peptidyl-tyrosine modification	23	2.10046	0.00266878	APP, DMTN, CD300A, FLT4, IL31RA, IL18, TTK, CBL, CD3E, ISL1, CLK4, AREG, ADRA2A, IGF1R, EREG, KITL, CNTN1, SH2D1B2, FCER1A, IL12A, SH2D1B1, ROS1, SOCS4
GO:0048521~negative regulation of behavior	6	0.547945	0.00269941	MC4R, NPSR1, NPY2R, TRH, DRD2, ESR2
GO:0030334~regulation of cell migration	48	4.38356	0.00287698	PTPRR, LAMA4, FLT4, ITGA2B, ILK, LDB2, PLD1, SYNE2, IGF1R, CCAR1, STK10, PLXNA1, IL12A, SOX9, NKX6-1, DRD2, ARID2, MAP2K5, CLASP2, ACTR3, CCBE1, CARMIL1, DMTN, CAMK1D, CD300A, MCAM, NTRK3, SEMA6D, GSX2, IL18, MSN, EMP2, SEMA4G, KLF4, F3, ADRA2A, GTPBP4, SHTN1, RAP2A, RGCC, KITL, GPR183, BCL2, FGFR1OP, EVL, TRIM32, GPR18, RAPGEF4
GO:1901698~response to nitrogen compound	61	5.57078	0.00298007	CHRM2, NPFFR2, APP, GABRB1, MIR708, AREG, IGF1R, MC4R, SESN3, GRB14, PDE4B, SOX9, SMARCC1, ARG1, METTL3, IL18, DICER1, AVPR1A, UCHL3, RNF40, EREG, IMPACT, RRM2B, TBC1D4, RRAGB, MIR103-1, COL6A1, TMBIM6, STXBP4, MGST3, LYPD1, AKAP7, PHB, PLD1, GLRA1, GRIN2A, HRH4, SLC38A9, NCAM1, NKX6-1, DRD2, PEA15A, NGFR, ANKRD26, DMTN, DENND4C, KLF4, ESR1, HCRTR2, MIR346, SDK1, GATM, GNAL, AGO3, GPAM, MIR342, P…
GO:0002526~acute inflammatory response	14	1.27854	0.00299407	C4BP, REG3B, REG3A, IL31RA, REG3G, PHB, F3, ADRA2A, ADCYAP1, CD59B, CD59A, FCER1A, A2M, CD55
GO:0050767~regulation of neurogenesis	52	4.74886	0.00301567	APP, TENM4, ILK, IGF1R, SYNE1, GRM5, OPA1, SOX9, ACTR3, ZCCHC24, CAMK1D, SEMA6D, DICER1, ISL1, SHTN1, ADCYAP1, RAP2A, IMPACT, KEL, ADGRB3, MAP1B, TNIK, RAPGEF4, CHODL, CRMP1, ASAP1, RNF6, CUX1, PLXNA1, ECT2, NKX6-1, DRD2, NGFR, KIDINS220, NTRK3, GSX2, SEMA4G, KLF4, PBX1, SETX, SDK1, DAB1, RHEB, PTPRA, CAPRIN1, GPR183, UST, CNTN1, BCL2, VWC2, CNTN4, TRIM32
GO:0010639~negative regulation of organelle organization	26	2.37443	0.00346636	PLEKHH2, PINX1, NAT10, TTK, HIGD1A, EPS8, OPA1, UBR5, NEK2, BUB1, ATG5, CLASP2, CARMIL1, STIL, DMTN, BNIP3, VPS13C, USP44, ESR1, TOM1L1, RGCC, TBC1D4, CAPZA3, MAP1B, PPIF, EVL
GO:0040011~locomotion	86	7.85388	0.00349593	SPAG16, RERE, APP, PTPRR, FLT4, SCHIP1, ITGA2B, ILK, PIK3C2G, LDB2, SYNE2, ENO4, IGF1R, CCAR1, EPS8, STK10, GRM5, ALCAM, SLC22A16, SOX18, PDE4B, IL12A, SOX9, ARID2, ZFP280C, ACTR3, CCBE1, CAMK1D, CD300A, SEMA6D, IL18, RFX3, EMP2, MITF, NSUN7, ISL1, F3, ADRA2A, GTPBP4, CH25H, SHTN1, RAP2A, EVL, CFAP54, RAPGEF4, RNF165, DDX4, LAMA4, CRMP1, PLD1, CACNA1E, TTN, GRIN2A, PLXNA1, APBB2, NCAM1, NKX6-1, D…
GO:0007173~epidermal growth factor receptor signaling pathway	11	1.00457	0.00352406	APP, RNF115, SOX9, CBL, ESR1, AREG, FAM83B, SOCS4, ADRA2A, ESR2, EREG
GO:0010971~positive regulation of G2/M transition of mitotic cell cycle	5	0.456621	0.00361904	APP, VPS4B, PBX1, STOX1, BRD4
GO:0038127~ERBB signaling pathway	12	1.09589	0.00368568	APP, RNF115, PTPRR, SOX9, CBL, ESR1, AREG, FAM83B, SOCS4, ADRA2A, ESR2, EREG
GO:0071704~organic substance metabolic process	471	43.0137	0.00390316	ADAMDEC1, DCAF8, ENO4, LIPF, RNF115, SOX18, ZMIZ2, LIPN, GM10324, LIPM, LIPK, DDX17, ADGB, ACOT9, DDX18, CCBE1, WDHD1, MBNL2, COL23A1, LCE1I, RFX3, LCE1J, FRS2, LCE1G, LCE1H, DICER1, LCE1E, ISL1, LCE1F, GTPBP4, CH25H, RNF125, ZSCAN22, ZC3H11A, UQCRC2, FAR2, ANKK1, ATF6, C4BP, ALDOART1, CDCA7, RNASET2A, GRIN2A, PRDX4, PIP5K1B, ST3GAL6, ZSCAN18, ATG5, CDK17, NGFR, CDK19, FZD2, DNASE2B, IL31RA, PBX1…
GO:0048583~regulation of response to stimulus	168	15.3425	0.00404182	NPFFR2, APP, NPY2R, IGF1R, RNF115, SESN3, GRB14, ENPP4, IL12A, SOX9, ROS1, SOX7, DDX17, CCBE1, MLIP, FBXW11, CD300A, LMO3, SEMA6D, ENTPD5, FRS2, DICER1, ISL1, MYT1, LAX1, DKK2, EREG, MSH6, ADCYAP1, RRAGB, AKIP1, AI182371, SH2D1B2, PPIF, TNIK, SH2D1B1, REG3B, C4BP, REG3A, STXBP4, REG3G, PHB, HIGD1A, CACNA1E, ATXN3, GRIN2A, BCL2L11, TSPAN8, UBR5, HRH4, PLXNA1, SLC38A9, STXBP5, ECT2, SOCS6, A2M, DRD…
GO:0010243~response to organonitrogen compound	54	4.93151	0.00418	NPFFR2, APP, GABRB1, MIR708, AREG, IGF1R, MC4R, SESN3, GRB14, PDE4B, SOX9, SMARCC1, ARG1, IL18, AVPR1A, UCHL3, RNF40, EREG, IMPACT, RRM2B, TBC1D4, RRAGB, MIR103-1, COL6A1, TMBIM6, STXBP4, MGST3, LYPD1, AKAP7, PHB, PLD1, GLRA1, GRIN2A, SLC38A9, NCAM1, NKX6-1, DRD2, PEA15A, NGFR, ANKRD26, DMTN, DENND4C, KLF4, HCRTR2, MIR346, SDK1, GATM, GNAL, GPAM, MIR342, PTPRA, BCL2, HNRNPD, CPEB4
GO:0001932~regulation of protein phosphorylation	75	6.84932	0.00421766	NPFFR2, APP, PTPRR, FLT4, ILK, CD3E, AREG, IGF1R, GRM5, FCER1A, IL12A, SOX9, ROS1, ANXA2, CD300A, LMO3, STRADB, IL18, FRS2, EMP2, DICER1, ISL1, LAX1, ADRA2A, GTPBP4, EREG, TOM1L1, ADCYAP1, RAP2A, IMPACT, TRAF4, SH2D1B2, TLR7, TNIK, SH2D1B1, NPSR1, REG3B, OPRL1, PHB, HIGD1A, CBL, TTN, HRH4, ECT2, DRD2, SOCS6, MAP2K5, STOX1, SOCS4, BRD4, NGFR, ANKRD26, STIL, DMTN, HSPA4, KIDINS220, NTRK3, IL31RA, K…
GO:0045664~regulation of neuron differentiation	44	4.01826	0.00445854	CHODL, APP, CRMP1, ILK, ASAP1, RNF6, IGF1R, SYNE1, OPA1, CUX1, PLXNA1, SOX9, ECT2, NKX6-1, ACTR3, NGFR, CAMK1D, KIDINS220, NTRK3, SEMA6D, SEMA4G, DICER1, KLF4, ISL1, PBX1, SETX, SHTN1, SDK1, ADCYAP1, RAP2A, IMPACT, DAB1, KEL, ADGRB3, MAP1B, CAPRIN1, UST, CNTN1, BCL2, VWC2, TNIK, CNTN4, TRIM32, RAPGEF4
GO:0043624~cellular protein complex disassembly	13	1.18721	0.00455459	MTPN, CARMIL1, PLEKHH2, DMTN, VPS4B, 2810006K23RIK, EPS8, MTRF1, CAPZA3, MAP1B, EVL, KIF2B, CLASP2
GO:1902751~positive regulation of cell cycle G2/M phase transition	5	0.456621	0.00457865	APP, VPS4B, PBX1, STOX1, BRD4
GO:0032990~cell part morphogenesis	53	4.84018	0.00458049	SPAG16, RERE, APP, SPAG17, ILK, IGF1R, ALCAM, BBS9, SNAP29, TAPT1, ZFP280C, ACTR3, SEMA6D, PRMT3, RFX3, DICER1, ISL1, SHTN1, IMPACT, KEL, IFT43, TMEM216, MAP1B, EVL, CFAP54, RNF165, PCDH15, CRMP1, ASAP1, RNF6, ATXN2, CUX1, PLXNA1, APBB2, NCAM1, STXBP5, NKX6-1, DRD2, NGFR, STIL, 2700049A03RIK, KIDINS220, CCDC13, NTRK3, SEMA4G, RP1L1, TTLL5, DAB1, CAPRIN1, BCL2, CEP162, CNTN4, ATXN10
GO:0048699~generation of neurons	85	7.76256	0.00472664	RERE, APP, GABRB1, TENM4, ILK, AREG, IGF1R, SYNE1, GRM5, ALCAM, OPA1, C1QTNF5, SOX9, ZFP280C, ACTR3, ZCCHC24, CAMK1D, SEMA6D, PRMT3, FRS2, DICER1, ISL1, UHMK1, SHTN1, ADCYAP1, RAP2A, IMPACT, KEL, TAL1, ADGRB3, MAP1B, EVL, TNIK, RAPGEF4, RNF165, CHODL, MTPN, NRXN1, CDNF, PCDH15, PRICKLE2, CRMP1, ASAP1, RNF6, TULP1, ATXN2, CUX1, PLXNA1, APBB2, NCAM1, STXBP5, NCAM2, ECT2, NKX6-1, DRD2, NGFR, FZD2, K…
GO:0019220~regulation of phosphate metabolic process	90	8.21918	0.00481959	NPFFR2, APP, PTPRR, IGBP1B, FLT4, NPY2R, GUCA1B, GUCA1A, ILK, LDB2, CD3E, AREG, IGF1R, MC4R, DUSP12, GRM5, PPP6R3, FCER1A, IL12A, SOX9, ROS1, ANXA2, CD300A, LMO3, STRADB, ENTPD5, IL18, FRS2, EMP2, DICER1, ISL1, LAX1, ADRA2A, GTPBP4, EREG, TOM1L1, ADCYAP1, RAP2A, IMPACT, TRAF4, PPIF, SH2D1B2, TLR7, TNIK, SH2D1B1, NPSR1, REG3B, OPRL1, PHB, HIGD1A, CBL, TTN, HRH4, COX11, ECT2, DRD2, SOCS6, MAP2K5, S…
GO:0030182~neuron differentiation	78	7.12329	0.00485038	RERE, APP, GABRB1, TENM4, ILK, AREG, IGF1R, SYNE1, ALCAM, OPA1, C1QTNF5, SOX9, ZFP280C, ACTR3, CAMK1D, SEMA6D, PRMT3, DICER1, ISL1, UHMK1, SHTN1, ADCYAP1, RAP2A, IMPACT, KEL, TAL1, ADGRB3, MAP1B, EVL, TNIK, RAPGEF4, RNF165, CHODL, MTPN, NRXN1, CDNF, PCDH15, PRICKLE2, CRMP1, ASAP1, RNF6, TULP1, ATXN2, CUX1, PLXNA1, APBB2, NCAM1, STXBP5, NCAM2, ECT2, NKX6-1, DRD2, NGFR, FZD2, KIDINS220, CNTN6, NTRK…
GO:0043244~regulation of protein complex disassembly	11	1.00457	0.00485646	SETX, EPS8, MTPN, CARMIL1, PLEKHH2, DMTN, CAPZA3, BNIP3, MAP1B, EVL, CLASP2
GO:0051174~regulation of phosphorus metabolic process	90	8.21918	0.00494359	NPFFR2, APP, PTPRR, IGBP1B, FLT4, NPY2R, GUCA1B, GUCA1A, ILK, LDB2, CD3E, AREG, IGF1R, MC4R, DUSP12, GRM5, PPP6R3, FCER1A, IL12A, SOX9, ROS1, ANXA2, CD300A, LMO3, STRADB, ENTPD5, IL18, FRS2, EMP2, DICER1, ISL1, LAX1, ADRA2A, GTPBP4, EREG, TOM1L1, ADCYAP1, RAP2A, IMPACT, TRAF4, PPIF, SH2D1B2, TLR7, TNIK, SH2D1B1, NPSR1, REG3B, OPRL1, PHB, HIGD1A, CBL, TTN, HRH4, COX11, ECT2, DRD2, SOCS6, MAP2K5, S…
GO:0044237~cellular metabolic process	443	40.4566	0.00519926	DCAF8, ENO4, LIPF, RNF115, SOX18, ZMIZ2, GM10324, DDX17, ACOT9, DDX18, CCBE1, WDHD1, MBNL2, LCE1I, RFX3, LCE1J, FRS2, LCE1G, LCE1H, DICER1, LCE1E, ISL1, LCE1F, GTPBP4, CH25H, RNF125, ZSCAN22, UQCRC2, FAR2, ANKK1, ATF6, C4BP, ALDOART1, CDCA7, RNASET2A, GRIN2A, PRDX4, PIP5K1B, ST3GAL6, ZSCAN18, ATG5, CDK17, NGFR, CDK19, FZD2, DNASE2B, IL31RA, PBX1, SETX, AGO3, KITL, GPR183, AGO1, HNRNPD, OGDH, FARS…
GO:0048468~cell development	119	10.8676	0.00630963	APP, ARID4A, IGF1R, ALCAM, SOX18, SOX9, ROS1, OSR1, SEMA6D, RPS6, RFX3, FRS2, DICER1, ISL1, EREG, UHMK1, SHTN1, ADCYAP1, KEL, ADGRB3, MAP1B, AKIP1, TNIK, CHODL, L3MBTL3, PCDH15, ATXN2, PLXNA1, STXBP5, ECT2, NKX6-1, DRD2, ATG5, CARMIL1, NGFR, FZD2, MSN, ESR1, PBX1, ESR2, SETX, SDK1, BMP3, GRIN3A, DAB1, BMP1, RGCC, CABYR, RHEB, PTPRA, KITL, CAPRIN1, GPR183, UST, CNTN1, BCL2, OGDH, CNTN4, RERE, PIWI…
GO:0046483~heterocycle metabolic process	261	23.8356	0.00663331	NPFFR2, APP, PANK3, THUMPD2, NUDT5, ENO4, CCAR1, RPS17, SOX18, ZMIZ2, GM10324, SOX9, SOX7, DDX17, ZFP974, WDHD1, DDX18, SMARCC1, MBNL2, SCAF11, SFMBT2, ENTPD5, METTL3, RFX3, DICER1, ISL1, GTPBP4, EREG, UHMK1, ZSCAN22, UQCRC2, ZFP850, ZFP9, ATF6, L3MBTL3, ALDOART1, CDCA7, HNRNPLL, ATP5L, RNASET2A, COMMD8, GRIN2A, PCBP3, ZBED6, ATG5, ZSCAN18, NGFR, FZD2, DNASE2B, SMARCA1, TRERF1, PBX1, GM14393, CCT…
GO:0007610~behavior	44	4.01826	0.00673258	NPSR1, SLC24A2, APP, NRXN1, NPY2R, LYPD1, OPRL1, PCDH15, FIGN, TRH, ADCY8, CACNA1E, NPAS1, PTGS1, EPS8, MC4R, ATXN3, GLRA1, GRIN2A, GRM5, NETO1, REG2, NCAM1, DRD2, ANKRD26, KCND2, SGIP1, AVPR1A, PUM1, SORCS3, UCHL3, OXR1, ZFX, TSHR, HCRTR2, ESR2, MAPK10, SDK1, ADCYAP1, DAB1, TAL1, ADGRB3, BCL2, TSX
GO:0040012~regulation of locomotion	50	4.56621	0.00679312	PTPRR, FLT4, ITGA2B, ILK, LDB2, SYNE2, IGF1R, CCAR1, STK10, GRM5, IL12A, SOX9, ARID2, ACTR3, CCBE1, CAMK1D, CD300A, SEMA6D, IL18, EMP2, F3, ADRA2A, GTPBP4, SHTN1, RAP2A, EVL, RAPGEF4, LAMA4, PLD1, PLXNA1, NKX6-1, DRD2, MAP2K5, CLASP2, CARMIL1, DMTN, MCAM, NTRK3, GSX2, MSN, SEMA4G, KLF4, TSHR, RGCC, KITL, GPR183, BCL2, FGFR1OP, TRIM32, GPR18
GO:0051960~regulation of nervous system development	55	5.02283	0.00680203	APP, TENM4, ILK, IGF1R, SYNE1, GRM5, OPA1, SOX9, ACTR3, ZCCHC24, CAMK1D, SEMA6D, DICER1, ISL1, SHTN1, ADCYAP1, RAP2A, IMPACT, KEL, ADGRB3, MAP1B, TNIK, RAPGEF4, CHODL, NRXN1, CRMP1, ASAP1, RNF6, CUX1, PLXNA1, ECT2, NKX6-1, DRD2, NGFR, FZD2, KIDINS220, NTRK3, GSX2, SEMA4G, KLF4, PBX1, SETX, SDK1, DAB1, RHEB, PTPRA, CAPRIN1, GPR183, UST, CNTN1, BCL2, VWC2, CNTN4, TRIM32, CBLN2
GO:0006139~nucleobase-containing compound metabolic process	256	23.379	0.00712692	NPFFR2, APP, PANK3, THUMPD2, NUDT5, ENO4, CCAR1, RPS17, SOX18, ZMIZ2, GM10324, SOX9, SOX7, DDX17, ZFP974, WDHD1, DDX18, SMARCC1, MBNL2, SCAF11, SFMBT2, ENTPD5, METTL3, RFX3, DICER1, ISL1, GTPBP4, EREG, UHMK1, ZSCAN22, UQCRC2, ZFP850, ZFP9, ATF6, L3MBTL3, ALDOART1, CDCA7, HNRNPLL, ATP5L, RNASET2A, COMMD8, PCBP3, ZBED6, ATG5, ZSCAN18, NGFR, FZD2, DNASE2B, SMARCA1, TRERF1, PBX1, GM14393, CCT6A, SETX…
GO:0008152~metabolic process	486	44.3836	0.00715384	ADAMDEC1, DCAF8, ENO4, LIPF, RNF115, SOX18, ZMIZ2, LIPN, GM10324, LIPM, LIPK, DDX17, ADGB, ACOT9, DDX18, CCBE1, WDHD1, MBNL2, COL23A1, LCE1I, RFX3, LCE1J, FRS2, LCE1G, LCE1H, DICER1, LCE1E, ISL1, LCE1F, GTPBP4, CH25H, RNF125, ZSCAN22, ZC3H11A, UQCRC2, FAR2, ANKK1, ATF6, C4BP, ALDOART1, CDCA7, RNASET2A, GRIN2A, PRDX4, PIP5K1B, ST3GAL6, ZSCAN18, ATG5, CDK17, NGFR, CDK19, FZD2, DNASE2B, IL31RA, PBX1…
GO:2000145~regulation of cell motility	48	4.38356	0.00717552	PTPRR, LAMA4, FLT4, ITGA2B, ILK, LDB2, PLD1, SYNE2, IGF1R, CCAR1, STK10, PLXNA1, IL12A, SOX9, NKX6-1, DRD2, ARID2, MAP2K5, CLASP2, ACTR3, CCBE1, CARMIL1, DMTN, CAMK1D, CD300A, MCAM, NTRK3, SEMA6D, GSX2, IL18, MSN, EMP2, SEMA4G, KLF4, F3, ADRA2A, GTPBP4, SHTN1, RAP2A, RGCC, KITL, GPR183, BCL2, FGFR1OP, EVL, TRIM32, GPR18, RAPGEF4
GO:0007628~adult walking behavior	7	0.639269	0.00741399	GLRA1, DAB1, PCDH15, TRH, DRD2, UCHL3, OXR1
GO:0001541~ovarian follicle development	9	0.821918	0.00768698	ADCYAP1, KITL, DMC1, BCL2, PHB, ZFX, ESR1, ESR2, EREG
GO:0048584~positive regulation of response to stimulus	98	8.94977	0.00774404	IGF1R, ENPP4, IL12A, SOX9, DDX17, CCBE1, CD300A, LMO3, FRS2, ISL1, LAX1, DKK2, EREG, MSH6, ADCYAP1, RRAGB, AI182371, SH2D1B2, PPIF, TNIK, SH2D1B1, C4BP, REG3A, REG3G, PHB, ATXN3, GRIN2A, BCL2L11, UBR5, SLC38A9, ECT2, A2M, DRD2, MAP2K5, PEA15A, NGFR, CDK19, CADM1, SH2D1A, IL31RA, PUM1, ESR1, ESR2, BMP3, MAP3K15, BMP1, RGCC, AGO3, RHEB, KITL, AGO1, GPR183, BCL2, GPR18, FLT4, ILK, C8B, CD3E, GRM5, N…
GO:0042698~ovulation cycle	13	1.18721	0.00801372	GABRB1, SCHIP1, OPRL1, PHB, ZFX, ESR1, ESR2, IGF1R, EREG, ADCYAP1, KITL, DMC1, BCL2
GO:0070887~cellular response to chemical stimulus	133	12.1461	0.00830399	CHRM2, NPFFR2, APP, MIR708, RHOX13, GUCA1A, IGF1R, YY1, SESN3, GRB14, IL12A, SOX9, KCNH1, GBP6, DDX17, DDX18, CCBE1, SMARCC1, LMO3, OSR1, LMO2, METTL3, FRS2, DICER1, ISL1, EREG, CH25H, ADCYAP1, F830016B08RIK, MIR103-1, RRAGB, PPIF, ATF6, REG3B, GCM2, STXBP4, LYPD1, MIR467D, PHB, HIGD1A, ZFP36L2, ATXN3, GRIN2A, MIR331, UBR5, HRH4, ST3GAL6, SLC38A9, ECT2, SOCS6, NKX6-1, MAP2K5, SOCS4, NGFR, ANKRD26…
GO:0090659~walking behavior	7	0.639269	0.00832042	GLRA1, DAB1, PCDH15, TRH, DRD2, UCHL3, OXR1
GO:0072376~protein activation cascade	10	0.913242	0.00871127	C4BP, CD59B, RGCC, CD59A, AI182371, F13A1, PHB, A2M, C8B, CD55
GO:0002921~negative regulation of humoral immune response	4	0.365297	0.0092023	C4BP, CD59B, CD59A, A2M
GO:0071229~cellular response to acid chemical	20	1.82648	0.00932628	ANXA2, NTRK3, MIR708, OSR1, RHOX13, AVPR1A, KLF4, SETX, MIR346, GLRA1, GRIN2A, SESN3, MIR342, RRAGB, MIR103-1, COL6A1, HNRNPD, SLC38A9, SOX9, CPEB4
GO:0006725~cellular aromatic compound metabolic process	262	23.9269	0.00944193	NPFFR2, APP, PANK3, THUMPD2, NUDT5, ENO4, CCAR1, RPS17, SOX18, ZMIZ2, GM10324, SOX9, SOX7, DDX17, ZFP974, WDHD1, DDX18, SMARCC1, MBNL2, SCAF11, SFMBT2, ENTPD5, METTL3, RFX3, DICER1, ISL1, GTPBP4, EREG, UHMK1, ZSCAN22, UQCRC2, ZFP850, ZFP9, ATF6, L3MBTL3, ALDOART1, CDCA7, HNRNPLL, ATP5L, RNASET2A, COMMD8, GRIN2A, PCBP3, ZBED6, ATG5, ZSCAN18, NGFR, FZD2, DNASE2B, SMARCA1, TRERF1, PBX1, GM14393, CCT…
GO:0006956~complement activation	9	0.821918	0.00987618	C4BP, CD59B, RGCC, CD59A, AI182371, PHB, A2M, C8B, CD55
GO:0031644~regulation of neurological system process	10	0.913242	0.01009	NGFR, GLRA1, GRIN2A, TENM4, NPY2R, OPRL1, NCAM1, DICER1, AVPR1A, RAPGEF4
GO:0051129~negative regulation of cellular component organization	42	3.83562	0.0101857	PLEKHH2, NRXN1, PINX1, LYPD1, CRMP1, NAT10, ASAP1, RNF6, TTK, HIGD1A, EPS8, ATXN2, OPA1, UBR5, NEK2, BUB1, ATG5, CLASP2, ACTR3, NGFR, CARMIL1, STIL, DMTN, ANXA2, CD300A, BNIP3, VPS13C, USP44, SEMA6D, SEMA4G, DNAJC15, ESR1, ARHGAP24, TOM1L1, IMPACT, DAB1, RGCC, TBC1D4, CAPZA3, MAP1B, PPIF, EVL
GO:0048522~positive regulation of cellular process	229	20.9132	0.0105753	APP, CCAR1, MIR467A-4, SOX18, ZMIZ2, IL12A, SOX9, SOX7, DDX17, CCBE1, SMARCC1, ENTPD5, METTL3, RFX3, FRS2, DICER1, PDZK1, ISL1, DKK2, EREG, UHMK1, SHTN1, RNF125, RRAGB, ADGRB3, MAP1B, ATF6, STXBP4, HNRNPLL, GRIN2A, STXBP5, PEA15A, CARMIL1, NGFR, CDK19, FZD2, CADM1, MCAM, SH2D1A, IL31RA, PUM1, SMARCA1, TRERF1, PBX1, CCT6A, SETX, ACER2, PEX5L, AGO3, KITL, AGO1, GPR183, HNRNPD, GPR18, FOXE3, TENM4, …
GO:0042058~regulation of epidermal growth factor receptor signaling pathway	8	0.730594	0.0109105	APP, RNF115, CBL, ESR1, SOCS4, ADRA2A, ESR2, EREG
GO:0060512~prostate gland morphogenesis	6	0.547945	0.0110821	FRS2, SOX9, ESR1, SERPINB5, ESR2, IGF1R
GO:0051261~protein depolymerization	11	1.00457	0.0113047	EPS8, MTPN, CARMIL1, PLEKHH2, DMTN, CAPZA3, MAP1B, VPS4B, EVL, KIF2B, CLASP2
GO:0007631~feeding behavior	12	1.09589	0.0114161	MC4R, NPSR1, APP, SGIP1, NPY2R, OPRL1, REG2, TRH, DRD2, UCHL3, HCRTR2, ESR2
GO:0001580~detection of chemical stimulus involved in sensory perception of bitter taste	7	0.639269	0.0115141	TAS2R106, AZGP1, TAS2R107, TAS2R108, TAS2R130, TAS2R114, TAS2R104
GO:0009967~positive regulation of signal transduction	73	6.66667	0.0118149	FLT4, ILK, CD3E, IGF1R, GRM5, NETO1, SPIN1, FCER1A, IL12A, SOX9, CTSC, DDX17, CCBE1, CD300A, LMO3, IL18, FRS2, EMP2, ISL1, F3, ADRA2A, DKK2, EREG, ADCYAP1, EVC, TRAF4, RRAGB, PPIF, TLR7, TNIK, SH2D1B1, EEF1E1, RNF165, NPSR1, NRXN1, PHB, CBL, NR2C1, GRIN2A, BCL2L11, UBR5, SPOP, SLC38A9, NCAM1, ECT2, DRD2, BUB1, MAP2K5, STOX1, BRD4, PEA15A, NGFR, DMTN, BNIP3, NTRK3, SH2D1A, GSX2, IL31RA, PUM1, ESR1…
GO:0002673~regulation of acute inflammatory response	8	0.730594	0.0119212	C4BP, ADCYAP1, CD59B, CD59A, FCER1A, PHB, A2M, CD55
GO:0071417~cellular response to organonitrogen compound	34	3.10502	0.0120823	APP, GABRB1, STXBP4, MIR708, AKAP7, IGF1R, GLRA1, GRIN2A, SESN3, GRB14, PDE4B, SLC38A9, SOX9, NKX6-1, NGFR, ANKRD26, SMARCC1, DMTN, ARG1, DENND4C, IL18, KLF4, UCHL3, MIR346, IMPACT, GPAM, MIR342, TBC1D4, RRAGB, MIR103-1, PTPRA, COL6A1, HNRNPD, CPEB4
GO:0031344~regulation of cell projection organization	41	3.74429	0.0120962	CHODL, NRXN1, CRMP1, ILK, ASAP1, RNF6, PLD1, IGF1R, SYNE1, OPA1, CUX1, PLXNA1, NKX6-1, TAPT1, ATG5, ACTR3, NGFR, CARMIL1, DMTN, CAMK1D, KIDINS220, NTRK3, SEMA6D, SEMA4G, KLF4, ARHGAP24, SETX, SHTN1, SDK1, ADCYAP1, RAP2A, DAB1, KEL, ADGRB3, MAP1B, CAPRIN1, UST, CNTN1, EVL, TNIK, RAPGEF4
GO:0016049~cell growth	31	2.83105	0.0123841	MTPN, APP, FLT4, ILK, RNF6, PHB, MIR467A-4, ALCAM, ZMAT3, SERTAD2, PLXNA1, APBB2, SOX9, NKX6-1, ROS1, MAP2K5, ACTR3, CADM1, ENTPD5, NTRK3, SEMA6D, SEMA4G, AVPR1A, ESR1, DCBLD2, SHTN1, IMPACT, MAP1B, BCL2, FGFR1OP, TRIM32
GO:0009719~response to endogenous stimulus	86	7.85388	0.0124961	ZFP128, NPFFR2, APP, GABRB1, MIR708, ILK, TRH, AREG, IGF1R, MC4R, YY1, SESN3, GRB14, PDE4B, SOX9, ACTR3, DDX17, SMARCC1, ANXA2, ARG1, LMO3, LMO2, IL18, FRS2, AVPR1A, UCHL3, ISL1, ADRA2A, RNF40, EREG, ADCYAP1, IMPACT, RRM2B, TBC1D4, RRAGB, MIR103-1, PAPPA, COL6A1, TMBIM6, RNF165, STXBP4, MGST3, LYPD1, AKAP7, RNF6, PHB, CBL, PLD1, NR2C1, ZFP36L2, GLRA1, GRIN2A, UBR5, SLC38A9, NCAM1, NKX6-1, DRD2, P…
GO:0051321~meiotic cell cycle	19	1.73516	0.0127167	ACTR3, PIWIL2, SUV39H2, DDX4, NPM2, MEIG1, MEI4, TEX12, HUS1B, MND1, TTK, DICER1, IGF1R, EREG, MSH6, DMC1, SPIN1, NEK2, CLASP2
GO:0008344~adult locomotory behavior	11	1.00457	0.0128208	EPS8, APP, GLRA1, DAB1, PCDH15, TRH, PUM1, DRD2, UCHL3, OXR1, TSHR
GO:0050730~regulation of peptidyl-tyrosine phosphorylation	18	1.64384	0.0137056	APP, DMTN, CD300A, IL31RA, IL18, CBL, CD3E, ISL1, AREG, ADRA2A, EREG, KITL, CNTN1, SH2D1B2, FCER1A, IL12A, SH2D1B1, SOCS4
GO:0051179~localization	263	24.0183	0.0138061	USP6NL, APP, CHIC2, CHIC1, ABCA16, SLC4A3, ENO4, ABCA15, CCAR1, EPS8, CCDC91, SOX18, IL12A, SOX9, SEC63, CCBE1, TOMM20L, RFX3, PDZK1, ISL1, GTPBP4, UHMK1, CH25H, SHTN1, KEL, RRAGB, MAP1B, ZC3H11A, KDELR3, TLN2, UQCRC2, RIN2, STXBP4, LYPD1, NMD3, SLC30A10, ATP5L, GRIN2A, KCNMB2, VTI1A, STXBP5, ATG5, PEA15A, VPS16, CARMIL1, NGFR, CADM3, GPR15, CADM1, MCAM, ABCA9, SLCO6B1, XKR8, CCT6A, SLC6A5, PARP1…
GO:0051338~regulation of transferase activity	46	4.20091	0.0138548	NPFFR2, APP, PINX1, ILK, LDB2, HIGD1A, CBL, IGF1R, TTN, DUSP12, GRM5, PABPN1, COX11, FCER1A, SPTSSB, NEK2, SOCS6, ECT2, DRD2, MAP2K5, STOX1, SOCS4, CCT2, STIL, CD300A, KIDINS220, STRADB, NTRK3, USP44, IL18, FRS2, EMP2, KLF4, LAX1, ADRA2A, GTPBP4, EREG, TOM1L1, ADCYAP1, MAP3K15, DAB1, RGCC, TRAF4, KITL, FGFR1OP, TNIK
GO:1901184~regulation of ERBB signaling pathway	8	0.730594	0.0141426	APP, RNF115, CBL, ESR1, SOCS4, ADRA2A, ESR2, EREG
GO:0002920~regulation of humoral immune response	6	0.547945	0.0141634	C4BP, CD59B, CD59A, PHB, A2M, CD55
GO:0031399~regulation of protein modification process	86	7.85388	0.0141769	PIWIL2, NPFFR2, APP, PTPRR, FLT4, PINX1, ILK, CD3E, AREG, IGF1R, GRM5, PPP6R3, FCER1A, IL12A, SOX9, ROS1, ANXA2, CD300A, LMO3, STRADB, USP44, PRMT3, IL18, FRS2, EMP2, DICER1, ISL1, LAX1, ADRA2A, RNF40, GTPBP4, EREG, TOM1L1, ADCYAP1, RAP2A, IMPACT, TRAF4, SH2D1B2, TLR7, TNIK, SH2D1B1, NPSR1, REG3B, OPRL1, PHB, HIGD1A, CBL, TTN, UBR5, HRH4, ECT2, DRD2, SOCS6, MAP2K5, STOX1, SOCS4, ATG5, BRD4, NGFR,…
GO:0022008~neurogenesis	87	7.94521	0.0142724	RERE, APP, GABRB1, TENM4, ILK, AREG, IGF1R, SYNE1, GRM5, ALCAM, OPA1, C1QTNF5, SOX9, ZFP280C, ACTR3, ZCCHC24, CAMK1D, SEMA6D, PRMT3, FRS2, DICER1, ISL1, UHMK1, SHTN1, ADCYAP1, RAP2A, IMPACT, KEL, TAL1, ADGRB3, MAP1B, EVL, TNIK, RAPGEF4, RNF165, CHODL, GCM2, MTPN, NRXN1, CDNF, PCDH15, PRICKLE2, CRMP1, ASAP1, RNF6, TULP1, ATXN2, GRIN2A, CUX1, PLXNA1, APBB2, NCAM1, STXBP5, NCAM2, ECT2, NKX6-1, DRD2,…
GO:0044267~cellular protein metabolic process	219	20	0.0143885	NPFFR2, APP, DCAF8, RPS17, RNF115, IL12A, SOX9, SOX7, CCBE1, SMARCC1, EPHA6, ENTPD5, METTL3, LCE1I, LCE1J, LCE1G, FRS2, DICER1, LCE1H, LCE1E, ISL1, LCE1F, GTPBP4, EREG, UHMK1, RNF125, ANKK1, C4BP, GM6525, DPH5, ST3GAL6, A2M, ATG5, CDK17, NGFR, CDK19, IL31RA, 2810006K23RIK, CTS8, CTS7, CTS6, PUM1, SETX, ACER2, MSRA, NCEH1, AGO3, KITL, AGO1, GPR183, HNRNPD, RPS24, FARSB, CPEB4, MRPS17, SUV39H2, PTP…
GO:0032268~regulation of cellular protein metabolic process	117	10.6849	0.014393	NPFFR2, APP, IGF1R, IL12A, SOX9, ROS1, SOX7, CCBE1, SMARCC1, FBXW11, CD300A, LMO3, METTL3, FRS2, DICER1, ISL1, LAX1, GTPBP4, RNF40, EREG, UHMK1, TOM1L1, ADCYAP1, RNF125, SH2D1B2, TNIK, SH2D1B1, REG3B, C4BP, PHB, HIGD1A, ZFP36L2, BCL2L11, UBR5, HRH4, NLRP2, ECT2, SOCS6, A2M, DRD2, MAP2K5, SOCS4, ATG5, HHATL, NGFR, ANKRD26, STIL, HSPA4, IL31RA, 2810006K23RIK, MSN, PUM1, ESR1, ESR2, ACER2, BMP3, IBT…
GO:0010927~cellular component assembly involved in morphogenesis	23	2.10046	0.0144799	SPAG16, SPAG17, TENM4, 2700049A03RIK, CCDC13, SPACA1, PCDH15, ILK, RFX3, DICER1, TTN, RP1L1, TTLL5, SEC23IP, ACTC1, TMEM216, BBS9, CEP162, ATXN10, CFAP54, SNAP29, TAPT1, CLASP2
GO:0060548~negative regulation of cell death	59	5.38813	0.0145165	FOXE3, FLT4, CHD8, ILK, IGF1R, OPA1, SOX9, CAMK1D, OSR1, STRADB, RPS6, IL18, MITF, ISL1, DDB1, ADCYAP1, IMPACT, RRM2B, DNAJC5, GFRAL, PPIF, TAX1BP1, TMBIM6, REG3B, GCM2, SERPINB13, SYCP2L, VPS4B, PHB, HIGD1A, CBL, CD59B, APBB2, NCAM1, MAP2K5, ATG5, PEA15A, NGFR, STIL, API5, HSPA4, BNIP3, NTRK3, EYA3, KLF4, ESR1, OXR1, ESR2, SETX, CENPF, ACTC1, GPAM, KITL, BCL2, FAS, PDCD1, TRIM32, BCL2L2, CPEB4
GO:0043412~macromolecule modification	180	16.4384	0.0146918	NPFFR2, APP, THUMPD2, DCAF8, F13A1, ARID4A, YEATS4, HR, IGF1R, STK10, RNF115, IL12A, NEK2, SOX9, STK32B, ROS1, SMARCC1, CDKL4, EPHA6, FBXW11, CD300A, LMO3, OSR1, ENTPD5, METTL3, LCE1I, LCE1J, UBE4A, LCE1G, FRS2, DICER1, LCE1H, LCE1E, ISL1, FBXO11, LAX1, LCE1F, GTPBP4, RNF40, EREG, UHMK1, TOM1L1, ADCYAP1, DOK2, RNF125, SH2D1B2, PPIF, TNIK, SH2D1B1, ANKK1, FKBP5, REG3B, L3MBTL3, DDX4, PHB, HIGD1A, …
GO:0034311~diol metabolic process	4	0.365297	0.0149924	ACER2, SPTLC2, DEGS2, SGPP1
GO:0065008~regulation of biological quality	166	15.1598	0.0151184	APP, DCLRE1C, ITGA2B, NPY2R, F13A1, ARID4A, SLC4A3, HTR4, IGF1R, EPS8, SCGN, RPS17, SESN3, ENPP4, NEK2, SLC39A8, SOX9, ARID2, KCNH1, KCNH5, FBXW11, SEMA6D, LMO2, METTL3, RPS6, RFX3, DICER1, FTHL17A, ISL1, MYT1, GTPBP4, SHTN1, ADCYAP1, AZGP1, KEL, ADGRB3, MAP1B, SLC9A9, PPIF, KDELR3, TLN2, STEAP1, GCM2, L3MBTL3, STXBP4, GPR119, PCDH15, PHB, SLC30A10, CACNA1E, ZFP36L2, ATXN2, DPP6, GRIN2A, BCL2L11,…
GO:0010975~regulation of neuron projection development	33	3.0137	0.0152052	CHODL, CRMP1, ILK, ASAP1, RNF6, IGF1R, SYNE1, OPA1, CUX1, PLXNA1, NKX6-1, ACTR3, NGFR, CAMK1D, KIDINS220, NTRK3, SEMA6D, SEMA4G, KLF4, SETX, SHTN1, SDK1, ADCYAP1, RAP2A, DAB1, KEL, ADGRB3, MAP1B, CAPRIN1, UST, CNTN1, TNIK, RAPGEF4
GO:0051247~positive regulation of protein metabolic process	77	7.03196	0.0152702	PIWIL2, FLT4, ILK, CD3E, AREG, IGF1R, GRM5, FCER1A, IL12A, SOX9, SOX7, CTSC, CCBE1, ANXA2, FBXW11, CD300A, STRADB, METTL3, IL18, FRS2, EMP2, ISL1, F3, ADRA2A, RNF40, EREG, UHMK1, TOM1L1, ADCYAP1, RAP2A, IMPACT, RNF125, TRAF4, IRF4, SH2D1B2, TLR7, TNIK, SH2D1B1, NPSR1, REG3B, C4BP, MTPN, OPRL1, PHB, HIGD1A, ATXN3, BCL2L11, RNF138, NLRP2, ECT2, DRD2, MAP2K5, STOX1, SOCS4, E330034G19RIK, NGFR, STIL,…
GO:0019693~ribose phosphate metabolic process	31	2.83105	0.0153026	PRPS2, NPFFR2, PANK3, ALDOART1, NPY2R, GUCA1B, OPRL1, GUCA1A, NUDT5, ADCY8, G6PD2, ENO4, DHTKD1, ATP5L, PAPSS1, MC4R, PDE4B, NUDT18, DRD2, PDE8A, FZD2, ENTPD5, DNAJC15, TSHR, ADRA2A, ADCYAP1, GNAL, PPIF, CMPK1, OGDH, UQCRC2
GO:1901880~negative regulation of protein depolymerization	8	0.730594	0.0153576	EPS8, CARMIL1, PLEKHH2, DMTN, CAPZA3, MAP1B, EVL, CLASP2
GO:0010389~regulation of G2/M transition of mitotic cell cycle	8	0.730594	0.0153576	APP, CENPF, KCNH5, VPS4B, HUS1B, PBX1, STOX1, BRD4
GO:1901360~organic cyclic compound metabolic process	267	24.3836	0.0154445	NPFFR2, APP, PANK3, THUMPD2, CYP3A13, NUDT5, ENO4, CCAR1, RPS17, SOX18, ZMIZ2, GM10324, SOX9, SOX7, DDX17, ZFP974, WDHD1, DDX18, SMARCC1, MBNL2, SCAF11, SFMBT2, ENTPD5, METTL3, RFX3, DICER1, ISL1, GTPBP4, EREG, UHMK1, CH25H, ZSCAN22, UQCRC2, ZFP850, ZFP9, ATF6, L3MBTL3, ALDOART1, CDCA7, HNRNPLL, ATP5L, RNASET2A, COMMD8, GRIN2A, PCBP3, ZBED6, ATG5, ZSCAN18, NGFR, FZD2, DNASE2B, SMARCA1, TRERF1, PB…
GO:0045471~response to ethanol	13	1.18721	0.0154849	NTRK3, PHB, TRH, CBL, EPS8, EEF1B2, ADCYAP1, GLRA1, GRIN2A, GRIN3A, ACTC1, BCL2, DRD2
GO:0060284~regulation of cell development	57	5.20548	0.015867	APP, TENM4, ILK, IGF1R, SYNE1, GRM5, OPA1, SOX9, ACTR3, ZCCHC24, CAMK1D, SEMA6D, RFX3, DICER1, ISL1, SHTN1, ADCYAP1, RAP2A, IMPACT, KEL, ADGRB3, MAP1B, TNIK, RAPGEF4, CHODL, CRMP1, ASAP1, RNF6, CUX1, PLXNA1, ECT2, NKX6-1, DRD2, CLASP2, NGFR, CARMIL1, DMTN, KIDINS220, NTRK3, GSX2, SEMA4G, KLF4, PBX1, SETX, SDK1, RGCC, DAB1, RHEB, PTPRA, CAPRIN1, GPR183, UST, CNTN1, BCL2, VWC2, CNTN4, TRIM32
GO:0007176~regulation of epidermal growth factor-activated receptor activity	5	0.456621	0.0162418	APP, CBL, SOCS4, ADRA2A, EREG
GO:0050773~regulation of dendrite development	14	1.27854	0.0162898	ACTR3, NGFR, CAMK1D, ILK, ASAP1, SYNE1, SDK1, RAP2A, CUX1, OPA1, ADGRB3, CAPRIN1, TNIK, RAPGEF4
GO:1901700~response to oxygen-containing compound	88	8.03653	0.0163304	CHRM2, NPFFR2, APP, GABRB1, MIR708, RHOX13, TRH, AREG, IGF1R, EEF1B2, EPS8, MC4R, MIR598, SESN3, GRB14, PDE4B, IL12A, SOX9, PSPH, GBP6, DDX18, SMARCC1, ARG1, OSR1, IL18, AVPR1A, UCHL3, ADRA2A, RNF40, EREG, ADCYAP1, IMPACT, TBC1D4, RRAGB, MIR103-1, COL6A1, PPIF, TMBIM6, REG3B, STXBP4, LYPD1, OPRL1, MIR467D, AKAP7, PHB, CBL, PLD1, ZFP36L2, GLRA1, GRIN2A, PABPN1, HRH4, SLC38A9, NCAM1, ECT2, NKX6-1, …
GO:0018149~peptide cross-linking	8	0.730594	0.016645	EGFLAM, LCE1I, F13A1, LCE1J, LCE1G, LCE1H, LCE1E, LCE1F
GO:0030148~sphingolipid biosynthetic process	9	0.821918	0.0167429	ACER2, SPTLC2, ELOVL2, ST3GAL6, SPTSSB, DEGS2, KDSR, B4GALT6, ST6GALNAC3
GO:1901879~regulation of protein depolymerization	9	0.821918	0.0167429	EPS8, MTPN, CARMIL1, PLEKHH2, DMTN, CAPZA3, MAP1B, EVL, CLASP2
GO:0048870~cell motility	73	6.66667	0.016861	SPAG16, RERE, PTPRR, FLT4, SCHIP1, ITGA2B, ILK, LDB2, SYNE2, ENO4, IGF1R, CCAR1, EPS8, STK10, SLC22A16, SOX18, PDE4B, IL12A, SOX9, ARID2, ACTR3, CCBE1, CAMK1D, CD300A, SEMA6D, IL18, RFX3, EMP2, MITF, NSUN7, ISL1, F3, ADRA2A, GTPBP4, CH25H, SHTN1, RAP2A, EVL, CFAP54, RAPGEF4, DDX4, LAMA4, PLD1, CACNA1E, PLXNA1, APBB2, NKX6-1, DRD2, MAP2K5, CLASP2, CARMIL1, DMTN, GPR15, MCAM, NTRK3, GBF1, GSX2, MSN…
GO:0051674~localization of cell	73	6.66667	0.016861	SPAG16, RERE, PTPRR, FLT4, SCHIP1, ITGA2B, ILK, LDB2, SYNE2, ENO4, IGF1R, CCAR1, EPS8, STK10, SLC22A16, SOX18, PDE4B, IL12A, SOX9, ARID2, ACTR3, CCBE1, CAMK1D, CD300A, SEMA6D, IL18, RFX3, EMP2, MITF, NSUN7, ISL1, F3, ADRA2A, GTPBP4, CH25H, SHTN1, RAP2A, EVL, CFAP54, RAPGEF4, DDX4, LAMA4, PLD1, CACNA1E, PLXNA1, APBB2, NKX6-1, DRD2, MAP2K5, CLASP2, CARMIL1, DMTN, GPR15, MCAM, NTRK3, GBF1, GSX2, MSN…
GO:0050913~sensory perception of bitter taste	7	0.639269	0.0169988	TAS2R106, AZGP1, TAS2R107, TAS2R108, TAS2R130, TAS2R114, TAS2R104
GO:0050912~detection of chemical stimulus involved in sensory perception of taste	7	0.639269	0.0169988	TAS2R106, AZGP1, TAS2R107, TAS2R108, TAS2R130, TAS2R114, TAS2R104
GO:0042981~regulation of apoptotic process	79	7.21461	0.0177963	FOXE3, BNC2, FLT4, CHD8, ILK, IGF1R, CCAR1, OPA1, IL12A, SOX9, SOX7, CTSC, CAMK1D, OSR1, STRADB, RPS6, IL18, FRS2, MITF, DICER1, ISL1, F3, DDB1, ADCYAP1, RRM2B, TRAF4, DNAJC5, GFRAL, PPIF, TAX1BP1, TMBIM6, EEF1E1, ATF6, REG3B, GCM2, SERPINB13, PHB, HIGD1A, CBL, CD59B, GRIN2A, BCL2L11, ZMAT3, SPOP, NLRP2, APBB2, ECT2, BUB1, MAP2K5, ATG5, PEA15A, NGFR, STIL, CDK19, API5, HSPA4, BNIP3, NTRK3, EYA3, …
GO:0051270~regulation of cellular component movement	49	4.47489	0.0179879	PTPRR, FLT4, ITGA2B, ILK, LDB2, SYNE2, IGF1R, CCAR1, STK10, PDE4B, IL12A, SOX9, ARID2, ACTR3, CCBE1, CAMK1D, CD300A, SEMA6D, IL18, EMP2, F3, ADRA2A, GTPBP4, SHTN1, RAP2A, EVL, RAPGEF4, LAMA4, PLD1, PLXNA1, NKX6-1, DRD2, MAP2K5, CLASP2, CARMIL1, DMTN, MCAM, NTRK3, GSX2, MSN, SEMA4G, KLF4, RGCC, KITL, GPR183, BCL2, FGFR1OP, TRIM32, GPR18
GO:0097305~response to alcohol	15	1.36986	0.0183617	NTRK3, PHB, TRH, CBL, KLF4, EPS8, EEF1B2, ADCYAP1, GLRA1, GRIN2A, GRIN3A, ACTC1, BCL2, HNRNPD, DRD2
GO:0032270~positive regulation of cellular protein metabolic process	72	6.57534	0.0183824	PIWIL2, FLT4, ILK, CD3E, AREG, IGF1R, GRM5, FCER1A, IL12A, SOX9, SOX7, CTSC, CCBE1, ANXA2, FBXW11, CD300A, STRADB, METTL3, IL18, FRS2, EMP2, ISL1, F3, ADRA2A, RNF40, EREG, UHMK1, TOM1L1, ADCYAP1, RAP2A, IMPACT, RNF125, TRAF4, SH2D1B2, TNIK, SH2D1B1, NPSR1, REG3B, OPRL1, PHB, HIGD1A, BCL2L11, RNF138, NLRP2, ECT2, DRD2, MAP2K5, STOX1, SOCS4, E330034G19RIK, NGFR, STIL, NTRK3, IL31RA, MSN, KLF4, ESR1…
GO:0035235~ionotropic glutamate receptor signaling pathway	4	0.365297	0.0185012	APP, GRIN2A, GRIN3A, CPEB4
GO:0030834~regulation of actin filament depolymerization	7	0.639269	0.018609	EPS8, MTPN, CARMIL1, PLEKHH2, DMTN, CAPZA3, EVL
GO:0042596~fear response	7	0.639269	0.018609	ADCYAP1, NPY2R, LYPD1, BCL2, CACNA1E, ADRA2A, ESR2
GO:0048518~positive regulation of biological process	248	22.6484	0.0188682	APP, CYP3A13, CCAR1, MIR467A-4, SOX18, ZMIZ2, IL12A, SOX9, SOX7, DDX17, CCBE1, SMARCC1, ENTPD5, METTL3, RFX3, FRS2, DICER1, PDZK1, ISL1, DKK2, EREG, UHMK1, SHTN1, RNF125, RRAGB, ADGRB3, MAP1B, ATF6, C4BP, STXBP4, HNRNPLL, GRIN2A, STXBP5, A2M, ATG5, PEA15A, CARMIL1, NGFR, CDK19, FZD2, CADM1, MCAM, SH2D1A, IL31RA, PUM1, SMARCA1, TRERF1, PBX1, CCT6A, SETX, ACER2, PEX5L, AGO3, KITL, AGO1, GPR183, HNR…
GO:0009259~ribonucleotide metabolic process	30	2.73973	0.0189854	PRPS2, NPFFR2, PANK3, ALDOART1, NPY2R, GUCA1B, OPRL1, GUCA1A, NUDT5, ADCY8, ENO4, DHTKD1, ATP5L, PAPSS1, MC4R, PDE4B, NUDT18, DRD2, PDE8A, FZD2, ENTPD5, DNAJC15, TSHR, ADRA2A, ADCYAP1, GNAL, PPIF, CMPK1, OGDH, UQCRC2
GO:0038034~signal transduction in absence of ligand	9	0.821918	0.0192161	BCL2L11, KITL, STRADB, EYA3, GFRAL, BCL2, FAS, MAP2K5, BCL2L2
GO:0097192~extrinsic apoptotic signaling pathway in absence of ligand	9	0.821918	0.0192161	BCL2L11, KITL, STRADB, EYA3, GFRAL, BCL2, FAS, MAP2K5, BCL2L2
GO:0043242~negative regulation of protein complex disassembly	8	0.730594	0.0194451	EPS8, CARMIL1, PLEKHH2, DMTN, CAPZA3, MAP1B, EVL, CLASP2
GO:0044802~single-organism membrane organization	43	3.92694	0.0194501	DPP10, NRXN1, TIMM9, LYPD1, ASAP1, TULP1, SYNE2, DPP6, BCL2L11, OPA1, CHCHD6, VTI1A, PRKG2, SNAP29, SEC63, CLASP2, VPS16, ACTR3, DMTN, PEX19, ANXA2, SGIP1, HSPA4, BNIP3, DENND4C, MYOF, TOMM20L, EMP2, PDZK1, SYT13, SYT9, XKR8, PARP11, RAP2A, ARHGEF9, TBC1D4, REEP4, VPS41, PPIF, BCL2, NUP54, TNIK, SEC22A
GO:0001934~positive regulation of protein phosphorylation	51	4.65753	0.0194723	FLT4, ILK, CD3E, AREG, IGF1R, GRM5, FCER1A, IL12A, SOX9, ANXA2, CD300A, STRADB, IL18, FRS2, EMP2, ISL1, ADRA2A, EREG, TOM1L1, ADCYAP1, RAP2A, TRAF4, SH2D1B2, TNIK, SH2D1B1, NPSR1, REG3B, OPRL1, PHB, HIGD1A, ECT2, DRD2, MAP2K5, STOX1, NGFR, STIL, NTRK3, IL31RA, ESR1, ESR2, BMP3, MAP3K15, RGCC, DAB1, BMP1, KITL, GPR183, CNTN1, BCL2, CDK2AP1, FAS
GO:0042327~positive regulation of phosphorylation	53	4.84018	0.0195951	FLT4, ILK, CD3E, AREG, IGF1R, DUSP12, GRM5, FCER1A, IL12A, SOX9, ANXA2, CD300A, STRADB, ENTPD5, IL18, FRS2, EMP2, ISL1, ADRA2A, EREG, TOM1L1, ADCYAP1, RAP2A, TRAF4, SH2D1B2, TNIK, SH2D1B1, NPSR1, REG3B, OPRL1, PHB, HIGD1A, ECT2, DRD2, MAP2K5, STOX1, NGFR, STIL, NTRK3, IL31RA, ESR1, ESR2, BMP3, MAP3K15, RGCC, DAB1, BMP1, KITL, GPR183, CNTN1, BCL2, CDK2AP1, FAS
GO:0007169~transmembrane receptor protein tyrosine kinase signaling pathway	32	2.92237	0.0196616	APP, PTPRR, STXBP4, SCHIP1, FLT4, CBL, AREG, IGF1R, RNF115, CD59A, GRB14, SOX9, FAM83B, SOCS4, NGFR, CCBE1, ANKRD26, SMARCC1, EPHA6, NTRK3, FRS2, ESR1, F3, ADRA2A, ESR2, EREG, SETX, TOM1L1, FGF17, DOK2, RAB14, PTPRA
GO:0036211~protein modification process	168	15.3425	0.0198549	NPFFR2, APP, DCAF8, F13A1, ARID4A, YEATS4, HR, IGF1R, STK10, RNF115, IL12A, NEK2, SOX9, STK32B, ROS1, CDKL4, EPHA6, FBXW11, CD300A, LMO3, OSR1, ENTPD5, LCE1I, LCE1J, UBE4A, LCE1G, FRS2, DICER1, LCE1H, LCE1E, ISL1, FBXO11, LAX1, LCE1F, GTPBP4, RNF40, EREG, UHMK1, TOM1L1, ADCYAP1, DOK2, RNF125, SH2D1B2, PPIF, TNIK, SH2D1B1, ANKK1, FKBP5, REG3B, PHB, HIGD1A, ZFP36L2, STK31, ATXN3, UBR5, HRH4, DPH5, …
GO:0006464~cellular protein modification process	168	15.3425	0.0198549	NPFFR2, APP, DCAF8, F13A1, ARID4A, YEATS4, HR, IGF1R, STK10, RNF115, IL12A, NEK2, SOX9, STK32B, ROS1, CDKL4, EPHA6, FBXW11, CD300A, LMO3, OSR1, ENTPD5, LCE1I, LCE1J, UBE4A, LCE1G, FRS2, DICER1, LCE1H, LCE1E, ISL1, FBXO11, LAX1, LCE1F, GTPBP4, RNF40, EREG, UHMK1, TOM1L1, ADCYAP1, DOK2, RNF125, SH2D1B2, PPIF, TNIK, SH2D1B1, ANKK1, FKBP5, REG3B, PHB, HIGD1A, ZFP36L2, STK31, ATXN3, UBR5, HRH4, DPH5, …
GO:0071495~cellular response to endogenous stimulus	65	5.93607	0.0204175	ZFP128, NPFFR2, APP, GABRB1, MIR708, ILK, TRH, IGF1R, SESN3, GRB14, PDE4B, SOX9, ACTR3, DDX17, SMARCC1, ARG1, LMO3, LMO2, IL18, FRS2, AVPR1A, UCHL3, ISL1, ADRA2A, ADCYAP1, IMPACT, TBC1D4, RRAGB, MIR103-1, COL6A1, RNF165, STXBP4, AKAP7, RNF6, PHB, CBL, NR2C1, ZFP36L2, GLRA1, GRIN2A, UBR5, SLC38A9, NKX6-1, NGFR, ANKRD26, DMTN, KIDINS220, DENND4C, KLF4, ESR1, ESR2, TSHR, HCRTR2, MIR346, SETX, FGF17,…
GO:0060271~cilium morphogenesis	19	1.73516	0.0205848	SPAG16, ACTR3, SPAG17, STIL, 2700049A03RIK, CCDC13, PCDH15, RFX3, ASAP1, RP1L1, TTLL5, IFT43, TMEM216, BBS9, CEP162, ATXN10, CFAP54, SNAP29, TAPT1
GO:0044260~cellular macromolecule metabolic process	363	33.1507	0.0208463	NPFFR2, APP, THUMPD2, DCAF8, CCAR1, RPS17, RNF115, SOX18, ZMIZ2, GM10324, IL12A, SOX9, SOX7, DDX17, ZFP974, WDHD1, DDX18, CCBE1, SMARCC1, EPHA6, MBNL2, SCAF11, SFMBT2, ENTPD5, METTL3, LCE1I, LCE1J, RFX3, LCE1G, FRS2, DICER1, LCE1H, LCE1E, ISL1, LCE1F, GTPBP4, EREG, UHMK1, RNF125, PPP1R3E, ZSCAN22, ZFP850, ANKK1, ZFP9, ATF6, C4BP, L3MBTL3, CDCA7, HNRNPLL, RNASET2A, COMMD8, PCBP3, GM6525, DPH5, ST3…
GO:0009150~purine ribonucleotide metabolic process	29	2.6484	0.0211009	PRPS2, NPFFR2, PANK3, ALDOART1, NPY2R, GUCA1B, OPRL1, GUCA1A, NUDT5, ADCY8, ENO4, DHTKD1, ATP5L, PAPSS1, MC4R, PDE4B, NUDT18, DRD2, PDE8A, FZD2, ENTPD5, DNAJC15, TSHR, ADRA2A, ADCYAP1, GNAL, PPIF, OGDH, UQCRC2
GO:0051239~regulation of multicellular organismal process	138	12.6027	0.0213876	CHRM2, APP, NPY2R, IGF1R, ENPP4, IL12A, SOX9, DDX17, CCBE1, MLIP, OSR1, SEMA6D, LMO2, RFX3, FRS2, MITF, DICER1, ISL1, EREG, MSH6, SHTN1, ADCYAP1, PHOSPHO1, AZGP1, KEL, ADGRB3, MAP1B, TNIK, SH2D1B1, CHODL, REG3A, REG3G, CACNA1E, ZFP36L2, ATXN2, GRIN2A, BCL2L11, PRDX4, TSPAN8, UBR5, NLRP2, PLXNA1, STXBP5, ECT2, NKX6-1, DRD2, MAP2K5, ATG5, NGFR, ANKRD26, FZD2, CADM1, PUM1, ESR1, PBX1, ESR2, SETX, SD…
GO:0045954~positive regulation of natural killer cell mediated cytotoxicity	5	0.456621	0.0214079	CADM1, SH2D1A, SH2D1B2, IL12A, SH2D1B1
GO:0009966~regulation of signal transduction	123	11.2329	0.0215102	NPFFR2, APP, NPY2R, IGF1R, RNF115, SESN3, GRB14, IL12A, SOX9, ROS1, SOX7, DDX17, CCBE1, FBXW11, CD300A, LMO3, ENTPD5, FRS2, DICER1, ISL1, LAX1, DKK2, EREG, ADCYAP1, RRAGB, AKIP1, PPIF, TNIK, SH2D1B1, PHB, HIGD1A, GRIN2A, BCL2L11, UBR5, HRH4, SLC38A9, ECT2, SOCS6, DRD2, MAP2K5, SOCS4, PEA15A, NGFR, ANKRD26, SH2D1A, IL31RA, PUM1, ESR1, ARHGAP24, ESR2, BMP3, MAP3K15, PEX5L, DAB1, BMP1, AGO3, RHEB, K…
GO:0019538~protein metabolic process	242	22.1005	0.0218707	NPFFR2, APP, ADAMDEC1, DCAF8, RPS17, RNF115, IL12A, SOX9, SOX7, ADGB, CCBE1, SMARCC1, EPHA6, ENTPD5, METTL3, LCE1I, LCE1J, LCE1G, FRS2, DICER1, LCE1H, LCE1E, ISL1, LCE1F, GTPBP4, EREG, UHMK1, RNF125, KEL, PAPPA, UQCRC2, ANKK1, C4BP, GRIN2A, PRDX4, GM6525, DPH5, ST3GAL6, A2M, ATG5, CDK17, NGFR, CDK19, IL31RA, 2810006K23RIK, CTS8, CTS7, CTS6, PUM1, SETX, ACER2, MSRA, NCEH1, AGO3, KITL, AGO1, GPR183…
GO:0048667~cell morphogenesis involved in neuron differentiation	33	3.0137	0.0225605	RERE, APP, PCDH15, CRMP1, ILK, RNF6, IGF1R, ALCAM, CUX1, PLXNA1, APBB2, STXBP5, NCAM1, NKX6-1, DRD2, ZFP280C, ACTR3, NGFR, KIDINS220, NTRK3, SEMA6D, PRMT3, SEMA4G, ISL1, SHTN1, DAB1, KEL, MAP1B, CAPRIN1, BCL2, EVL, CNTN4, RNF165
GO:0048812~neuron projection morphogenesis	35	3.19635	0.0226349	RERE, APP, CRMP1, ILK, RNF6, IGF1R, ATXN2, ALCAM, CUX1, PLXNA1, APBB2, STXBP5, NCAM1, NKX6-1, DRD2, ZFP280C, ACTR3, NGFR, KIDINS220, NTRK3, SEMA6D, PRMT3, SEMA4G, DICER1, ISL1, SHTN1, IMPACT, DAB1, KEL, MAP1B, CAPRIN1, BCL2, EVL, CNTN4, RNF165
GO:0010646~regulation of cell communication	137	12.5114	0.0227409	NPFFR2, APP, NPY2R, IGF1R, RNF115, SESN3, GRB14, IL12A, SOX9, ROS1, SOX7, DDX17, CCBE1, FBXW11, CD300A, LMO3, ENTPD5, RFX3, FRS2, DICER1, ISL1, MYT1, LAX1, DKK2, EREG, ADCYAP1, RRAGB, AKIP1, PPIF, TNIK, SH2D1B1, STXBP4, PHB, HIGD1A, CACNA1E, GRIN2A, BCL2L11, UBR5, HRH4, SLC38A9, ECT2, SOCS6, NKX6-1, DRD2, MAP2K5, SOCS4, PEA15A, NGFR, ANKRD26, SH2D1A, IL31RA, PUM1, SYT9, ESR1, ARHGAP24, ESR2, BMP3…
GO:0009653~anatomical structure morphogenesis	135	12.3288	0.0232724	APP, NPY2R, UBP1, SAT1, IGF1R, EPS8, YY1, ALCAM, SOX18, SOX9, ARID2, SOX7, CCBE1, SMARCC1, OSR1, SEMA6D, RPS6, RFX3, WDR72, FRS2, DICER1, ISL1, EREG, SHTN1, PHOSPHO1, KEL, EMCN, ADGRB3, MAP1B, AKIP1, TNIK, PCDH15, ATXN2, BCL2L11, EPB41L2, PLXNA1, STXBP5, ECT2, NKX6-1, DRD2, MAP2K5, ATG5, CARMIL1, NGFR, STIL, FZD2, CADM1, CCDC13, MCAM, MSN, ESR1, PBX1, ARHGAP24, ESR2, NFKB2, SDK1, DAB1, RGCC, CAPR…
GO:0043067~regulation of programmed cell death	79	7.21461	0.0233656	FOXE3, BNC2, FLT4, CHD8, ILK, IGF1R, CCAR1, OPA1, IL12A, SOX9, SOX7, CTSC, CAMK1D, OSR1, STRADB, RPS6, IL18, FRS2, MITF, DICER1, ISL1, F3, DDB1, ADCYAP1, RRM2B, TRAF4, DNAJC5, GFRAL, PPIF, TAX1BP1, TMBIM6, EEF1E1, ATF6, REG3B, GCM2, SERPINB13, PHB, HIGD1A, CBL, CD59B, GRIN2A, BCL2L11, ZMAT3, SPOP, NLRP2, APBB2, ECT2, BUB1, MAP2K5, ATG5, PEA15A, NGFR, STIL, CDK19, API5, HSPA4, BNIP3, NTRK3, EYA3, …
GO:0044708~single-organism behavior	31	2.83105	0.0235649	SLC24A2, APP, NRXN1, NPY2R, LYPD1, PCDH15, TRH, ADCY8, CACNA1E, PTGS1, EPS8, ATXN3, GLRA1, GRIN2A, GRM5, NETO1, NCAM1, DRD2, AVPR1A, PUM1, SORCS3, UCHL3, OXR1, TSHR, ESR2, SDK1, ADCYAP1, DAB1, ADGRB3, BCL2, TSX
GO:1902749~regulation of cell cycle G2/M phase transition	8	0.730594	0.0242378	APP, CENPF, KCNH5, VPS4B, HUS1B, PBX1, STOX1, BRD4
GO:0007193~adenylate cyclase-inhibiting G-protein coupled receptor signaling pathway	8	0.730594	0.0242378	CHRM2, GNAZ, NPY2R, HRH4, OPRL1, DRD2, ADCY8, ADRA2A
GO:0030835~negative regulation of actin filament depolymerization	6	0.547945	0.024245	EPS8, CARMIL1, PLEKHH2, DMTN, CAPZA3, EVL
GO:0010033~response to organic substance	145	13.242	0.0242665	CHRM2, NPFFR2, APP, MIR708, RHOX13, CPOX, IGF1R, EPS8, YY1, EEF1B2, SESN3, GRB14, IL12A, SOX9, PSPH, GBP6, DDX17, DDX18, CCBE1, SMARCC1, LMO3, OSR1, LMO2, METTL3, UBE4A, FRS2, DICER1, ISL1, RNF40, EREG, ADCYAP1, F830016B08RIK, MIR103-1, RRAGB, PAPPA, ATF6, GCM2, IDI1, STXBP4, MGST3, LYPD1, MIR467D, PHB, PLD1, ZFP36L2, ATXN3, GRIN2A, UBR5, HRH4, ST3GAL6, SLC38A9, SOCS6, NKX6-1, DRD2, MAP2K5, SOCS4…
GO:0023014~signal transduction by protein phosphorylation	41	3.74429	0.0242908	NPSR1, PTPRR, FLT4, ILK, PHB, ZFP36L2, IGF1R, GRM5, PABPN1, FCER1A, SOX9, DRD2, ROS1, MAP2K5, STOX1, NGFR, ANKRD26, CD300A, STRADB, LMO3, OSR1, NTRK3, IL18, FRS2, KLF4, ESR1, LAX1, ADRA2A, ESR2, SETX, MAPK10, ADCYAP1, DOK2, RAP2A, MAP3K15, TRAF4, KITL, GPR183, FAS, TNIK, ZFP110
GO:0002717~positive regulation of natural killer cell mediated immunity	5	0.456621	0.0243265	CADM1, SH2D1A, SH2D1B2, IL12A, SH2D1B1
GO:0072521~purine-containing compound metabolic process	32	2.92237	0.0247253	PRPS2, NPFFR2, PANK3, ALDOART1, NPY2R, GUCA1B, OPRL1, GUCA1A, NUDT5, ADCY8, ENO4, DHTKD1, ATP5L, PAPSS1, MC4R, PDE4B, NUDT18, ENPP4, DRD2, PDE8A, FZD2, ENTPD5, DNAJC15, TSHR, ADRA2A, ADCYAP1, GNAL, NT5C1B, PPIF, OGDH, UQCRC2, UOX
GO:0045937~positive regulation of phosphate metabolic process	58	5.2968	0.0248134	FLT4, GUCA1A, ILK, CD3E, AREG, IGF1R, MC4R, DUSP12, GRM5, FCER1A, IL12A, SOX9, ANXA2, CD300A, STRADB, ENTPD5, IL18, FRS2, EMP2, ISL1, ADRA2A, EREG, TOM1L1, ADCYAP1, RAP2A, TRAF4, SH2D1B2, TNIK, SH2D1B1, NPSR1, REG3B, OPRL1, PHB, HIGD1A, ECT2, DRD2, MAP2K5, STOX1, NGFR, STIL, FZD2, NTRK3, IL31RA, ESR1, ESR2, TSHR, BMP3, MAP3K15, RGCC, DAB1, GNAL, BMP1, KITL, GPR183, CNTN1, BCL2, CDK2AP1, FAS
GO:0010562~positive regulation of phosphorus metabolic process	58	5.2968	0.0248134	FLT4, GUCA1A, ILK, CD3E, AREG, IGF1R, MC4R, DUSP12, GRM5, FCER1A, IL12A, SOX9, ANXA2, CD300A, STRADB, ENTPD5, IL18, FRS2, EMP2, ISL1, ADRA2A, EREG, TOM1L1, ADCYAP1, RAP2A, TRAF4, SH2D1B2, TNIK, SH2D1B1, NPSR1, REG3B, OPRL1, PHB, HIGD1A, ECT2, DRD2, MAP2K5, STOX1, NGFR, STIL, FZD2, NTRK3, IL31RA, ESR1, ESR2, TSHR, BMP3, MAP3K15, RGCC, DAB1, GNAL, BMP1, KITL, GPR183, CNTN1, BCL2, CDK2AP1, FAS
GO:0007006~mitochondrial membrane organization	9	0.821918	0.0249244	BCL2L11, OPA1, HSPA4, BNIP3, CHCHD6, TIMM9, TOMM20L, PPIF, BCL2
GO:0051246~regulation of protein metabolic process	123	11.2329	0.0251139	NPFFR2, APP, IGF1R, IL12A, SOX9, ROS1, SOX7, CCBE1, SMARCC1, FBXW11, CD300A, LMO3, METTL3, FRS2, DICER1, ISL1, LAX1, GTPBP4, RNF40, EREG, UHMK1, TOM1L1, ADCYAP1, RNF125, SH2D1B2, TNIK, SH2D1B1, REG3B, C4BP, PHB, HIGD1A, ZFP36L2, ATXN3, GRIN2A, BCL2L11, UBR5, HRH4, NLRP2, ECT2, SOCS6, A2M, DRD2, MAP2K5, SOCS4, ATG5, HHATL, NGFR, ANKRD26, STIL, HSPA4, IL31RA, 2810006K23RIK, MSN, PUM1, ESR1, ESR2, A…
GO:0050778~positive regulation of immune response	30	2.73973	0.0252772	C4BP, REG3G, PHB, CD3E, C8B, CD59B, CD59A, PDE4B, FCER1A, IL12A, A2M, CD55, CADM1, FCRL5, CD300A, SH2D1A, IL18, PUM1, LAX1, EREG, MSH6, ELF1, RGCC, IRF4, POLR3D, AI182371, BCL2, SH2D1B2, TLR7, SH2D1B1
GO:0009187~cyclic nucleotide metabolic process	15	1.36986	0.0256024	NPFFR2, FZD2, NPY2R, GUCA1B, OPRL1, GUCA1A, ADCY8, TSHR, ADRA2A, MC4R, ADCYAP1, GNAL, PDE4B, DRD2, PDE8A
GO:0061564~axon development	29	2.6484	0.0257082	APP, CRMP1, ILK, RNF6, IGF1R, ALCAM, PLXNA1, APBB2, STXBP5, NCAM1, NCAM2, NKX6-1, DRD2, ZFP280C, ACTR3, NGFR, NTRK3, SEMA6D, SEMA4G, ISL1, SHTN1, DAB1, KEL, MAP1B, BCL2, EVL, CNTN4, TRIM32, RNF165
GO:0080090~regulation of primary metabolic process	260	23.7443	0.0257854	NPFFR2, APP, CCAR1, SOX18, ZMIZ2, GM10324, IL12A, SOX9, SOX7, DDX17, ZFP974, CCBE1, SMARCC1, MBNL2, SFMBT2, ENTPD5, METTL3, RFX3, FRS2, DICER1, ISL1, GTPBP4, EREG, UHMK1, RNF125, PPP1R3E, ZFP850, ZFP9, ATF6, C4BP, L3MBTL3, CDCA7, HNRNPLL, COMMD8, GRIN2A, PCBP3, A2M, ZBED6, ATG5, NGFR, FZD2, IL31RA, 2810006K23RIK, PUM1, SMARCA1, TRERF1, PBX1, GM14393, CCT6A, SETX, ACER2, AGO3, KITL, AGO1, GPR183, …
GO:0042221~response to chemical	194	17.7169	0.0260694	NPFFR2, APP, EPS8, ALCAM, IL12A, SOX9, GBP6, DDX17, DDX18, CCBE1, SMARCC1, METTL3, FRS2, DICER1, ISL1, EREG, CH25H, AZGP1, RRAGB, PAPPA, ATF6, STXBP4, MGST3, PCDH15, MIR467D, LYPD1, SLC30A10, GRIN2A, MIR331, KCNMB2, ST3GAL6, ATG5, PEA15A, NGFR, CDK19, MIR346, SETX, ACER2, NCEH1, GRIN3A, AGO3, MIR342, AGO1, GPR183, HNRNPD, GPR18, CPEB4, ZFP128, SPAG16, SUV39H2, GABRB1, CD3E, AREG, MC4R, RSRC1, GM4…
GO:0030042~actin filament depolymerization	7	0.639269	0.0260866	EPS8, MTPN, CARMIL1, PLEKHH2, DMTN, CAPZA3, EVL
GO:0030850~prostate gland development	7	0.639269	0.0260866	SMARCC1, FRS2, SOX9, ESR1, SERPINB5, ESR2, IGF1R
GO:0042269~regulation of natural killer cell mediated cytotoxicity	6	0.547945	0.0266983	CADM1, SH2D1A, SERPINB3A, SH2D1B2, IL12A, SH2D1B1
GO:0009893~positive regulation of metabolic process	146	13.3333	0.0270315	APP, ICE2, GUCA1A, ARID4A, CYP3A13, IGF1R, YY1, SOX18, ZMIZ2, IL12A, NEK2, SOX9, ARID2, SOX7, DDX17, CCBE1, SLC30A9, SMARCC1, FBXW11, CD300A, OSR1, ENTPD5, LMO2, METTL3, RFX3, FRS2, MITF, DICER1, ISL1, MYT1, RNF40, EREG, UHMK1, TOM1L1, MSH6, ADCYAP1, PRPF6, RNF125, SH2D1B2, TNIK, SH2D1B1, ATF6, REG3B, C4BP, PHB, HIGD1A, HNRNPLL, ZFP36L2, ATXN3, BCL2L11, UBR5, NLRP2, ECT2, DRD2, MAP2K5, SOCS4, NGF…
GO:0016043~cellular component organization	270	24.6575	0.0271595	USP6NL, APP, NUDT5, ENO4, EPS8, MIR467A-4, RPS17, ALCAM, SOX9, SEC63, WDHD1, SMARCC1, SCAF11, COL23A1, TOMM20L, RFX3, DICER1, PDZK1, ISL1, EREG, UHMK1, SHTN1, KEL, ADGRB3, MAP1B, AKIP1, TLN2, L3MBTL3, PCDH15, LYPD1, GRIN2A, PRDX4, EPB41L2, VTI1A, STXBP5, ATG5, VPS16, CARMIL1, NGFR, CADM1, DNASE2B, 2810006K23RIK, CTS7, SMARCA1, XKR8, CCT6A, SETX, PARP11, PEX5L, GRIN3A, CABYR, AGO3, AGO1, FARSB, SP…
GO:0071840~cellular component organization or biogenesis	277	25.2968	0.0273726	USP6NL, APP, NUDT5, ENO4, EPS8, MIR467A-4, RPS17, ALCAM, SOX9, SEC63, WDHD1, SMARCC1, SCAF11, COL23A1, TOMM20L, RFX3, DICER1, PDZK1, ISL1, GTPBP4, EREG, UHMK1, SHTN1, KEL, ADGRB3, MAP1B, AKIP1, TLN2, L3MBTL3, PCDH15, LYPD1, NMD3, GRIN2A, PRDX4, EPB41L2, VTI1A, STXBP5, ATG5, VPS16, CARMIL1, NGFR, CADM1, DNASE2B, 2810006K23RIK, CTS7, SMARCA1, XKR8, CCT6A, SETX, PARP11, PEX5L, GRIN3A, CABYR, AGO3, A…
GO:0030031~cell projection assembly	27	2.46575	0.0278345	SPAG16, SPAG17, NRXN1, PCDH15, PLD1, BBS9, SNAP29, TAPT1, ATG5, ACTR3, CARMIL1, DMTN, 2700049A03RIK, CCDC13, RFX3, EMP2, ARHGAP24, RP1L1, SHTN1, RAP2A, TTLL5, TMEM216, CEP162, EVL, TNIK, ATXN10, CFAP54
GO:0071453~cellular response to oxygen levels	12	1.09589	0.0278553	SUV39H2, RGCC, KCND2, BNIP3, HP1BP3, BCL2, FAS, TMBIM6, CBL, HIGD1A, STOX1, CPEB4
GO:0010647~positive regulation of cell communication	78	7.12329	0.0278798	FLT4, ILK, TRH, CD3E, IGF1R, GRM5, NETO1, SPIN1, FCER1A, IL12A, SOX9, CTSC, DDX17, CCBE1, CD300A, LMO3, IL18, FRS2, EMP2, ISL1, F3, ADRA2A, DKK2, EREG, ADCYAP1, EVC, TRAF4, RRAGB, PPIF, TLR7, TNIK, SH2D1B1, EEF1E1, RAPGEF4, RNF165, NPSR1, SLC24A2, NRXN1, PHB, CBL, NR2C1, GRIN2A, BCL2L11, UBR5, SPOP, SLC38A9, NCAM1, ECT2, NKX6-1, DRD2, BUB1, MAP2K5, STOX1, BRD4, PEA15A, NGFR, DMTN, BNIP3, NTRK3, S…
GO:0030802~regulation of cyclic nucleotide biosynthetic process	11	1.00457	0.0280263	MC4R, NPFFR2, ADCYAP1, GNAL, NPY2R, GUCA1B, OPRL1, GUCA1A, DRD2, ADRA2A, TSHR
GO:0050776~regulation of immune response	37	3.379	0.0280435	C4BP, CLEC12A, REG3G, PHB, CD3E, C8B, CD59B, CD59A, SERPINB3A, PDE4B, FCER1A, IL12A, A2M, DRD2, CD55, ATG5, CADM1, FCRL5, CD300A, SH2D1A, IL18, PUM1, ESR1, LAX1, EREG, MSH6, ADCYAP1, ELF1, CENPF, RGCC, IRF4, POLR3D, AI182371, BCL2, SH2D1B2, TLR7, SH2D1B1
GO:0023056~positive regulation of signaling	78	7.12329	0.0285136	FLT4, ILK, TRH, CD3E, IGF1R, GRM5, NETO1, SPIN1, FCER1A, IL12A, SOX9, CTSC, DDX17, CCBE1, CD300A, LMO3, IL18, FRS2, EMP2, ISL1, F3, ADRA2A, DKK2, EREG, ADCYAP1, EVC, TRAF4, RRAGB, PPIF, TLR7, TNIK, SH2D1B1, EEF1E1, RAPGEF4, RNF165, NPSR1, SLC24A2, NRXN1, PHB, CBL, NR2C1, GRIN2A, BCL2L11, UBR5, SPOP, SLC38A9, NCAM1, ECT2, NKX6-1, DRD2, BUB1, MAP2K5, STOX1, BRD4, PEA15A, NGFR, DMTN, BNIP3, NTRK3, S…
GO:0009611~response to wounding	32	2.92237	0.0286587	MTPN, REG3A, ITGA2B, ILK, F13A1, REG3G, ZFP36L2, IGF1R, GRIN2A, TSPAN8, STXBP5, ENPP4, DRD2, CLASP2, NGFR, DMTN, ANXA2, SERPIND1, ARG1, MCAM, NTRK3, MYOF, DICER1, KLF4, ISL1, F3, ADRA2A, ARHGAP24, DCBLD2, BCL9, BCL2, EVL
GO:0023051~regulation of signaling	137	12.5114	0.0287424	NPFFR2, APP, NPY2R, IGF1R, RNF115, SESN3, GRB14, IL12A, SOX9, ROS1, SOX7, DDX17, CCBE1, FBXW11, CD300A, LMO3, ENTPD5, RFX3, FRS2, DICER1, ISL1, MYT1, LAX1, DKK2, EREG, ADCYAP1, RRAGB, AKIP1, PPIF, TNIK, SH2D1B1, STXBP4, PHB, HIGD1A, CACNA1E, GRIN2A, BCL2L11, UBR5, HRH4, SLC38A9, ECT2, SOCS6, NKX6-1, DRD2, MAP2K5, SOCS4, PEA15A, NGFR, ANKRD26, SH2D1A, IL31RA, PUM1, SYT9, ESR1, ARHGAP24, ESR2, BMP3…
GO:0046058~cAMP metabolic process	12	1.09589	0.0291793	MC4R, NPFFR2, ADCYAP1, GNAL, NPY2R, PDE4B, OPRL1, DRD2, ADCY8, PDE8A, ADRA2A, TSHR
GO:0043066~negative regulation of apoptotic process	52	4.74886	0.0291928	FOXE3, FLT4, CHD8, ILK, IGF1R, OPA1, SOX9, CAMK1D, OSR1, STRADB, RPS6, IL18, MITF, ISL1, DDB1, ADCYAP1, RRM2B, DNAJC5, GFRAL, PPIF, TAX1BP1, TMBIM6, REG3B, GCM2, SERPINB13, PHB, HIGD1A, CBL, CD59B, APBB2, MAP2K5, ATG5, PEA15A, NGFR, STIL, API5, HSPA4, BNIP3, EYA3, KLF4, OXR1, SETX, CENPF, ACTC1, GPAM, KITL, BCL2, FAS, PDCD1, TRIM32, BCL2L2, CPEB4
GO:0030516~regulation of axon extension	10	0.913242	0.0292126	ACTR3, SHTN1, NTRK3, MAP1B, SEMA6D, ILK, PLXNA1, RNF6, SEMA4G, NKX6-1
GO:0022602~ovulation cycle process	10	0.913242	0.0292126	ADCYAP1, KITL, SCHIP1, DMC1, BCL2, PHB, ZFX, ESR1, ESR2, EREG
GO:0002715~regulation of natural killer cell mediated immunity	6	0.547945	0.0293043	CADM1, SH2D1A, SERPINB3A, SH2D1B2, IL12A, SH2D1B1
GO:0050905~neuromuscular process	11	1.00457	0.0294609	APP, GLRA1, GRIN2A, ATXN2, GRIN3A, GCH1, NRXN1, PCDH15, DRD2, NPAS1, KCNH1
GO:0014013~regulation of gliogenesis	11	1.00457	0.0294609	ZCCHC24, ADCYAP1, DAB1, TENM4, RHEB, PTPRA, NTRK3, GPR183, GSX2, DICER1, NKX6-1
GO:0031323~regulation of cellular metabolic process	261	23.8356	0.0295454	NPFFR2, APP, CCAR1, SOX18, ZMIZ2, GM10324, IL12A, SOX9, SOX7, DDX17, ZFP974, CCBE1, SMARCC1, MBNL2, SFMBT2, ENTPD5, METTL3, RFX3, FRS2, DICER1, ISL1, GTPBP4, EREG, UHMK1, RNF125, PPP1R3E, ZFP850, ZFP9, ATF6, C4BP, L3MBTL3, CDCA7, HNRNPLL, COMMD8, PCBP3, A2M, ZBED6, ATG5, NGFR, FZD2, IL31RA, 2810006K23RIK, PUM1, SMARCA1, TRERF1, PBX1, GM14393, CCT6A, SETX, ACER2, AGO3, KITL, AGO1, GPR183, HNRNPD, …
GO:0007409~axonogenesis	27	2.46575	0.0298273	APP, CRMP1, ILK, RNF6, IGF1R, ALCAM, PLXNA1, APBB2, STXBP5, NCAM1, NKX6-1, DRD2, ZFP280C, ACTR3, NGFR, NTRK3, SEMA6D, SEMA4G, ISL1, SHTN1, DAB1, KEL, MAP1B, BCL2, EVL, CNTN4, RNF165
GO:0031325~positive regulation of cellular metabolic process	135	12.3288	0.0305137	APP, ICE2, GUCA1A, ARID4A, IGF1R, YY1, SOX18, ZMIZ2, IL12A, NEK2, SOX9, ARID2, SOX7, DDX17, CCBE1, SLC30A9, SMARCC1, FBXW11, CD300A, OSR1, ENTPD5, LMO2, METTL3, RFX3, FRS2, MITF, DICER1, ISL1, MYT1, RNF40, EREG, UHMK1, TOM1L1, MSH6, ADCYAP1, PRPF6, RNF125, SH2D1B2, TNIK, SH2D1B1, ATF6, REG3B, PHB, HIGD1A, HNRNPLL, ZFP36L2, BCL2L11, NLRP2, ECT2, DRD2, MAP2K5, SOCS4, NGFR, STIL, FZD2, IL31RA, MSN, …
GO:0006099~tricarboxylic acid cycle	5	0.456621	0.030853	PDHA2, PDHA1, OGDH, SUCLG2, DHTKD1
GO:0035196~production of miRNAs involved in gene silencing by miRNA	5	0.456621	0.030853	AGO3, AGO1, METTL3, DICER1, ESR1
GO:0034641~cellular nitrogen compound metabolic process	283	25.8447	0.0313923	NPFFR2, APP, PANK3, THUMPD2, NUDT5, ENO4, CCAR1, RPS17, SOX18, ZMIZ2, GM10324, SOX9, SOX7, DDX17, ZFP974, WDHD1, DDX18, SMARCC1, MBNL2, SCAF11, SFMBT2, ENTPD5, METTL3, RFX3, DICER1, ISL1, GTPBP4, EREG, UHMK1, ZSCAN22, UQCRC2, ZFP850, ZFP9, ATF6, L3MBTL3, ALDOART1, CDCA7, HNRNPLL, ATP5L, RNASET2A, COMMD8, GRIN2A, PCBP3, GM6525, ST3GAL6, ZBED6, ATG5, ZSCAN18, NGFR, FZD2, DNASE2B, 2810006K23RIK, PUM…
GO:0060011~Sertoli cell proliferation	3	0.273973	0.0315607	ESR1, BCL2L2, ESR2
GO:0035280~miRNA loading onto RISC involved in gene silencing by miRNA	3	0.273973	0.0315607	AGO3, AGO1, DICER1
GO:0007166~cell surface receptor signaling pathway	113	10.3196	0.0317537	APP, ITGA2B, NPY2R, IGF1R, RNF115, GRB14, IL12A, SOX9, SOX7, CCBE1, SMARCC1, EPHA6, FBXW11, CD300A, SEMA6D, ADGRA3, FRS2, MITF, ZBTB33, ISL1, LAX1, DKK2, EREG, TOM1L1, SHTN1, DOK2, ADGRB3, TNIK, SH2D1B1, STXBP4, GRIN2A, BCL2L11, TSPAN8, UBR5, TSPAN7, PLXNA1, SOCS6, NKX6-1, DRD2, FAM83B, MAP2K5, SOCS4, PEA15A, NGFR, ANKRD26, STIL, FZD2, CNTN6, ESR1, IIGP1, ESR2, FGF17, SETX, BCL9, BMP3, GRIN3A, NC…
GO:0030534~adult behavior	14	1.27854	0.0325117	APP, NRXN1, PCDH15, TRH, PUM1, UCHL3, OXR1, TSHR, EPS8, SDK1, GLRA1, DAB1, TSX, DRD2
GO:0022411~cellular component disassembly	26	2.37443	0.032554	MTPN, PLEKHH2, VPS4B, MRPS10, PHYHIP, EPS8, MTRF1, ARID2, CLVS1, ATG5, CLASP2, CARMIL1, SMARCC1, DMTN, DNASE2B, BNIP3, VPS13C, GBF1, 2810006K23RIK, DICER1, SETX, CAPZA3, MAP1B, CSPG5, EVL, KIF2B
GO:0006807~nitrogen compound metabolic process	297	27.1233	0.032939	NPFFR2, APP, PANK3, THUMPD2, NUDT5, ENO4, CCAR1, RPS17, SOX18, ZMIZ2, GM10324, SOX9, SOX7, SEC63, DDX17, ZFP974, WDHD1, DDX18, SMARCC1, MBNL2, SCAF11, SFMBT2, ENTPD5, METTL3, RFX3, DICER1, ISL1, GTPBP4, EREG, UHMK1, ZSCAN22, UQCRC2, ZFP850, ZFP9, ATF6, L3MBTL3, ALDOART1, CDCA7, HNRNPLL, ATP5L, RNASET2A, COMMD8, GRIN2A, PRDX4, PCBP3, GM6525, ST3GAL6, ZBED6, ATG5, ZSCAN18, NGFR, FZD2, DNASE2B, 2810…
GO:0007601~visual perception	12	1.09589	0.033421	RP1L1, GLRA1, OPA1, C1QTNF5, GUCA1B, PCDH15, GUCA1A, TULP1, GPRC5C, ATF6, OPN5, NXNL2
GO:0052652~cyclic purine nucleotide metabolic process	12	1.09589	0.033421	MC4R, NPFFR2, ADCYAP1, GNAL, NPY2R, GUCA1B, OPRL1, GUCA1A, DRD2, ADCY8, ADRA2A, TSHR
GO:1903046~meiotic cell cycle process	15	1.36986	0.0335107	ACTR3, PIWIL2, SUV39H2, DDX4, NPM2, MEI4, TEX12, HUS1B, MND1, TTK, DICER1, EREG, MSH6, DMC1, SPIN1
GO:0048872~homeostasis of number of cells	20	1.82648	0.0335463	L3MBTL3, DMTN, RPS6, LMO2, IL18, ARID4A, ZFX, ASXL1, RPS17, ATXN2, BCL2L11, GPAM, TAL1, KITL, GPR183, BCL2, PDE4B, FAS, SOX9, RPS24
GO:1901987~regulation of cell cycle phase transition	18	1.64384	0.0337782	APP, STIL, KCNH5, NPM2, STXBP4, USP44, VPS4B, HUS1B, TTK, ZFP36L2, PBX1, DDB1, CENPF, RGCC, BCL2, BUB1, STOX1, BRD4
GO:0007626~locomotory behavior	18	1.64384	0.0337782	APP, KCND2, PCDH15, FIGN, TRH, PUM1, UCHL3, CACNA1E, OXR1, TSHR, EPS8, MAPK10, GLRA1, GRM5, GRIN2A, DAB1, TAL1, DRD2
GO:0000165~MAPK cascade	40	3.65297	0.0341662	NPSR1, PTPRR, FLT4, ILK, PHB, ZFP36L2, IGF1R, GRM5, PABPN1, FCER1A, SOX9, DRD2, ROS1, MAP2K5, STOX1, NGFR, ANKRD26, CD300A, STRADB, LMO3, NTRK3, IL18, FRS2, KLF4, ESR1, LAX1, ADRA2A, ESR2, SETX, MAPK10, ADCYAP1, DOK2, RAP2A, MAP3K15, TRAF4, KITL, GPR183, FAS, TNIK, ZFP110
GO:0030335~positive regulation of cell migration	28	2.55708	0.034288	FLT4, ITGA2B, ILK, PLD1, SYNE2, IGF1R, CCAR1, IL12A, SOX9, CLASP2, ACTR3, CCBE1, CARMIL1, DMTN, CAMK1D, MCAM, NTRK3, SEMA6D, IL18, SEMA4G, F3, ADRA2A, SHTN1, KITL, BCL2, FGFR1OP, TRIM32, RAPGEF4
GO:0031050~dsRNA fragmentation	5	0.456621	0.0344658	AGO3, AGO1, METTL3, DICER1, ESR1
GO:0070918~production of small RNA involved in gene silencing by RNA	5	0.456621	0.0344658	AGO3, AGO1, METTL3, DICER1, ESR1
GO:0010941~regulation of cell death	83	7.57991	0.03455	FOXE3, BNC2, FLT4, CHD8, ILK, IGF1R, CCAR1, OPA1, IL12A, SOX9, SOX7, CTSC, CAMK1D, OSR1, STRADB, RPS6, IL18, FRS2, MITF, DICER1, ISL1, F3, DDB1, ADCYAP1, IMPACT, RRM2B, TRAF4, DNAJC5, GFRAL, PPIF, TAX1BP1, TMBIM6, EEF1E1, ATF6, REG3B, GCM2, SERPINB13, SYCP2L, VPS4B, PHB, HIGD1A, CBL, CD59B, GRIN2A, BCL2L11, ZMAT3, SPOP, NLRP2, APBB2, NCAM1, ECT2, BUB1, MAP2K5, ATG5, PEA15A, NGFR, STIL, CDK19, API…
GO:0002252~immune effector process	43	3.92694	0.0348299	C4BP, MRPS10, PHB, C8B, PHYHIP, CD59B, CD59A, SERPINB3A, FCER1A, IL12A, A2M, CD55, CTSC, ATG5, CADM1, CD300A, BNIP3, RPS6, GBF1, SH2D1A, IL31RA, IL18, EMP2, DICER1, PUM1, MSH6, CENPF, RGCC, GPAM, IRF4, POLR3D, GPR183, AI182371, BCL2, SH2D1B2, FAS, CSPG5, KLRD1, TMBIM6, TLR7, TNIK, SH2D1B1, POLR3K
GO:0045687~positive regulation of glial cell differentiation	6	0.547945	0.0349835	TENM4, RHEB, PTPRA, GSX2, DICER1, NKX6-1
GO:0045860~positive regulation of protein kinase activity	25	2.28311	0.0350286	ILK, HIGD1A, GRM5, FCER1A, ECT2, DRD2, MAP2K5, STOX1, STIL, CD300A, STRADB, NTRK3, IL18, FRS2, EMP2, ADRA2A, EREG, TOM1L1, ADCYAP1, MAP3K15, DAB1, RGCC, TRAF4, KITL, TNIK
GO:0090304~nucleic acid metabolic process	223	20.3653	0.0352858	APP, THUMPD2, CCAR1, RPS17, SOX18, ZMIZ2, GM10324, SOX9, SOX7, DDX17, ZFP974, WDHD1, DDX18, SMARCC1, MBNL2, SCAF11, SFMBT2, METTL3, RFX3, DICER1, ISL1, GTPBP4, EREG, UHMK1, ZSCAN22, ZFP850, ZFP9, ATF6, L3MBTL3, CDCA7, HNRNPLL, RNASET2A, COMMD8, PCBP3, ZBED6, ATG5, ZSCAN18, NGFR, FZD2, DNASE2B, SMARCA1, TRERF1, PBX1, GM14393, CCT6A, SETX, AGO3, KITL, AGO1, HNRNPD, INTS7, RPS24, FARSB, ZFP128, ZFP2…
GO:0032870~cellular response to hormone stimulus	33	3.0137	0.0354221	NPFFR2, STXBP4, RNF6, TRH, PHB, NR2C1, ZFP36L2, IGF1R, SESN3, GRB14, UBR5, NKX6-1, DDX17, NGFR, ANKRD26, SMARCC1, ARG1, LMO3, LMO2, DENND4C, IL18, AVPR1A, UCHL3, ISL1, ESR1, TSHR, HCRTR2, ADRA2A, ESR2, ADCYAP1, GPAM, TBC1D4, PTPRA
GO:0043069~negative regulation of programmed cell death	52	4.74886	0.0361921	FOXE3, FLT4, CHD8, ILK, IGF1R, OPA1, SOX9, CAMK1D, OSR1, STRADB, RPS6, IL18, MITF, ISL1, DDB1, ADCYAP1, RRM2B, DNAJC5, GFRAL, PPIF, TAX1BP1, TMBIM6, REG3B, GCM2, SERPINB13, PHB, HIGD1A, CBL, CD59B, APBB2, MAP2K5, ATG5, PEA15A, NGFR, STIL, API5, HSPA4, BNIP3, EYA3, KLF4, OXR1, SETX, CENPF, ACTC1, GPAM, KITL, BCL2, FAS, PDCD1, TRIM32, BCL2L2, CPEB4
GO:0030799~regulation of cyclic nucleotide metabolic process	12	1.09589	0.0364803	MC4R, NPFFR2, ADCYAP1, FZD2, GNAL, NPY2R, GUCA1B, OPRL1, GUCA1A, DRD2, ADRA2A, TSHR
GO:0009190~cyclic nucleotide biosynthetic process	12	1.09589	0.0364803	MC4R, NPFFR2, ADCYAP1, GNAL, NPY2R, GUCA1B, OPRL1, GUCA1A, DRD2, ADCY8, ADRA2A, TSHR
GO:0051016~barbed-end actin filament capping	4	0.365297	0.0366837	EPS8, CARMIL1, CAPZA3, EVL
GO:0001101~response to acid chemical	25	2.28311	0.0366873	MIR708, RHOX13, GLRA1, GRIN2A, SESN3, SLC38A9, SOX9, ANXA2, ARG1, OSR1, NTRK3, AVPR1A, KLF4, GDAP2, SETX, MIR346, ACER2, ASXL1, MIR342, RRAGB, MIR103-1, COL6A1, BCL2, HNRNPD, CPEB4
GO:0043549~regulation of kinase activity	39	3.56164	0.0367925	NPFFR2, APP, ILK, LDB2, HIGD1A, CBL, IGF1R, TTN, DUSP12, GRM5, COX11, FCER1A, SOCS6, ECT2, DRD2, MAP2K5, STOX1, SOCS4, STIL, CD300A, KIDINS220, STRADB, NTRK3, IL18, FRS2, EMP2, LAX1, ADRA2A, GTPBP4, EREG, TOM1L1, ADCYAP1, MAP3K15, DAB1, RGCC, TRAF4, KITL, FGFR1OP, TNIK
GO:0000904~cell morphogenesis involved in differentiation	45	4.10959	0.0373266	RERE, APP, PCDH15, CRMP1, ILK, RNF6, IGF1R, SYNE1, ALCAM, CUX1, PLXNA1, APBB2, STXBP5, NCAM1, SOX9, NKX6-1, DRD2, ZFP280C, CLASP2, ACTR3, NGFR, CARMIL1, DMTN, KIDINS220, NTRK3, SEMA6D, PRMT3, SEMA4G, ISL1, SHTN1, RAP2A, DAB1, RGCC, KEL, TAL1, ADGRB3, MAP1B, CAPRIN1, AKIP1, UST, BCL2, EVL, TNIK, CNTN4, RNF165
GO:0010038~response to metal ion	22	2.00913	0.0375539	SPAG16, APP, DMTN, ARG1, BNIP3, PCDH15, GUCA1A, CPOX, SLC30A10, TTN, GLRA1, GATM, GRIN2A, KCNMB2, PPIF, BCL2, HNRNPD, FAS, NCAM1, ECT2, DRD2, KCNH1
GO:0009725~response to hormone	46	4.20091	0.0375998	NPFFR2, GABRB1, STXBP4, RNF6, TRH, PHB, PLD1, NR2C1, AREG, ZFP36L2, IGF1R, YY1, MC4R, SESN3, GRB14, UBR5, NKX6-1, DDX17, NGFR, ANKRD26, SMARCC1, ANXA2, ARG1, LMO3, NTRK3, LMO2, DENND4C, IL18, AVPR1A, UCHL3, ISL1, ESR1, TSHR, HCRTR2, ADRA2A, ESR2, RNF40, EREG, ADCYAP1, GATM, GPAM, TBC1D4, PTPRA, PAPPA, BCL2, FAS
GO:1902589~single-organism organelle organization	87	7.94521	0.0378012	SPAG16, SPAG17, PINX1, MRPS10, SYNE2, ENO4, SYNE1, EPS8, OPA1, CHCHD6, BBS9, NEK2, SNAP29, TAPT1, ACTR3, ANXA2, VPS13C, USP44, SPACA1, TOMM20L, RFX3, SHROOM3, EMP2, HAUS6, DICER1, SHTN1, RAP2A, IFT43, TBC1D4, TMEM216, MAP1B, PPIF, EVL, TNIK, TLN2, KIF2B, CFAP54, INA, SEC22A, MTPN, PLEKHH2, TIMM9, VPS4B, PCDH15, CRMP1, FIGN, TTK, PHYHIP, TTN, ATXN3, BCL2L11, KIF3B, EPB41L2, VTI1A, BUB1, ATG5, CNTL…
GO:0051784~negative regulation of nuclear division	7	0.639269	0.0379314	TOM1L1, STIL, RGCC, USP44, TTK, BUB1, ESR1
GO:0002228~natural killer cell mediated immunity	7	0.639269	0.0379314	CADM1, SH2D1A, SERPINB3A, SH2D1B2, KLRD1, IL12A, SH2D1B1
GO:0044743~intracellular protein transmembrane import	6	0.547945	0.0380605	PEX5L, PEX19, HSPA4, TIMM9, TOMM20L, TIMM21
GO:0071230~cellular response to amino acid stimulus	12	1.09589	0.0380814	MIR346, GLRA1, GRIN2A, SESN3, MIR342, RRAGB, MIR103-1, MIR708, COL6A1, HNRNPD, SLC38A9, CPEB4
GO:0031646~positive regulation of neurological system process	5	0.456621	0.0383137	NGFR, TENM4, OPRL1, DICER1, RAPGEF4
GO:0006623~protein targeting to vacuole	5	0.456621	0.0383137	SCARB2, VPS13C, VPS41, VTI1A, TRAPPC8
GO:0045859~regulation of protein kinase activity	36	3.28767	0.0384144	NPFFR2, APP, ILK, HIGD1A, CBL, IGF1R, TTN, GRM5, FCER1A, SOCS6, ECT2, DRD2, MAP2K5, STOX1, SOCS4, STIL, CD300A, KIDINS220, STRADB, NTRK3, IL18, FRS2, EMP2, LAX1, ADRA2A, GTPBP4, EREG, TOM1L1, ADCYAP1, MAP3K15, DAB1, RGCC, TRAF4, KITL, FGFR1OP, TNIK
GO:0045685~regulation of glial cell differentiation	8	0.730594	0.0384268	DAB1, TENM4, RHEB, PTPRA, NTRK3, GSX2, DICER1, NKX6-1
GO:0055086~nucleobase-containing small molecule metabolic process	38	3.47032	0.0384972	PRPS2, NPFFR2, PANK3, ALDOART1, NPY2R, GUCA1B, OPRL1, GUCA1A, NUDT5, ADCY8, G6PD2, ENO4, DHTKD1, ATP5L, PAPSS1, MC4R, PDE4B, NUDT18, ENPP4, DRD2, PDE8A, PDHA2, PDHA1, FZD2, ENTPD5, DNAJC15, TSHR, ADRA2A, ADCYAP1, ALDH6A1, GNAL, RRM2B, NT5C1B, PPIF, CMPK1, OGDH, UQCRC2, UOX
GO:0036294~cellular response to decreased oxygen levels	11	1.00457	0.0391724	SUV39H2, RGCC, KCND2, BNIP3, HP1BP3, BCL2, TMBIM6, CBL, HIGD1A, STOX1, CPEB4
GO:0006163~purine nucleotide metabolic process	29	2.6484	0.0393661	PRPS2, NPFFR2, PANK3, ALDOART1, NPY2R, GUCA1B, OPRL1, GUCA1A, NUDT5, ADCY8, ENO4, DHTKD1, ATP5L, PAPSS1, MC4R, PDE4B, NUDT18, DRD2, PDE8A, FZD2, ENTPD5, DNAJC15, TSHR, ADRA2A, ADCYAP1, GNAL, PPIF, OGDH, UQCRC2
GO:0090407~organophosphate biosynthetic process	29	2.6484	0.0393661	CDS1, PRPS2, NPFFR2, IDI1, PANK3, LPGAT1, IDI2, NPY2R, GUCA1B, OPRL1, GUCA1A, PLD1, ADCY8, ATP5L, PAPSS1, AGPAT4, MC4R, SPTLC2, PIP5K1B, DRD2, GCH1, MBOAT2, TSHR, ADRA2A, ADCYAP1, GNAL, RRM2B, GPAM, CMPK1
GO:0048285~organelle fission	36	3.28767	0.0397147	PIWIL2, SUV39H2, DDX4, VPS4B, PINX1, MEI4, FIGN, TTK, IGF1R, EPS8, OPA1, KIF3B, SPIN1, NEK2, BUB1, STOX1, CLASP2, ACTR3, STIL, PEX19, NPM2, BNIP3, USP44, RPS6, TEX12, CTS7, MND1, ESR1, EREG, TOM1L1, MSH6, RGCC, REEP4, PPP2R2D, DMC1, KIF2B
GO:0050953~sensory perception of light stimulus	12	1.09589	0.0397308	RP1L1, GLRA1, OPA1, C1QTNF5, GUCA1B, PCDH15, GUCA1A, TULP1, GPRC5C, ATF6, OPN5, NXNL2
GO:0044265~cellular macromolecule catabolic process	46	4.20091	0.0399471	VPS4B, RNF6, CBL, ZFP36L2, CTSR, RNASET2A, CTSQ, STK31, ATXN3, RNF115, CTSM, RNF138, UBR5, CTSJ, SPOP, SDF2, SOCS6, SOCS4, CTSC, E330034G19RIK, UPF2, SMARCC1, ANXA2, FBXW11, DNASE2B, BNIP3, USP44, UBE4A, CTS8, MSN, CTS7, CTS6, DICER1, UCHL3, RNF40, UHMK1, DDB1, RNF125, PRPF18, AGO3, JKAMP, AGO1, KLHL7, PABPC1, TRIM32, RNF165
GO:1900542~regulation of purine nucleotide metabolic process	15	1.36986	0.0401514	NPFFR2, FZD2, ENTPD5, NPY2R, GUCA1B, OPRL1, GUCA1A, DNAJC15, TSHR, ADRA2A, MC4R, ADCYAP1, GNAL, PPIF, DRD2
GO:0009117~nucleotide metabolic process	35	3.19635	0.0402154	PRPS2, NPFFR2, PANK3, ALDOART1, NPY2R, GUCA1B, OPRL1, GUCA1A, NUDT5, ADCY8, G6PD2, ENO4, DHTKD1, ATP5L, PAPSS1, MC4R, PDE4B, NUDT18, DRD2, PDE8A, PDHA2, PDHA1, FZD2, ENTPD5, DNAJC15, TSHR, ADRA2A, ADCYAP1, GNAL, RRM2B, NT5C1B, PPIF, CMPK1, OGDH, UQCRC2
GO:0051347~positive regulation of transferase activity	30	2.73973	0.04027	ILK, HIGD1A, DUSP12, GRM5, PABPN1, FCER1A, NEK2, ECT2, DRD2, MAP2K5, STOX1, CCT2, STIL, CD300A, STRADB, NTRK3, IL18, FRS2, EMP2, KLF4, ADRA2A, EREG, TOM1L1, ADCYAP1, MAP3K15, DAB1, RGCC, TRAF4, KITL, TNIK
GO:0009186~deoxyribonucleoside diphosphate metabolic process	3	0.273973	0.0409379	RRM2B, CMPK1, NUDT18
GO:0070922~small RNA loading onto RISC	3	0.273973	0.0409379	AGO3, AGO1, DICER1
GO:1901203~positive regulation of extracellular matrix assembly	3	0.273973	0.0409379	RGCC, SOX9, CLASP2
GO:1900371~regulation of purine nucleotide biosynthetic process	11	1.00457	0.040982	MC4R, NPFFR2, ADCYAP1, GNAL, NPY2R, GUCA1B, OPRL1, GUCA1A, DRD2, ADRA2A, TSHR
GO:1901701~cellular response to oxygen-containing compound	57	5.20548	0.0410341	CHRM2, APP, MIR708, RHOX13, IGF1R, MIR598, SESN3, GRB14, PDE4B, IL12A, SOX9, GBP6, DDX18, SMARCC1, ARG1, OSR1, IL18, AVPR1A, UCHL3, ADRA2A, IMPACT, TBC1D4, RRAGB, MIR103-1, COL6A1, PPIF, REG3B, STXBP4, LYPD1, MIR467D, AKAP7, ZFP36L2, GLRA1, GRIN2A, PABPN1, HRH4, SLC38A9, ECT2, NKX6-1, NGFR, ANKRD26, CDK19, DMTN, BNIP3, NTRK3, DENND4C, MSN, KLF4, ESR1, OXR1, MIR346, SETX, GPAM, MIR342, PTPRA, HNRN…
GO:0048536~spleen development	6	0.547945	0.0412979	BCL2L11, BCL2, FAS, DICER1, PBX1, NFKB2
GO:0090199~regulation of release of cytochrome c from mitochondria	6	0.547945	0.0412979	BCL2L11, OPA1, BNIP3, PPIF, FAS, HIGD1A
GO:0050732~negative regulation of peptidyl-tyrosine phosphorylation	6	0.547945	0.0412979	DMTN, CD300A, IL18, SH2D1B1, CBL, SOCS4
GO:0045839~negative regulation of mitotic nuclear division	6	0.547945	0.0412979	TOM1L1, STIL, RGCC, USP44, BUB1, ESR1
GO:0001662~behavioral fear response	6	0.547945	0.0412979	ADCYAP1, NPY2R, LYPD1, BCL2, CACNA1E, ESR2
GO:0061157~mRNA destabilization	4	0.365297	0.0422531	METTL3, HNRNPD, PUM1, ZFP36L2
GO:0060740~prostate gland epithelium morphogenesis	5	0.456621	0.0423973	FRS2, SOX9, ESR1, ESR2, IGF1R
GO:0072666~establishment of protein localization to vacuole	5	0.456621	0.0423973	SCARB2, VPS13C, VPS41, VTI1A, TRAPPC8
GO:0032879~regulation of localization	123	11.2329	0.042647	USP6NL, ITGA2B, NPY2R, IGF1R, CCAR1, STK10, IL12A, SOX9, ARID2, ROS1, SH3GL2, KCNH1, CCBE1, KCNH5, FBXW11, CD300A, OSR1, SEMA6D, RFX3, PDZK1, ISL1, MYT1, GTPBP4, UHMK1, SHTN1, ADCYAP1, KEL, MAP1B, PPIF, DDX4, STXBP4, LYPD1, PLD1, SLC30A10, CACNA1E, ATXN2, DPP6, UBR5, NLRP2, PLXNA1, TBC1D14, STXBP5, ECT2, NKX6-1, DRD2, MAP2K5, ATG5, VPS16, PEA15A, CARMIL1, NGFR, CADM1, MCAM, MSN, SYT9, ESR1, CCT6A…
GO:0030808~regulation of nucleotide biosynthetic process	11	1.00457	0.042848	MC4R, NPFFR2, ADCYAP1, GNAL, NPY2R, GUCA1B, OPRL1, GUCA1A, DRD2, ADRA2A, TSHR
GO:0006928~movement of cell or subcellular component	87	7.94521	0.0430895	SPAG16, RERE, APP, SPAG17, PTPRR, FLT4, SCHIP1, ITGA2B, ILK, LDB2, SYNE2, ENO4, IGF1R, CCAR1, EPS8, STK10, ALCAM, SLC22A16, SOX18, PDE4B, IL12A, SOX9, ARID2, ZFP280C, ACTR3, CCBE1, CAMK1D, CD300A, SEMA6D, IL18, RFX3, EMP2, MITF, NSUN7, ISL1, F3, ADRA2A, GTPBP4, CH25H, SHTN1, RAP2A, IFT43, MAP1B, EVL, KIF2B, CFAP54, RAPGEF4, RNF165, DDX4, LAMA4, CRMP1, PLD1, CACNA1E, KIF3B, PLXNA1, APBB2, NCAM1, N…
GO:1903036~positive regulation of response to wounding	7	0.639269	0.0434916	REG3A, DMTN, NTRK3, ENPP4, REG3G, ADRA2A, IGF1R
GO:0031279~regulation of cyclase activity	7	0.639269	0.0434916	NPFFR2, ADCYAP1, GNAL, GUCA1B, GUCA1A, DRD2, TSHR
GO:0006171~cAMP biosynthetic process	10	0.913242	0.043839	MC4R, NPFFR2, ADCYAP1, GNAL, NPY2R, OPRL1, DRD2, ADCY8, ADRA2A, TSHR
GO:0033555~multicellular organismal response to stress	9	0.821918	0.0441339	ADCYAP1, GCH1, NPY2R, LYPD1, BCL2, NCAM1, CACNA1E, ADRA2A, ESR2
GO:0045058~T cell selection	6	0.547945	0.0446967	IRF4, BCL2, FAS, CD3E, CD3D, ATG5
GO:2001239~regulation of extrinsic apoptotic signaling pathway in absence of ligand	6	0.547945	0.0446967	STRADB, EYA3, GFRAL, BCL2, FAS, MAP2K5
GO:0002209~behavioral defense response	6	0.547945	0.0446967	ADCYAP1, NPY2R, LYPD1, BCL2, CACNA1E, ESR2
GO:1901652~response to peptide	26	2.37443	0.0446999	NPFFR2, STXBP4, PHB, PLD1, AREG, IGF1R, MC4R, SESN3, GRB14, NKX6-1, NGFR, ANKRD26, SMARCC1, ARG1, DENND4C, IL18, AVPR1A, KLF4, UCHL3, HCRTR2, RNF40, EREG, GATM, GPAM, TBC1D4, PTPRA
GO:0035556~intracellular signal transduction	116	10.5936	0.0448369	NPFFR2, NPY2R, IGF1R, EPS8, SESN3, IL12A, SOX9, STK32B, ROS1, KCNH1, KCNH5, FBXW11, CD300A, LMO3, ENTPD5, RPS6, FRS2, ISL1, LAX1, MSH6, SHTN1, ADCYAP1, DOK2, RRAGB, AKIP1, PPIF, TNIK, PHB, PLD1, ZFP36L2, BCL2L11, ZMAT3, HRH4, SLC38A9, ECT2, SOCS6, DRD2, MAP2K5, SOCS4, PEA15A, NGFR, ANKRD26, IL31RA, ARHGAP29, PUM1, ESR1, ARHGAP24, ESR2, NFKB2, SETX, BMP3, IRAK1BP1, MAP3K15, PEX5L, DAB1, BMP1, CABY…
GO:1902531~regulation of intracellular signal transduction	79	7.21461	0.0450164	NPFFR2, PTPRR, FLT4, ILK, CD3E, IGF1R, GRM5, OPA1, SESN3, FCER1A, IL12A, SOX9, ROS1, ARHGEF11, FBXW11, CD300A, LMO3, ENTPD5, IL18, FRS2, ISL1, LAX1, F3, ADRA2A, ADCYAP1, RAP2A, ARHGEF9, RRM2B, TRAF4, RRAGB, AKIP1, PPIF, TMBIM6, TLR7, TNIK, EEF1E1, NPSR1, AKAP7, PHB, CBL, FGD6, HRH4, SPOP, SLC38A9, NCAM1, ECT2, DRD2, SOCS6, BUB1, MAP2K5, STOX1, SOCS4, BRD4, NGFR, ANKRD26, NTRK3, GBF1, IL31RA, PUM1…
GO:0006403~RNA localization	13	1.18721	0.0463898	CCT2, TOMM20L, XPO7, YY1, CCT6A, PARP11, PRPF6, PRPF18, PABPN1, RBMX2, ZC3H11A, NUP54, NUPL2
GO:0050731~positive regulation of peptidyl-tyrosine phosphorylation	13	1.18721	0.0463898	IL31RA, IL18, CD3E, ISL1, AREG, ADRA2A, EREG, KITL, CNTN1, SH2D1B2, FCER1A, IL12A, SH2D1B1
GO:0001836~release of cytochrome c from mitochondria	7	0.639269	0.0464531	BCL2L11, OPA1, BNIP3, PPIF, BCL2, FAS, HIGD1A
GO:1901099~negative regulation of signal transduction in absence of ligand	5	0.456621	0.0467166	STRADB, EYA3, GFRAL, BCL2, MAP2K5
GO:2001240~negative regulation of extrinsic apoptotic signaling pathway in absence of ligand	5	0.456621	0.0467166	STRADB, EYA3, GFRAL, BCL2, MAP2K5
GO:0007346~regulation of mitotic cell cycle	26	2.37443	0.0468506	APP, VPS4B, HUS1B, TTK, ZFP36L2, IGF1R, NEK2, BUB1, STOX1, BRD4, STIL, KCNH5, NPM2, USP44, RPS6, GBF1, CTS7, ESR1, PBX1, EREG, TOM1L1, DDB1, CENPF, RGCC, TAL1, BCL2
GO:2000147~positive regulation of cell motility	28	2.55708	0.0477578	FLT4, ITGA2B, ILK, PLD1, SYNE2, IGF1R, CCAR1, IL12A, SOX9, CLASP2, ACTR3, CCBE1, CARMIL1, DMTN, CAMK1D, MCAM, NTRK3, SEMA6D, IL18, SEMA4G, F3, ADRA2A, SHTN1, KITL, BCL2, FGFR1OP, TRIM32, RAPGEF4
GO:0010256~endomembrane system organization	30	2.73973	0.0478825	USP6NL, DPP10, NRXN1, VPS4B, LYPD1, ASAP1, SYNE2, SYNE1, LMAN1, DPP6, VTI1A, PRKG2, SPTSSB, CLASP2, ANXA2, SGIP1, SPACA1, GBF1, DENND4C, MYOF, EMP2, PDZK1, XKR8, PARP11, SHTN1, RAP2A, SEC23IP, REEP4, NUP54, TNIK
GO:0072665~protein localization to vacuole	6	0.547945	0.0482578	SCARB2, VPS13C, VPS41, VTI1A, MSN, TRAPPC8
GO:0070206~protein trimerization	6	0.547945	0.0482578	ARG1, COL6A1, C1QTNF5, COL23A1, NUP54, ATXN10
GO:0010604~positive regulation of macromolecule metabolic process	134	12.2374	0.0484246	APP, ICE2, ARID4A, CYP3A13, IGF1R, YY1, SOX18, ZMIZ2, IL12A, NEK2, SOX9, ARID2, SOX7, DDX17, CCBE1, SLC30A9, SMARCC1, FBXW11, CD300A, OSR1, LMO2, METTL3, RFX3, FRS2, MITF, DICER1, ISL1, MYT1, RNF40, EREG, UHMK1, TOM1L1, MSH6, ADCYAP1, PRPF6, RNF125, SH2D1B2, TNIK, SH2D1B1, ATF6, REG3B, C4BP, PHB, HIGD1A, HNRNPLL, ZFP36L2, ATXN3, BCL2L11, UBR5, NLRP2, ECT2, DRD2, MAP2K5, SOCS4, NGFR, STIL, FZD2, H…
GO:0006753~nucleoside phosphate metabolic process	35	3.19635	0.0485259	PRPS2, NPFFR2, PANK3, ALDOART1, NPY2R, GUCA1B, OPRL1, GUCA1A, NUDT5, ADCY8, G6PD2, ENO4, DHTKD1, ATP5L, PAPSS1, MC4R, PDE4B, NUDT18, DRD2, PDE8A, PDHA2, PDHA1, FZD2, ENTPD5, DNAJC15, TSHR, ADRA2A, ADCYAP1, GNAL, RRM2B, NT5C1B, PPIF, CMPK1, OGDH, UQCRC2
GO:0051339~regulation of lyase activity	7	0.639269	0.0495366	NPFFR2, ADCYAP1, GNAL, GUCA1B, GUCA1A, DRD2, TSHR
GO:0051783~regulation of nuclear division	13	1.18721	0.0499771	PIWIL2, STIL, NPM2, USP44, VPS4B, TTK, ESR1, IGF1R, EREG, TOM1L1, RGCC, NEK2, BUB1

## Sheet: ESCsp-NAD to NPC iNAD iLAD
GO: ESCsp-NAD to NPC iNAD iLAD	Count	%	PValue	Genes
GO:0044237~cellular metabolic process	350	48.6111	2.88708e-06	LPGAT1, PANK3, DCAF8, CYP3A13, NUDT5, ENO4, CCAR1, RPS17, RNF115, SOX18, ZMIZ2, IL12A, SOX9, SOX7, DDX17, ACOT9, ZFP974, WDHD1, CCBE1, SMARCC1, MBNL2, SCAF11, ENTPD5, METTL3, RFX3, FRS2, DICER1, GTPBP4, EREG, UHMK1, CH25H, RNF125, PPP1R3E, ZSCAN22, SUCLG2, ZFP850, ANKK1, ZFP9, ATF6, CDS1, CDCA7, HNRNPLL, ATP5L, RNASET2A, GRIN2A, PRDX4, PCBP3, GM6525, DPH5, PIP5K1B, ST3GAL6, ZBED6, ATG5, ZSCAN18, …
GO:0044238~primary metabolic process	350	48.6111	5.93251e-06	ADAMDEC1, LPGAT1, PANK3, DCAF8, CYP3A13, NUDT5, ENO4, CCAR1, RPS17, RNF115, SOX18, ZMIZ2, IL12A, SOX9, SOX7, DDX17, ZFP974, WDHD1, CCBE1, SMARCC1, MBNL2, SCAF11, ENTPD5, METTL3, RFX3, FRS2, DICER1, GTPBP4, EREG, UHMK1, CH25H, RNF125, PAPPA, PPP1R3E, ZSCAN22, SUCLG2, ZFP850, ANKK1, ZFP9, ATF6, CDS1, CDCA7, HNRNPLL, ATP5L, RNASET2A, GRIN2A, PRDX4, PCBP3, GM6525, DPH5, PIP5K1B, ST3GAL6, ZBED6, ATG5,…
GO:0006807~nitrogen compound metabolic process	246	34.1667	1.77182e-05	PANK3, NUDT5, ENO4, CCAR1, RPS17, SOX18, ZMIZ2, SOX9, SOX7, SEC63, DDX17, ZFP974, WDHD1, SMARCC1, MBNL2, SCAF11, ENTPD5, METTL3, RFX3, DICER1, GTPBP4, EREG, UHMK1, ZSCAN22, ZFP850, ZFP9, ATF6, CDCA7, HNRNPLL, ATP5L, RNASET2A, GRIN2A, PRDX4, PCBP3, GM6525, ST3GAL6, ZBED6, ATG5, ZSCAN18, NGFR, FZD2, DNASE2B, 2810006K23RIK, PUM1, TRERF1, PBX1, CCT6A, SETX, ACER2, ALDH6A1, AGO3, AGO1, HNRNPD, OGDH, I…
GO:0071704~organic substance metabolic process	364	50.5556	2.26666e-05	ADAMDEC1, LPGAT1, PANK3, DCAF8, CYP3A13, NUDT5, ENO4, CCAR1, RPS17, RNF115, SOX18, ZMIZ2, IL12A, SOX9, SOX7, DDX17, ACOT9, ZFP974, WDHD1, CCBE1, SMARCC1, MBNL2, SCAF11, ENTPD5, METTL3, COL23A1, RFX3, FRS2, DICER1, GTPBP4, EREG, UHMK1, CH25H, RNF125, PAPPA, PPP1R3E, ZSCAN22, ZC3H11A, SUCLG2, ZFP850, ANKK1, ZFP9, ATF6, CDS1, CDCA7, HNRNPLL, ATP5L, RNASET2A, GRIN2A, PRDX4, PCBP3, GM6525, DPH5, PIP5K…
GO:0046483~heterocycle metabolic process	212	29.4444	2.44189e-05	PANK3, NUDT5, ENO4, CCAR1, RPS17, SOX18, ZMIZ2, SOX9, SOX7, DDX17, ZFP974, WDHD1, SMARCC1, MBNL2, SCAF11, ENTPD5, METTL3, RFX3, DICER1, GTPBP4, EREG, UHMK1, ZSCAN22, ZFP850, ZFP9, ATF6, CDCA7, HNRNPLL, ATP5L, RNASET2A, GRIN2A, PCBP3, ZBED6, ATG5, ZSCAN18, NGFR, FZD2, DNASE2B, TRERF1, PBX1, CCT6A, SETX, ALDH6A1, AGO3, AGO1, HNRNPD, OGDH, INTS7, RPS24, FARSB, ZFP128, ZFP248, SUV39H2, FOXE3, NAT10, …
GO:0071840~cellular component organization or biogenesis	229	31.8056	2.74674e-05	USP6NL, NUDT5, ENO4, EPS8, RPS17, SOX9, SEC63, WDHD1, SMARCC1, SCAF11, COL23A1, TOMM20L, RFX3, DICER1, PDZK1, GTPBP4, EREG, UHMK1, SHTN1, MAP1B, AKIP1, TLN2, LYPD1, NMD3, GRIN2A, PRDX4, EPB41L2, VTI1A, ATG5, VPS16, CARMIL1, NGFR, CADM1, DNASE2B, 2810006K23RIK, XKR8, CCT6A, SETX, PARP11, CABYR, AGO3, AGO1, RPS24, FARSB, SPAG16, MRPS17, SUV39H2, TENM4, NAT10, MRPS10, AREG, CD3D, C1QTNF5, SPIN1, BBS…
GO:0008152~metabolic process	376	52.2222	2.92331e-05	ADAMDEC1, LPGAT1, PANK3, DCAF8, CYP3A13, NUDT5, ENO4, CCAR1, RPS17, RNF115, SOX18, ZMIZ2, IL12A, SOX9, SOX7, SEC63, DDX17, ACOT9, ZFP974, WDHD1, CCBE1, SMARCC1, MBNL2, SCAF11, ENTPD5, METTL3, COL23A1, RFX3, FRS2, DICER1, GTPBP4, EREG, UHMK1, CH25H, RNF125, PAPPA, PPP1R3E, ZSCAN22, ZC3H11A, SUCLG2, ZFP850, ANKK1, ZFP9, ATF6, CDS1, CDCA7, HNRNPLL, ATP5L, RNASET2A, GRIN2A, PRDX4, PCBP3, GM6525, DPH5…
GO:0006725~cellular aromatic compound metabolic process	213	29.5833	3.62647e-05	PANK3, NUDT5, ENO4, CCAR1, RPS17, SOX18, ZMIZ2, SOX9, SOX7, DDX17, ZFP974, WDHD1, SMARCC1, MBNL2, SCAF11, ENTPD5, METTL3, RFX3, DICER1, GTPBP4, EREG, UHMK1, ZSCAN22, ZFP850, ZFP9, ATF6, CDCA7, HNRNPLL, ATP5L, RNASET2A, GRIN2A, PCBP3, ZBED6, ATG5, ZSCAN18, NGFR, FZD2, DNASE2B, TRERF1, PBX1, CCT6A, SETX, ALDH6A1, AGO3, AGO1, HNRNPD, OGDH, INTS7, RPS24, FARSB, ZFP128, ZFP248, SUV39H2, FOXE3, NAT10, …
GO:0016043~cellular component organization	223	30.9722	3.62794e-05	USP6NL, NUDT5, ENO4, EPS8, RPS17, SOX9, SEC63, WDHD1, SMARCC1, SCAF11, COL23A1, TOMM20L, RFX3, DICER1, PDZK1, EREG, UHMK1, SHTN1, MAP1B, AKIP1, TLN2, LYPD1, GRIN2A, PRDX4, EPB41L2, VTI1A, ATG5, VPS16, CARMIL1, NGFR, CADM1, DNASE2B, 2810006K23RIK, XKR8, CCT6A, SETX, PARP11, CABYR, AGO3, AGO1, FARSB, SPAG16, MRPS17, SUV39H2, TENM4, NAT10, MRPS10, AREG, CD3D, C1QTNF5, SPIN1, BBS9, CCT2, ANXA2, ARG1,…
GO:0034641~cellular nitrogen compound metabolic process	233	32.3611	4.17592e-05	PANK3, NUDT5, ENO4, CCAR1, RPS17, SOX18, ZMIZ2, SOX9, SOX7, DDX17, ZFP974, WDHD1, SMARCC1, MBNL2, SCAF11, ENTPD5, METTL3, RFX3, DICER1, GTPBP4, EREG, UHMK1, ZSCAN22, ZFP850, ZFP9, ATF6, CDCA7, HNRNPLL, ATP5L, RNASET2A, GRIN2A, PCBP3, GM6525, ST3GAL6, ZBED6, ATG5, ZSCAN18, NGFR, FZD2, DNASE2B, 2810006K23RIK, PUM1, TRERF1, PBX1, CCT6A, SETX, ACER2, ALDH6A1, AGO3, AGO1, HNRNPD, OGDH, INTS7, RPS24, F…
GO:0006139~nucleobase-containing compound metabolic process	207	28.75	4.36891e-05	PANK3, NUDT5, ENO4, CCAR1, RPS17, SOX18, ZMIZ2, SOX9, SOX7, DDX17, ZFP974, WDHD1, SMARCC1, MBNL2, SCAF11, ENTPD5, METTL3, RFX3, DICER1, GTPBP4, EREG, UHMK1, ZSCAN22, ZFP850, ZFP9, ATF6, CDCA7, HNRNPLL, ATP5L, RNASET2A, PCBP3, ZBED6, ATG5, ZSCAN18, NGFR, FZD2, DNASE2B, TRERF1, PBX1, CCT6A, SETX, ALDH6A1, AGO3, AGO1, HNRNPD, OGDH, INTS7, RPS24, FARSB, ZFP128, ZFP248, SUV39H2, FOXE3, NAT10, AREG, CD…
GO:1901360~organic cyclic compound metabolic process	217	30.1389	6.31403e-05	PANK3, CYP3A13, NUDT5, ENO4, CCAR1, RPS17, SOX18, ZMIZ2, SOX9, SOX7, DDX17, ZFP974, WDHD1, SMARCC1, MBNL2, SCAF11, ENTPD5, METTL3, RFX3, DICER1, GTPBP4, EREG, UHMK1, CH25H, ZSCAN22, ZFP850, ZFP9, ATF6, CDCA7, HNRNPLL, ATP5L, RNASET2A, GRIN2A, PCBP3, ZBED6, ATG5, ZSCAN18, NGFR, FZD2, DNASE2B, TRERF1, PBX1, CCT6A, SETX, ALDH6A1, AGO3, AGO1, HNRNPD, OGDH, INTS7, RPS24, FARSB, ZFP128, ZFP248, SUV39H2…
GO:0044260~cellular macromolecule metabolic process	289	40.1389	6.6979e-05	DCAF8, CCAR1, RPS17, RNF115, SOX18, ZMIZ2, IL12A, SOX9, SOX7, DDX17, ZFP974, WDHD1, CCBE1, SMARCC1, MBNL2, SCAF11, ENTPD5, METTL3, RFX3, FRS2, DICER1, GTPBP4, EREG, UHMK1, RNF125, PPP1R3E, ZSCAN22, ZFP850, ANKK1, ZFP9, ATF6, CDCA7, HNRNPLL, RNASET2A, PCBP3, GM6525, DPH5, ST3GAL6, ZBED6, ATG5, ZSCAN18, CDK17, NGFR, CDK19, FZD2, DNASE2B, IL31RA, 2810006K23RIK, PUM1, TRERF1, PBX1, CCT6A, SETX, ACER2…
GO:0006796~phosphate-containing compound metabolic process	121	16.8056	0.000100428	LPGAT1, PANK3, GUCA1B, GUCA1A, NUDT5, ENO4, IGF1R, STK10, NUDT18, IL12A, NEK2, SOX9, STK32B, PDE8A, CDKL4, FBXW11, CD300A, ENTPD5, FRS2, DICER1, LAX1, GTPBP4, EREG, UHMK1, TOM1L1, ADCYAP1, DOK2, CMPK1, SH2D1B2, PPIF, TNIK, SH2D1B1, ANKK1, CDS1, IDI1, IDI2, PHB, PLD1, HIGD1A, ZFP36L2, ATP5L, STK31, HRH4, COX11, PIP5K1B, ECT2, DRD2, MAP2K5, SOCS4, CDK17, NGFR, ANKRD26, STIL, CDK19, FZD2, HSPA4, IL3…
GO:0006793~phosphorus metabolic process	121	16.8056	0.000110085	LPGAT1, PANK3, GUCA1B, GUCA1A, NUDT5, ENO4, IGF1R, STK10, NUDT18, IL12A, NEK2, SOX9, STK32B, PDE8A, CDKL4, FBXW11, CD300A, ENTPD5, FRS2, DICER1, LAX1, GTPBP4, EREG, UHMK1, TOM1L1, ADCYAP1, DOK2, CMPK1, SH2D1B2, PPIF, TNIK, SH2D1B1, ANKK1, CDS1, IDI1, IDI2, PHB, PLD1, HIGD1A, ZFP36L2, ATP5L, STK31, HRH4, COX11, PIP5K1B, ECT2, DRD2, MAP2K5, SOCS4, CDK17, NGFR, ANKRD26, STIL, CDK19, FZD2, HSPA4, IL3…
GO:0016310~phosphorylation	92	12.7778	0.000137971	PANK3, LDB2, CD3E, AREG, ENO4, IGF1R, DHTKD1, STK10, DUSP12, GRM5, PRKG2, IL12A, NEK2, SOX9, STK32B, CDKL4, CAMK1D, ANXA2, CD300A, STRADB, ENTPD5, IL18, FRS2, DICER1, LAX1, GTPBP4, EREG, UHMK1, TOM1L1, ADCYAP1, DOK2, RAP2A, IMPACT, TRAF4, CMPK1, PPIF, SH2D1B2, TLR7, TNIK, SH2D1B1, ANKK1, PRPS2, OPRL1, TTK, PHB, HIGD1A, CBL, ZFP36L2, STK31, PABPN1, HRH4, PHKG2, COX11, PIP5K1B, ECT2, DRD2, BUB1, MA…
GO:0000902~cell morphogenesis	63	8.75	0.000176285	SPAG16, RERE, TENM4, IGF1R, EPS8, BBS9, SOX9, SNAP29, TAPT1, ZFP280C, ACTR3, STRADB, PRMT3, RFX3, SHROOM3, DICER1, SHTN1, RAP2A, IMPACT, IFT43, TAL1, TMEM216, MAP1B, AKIP1, EVL, TNIK, CFAP54, RNF165, CRMP1, ASAP1, RNF6, ATXN2, CUX1, EPB41L2, PLXNA1, APBB2, NCAM1, ECT2, NKX6-1, DRD2, ATG5, CLASP2, NGFR, CARMIL1, STIL, DMTN, CADM1, 2700049A03RIK, KIDINS220, CCDC13, NTRK3, MSN, SEMA4G, ASXL1, FMNL3,…
GO:0040011~locomotion	72	10	0.00019393	SPAG16, RERE, SCHIP1, ITGA2B, LDB2, SYNE2, ENO4, IGF1R, CCAR1, EPS8, STK10, GRM5, SLC22A16, SOX18, PDE4B, IL12A, SOX9, ARID2, ZFP280C, ACTR3, CCBE1, CAMK1D, CD300A, IL18, RFX3, MITF, NSUN7, F3, GTPBP4, CH25H, SHTN1, RAP2A, EVL, CFAP54, RAPGEF4, RNF165, DDX4, LAMA4, CRMP1, PLD1, GRIN2A, PLXNA1, APBB2, NCAM1, NKX6-1, DRD2, MAP2K5, CLASP2, NGFR, CARMIL1, DMTN, GPR15, MCAM, NTRK3, GBF1, GSX2, MSN, SE…
GO:0051129~negative regulation of cellular component organization	39	5.41667	0.000195777	PLEKHH2, NRXN1, PINX1, LYPD1, CRMP1, NAT10, ASAP1, RNF6, TTK, HIGD1A, EPS8, ATXN2, OPA1, UBR5, NEK2, BUB1, ATG5, CLASP2, ACTR3, NGFR, CARMIL1, STIL, DMTN, ANXA2, CD300A, BNIP3, VPS13C, USP44, SEMA4G, DNAJC15, ARHGAP24, TOM1L1, IMPACT, DAB1, RGCC, TBC1D4, MAP1B, PPIF, EVL
GO:0048522~positive regulation of cellular process	184	25.5556	0.000199228	ICE2, ITGA2B, GUCA1A, ARID4A, IGF1R, CCAR1, YY1, SOX18, ZMIZ2, IL12A, NEK2, SOX9, ARID2, SOX7, DDX17, CCBE1, SLC30A9, SMARCC1, FBXW11, CD300A, ENTPD5, LMO2, METTL3, RPS6, RFX3, FRS2, MITF, DICER1, PDZK1, MYT1, RNF40, EREG, UHMK1, TOM1L1, MSH6, SHTN1, ADCYAP1, PRPF6, RNF125, MAP1B, SH2D1B2, PPIF, TNIK, SH2D1B1, ATF6, STXBP4, PHB, PLD1, HIGD1A, HNRNPLL, ZFP36L2, ATXN3, GRIN2A, BCL2L11, KIF3B, UBR5,…
GO:0090304~nucleic acid metabolic process	184	25.5556	0.00019977	DCLRE1C, ICE2, ZFP329, RHOX13, F13A1, ARID4A, UBP1, YEATS4, HR, IGF1R, CCAR1, YY1, RPS17, RBMX2, SOX18, ZMIZ2, PAPOLA, NEK2, SOX9, ARID2, PDE8A, SOX7, DDX17, HIST1H2AL, WDHD1, ZFP974, SLC30A9, SMARCC1, MBNL2, SCAF11, FBXW11, LMO2, METTL3, RPS6, RFX3, MITF, CDYL, DICER1, ZBTB33, MYT1, GTPBP4, RNF40, EREG, UHMK1, MSH6, ADCYAP1, PRPF6, ZSCAN22, SNRPE, ZFP850, ZFP9, ATF6, GCM2, HOMEZ, DDX4, CDCA7, PH…
GO:1901698~response to nitrogen compound	52	7.22222	0.000210522	CHRM2, MIR708, AREG, IGF1R, MC4R, SESN3, GRB14, PDE4B, SOX9, SMARCC1, ARG1, METTL3, IL18, DICER1, UCHL3, RNF40, EREG, IMPACT, RRM2B, TBC1D4, MIR103-1, COL6A1, TMBIM6, STXBP4, MGST3, LYPD1, AKAP7, PHB, PLD1, GRIN2A, HRH4, SLC38A9, NCAM1, NKX6-1, DRD2, PEA15A, NGFR, ANKRD26, DMTN, DENND4C, KLF4, MIR346, SDK1, GATM, GNAL, AGO3, MIR342, PTPRA, AGO1, BCL2, HNRNPD, CPEB4
GO:1901699~cellular response to nitrogen compound	36	5	0.000222856	CHRM2, STXBP4, MIR708, LYPD1, AKAP7, IGF1R, GRIN2A, SESN3, GRB14, HRH4, PDE4B, SLC38A9, SOX9, NKX6-1, NGFR, ANKRD26, SMARCC1, DMTN, ARG1, METTL3, DENND4C, IL18, DICER1, KLF4, UCHL3, MIR346, IMPACT, AGO3, MIR342, TBC1D4, MIR103-1, PTPRA, AGO1, COL6A1, HNRNPD, CPEB4
GO:0010639~negative regulation of organelle organization	24	3.33333	0.000233303	CARMIL1, STIL, PLEKHH2, DMTN, BNIP3, USP44, VPS13C, PINX1, NAT10, TTK, HIGD1A, EPS8, TOM1L1, RGCC, TBC1D4, OPA1, MAP1B, UBR5, PPIF, EVL, NEK2, BUB1, ATG5, CLASP2
GO:0043241~protein complex disassembly	15	2.08333	0.000235974	MTPN, CARMIL1, SMARCC1, PLEKHH2, DMTN, BNIP3, VPS4B, 2810006K23RIK, SETX, EPS8, MTRF1, MAP1B, EVL, ARID2, CLASP2
GO:0006996~organelle organization	144	20	0.000276758	USP6NL, DCLRE1C, ARID4A, YEATS4, HR, NUDT5, ENO4, IGF1R, EPS8, YY1, MTRF1, RPS17, CHCHD6, NEK2, SOX9, ARID2, HIST1H2AL, WDHD1, SMARCC1, RPS6, TOMM20L, RFX3, DICER1, RNF40, EREG, FAM118B, TOM1L1, MSH6, SHTN1, MAP1B, PPIF, TNIK, TLN2, DDX4, PHB, HIGD1A, RPF1, ATXN3, ATXN2, BCL2L11, KIF3B, EPB41L2, UBR5, VTI1A, TBC1D14, ATG5, VPS16, CARMIL1, STIL, HSPA4, CCDC13, 2810006K23RIK, MSN, TRAPPC8, CCT6A, P…
GO:0009893~positive regulation of metabolic process	123	17.0833	0.000304019	ICE2, GUCA1A, ARID4A, CYP3A13, IGF1R, YY1, SOX18, ZMIZ2, IL12A, NEK2, SOX9, ARID2, SOX7, DDX17, CCBE1, SLC30A9, SMARCC1, FBXW11, CD300A, ENTPD5, LMO2, METTL3, RFX3, FRS2, MITF, DICER1, MYT1, RNF40, EREG, UHMK1, TOM1L1, MSH6, ADCYAP1, PRPF6, RNF125, SH2D1B2, TNIK, SH2D1B1, ATF6, PHB, HIGD1A, HNRNPLL, ZFP36L2, ATXN3, BCL2L11, UBR5, ECT2, DRD2, MAP2K5, SOCS4, NGFR, STIL, FZD2, HSPA4, IL31RA, MSN, FO…
GO:0030030~cell projection organization	66	9.16667	0.00031667	SPAG16, RERE, AREG, ENO4, IGF1R, OPA1, BBS9, SNAP29, TAPT1, ZFP280C, ACTR3, CAMK1D, PRMT3, RFX3, DICER1, UHMK1, SHTN1, ADCYAP1, RAP2A, IMPACT, IFT43, TMEM216, MAP1B, EVL, TNIK, CFAP54, RAPGEF4, RNF165, NRXN1, CDNF, PRICKLE2, CRMP1, ASAP1, RNF6, TULP1, PLD1, ATXN2, CUX1, PLXNA1, APBB2, NCAM1, NKX6-1, DRD2, ATG5, NGFR, CARMIL1, STIL, DMTN, 2700049A03RIK, KIDINS220, CCDC13, NTRK3, SEMA4G, KLF4, ARHG…
GO:0030334~regulation of cell migration	41	5.69444	0.000319117	LAMA4, ITGA2B, LDB2, PLD1, SYNE2, IGF1R, CCAR1, STK10, PLXNA1, IL12A, SOX9, NKX6-1, DRD2, ARID2, MAP2K5, CLASP2, ACTR3, CCBE1, CARMIL1, DMTN, CAMK1D, CD300A, MCAM, NTRK3, GSX2, IL18, MSN, SEMA4G, KLF4, F3, GTPBP4, SHTN1, RAP2A, RGCC, GPR183, BCL2, FGFR1OP, EVL, TRIM32, GPR18, RAPGEF4
GO:0051674~localization of cell	64	8.88889	0.00038812	SPAG16, RERE, SCHIP1, ITGA2B, LDB2, SYNE2, ENO4, IGF1R, CCAR1, EPS8, STK10, SLC22A16, SOX18, PDE4B, IL12A, SOX9, ARID2, ACTR3, CCBE1, CAMK1D, CD300A, IL18, RFX3, MITF, NSUN7, F3, GTPBP4, CH25H, SHTN1, RAP2A, EVL, CFAP54, RAPGEF4, DDX4, LAMA4, PLD1, PLXNA1, APBB2, NKX6-1, DRD2, MAP2K5, CLASP2, CARMIL1, DMTN, GPR15, MCAM, NTRK3, GBF1, GSX2, MSN, SEMA4G, KLF4, ESR2, ARHGAP24, FMNL3, TTLL5, RGCC, DAB…
GO:0048870~cell motility	64	8.88889	0.00038812	SPAG16, RERE, SCHIP1, ITGA2B, LDB2, SYNE2, ENO4, IGF1R, CCAR1, EPS8, STK10, SLC22A16, SOX18, PDE4B, IL12A, SOX9, ARID2, ACTR3, CCBE1, CAMK1D, CD300A, IL18, RFX3, MITF, NSUN7, F3, GTPBP4, CH25H, SHTN1, RAP2A, EVL, CFAP54, RAPGEF4, DDX4, LAMA4, PLD1, PLXNA1, APBB2, NKX6-1, DRD2, MAP2K5, CLASP2, CARMIL1, DMTN, GPR15, MCAM, NTRK3, GBF1, GSX2, MSN, SEMA4G, KLF4, ESR2, ARHGAP24, FMNL3, TTLL5, RGCC, DAB…
GO:0010243~response to organonitrogen compound	46	6.38889	0.00041495	STXBP4, MGST3, MIR708, LYPD1, AKAP7, PHB, PLD1, AREG, IGF1R, MC4R, GRIN2A, SESN3, GRB14, PDE4B, SLC38A9, NCAM1, SOX9, NKX6-1, DRD2, PEA15A, NGFR, ANKRD26, SMARCC1, DMTN, ARG1, DENND4C, IL18, KLF4, UCHL3, RNF40, EREG, MIR346, SDK1, IMPACT, GATM, GNAL, RRM2B, MIR342, TBC1D4, MIR103-1, PTPRA, COL6A1, BCL2, HNRNPD, TMBIM6, CPEB4
GO:0006468~protein phosphorylation	78	10.8333	0.000425405	CD3E, AREG, IGF1R, STK10, GRM5, PRKG2, IL12A, NEK2, SOX9, STK32B, CDKL4, CAMK1D, ANXA2, CD300A, STRADB, IL18, FRS2, LAX1, GTPBP4, EREG, UHMK1, TOM1L1, ADCYAP1, DOK2, RAP2A, IMPACT, TRAF4, SH2D1B2, TLR7, TNIK, SH2D1B1, ANKK1, OPRL1, TTK, PHB, HIGD1A, CBL, ZFP36L2, STK31, PABPN1, HRH4, PHKG2, ECT2, DRD2, BUB1, MAP2K5, MAP4K3, MAPK4, STOX1, SOCS4, BRD4, CDK17, NGFR, ANKRD26, STIL, CDK19, DMTN, HSPA4…
GO:0048518~positive regulation of biological process	198	27.5	0.000436119	CYP3A13, CCAR1, SOX18, ZMIZ2, IL12A, SOX9, SOX7, DDX17, CCBE1, SMARCC1, ENTPD5, METTL3, RFX3, FRS2, DICER1, PDZK1, EREG, UHMK1, SHTN1, RNF125, MAP1B, ATF6, STXBP4, HNRNPLL, GRIN2A, ATG5, PEA15A, CARMIL1, NGFR, CDK19, FZD2, CADM1, MCAM, IL31RA, PUM1, TRERF1, PBX1, CCT6A, SETX, ACER2, AGO3, AGO1, GPR183, HNRNPD, GPR18, FOXE3, TENM4, CD3E, C8B, AREG, CD3D, MC4R, SPTLC2, SPIN1, CTSC, CCT2, ANXA2, FCR…
GO:0032989~cellular component morphogenesis	65	9.02778	0.00043821	SPAG16, RERE, TENM4, IGF1R, EPS8, BBS9, SOX9, SNAP29, TAPT1, ZFP280C, ACTR3, STRADB, PRMT3, SPACA1, RFX3, SHROOM3, DICER1, SHTN1, RAP2A, IMPACT, IFT43, TAL1, TMEM216, MAP1B, AKIP1, EVL, TNIK, CFAP54, RNF165, CRMP1, ASAP1, RNF6, ATXN2, CUX1, EPB41L2, PLXNA1, APBB2, NCAM1, ECT2, NKX6-1, DRD2, ATG5, CLASP2, NGFR, CARMIL1, STIL, DMTN, CADM1, 2700049A03RIK, KIDINS220, CCDC13, NTRK3, MSN, SEMA4G, ASXL1…
GO:0032984~macromolecular complex disassembly	15	2.08333	0.000480769	MTPN, CARMIL1, SMARCC1, PLEKHH2, DMTN, BNIP3, VPS4B, 2810006K23RIK, SETX, EPS8, MTRF1, MAP1B, EVL, ARID2, CLASP2
GO:0010604~positive regulation of macromolecule metabolic process	114	15.8333	0.000631256	ICE2, ARID4A, CYP3A13, IGF1R, YY1, SOX18, ZMIZ2, IL12A, NEK2, SOX9, ARID2, SOX7, DDX17, CCBE1, SLC30A9, SMARCC1, FBXW11, CD300A, LMO2, METTL3, RFX3, FRS2, MITF, DICER1, MYT1, RNF40, EREG, UHMK1, TOM1L1, MSH6, ADCYAP1, PRPF6, RNF125, SH2D1B2, TNIK, SH2D1B1, ATF6, PHB, HIGD1A, HNRNPLL, ZFP36L2, ATXN3, BCL2L11, UBR5, ECT2, DRD2, MAP2K5, SOCS4, NGFR, STIL, FZD2, HSPA4, IL31RA, MSN, FOXN2, TRERF1, PBX…
GO:0046519~sphingoid metabolic process	5	0.694444	0.000655543	ACER2, SPTLC2, DEGS2, KDSR, SGPP1
GO:0031325~positive regulation of cellular metabolic process	113	15.6944	0.000664309	ICE2, GUCA1A, ARID4A, IGF1R, YY1, SOX18, ZMIZ2, IL12A, NEK2, SOX9, ARID2, SOX7, DDX17, CCBE1, SLC30A9, SMARCC1, FBXW11, CD300A, ENTPD5, LMO2, METTL3, RFX3, FRS2, MITF, DICER1, MYT1, RNF40, EREG, UHMK1, TOM1L1, MSH6, ADCYAP1, PRPF6, RNF125, SH2D1B2, TNIK, SH2D1B1, ATF6, PHB, HIGD1A, HNRNPLL, ZFP36L2, BCL2L11, ECT2, DRD2, MAP2K5, SOCS4, NGFR, STIL, FZD2, IL31RA, MSN, FOXN2, TRERF1, PBX1, ESR2, NFKB…
GO:0016070~RNA metabolic process	165	22.9167	0.000678458	ICE2, ZFP329, RHOX13, F13A1, ARID4A, UBP1, YEATS4, HR, IGF1R, CCAR1, YY1, RPS17, RBMX2, SOX18, ZMIZ2, PAPOLA, SOX9, ARID2, PDE8A, SOX7, DDX17, HIST1H2AL, WDHD1, ZFP974, SLC30A9, SMARCC1, MBNL2, SCAF11, FBXW11, LMO2, METTL3, RPS6, RFX3, MITF, CDYL, DICER1, ZBTB33, MYT1, GTPBP4, RNF40, EREG, UHMK1, ADCYAP1, PRPF6, ZSCAN22, SNRPE, ZFP850, ZFP9, ATF6, GCM2, HOMEZ, DDX4, CDCA7, PHB, HNRNPLL, NPAS1, ZF…
GO:0044271~cellular nitrogen compound biosynthetic process	177	24.5833	0.000820931	PANK3, ICE2, ZFP329, RHOX13, GUCA1B, GUCA1A, CPOX, F13A1, ARID4A, UBP1, YEATS4, HR, IGF1R, CCAR1, YY1, EEF1B2, MTRF1, RPS17, SOX18, ZMIZ2, NEK2, SOX9, ARID2, PDE8A, SOX7, DDX17, HIST1H2AL, ZFP974, SLC30A9, SMARCC1, FBXW11, LMO2, METTL3, RPS6, RFX3, MITF, CDYL, DICER1, ZBTB33, MYT1, EREG, UHMK1, ADCYAP1, PRPF6, ZSCAN22, CMPK1, ZFP850, ZFP9, ATF6, GCM2, HOMEZ, CDCA7, PHB, NPAS1, ZFP36L2, ATP5L, ATX…
GO:0043170~macromolecule metabolic process	307	42.6389	0.000836406	ADAMDEC1, DCAF8, CYP3A13, NUDT5, CCAR1, RPS17, RNF115, SOX18, ZMIZ2, IL12A, SOX9, SOX7, DDX17, ZFP974, WDHD1, CCBE1, SMARCC1, MBNL2, SCAF11, ENTPD5, METTL3, COL23A1, RFX3, FRS2, DICER1, GTPBP4, EREG, UHMK1, RNF125, PAPPA, PPP1R3E, ZSCAN22, ZC3H11A, ZFP850, ANKK1, ZFP9, ATF6, CDCA7, HNRNPLL, RNASET2A, GRIN2A, PRDX4, PCBP3, GM6525, DPH5, ST3GAL6, ZBED6, ATG5, ZSCAN18, CDK17, NGFR, CDK19, FZD2, DNAS…
GO:0006464~cellular protein modification process	136	18.8889	0.000865776	DCAF8, F13A1, ARID4A, YEATS4, HR, IGF1R, STK10, RNF115, IL12A, NEK2, SOX9, STK32B, CDKL4, FBXW11, CD300A, ENTPD5, UBE4A, FRS2, DICER1, FBXO11, LAX1, GTPBP4, RNF40, EREG, UHMK1, TOM1L1, ADCYAP1, DOK2, RNF125, SH2D1B2, PPIF, TNIK, SH2D1B1, ANKK1, FKBP5, PHB, HIGD1A, ZFP36L2, STK31, ATXN3, UBR5, HRH4, DPH5, ST3GAL6, ECT2, DRD2, MAP2K5, SOCS4, ATG5, CDK17, HHATL, NGFR, ANKRD26, STIL, CDK19, HSPA4, IL…
GO:0036211~protein modification process	136	18.8889	0.000865776	DCAF8, F13A1, ARID4A, YEATS4, HR, IGF1R, STK10, RNF115, IL12A, NEK2, SOX9, STK32B, CDKL4, FBXW11, CD300A, ENTPD5, UBE4A, FRS2, DICER1, FBXO11, LAX1, GTPBP4, RNF40, EREG, UHMK1, TOM1L1, ADCYAP1, DOK2, RNF125, SH2D1B2, PPIF, TNIK, SH2D1B1, ANKK1, FKBP5, PHB, HIGD1A, ZFP36L2, STK31, ATXN3, UBR5, HRH4, DPH5, ST3GAL6, ECT2, DRD2, MAP2K5, SOCS4, ATG5, CDK17, HHATL, NGFR, ANKRD26, STIL, CDK19, HSPA4, IL…
GO:0080090~regulation of primary metabolic process	206	28.6111	0.000867392	CCAR1, SOX18, ZMIZ2, IL12A, SOX9, SOX7, DDX17, ZFP974, CCBE1, SMARCC1, MBNL2, ENTPD5, METTL3, RFX3, FRS2, DICER1, GTPBP4, EREG, UHMK1, RNF125, PPP1R3E, ZFP850, ZFP9, ATF6, CDCA7, HNRNPLL, GRIN2A, PCBP3, ZBED6, ATG5, NGFR, FZD2, IL31RA, 2810006K23RIK, PUM1, TRERF1, PBX1, CCT6A, SETX, ACER2, AGO3, AGO1, GPR183, HNRNPD, CPEB4, ZFP128, ZFP248, SUV39H2, FOXE3, NAT10, CD3E, AREG, CD3D, MC4R, SPTLC2, CT…
GO:2000145~regulation of cell motility	41	5.69444	0.00088934	LAMA4, ITGA2B, LDB2, PLD1, SYNE2, IGF1R, CCAR1, STK10, PLXNA1, IL12A, SOX9, NKX6-1, DRD2, ARID2, MAP2K5, CLASP2, ACTR3, CCBE1, CARMIL1, DMTN, CAMK1D, CD300A, MCAM, NTRK3, GSX2, IL18, MSN, SEMA4G, KLF4, F3, GTPBP4, SHTN1, RAP2A, RGCC, GPR183, BCL2, FGFR1OP, EVL, TRIM32, GPR18, RAPGEF4
GO:0043412~macromolecule modification	144	20	0.000893228	DCAF8, F13A1, ARID4A, YEATS4, HR, IGF1R, STK10, RNF115, IL12A, NEK2, SOX9, STK32B, SMARCC1, CDKL4, FBXW11, CD300A, ENTPD5, METTL3, UBE4A, FRS2, DICER1, FBXO11, LAX1, GTPBP4, RNF40, EREG, UHMK1, TOM1L1, ADCYAP1, DOK2, RNF125, SH2D1B2, PPIF, TNIK, SH2D1B1, ANKK1, FKBP5, DDX4, PHB, HIGD1A, ZFP36L2, STK31, ATXN3, UBR5, HRH4, DPH5, ST3GAL6, ECT2, DRD2, MAP2K5, SOCS4, ATG5, CDK17, HHATL, NGFR, ANKRD26,…
GO:0044267~cellular protein metabolic process	173	24.0278	0.000960044	DCAF8, F13A1, ARID4A, YEATS4, HR, IGF1R, EEF1B2, STK10, RNF115, MTRF1, RPS17, IL12A, NEK2, SOX9, STK32B, SOX7, CCBE1, SMARCC1, CDKL4, FBXW11, CD300A, ENTPD5, METTL3, RPS6, UBE4A, FRS2, DICER1, FBXO11, LAX1, GTPBP4, RNF40, EREG, UHMK1, TOM1L1, ADCYAP1, DOK2, RNF125, SH2D1B2, PPIF, TNIK, SH2D1B1, ANKK1, FKBP5, PHB, HIGD1A, ZFP36L2, STK31, ATXN3, BCL2L11, GM6525, UBR5, HRH4, DPH5, EIF2S3X, ST3GAL6, …
GO:0009653~anatomical structure morphogenesis	111	15.4167	0.00103193	UBP1, SAT1, IGF1R, EPS8, YY1, SOX18, SOX9, ARID2, SOX7, CCBE1, SMARCC1, RPS6, RFX3, FRS2, DICER1, EREG, SHTN1, PHOSPHO1, EMCN, MAP1B, AKIP1, TNIK, ATXN2, BCL2L11, EPB41L2, PLXNA1, ECT2, NKX6-1, DRD2, MAP2K5, ATG5, CARMIL1, NGFR, STIL, FZD2, CADM1, CCDC13, MCAM, MSN, PBX1, ARHGAP24, ESR2, NFKB2, SDK1, DAB1, RGCC, CAPRIN1, UST, BCL2, RERE, SPAG16, FOXE3, TENM4, SCHIP1, AREG, OPA1, C1QTNF5, BBS9, SN…
GO:0048511~rhythmic process	24	3.33333	0.00103743	SUV39H2, NGFR, FBXW11, NTRK3, SCHIP1, METTL3, OPRL1, PHB, ZFX, ESR2, IGF1R, EREG, NFKB2, ENOX1, SETX, MAPK10, ADCYAP1, GRIN2A, DMC1, BCL2, HNRNPD, PRKG2, FAS, DRD2
GO:0031175~neuron projection development	46	6.38889	0.00111628	RERE, CDNF, PRICKLE2, CRMP1, ASAP1, RNF6, TULP1, AREG, IGF1R, ATXN2, OPA1, CUX1, PLXNA1, APBB2, NCAM1, NKX6-1, DRD2, ZFP280C, ACTR3, NGFR, CAMK1D, KIDINS220, NTRK3, PRMT3, SEMA4G, DICER1, KLF4, UHMK1, SETX, SHTN1, SDK1, ADCYAP1, RAP2A, IMPACT, DAB1, MAP1B, CAPRIN1, UST, BCL2, FAS, EVL, TNIK, ATXN10, TRIM32, RNF165, RAPGEF4
GO:0040012~regulation of locomotion	42	5.83333	0.00116757	LAMA4, ITGA2B, LDB2, PLD1, SYNE2, IGF1R, CCAR1, STK10, GRM5, PLXNA1, IL12A, SOX9, NKX6-1, DRD2, ARID2, MAP2K5, CLASP2, ACTR3, CCBE1, CARMIL1, DMTN, CAMK1D, CD300A, MCAM, NTRK3, GSX2, IL18, MSN, SEMA4G, KLF4, F3, GTPBP4, SHTN1, RAP2A, RGCC, GPR183, BCL2, FGFR1OP, EVL, TRIM32, GPR18, RAPGEF4
GO:0051321~meiotic cell cycle	18	2.5	0.00118082	ACTR3, PIWIL2, SUV39H2, DDX4, NPM2, MEIG1, TEX12, HUS1B, MND1, TTK, DICER1, IGF1R, EREG, MSH6, DMC1, SPIN1, NEK2, CLASP2
GO:0009719~response to endogenous stimulus	71	9.86111	0.00127622	ZFP128, MIR708, TRH, AREG, IGF1R, MC4R, YY1, SESN3, GRB14, PDE4B, SOX9, ACTR3, DDX17, SMARCC1, ANXA2, ARG1, LMO2, IL18, FRS2, UCHL3, RNF40, EREG, ADCYAP1, IMPACT, RRM2B, TBC1D4, MIR103-1, PAPPA, COL6A1, TMBIM6, RNF165, STXBP4, MGST3, LYPD1, AKAP7, RNF6, PHB, CBL, PLD1, NR2C1, ZFP36L2, GRIN2A, UBR5, SLC38A9, NCAM1, NKX6-1, DRD2, PEA15A, NGFR, ANKRD26, DMTN, KIDINS220, NTRK3, DENND4C, KLF4, ESR2, M…
GO:0031323~regulation of cellular metabolic process	206	28.6111	0.0013268	CCAR1, SOX18, ZMIZ2, IL12A, SOX9, SOX7, DDX17, ZFP974, CCBE1, SMARCC1, MBNL2, ENTPD5, METTL3, RFX3, FRS2, DICER1, GTPBP4, EREG, UHMK1, RNF125, PPP1R3E, ZFP850, ZFP9, ATF6, CDCA7, HNRNPLL, PCBP3, ZBED6, ATG5, NGFR, FZD2, IL31RA, 2810006K23RIK, PUM1, TRERF1, PBX1, CCT6A, SETX, ACER2, AGO3, AGO1, GPR183, HNRNPD, CPEB4, ZFP128, ZFP248, SUV39H2, FOXE3, NAT10, CD3E, AREG, CD3D, MC4R, SPTLC2, CTSC, FOXD…
GO:0044802~single-organism membrane organization	38	5.27778	0.00142268	NRXN1, TIMM9, LYPD1, ASAP1, TULP1, SYNE2, BCL2L11, OPA1, CHCHD6, VTI1A, PRKG2, SNAP29, SEC63, CLASP2, VPS16, ACTR3, DMTN, PEX19, ANXA2, SGIP1, HSPA4, BNIP3, DENND4C, MYOF, TOMM20L, PDZK1, SYT13, XKR8, PARP11, RAP2A, ARHGEF9, TBC1D4, REEP4, PPIF, BCL2, NUP54, TNIK, SEC22A
GO:0048666~neuron development	52	7.22222	0.00142787	RERE, TENM4, AREG, IGF1R, OPA1, C1QTNF5, ZFP280C, ACTR3, CAMK1D, PRMT3, DICER1, UHMK1, SHTN1, ADCYAP1, RAP2A, IMPACT, MAP1B, EVL, TNIK, RAPGEF4, RNF165, NRXN1, CDNF, PRICKLE2, CRMP1, ASAP1, RNF6, TULP1, ATXN2, CUX1, PLXNA1, APBB2, NCAM1, NKX6-1, DRD2, NGFR, FZD2, KIDINS220, NTRK3, SEMA4G, KLF4, SETX, RP1L1, SDK1, DAB1, CAPRIN1, UST, BCL2, OGDH, FAS, ATXN10, TRIM32
GO:0044085~cellular component biogenesis	107	14.8611	0.00145824	USP6NL, HR, IGF1R, EPS8, RPS17, NEK2, SOX9, SCAF11, RPS6, COL23A1, TOMM20L, RFX3, MITF, DICER1, GTPBP4, SHTN1, PRPF6, MAP1B, SNRPE, TNIK, NMD3, PLD1, RPF1, ATXN2, GRIN2A, BCL2L11, KIF3B, COX11, TBC1D14, EIF2S3X, ECT2, DRD2, ATG5, VPS16, CARMIL1, CPSF7, STIL, CADM1, HSPA4, CCDC13, MSN, TRAPPC8, DNAJC15, ARHGAP24, SETX, SDK1, RGCC, CABYR, NSG2, AGO3, AGO1, DMXL2, BCL2, RPS24, FARSB, SPAG16, TENM4, …
GO:0048858~cell projection morphogenesis	42	5.83333	0.00149206	RERE, SPAG16, CRMP1, ASAP1, RNF6, IGF1R, ATXN2, CUX1, PLXNA1, BBS9, APBB2, NCAM1, NKX6-1, DRD2, SNAP29, TAPT1, ZFP280C, ACTR3, NGFR, STIL, 2700049A03RIK, KIDINS220, CCDC13, NTRK3, PRMT3, RFX3, SEMA4G, DICER1, RP1L1, SHTN1, IMPACT, TTLL5, DAB1, IFT43, MAP1B, TMEM216, CAPRIN1, BCL2, EVL, ATXN10, CFAP54, RNF165
GO:0044249~cellular biosynthetic process	207	28.75	0.00171482	LPGAT1, PANK3, CCAR1, RPS17, SOX18, ZMIZ2, SOX9, SOX7, DDX17, ZFP974, SMARCC1, ENTPD5, METTL3, RFX3, DICER1, GTPBP4, EREG, UHMK1, CH25H, PPP1R3E, ZSCAN22, ZFP850, ZFP9, ATF6, CDS1, CDCA7, ATP5L, PCBP3, GM6525, DPH5, PIP5K1B, ST3GAL6, ZBED6, ATG5, ZSCAN18, NGFR, FZD2, 2810006K23RIK, PUM1, TRERF1, PBX1, CCT6A, SETX, ACER2, AGO3, AGO1, HNRNPD, RPS24, FARSB, CPEB4, ZFP128, MRPS17, ZFP248, SUV39H2, FO…
GO:0043933~macromolecular complex subunit organization	92	12.7778	0.0017753	PIWIL2, RERE, SUV39H2, CELF2, CHD8, HP1BP3, ARID4A, YEATS4, HR, NUDT5, FBLL1, CD3D, IGF1R, EPS8, MTRF1, RPS17, OPA1, C1QTNF5, SPIN1, SOX9, ARID2, SNAP29, ACTR3, CCT2, HIST1H2AL, WDHD1, SMARCC1, ANXA2, SCAF11, ARG1, COL23A1, TOMM20L, MITF, DICER1, RNF40, DDB1, IMPACT, PRPF6, PRPF18, TAL1, IRF4, MAP1B, COL6A1, DMC1, SNRPE, NUP54, EVL, MTPN, PLEKHH2, NRXN1, VPS4B, ASAP1, PHB, FOXRED1, RPF1, ATXN3, A…
GO:0043244~regulation of protein complex disassembly	10	1.38889	0.0018833	SETX, EPS8, MTPN, CARMIL1, PLEKHH2, DMTN, BNIP3, MAP1B, EVL, CLASP2
GO:0051270~regulation of cellular component movement	42	5.83333	0.00211502	LAMA4, ITGA2B, LDB2, PLD1, SYNE2, IGF1R, CCAR1, STK10, PDE4B, PLXNA1, IL12A, SOX9, NKX6-1, DRD2, ARID2, MAP2K5, CLASP2, ACTR3, CCBE1, CARMIL1, DMTN, CAMK1D, CD300A, MCAM, NTRK3, GSX2, IL18, MSN, SEMA4G, KLF4, F3, GTPBP4, SHTN1, RAP2A, RGCC, GPR183, BCL2, FGFR1OP, EVL, TRIM32, GPR18, RAPGEF4
GO:0022607~cellular component assembly	98	13.6111	0.00215063	USP6NL, HR, IGF1R, EPS8, RPS17, NEK2, SOX9, SCAF11, COL23A1, TOMM20L, RFX3, MITF, DICER1, SHTN1, PRPF6, MAP1B, SNRPE, TNIK, PLD1, RPF1, ATXN2, GRIN2A, BCL2L11, KIF3B, COX11, TBC1D14, EIF2S3X, ECT2, DRD2, ATG5, VPS16, CARMIL1, CPSF7, STIL, CADM1, HSPA4, CCDC13, MSN, TRAPPC8, DNAJC15, ARHGAP24, SETX, SDK1, RGCC, CABYR, NSG2, AGO3, AGO1, DMXL2, BCL2, FARSB, SPAG16, TENM4, CELF2, HP1BP3, CD3D, OPA1, …
GO:0050767~regulation of neurogenesis	41	5.69444	0.00233585	TENM4, CRMP1, ASAP1, RNF6, IGF1R, GRM5, OPA1, CUX1, PLXNA1, SOX9, ECT2, NKX6-1, DRD2, ACTR3, ZCCHC24, NGFR, CAMK1D, KIDINS220, NTRK3, GSX2, SEMA4G, DICER1, KLF4, PBX1, SETX, SHTN1, SDK1, ADCYAP1, RAP2A, IMPACT, DAB1, RHEB, PTPRA, MAP1B, CAPRIN1, GPR183, UST, BCL2, TNIK, TRIM32, RAPGEF4
GO:0070887~cellular response to chemical stimulus	104	14.4444	0.00243406	CHRM2, MIR708, RHOX13, GUCA1A, IGF1R, YY1, SESN3, GRB14, IL12A, SOX9, DDX17, CCBE1, SMARCC1, LMO2, METTL3, FRS2, DICER1, EREG, CH25H, ADCYAP1, MIR103-1, PPIF, ATF6, GCM2, STXBP4, LYPD1, PHB, HIGD1A, ZFP36L2, ATXN3, GRIN2A, MIR331, UBR5, HRH4, ST3GAL6, SLC38A9, ECT2, NKX6-1, MAP2K5, SOCS4, NGFR, ANKRD26, CDK19, DENND4C, MSN, ESR2, FGF17, MIR346, SETX, ACER2, BMP3, NCEH1, BMP1, RGCC, AGO3, MIR342, …
GO:0051247~positive regulation of protein metabolic process	63	8.75	0.0025887	PIWIL2, CD3E, AREG, IGF1R, GRM5, IL12A, SOX9, SOX7, CTSC, CCBE1, ANXA2, FBXW11, CD300A, STRADB, METTL3, IL18, FRS2, F3, RNF40, EREG, UHMK1, TOM1L1, ADCYAP1, RAP2A, IMPACT, RNF125, TRAF4, IRF4, SH2D1B2, TLR7, TNIK, SH2D1B1, MTPN, OPRL1, PHB, HIGD1A, ATXN3, BCL2L11, RNF138, ECT2, DRD2, MAP2K5, STOX1, SOCS4, E330034G19RIK, NGFR, STIL, NTRK3, IL31RA, MSN, KLF4, ESR2, ACER2, BMP3, RGCC, DAB1, BMP1, GP…
GO:0030148~sphingolipid biosynthetic process	9	1.25	0.00267221	ACER2, SPTLC2, ELOVL2, ST3GAL6, SPTSSB, DEGS2, KDSR, B4GALT6, ST6GALNAC3
GO:0071417~cellular response to organonitrogen compound	29	4.02778	0.00282288	STXBP4, MIR708, AKAP7, IGF1R, GRIN2A, SESN3, GRB14, PDE4B, SLC38A9, SOX9, NKX6-1, NGFR, ANKRD26, SMARCC1, DMTN, ARG1, DENND4C, IL18, KLF4, UCHL3, MIR346, IMPACT, MIR342, TBC1D4, MIR103-1, PTPRA, COL6A1, HNRNPD, CPEB4
GO:0061024~membrane organization	42	5.83333	0.00292555	NRXN1, TIMM9, VPS4B, LYPD1, ASAP1, TULP1, SYNE2, BCL2L11, OPA1, KIF3B, CHCHD6, VTI1A, PRKG2, SNAP29, SEC63, CLASP2, VPS16, ACTR3, DMTN, PEX19, ANXA2, SGIP1, CD300A, HSPA4, BNIP3, GBF1, DENND4C, MYOF, TOMM20L, PDZK1, SYT13, XKR8, PARP11, RAP2A, ARHGEF9, TBC1D4, REEP4, PPIF, BCL2, NUP54, TNIK, SEC22A
GO:0010467~gene expression	189	26.25	0.00294213	ICE2, ZFP329, RHOX13, F13A1, ARID4A, UBP1, YEATS4, CYP3A13, HR, IGF1R, CCAR1, YY1, EEF1B2, MTRF1, RPS17, RBMX2, SOX18, ZMIZ2, PAPOLA, SOX9, ARID2, PDE8A, SOX7, DDX17, HIST1H2AL, WDHD1, CCBE1, ZFP974, SLC30A9, SMARCC1, MBNL2, SCAF11, FBXW11, LMO2, METTL3, RPS6, RFX3, MITF, CDYL, DICER1, ZBTB33, MYT1, GTPBP4, RNF40, EREG, UHMK1, ADCYAP1, PRPF6, ZSCAN22, ZC3H11A, SNRPE, ZFP850, ZFP9, ATF6, GCM2, HOM…
GO:0032990~cell part morphogenesis	42	5.83333	0.00297581	RERE, SPAG16, CRMP1, ASAP1, RNF6, IGF1R, ATXN2, CUX1, PLXNA1, BBS9, APBB2, NCAM1, NKX6-1, DRD2, SNAP29, TAPT1, ZFP280C, ACTR3, NGFR, STIL, 2700049A03RIK, KIDINS220, CCDC13, NTRK3, PRMT3, RFX3, SEMA4G, DICER1, RP1L1, SHTN1, IMPACT, TTLL5, DAB1, IFT43, MAP1B, TMEM216, CAPRIN1, BCL2, EVL, ATXN10, CFAP54, RNF165
GO:0048584~positive regulation of response to stimulus	77	10.6944	0.00304773	C8B, CD3E, IGF1R, GRM5, PDE4B, SPIN1, ENPP4, IL12A, SOX9, CTSC, DDX17, CCBE1, CAMK1D, FCRL5, CD300A, IL18, FRS2, LAX1, F3, EREG, MSH6, ADCYAP1, ELF1, EVC, TRAF4, IRF4, AI182371, PPIF, SH2D1B2, TLR7, TNIK, SH2D1B1, RNF165, NRXN1, PHB, CBL, NR2C1, ATXN3, CD59B, GRIN2A, CD59A, BCL2L11, UBR5, SPOP, SLC38A9, NCAM1, ECT2, DRD2, BUB1, MAP2K5, STOX1, BRD4, PEA15A, NGFR, CDK19, DMTN, CADM1, BNIP3, NTRK3, …
GO:0006928~movement of cell or subcellular component	73	10.1389	0.00309689	SPAG16, RERE, SCHIP1, ITGA2B, LDB2, SYNE2, ENO4, IGF1R, CCAR1, EPS8, STK10, SLC22A16, SOX18, PDE4B, IL12A, SOX9, ARID2, ZFP280C, ACTR3, CCBE1, CAMK1D, CD300A, IL18, RFX3, MITF, NSUN7, F3, GTPBP4, CH25H, SHTN1, RAP2A, IFT43, MAP1B, EVL, CFAP54, RAPGEF4, RNF165, DDX4, LAMA4, CRMP1, PLD1, KIF3B, PLXNA1, APBB2, NCAM1, NKX6-1, DRD2, MAP2K5, CLASP2, NGFR, CARMIL1, DMTN, GPR15, MCAM, NTRK3, GBF1, GSX2, …
GO:1901576~organic substance biosynthetic process	208	28.8889	0.00310544	LPGAT1, PANK3, CCAR1, RPS17, SOX18, ZMIZ2, SOX9, SOX7, DDX17, ZFP974, SMARCC1, ENTPD5, METTL3, RFX3, DICER1, GTPBP4, EREG, UHMK1, CH25H, PPP1R3E, ZSCAN22, ZFP850, ZFP9, ATF6, CDS1, CDCA7, ATP5L, PCBP3, GM6525, PIP5K1B, ST3GAL6, ZBED6, ATG5, ZSCAN18, NGFR, FZD2, 2810006K23RIK, PUM1, TRERF1, PBX1, CCT6A, SETX, ACER2, AGO3, AGO1, HNRNPD, RPS24, FARSB, CPEB4, ZFP128, MRPS17, ZFP248, SUV39H2, FOXE3, N…
GO:0007049~cell cycle	63	8.75	0.00318378	PIWIL2, SUV39H2, FOXE3, PINX1, HUS1B, IGF1R, CCAR1, EPS8, STK10, CNTRL, SPIN1, IL12A, NEK2, SOX9, LIN52, ACTR3, KCNH5, FBXW11, STRADB, USP44, RPS6, TEX12, HAUS6, DICER1, GTPBP4, EREG, UHMK1, TOM1L1, DDB1, MSH6, ADCYAP1, TAL1, DMC1, DDX4, STXBP4, VPS4B, TTK, ZFP36L2, BCL2L11, KIF3B, APBB2, ECT2, DRD2, BUB1, MAPK4, STOX1, BRD4, PEA15A, CLASP2, STIL, NPM2, MEIG1, GBF1, MND1, PBX1, CENPF, RGCC, REEP4…
GO:1901700~response to oxygen-containing compound	71	9.86111	0.0032375	CHRM2, MIR708, RHOX13, TRH, AREG, IGF1R, EEF1B2, EPS8, MC4R, MIR598, SESN3, GRB14, PDE4B, IL12A, SOX9, PSPH, SMARCC1, ARG1, IL18, UCHL3, RNF40, EREG, ADCYAP1, IMPACT, TBC1D4, MIR103-1, COL6A1, PPIF, TMBIM6, STXBP4, LYPD1, OPRL1, AKAP7, PHB, CBL, PLD1, ZFP36L2, GRIN2A, PABPN1, HRH4, SLC38A9, NCAM1, ECT2, NKX6-1, DRD2, NGFR, ANKRD26, CDK19, DMTN, GCH1, BNIP3, NTRK3, DENND4C, MSN, KLF4, OXR1, ESR2, …
GO:0048468~cell development	92	12.7778	0.003275	PIWIL2, SPAG16, RERE, FOXE3, TENM4, ARID4A, AREG, IGF1R, GRM5, OPA1, SOX18, C1QTNF5, SOX9, TAPT1, ZFP280C, ACTR3, ZCCHC24, CAMK1D, ANXA2, RPS6, PRMT3, SPACA1, RFX3, SHROOM3, FRS2, DICER1, ZFX, EREG, UHMK1, SHTN1, ADCYAP1, RAP2A, IMPACT, TAL1, MAP1B, AKIP1, DMC1, EVL, TNIK, RAPGEF4, RNF165, NRXN1, CDNF, PRICKLE2, CRMP1, ASAP1, RNF6, TULP1, ATXN2, CUX1, PLXNA1, APBB2, NCAM1, ECT2, NKX6-1, DRD2, ATG…
GO:0032270~positive regulation of cellular protein metabolic process	59	8.19444	0.00338567	PIWIL2, CD3E, AREG, IGF1R, GRM5, IL12A, SOX9, SOX7, CTSC, CCBE1, ANXA2, FBXW11, CD300A, STRADB, METTL3, IL18, FRS2, F3, RNF40, EREG, UHMK1, TOM1L1, ADCYAP1, RAP2A, IMPACT, RNF125, TRAF4, SH2D1B2, TNIK, SH2D1B1, OPRL1, PHB, HIGD1A, BCL2L11, RNF138, ECT2, DRD2, MAP2K5, STOX1, SOCS4, E330034G19RIK, NGFR, STIL, NTRK3, IL31RA, MSN, KLF4, ESR2, ACER2, BMP3, RGCC, DAB1, BMP1, GPR183, BCL2, HNRNPD, CDK2A…
GO:0051128~regulation of cellular component organization	96	13.3333	0.0034632	PIWIL2, USP6NL, PINX1, NAT10, IGF1R, EPS8, OPA1, NEK2, SOX9, TAPT1, ACTR3, CCT2, WDHD1, CAMK1D, ANXA2, SGIP1, CD300A, VPS13C, USP44, SHROOM3, MITF, PDZK1, RAB33A, RNF40, EREG, TOM1L1, SHTN1, ADCYAP1, RAP2A, IMPACT, TBC1D4, TAL1, MAP1B, PPIF, EVL, TNIK, RAPGEF4, MTPN, PLEKHH2, NRXN1, VPS4B, LYPD1, CRMP1, ASAP1, RNF6, TTK, TULP1, PHB, HIGD1A, CBL, PLD1, LMAN1, ATXN2, BCL2L11, CUX1, SERTAD2, EPB41L2…
GO:0031344~regulation of cell projection organization	34	4.72222	0.00365995	NRXN1, CRMP1, ASAP1, RNF6, PLD1, IGF1R, OPA1, CUX1, PLXNA1, NKX6-1, TAPT1, ATG5, ACTR3, NGFR, CARMIL1, DMTN, CAMK1D, KIDINS220, NTRK3, SEMA4G, KLF4, ARHGAP24, SETX, SHTN1, SDK1, ADCYAP1, RAP2A, DAB1, MAP1B, CAPRIN1, UST, EVL, TNIK, RAPGEF4
GO:0010033~response to organic substance	115	15.9722	0.0037158	CHRM2, MIR708, RHOX13, CPOX, IGF1R, EPS8, YY1, EEF1B2, SESN3, GRB14, IL12A, SOX9, PSPH, DDX17, CCBE1, SMARCC1, LMO2, METTL3, UBE4A, FRS2, DICER1, RNF40, EREG, ADCYAP1, MIR103-1, PAPPA, ATF6, GCM2, IDI1, STXBP4, MGST3, LYPD1, PHB, PLD1, ZFP36L2, ATXN3, GRIN2A, UBR5, HRH4, ST3GAL6, SLC38A9, NKX6-1, DRD2, MAP2K5, SOCS4, PEA15A, NGFR, ANKRD26, CDK19, DENND4C, MSN, ESR2, NFKB2, FGF17, MIR346, SETX, AC…
GO:0014013~regulation of gliogenesis	11	1.52778	0.00377035	ZCCHC24, ADCYAP1, DAB1, TENM4, RHEB, PTPRA, NTRK3, GPR183, GSX2, DICER1, NKX6-1
GO:0043624~cellular protein complex disassembly	11	1.52778	0.00377035	EPS8, MTPN, CARMIL1, MTRF1, PLEKHH2, DMTN, MAP1B, VPS4B, 2810006K23RIK, EVL, CLASP2
GO:0009058~biosynthetic process	210	29.1667	0.00402844	LPGAT1, PANK3, CCAR1, RPS17, SOX18, ZMIZ2, SOX9, SOX7, DDX17, ZFP974, SMARCC1, ENTPD5, METTL3, RFX3, DICER1, GTPBP4, EREG, UHMK1, CH25H, PPP1R3E, ZSCAN22, ZFP850, ZFP9, ATF6, CDS1, CDCA7, ATP5L, PCBP3, GM6525, DPH5, PIP5K1B, ST3GAL6, ZBED6, ATG5, ZSCAN18, NGFR, FZD2, 2810006K23RIK, PUM1, TRERF1, PBX1, CCT6A, SETX, ACER2, AGO3, AGO1, HNRNPD, RPS24, FARSB, CPEB4, ZFP128, MRPS17, ZFP248, SUV39H2, FO…
GO:0009987~cellular process	507	70.4167	0.00408068	USP6NL, DCAF8, SLC4A3, ENO4, EPS8, RNF115, SOX18, ZMIZ2, DDX17, ACOT9, CCBE1, WDHD1, MBNL2, COL23A1, TOMM20L, RFX3, FRS2, DICER1, PDZK1, GTPBP4, CH25H, RNF125, MAP1B, ZSCAN22, AKIP1, ANKK1, ATF6, SYCP2L, CDCA7, LYPD1, SLC30A10, RNASET2A, GRIN2A, GJC3, PRDX4, MIR331, EPB41L2, VTI1A, PIP5K1B, ST3GAL6, ZSCAN18, ATG5, VPS16, CDK17, NGFR, CDK19, GPR15, FZD2, CADM1, DNASE2B, MCAM, IL31RA, PBX1, XKR8, S…
GO:1902589~single-organism organelle organization	72	10	0.00416518	SPAG16, PINX1, MRPS10, SYNE2, ENO4, EPS8, OPA1, CHCHD6, BBS9, NEK2, SNAP29, TAPT1, ACTR3, ANXA2, VPS13C, USP44, SPACA1, TOMM20L, RFX3, SHROOM3, HAUS6, DICER1, SHTN1, RAP2A, IFT43, TBC1D4, TMEM216, MAP1B, PPIF, EVL, TNIK, TLN2, CFAP54, INA, SEC22A, MTPN, PLEKHH2, TIMM9, VPS4B, CRMP1, TTK, PHYHIP, ATXN3, BCL2L11, KIF3B, EPB41L2, VTI1A, BUB1, ATG5, CLASP2, VPS16, CARMIL1, STIL, DMTN, PEX19, HSPA4, 2…
GO:0007006~mitochondrial membrane organization	9	1.25	0.00421212	BCL2L11, OPA1, HSPA4, BNIP3, CHCHD6, TIMM9, TOMM20L, PPIF, BCL2
GO:0032268~regulation of cellular protein metabolic process	92	12.7778	0.0042873	PIWIL2, PINX1, CD3E, AREG, IGF1R, GRM5, PPP6R3, IL12A, SOX9, SOX7, CTSC, CCBE1, SMARCC1, ANXA2, FBXW11, CD300A, STRADB, USP44, METTL3, PRMT3, IL18, FRS2, DICER1, LAX1, F3, RNF40, GTPBP4, EREG, UHMK1, TOM1L1, ADCYAP1, RAP2A, IMPACT, PRPF18, RNF125, TRAF4, SH2D1B2, TLR7, TNIK, SH2D1B1, OPRL1, PHB, HIGD1A, CBL, ZFP36L2, CD59B, CD59A, BCL2L11, RNF138, UBR5, HRH4, ECT2, DRD2, MAP2K5, STOX1, SOCS4, ATG…
GO:1901987~regulation of cell cycle phase transition	17	2.36111	0.00429198	STIL, KCNH5, NPM2, STXBP4, USP44, VPS4B, HUS1B, TTK, ZFP36L2, PBX1, DDB1, CENPF, RGCC, BCL2, BUB1, STOX1, BRD4
GO:0042325~regulation of phosphorylation	61	8.47222	0.00448037	LDB2, CD3E, AREG, IGF1R, DUSP12, GRM5, IL12A, SOX9, ANXA2, CD300A, STRADB, ENTPD5, IL18, FRS2, DICER1, LAX1, GTPBP4, EREG, TOM1L1, ADCYAP1, RAP2A, IMPACT, TRAF4, PPIF, SH2D1B2, TLR7, TNIK, SH2D1B1, OPRL1, PHB, HIGD1A, CBL, HRH4, COX11, ECT2, DRD2, MAP2K5, STOX1, SOCS4, BRD4, NGFR, ANKRD26, STIL, DMTN, HSPA4, KIDINS220, NTRK3, IL31RA, KLF4, DNAJC15, ESR2, BMP3, RGCC, DAB1, BMP1, GPR183, BCL2, CDK2…
GO:0019538~protein metabolic process	186	25.8333	0.00483239	ADAMDEC1, DCAF8, F13A1, ARID4A, YEATS4, HR, IGF1R, EEF1B2, STK10, RNF115, MTRF1, RPS17, IL12A, NEK2, SOX9, STK32B, SOX7, CCBE1, SMARCC1, CDKL4, FBXW11, CD300A, ENTPD5, METTL3, RPS6, UBE4A, FRS2, DICER1, PRSS55, FBXO11, LAX1, GTPBP4, RNF40, EREG, UHMK1, TOM1L1, ADCYAP1, DOK2, RNF125, PAPPA, AI182371, SH2D1B2, PPIF, TNIK, SH2D1B1, ADAM7, ANKK1, FKBP5, PHB, HIGD1A, ZFP36L2, STK31, ATXN3, GRIN2A, BCL…
GO:0048699~generation of neurons	65	9.02778	0.00487547	RERE, TENM4, AREG, IGF1R, GRM5, OPA1, C1QTNF5, SOX9, ZFP280C, ACTR3, ZCCHC24, CAMK1D, PRMT3, FRS2, DICER1, UHMK1, SHTN1, ADCYAP1, RAP2A, IMPACT, TAL1, MAP1B, EVL, TNIK, RAPGEF4, RNF165, MTPN, NRXN1, CDNF, PRICKLE2, CRMP1, ASAP1, RNF6, TULP1, ATXN2, CUX1, PLXNA1, APBB2, NCAM1, ECT2, NKX6-1, DRD2, NGFR, FZD2, KIDINS220, NTRK3, GSX2, SEMA4G, KLF4, ESR2, PBX1, SETX, RP1L1, SDK1, DAB1, RHEB, PTPRA, CA…
GO:0006403~RNA localization	13	1.80556	0.004983	CCT2, TOMM20L, XPO7, YY1, CCT6A, PARP11, PRPF6, PRPF18, PABPN1, RBMX2, ZC3H11A, NUP54, NUPL2
GO:0044770~cell cycle phase transition	21	2.91667	0.00523715	STIL, KCNH5, NPM2, STXBP4, USP44, VPS4B, RPS6, HUS1B, TTK, ZFP36L2, PBX1, EPS8, DDB1, CENPF, RGCC, PPP2R2D, BCL2, BUB1, STOX1, BRD4, CLASP2
GO:0065008~regulation of biological quality	128	17.7778	0.00542016	DCLRE1C, ITGA2B, F13A1, ARID4A, SLC4A3, IGF1R, EPS8, SCGN, RPS17, SESN3, ENPP4, NEK2, SLC39A8, SOX9, ARID2, KCNH5, FBXW11, LMO2, METTL3, RPS6, RFX3, DICER1, FTHL17A, MYT1, GTPBP4, SHTN1, ADCYAP1, AZGP1, MAP1B, SLC9A9, PPIF, KDELR3, TLN2, GCM2, STXBP4, GPR119, PHB, SLC30A10, ZFP36L2, ATXN2, GRIN2A, BCL2L11, PRDX4, EPB41L2, UBR5, HRH4, PLXNA1, NKX6-1, DRD2, NXNL2, ATG5, CARMIL1, NGFR, ANKRD26, FZD2…
GO:0051960~regulation of nervous system development	43	5.97222	0.00566993	TENM4, NRXN1, CRMP1, ASAP1, RNF6, IGF1R, GRM5, OPA1, CUX1, PLXNA1, SOX9, ECT2, NKX6-1, DRD2, ACTR3, ZCCHC24, NGFR, CAMK1D, FZD2, KIDINS220, NTRK3, GSX2, SEMA4G, DICER1, KLF4, PBX1, SETX, SHTN1, SDK1, ADCYAP1, RAP2A, IMPACT, DAB1, RHEB, PTPRA, MAP1B, CAPRIN1, GPR183, UST, BCL2, TNIK, TRIM32, RAPGEF4
GO:0016477~cell migration	53	7.36111	0.00571683	RERE, SCHIP1, ITGA2B, SYNE2, IGF1R, CCAR1, EPS8, STK10, SOX18, PDE4B, IL12A, SOX9, ARID2, ACTR3, CCBE1, CAMK1D, CD300A, IL18, MITF, F3, GTPBP4, CH25H, SHTN1, RAP2A, EVL, RAPGEF4, PLD1, PLXNA1, APBB2, NKX6-1, DRD2, MAP2K5, CLASP2, CARMIL1, DMTN, GPR15, MCAM, NTRK3, GBF1, MSN, SEMA4G, KLF4, ESR2, ARHGAP24, FMNL3, RGCC, DAB1, GPR183, BCL2, OGDH, FGFR1OP, TRIM32, GPR18
GO:0042981~regulation of apoptotic process	63	8.75	0.00582072	FOXE3, CHD8, IGF1R, CCAR1, OPA1, IL12A, SOX9, SOX7, CTSC, CAMK1D, STRADB, RPS6, IL18, FRS2, MITF, DICER1, F3, DDB1, ADCYAP1, RRM2B, TRAF4, DNAJC5, PPIF, TAX1BP1, TMBIM6, ATF6, GCM2, PHB, HIGD1A, CBL, CD59B, GRIN2A, BCL2L11, SPOP, APBB2, ECT2, BUB1, MAP2K5, ATG5, PEA15A, NGFR, STIL, CDK19, HSPA4, BNIP3, NTRK3, EYA3, KLF4, OXR1, ESR2, SETX, ACER2, BMP3, CENPF, RGCC, ACTC1, BMP1, BCL2, FAS, TRIM32, …
GO:0060284~regulation of cell development	46	6.38889	0.00582512	TENM4, CRMP1, ASAP1, RNF6, IGF1R, GRM5, OPA1, CUX1, PLXNA1, SOX9, ECT2, NKX6-1, DRD2, CLASP2, ACTR3, ZCCHC24, NGFR, CARMIL1, DMTN, CAMK1D, KIDINS220, NTRK3, GSX2, RFX3, SEMA4G, DICER1, KLF4, PBX1, SETX, SHTN1, SDK1, ADCYAP1, RAP2A, IMPACT, DAB1, RGCC, RHEB, PTPRA, MAP1B, CAPRIN1, GPR183, UST, BCL2, TNIK, TRIM32, RAPGEF4
GO:0051173~positive regulation of nitrogen compound metabolic process	72	10	0.00584503	PIWIL2, ICE2, CHD8, ARID4A, GUCA1A, LDB2, AREG, CD3D, IGF1R, MC4R, YY1, SOX18, ZMIZ2, NEK2, SOX9, ARID2, SOX7, DDX17, ARHGEF11, CCT2, SLC30A9, SMARCC1, FBXW11, ENTPD5, LMO2, METTL3, IL18, RFX3, MITF, DICER1, MYT1, EREG, UHMK1, MSH6, ADCYAP1, ELF1, IMPACT, PRPF6, TAL1, IRF4, PABPC1, ATF6, FOXK2, RNF6, PHB, HNRNPLL, ZFP36L2, SERTAD2, DRD2, MAP2K5, BRD4, NGFR, CDX4, FZD2, NPM2, EYA3, FOXN2, KLF4, TR…
GO:0034311~diol metabolic process	4	0.555556	0.00631	ACER2, SPTLC2, DEGS2, SGPP1
GO:0022411~cellular component disassembly	23	3.19444	0.00634771	MTPN, CARMIL1, SMARCC1, PLEKHH2, DMTN, DNASE2B, BNIP3, VPS13C, VPS4B, GBF1, 2810006K23RIK, MRPS10, DICER1, PHYHIP, SETX, EPS8, MTRF1, MAP1B, CSPG5, EVL, ARID2, ATG5, CLASP2
GO:0016358~dendrite development	16	2.22222	0.00640894	ACTR3, RERE, NGFR, KIDINS220, PRMT3, ASAP1, TULP1, SDK1, RAP2A, DAB1, CUX1, OPA1, CAPRIN1, MAP1B, FAS, TNIK
GO:0045787~positive regulation of cell cycle	19	2.63889	0.00645938	PIWIL2, FOXE3, STIL, NPM2, STXBP4, VPS4B, PBX1, IGF1R, EREG, CENPF, RGCC, BCL2L11, KIF3B, TAL1, ECT2, DRD2, TRIM32, STOX1, BRD4
GO:0051246~regulation of protein metabolic process	97	13.4722	0.00649279	IGF1R, IL12A, SOX9, SOX7, CCBE1, SMARCC1, FBXW11, CD300A, METTL3, FRS2, DICER1, LAX1, GTPBP4, RNF40, EREG, UHMK1, TOM1L1, ADCYAP1, RNF125, SH2D1B2, TNIK, SH2D1B1, PHB, HIGD1A, ZFP36L2, ATXN3, GRIN2A, BCL2L11, UBR5, HRH4, ECT2, DRD2, MAP2K5, SOCS4, ATG5, HHATL, NGFR, ANKRD26, STIL, HSPA4, IL31RA, 2810006K23RIK, MSN, PUM1, ESR2, ACER2, BMP3, DAB1, BMP1, RGCC, AGO3, CAPRIN1, AGO1, GPR183, BCL2, HNRN…
GO:1903046~meiotic cell cycle process	14	1.94444	0.006623	ACTR3, PIWIL2, SUV39H2, DDX4, NPM2, TEX12, HUS1B, MND1, TTK, DICER1, EREG, MSH6, DMC1, SPIN1
GO:0010557~positive regulation of macromolecule biosynthetic process	66	9.16667	0.00666243	PIWIL2, ICE2, CHD8, ARID4A, LDB2, CD3E, AREG, CD3D, IGF1R, YY1, SOX18, ZMIZ2, NEK2, SOX9, ARID2, SOX7, DDX17, ARHGEF11, CCT2, SLC30A9, SMARCC1, FBXW11, LMO2, METTL3, IL18, RFX3, MITF, DICER1, MYT1, EREG, UHMK1, ADCYAP1, ELF1, IMPACT, PRPF6, TAL1, IRF4, TLR7, ATF6, MTPN, FOXK2, RNF6, PHB, SERTAD2, DRD2, MAP2K5, BRD4, NGFR, CDX4, FZD2, NPM2, FOXN2, KLF4, TRERF1, ESR2, PBX1, NFKB2, CCT6A, ASXL1, SET…
GO:0060548~negative regulation of cell death	47	6.52778	0.00678574	GCM2, FOXE3, SYCP2L, CHD8, VPS4B, PHB, HIGD1A, CBL, IGF1R, CD59B, OPA1, APBB2, NCAM1, SOX9, MAP2K5, ATG5, PEA15A, NGFR, STIL, CAMK1D, HSPA4, BNIP3, STRADB, EYA3, NTRK3, RPS6, IL18, MITF, KLF4, OXR1, ESR2, SETX, DDB1, ADCYAP1, IMPACT, CENPF, ACTC1, RRM2B, DNAJC5, PPIF, BCL2, TAX1BP1, FAS, TMBIM6, TRIM32, BCL2L2, CPEB4
GO:0048285~organelle fission	31	4.30556	0.00743598	PIWIL2, SUV39H2, DDX4, VPS4B, PINX1, TTK, IGF1R, EPS8, OPA1, KIF3B, SPIN1, NEK2, BUB1, STOX1, CLASP2, ACTR3, STIL, PEX19, NPM2, BNIP3, USP44, RPS6, TEX12, MND1, EREG, TOM1L1, MSH6, RGCC, REEP4, PPP2R2D, DMC1
GO:0043067~regulation of programmed cell death	63	8.75	0.00752149	FOXE3, CHD8, IGF1R, CCAR1, OPA1, IL12A, SOX9, SOX7, CTSC, CAMK1D, STRADB, RPS6, IL18, FRS2, MITF, DICER1, F3, DDB1, ADCYAP1, RRM2B, TRAF4, DNAJC5, PPIF, TAX1BP1, TMBIM6, ATF6, GCM2, PHB, HIGD1A, CBL, CD59B, GRIN2A, BCL2L11, SPOP, APBB2, ECT2, BUB1, MAP2K5, ATG5, PEA15A, NGFR, STIL, CDK19, HSPA4, BNIP3, NTRK3, EYA3, KLF4, OXR1, ESR2, SETX, ACER2, BMP3, CENPF, RGCC, ACTC1, BMP1, BCL2, FAS, TRIM32, …
GO:0009967~positive regulation of signal transduction	57	7.91667	0.00754524	CD3E, IGF1R, GRM5, SPIN1, IL12A, SOX9, CTSC, DDX17, CCBE1, CD300A, IL18, FRS2, F3, EREG, ADCYAP1, EVC, TRAF4, PPIF, TLR7, TNIK, SH2D1B1, RNF165, NRXN1, PHB, CBL, NR2C1, GRIN2A, BCL2L11, UBR5, SPOP, SLC38A9, NCAM1, ECT2, DRD2, BUB1, MAP2K5, STOX1, BRD4, PEA15A, NGFR, DMTN, BNIP3, NTRK3, GSX2, IL31RA, PUM1, ESR2, ASXL1, BMP3, BMP1, AGO3, RHEB, AGO1, GPR183, FAS, TRIM32, GPR18
GO:0019222~regulation of metabolic process	213	29.5833	0.00758746	CYP3A13, CCAR1, SOX18, ZMIZ2, IL12A, SOX9, SOX7, DDX17, ZFP974, CCBE1, SMARCC1, MBNL2, ENTPD5, METTL3, RFX3, FRS2, DICER1, GTPBP4, EREG, UHMK1, RNF125, PPP1R3E, ZFP850, ZFP9, ATF6, CDCA7, HNRNPLL, GRIN2A, PCBP3, ZBED6, ATG5, NGFR, FZD2, IL31RA, 2810006K23RIK, PUM1, TRERF1, PBX1, CCT6A, SETX, ACER2, AGO3, AGO1, GPR183, HNRNPD, CPEB4, ZFP128, ZFP248, SUV39H2, FOXE3, NAT10, CD3E, AREG, CD3D, MC4R, S…
GO:0009966~regulation of signal transduction	96	13.3333	0.00760905	CHD8, CD3E, IGF1R, RNF115, GRM5, OPA1, SESN3, GRB14, SPIN1, IL12A, SOX9, SOX7, CTSC, DDX17, ARHGEF11, CCBE1, ANXA2, FCRL5, FBXW11, CD300A, STRADB, ENTPD5, MYOF, IL18, FRS2, DICER1, LAX1, F3, EREG, ADCYAP1, ELF1, RAP2A, ARHGEF9, EVC, RRM2B, TRAF4, IRF4, AKIP1, PPIF, TMBIM6, TLR7, TNIK, SH2D1B1, RNF165, NRXN1, AKAP7, RNF6, PHB, HIGD1A, CBL, NR2C1, GRIN2A, FGD6, CD59A, BCL2L11, UBR5, HRH4, SPOP, SLC…
GO:0010941~regulation of cell death	67	9.30556	0.00811036	FOXE3, CHD8, IGF1R, CCAR1, OPA1, IL12A, SOX9, SOX7, CTSC, CAMK1D, STRADB, RPS6, IL18, FRS2, MITF, DICER1, F3, DDB1, ADCYAP1, IMPACT, RRM2B, TRAF4, DNAJC5, PPIF, TAX1BP1, TMBIM6, ATF6, GCM2, SYCP2L, VPS4B, PHB, HIGD1A, CBL, CD59B, GRIN2A, BCL2L11, SPOP, APBB2, NCAM1, ECT2, BUB1, MAP2K5, ATG5, PEA15A, NGFR, STIL, CDK19, HSPA4, BNIP3, NTRK3, EYA3, KLF4, OXR1, ESR2, SETX, ACER2, BMP3, CENPF, RGCC, AC…
GO:0050769~positive regulation of neurogenesis	26	3.61111	0.00813491	TENM4, IGF1R, GRM5, OPA1, CUX1, ECT2, NKX6-1, DRD2, ACTR3, NGFR, CAMK1D, KIDINS220, NTRK3, GSX2, DICER1, SETX, SHTN1, ADCYAP1, IMPACT, DAB1, RHEB, PTPRA, MAP1B, CAPRIN1, BCL2, TRIM32
GO:0045685~regulation of glial cell differentiation	8	1.11111	0.00814116	DAB1, TENM4, RHEB, PTPRA, NTRK3, GSX2, DICER1, NKX6-1
GO:0010564~regulation of cell cycle process	27	3.75	0.00819566	PIWIL2, FOXE3, STXBP4, VPS4B, HUS1B, TTK, ZFP36L2, IGF1R, KIF3B, NEK2, SOX9, ECT2, DRD2, BUB1, STOX1, BRD4, STIL, KCNH5, NPM2, USP44, PBX1, EREG, TOM1L1, DDB1, CENPF, RGCC, BCL2
GO:0051726~regulation of cell cycle	39	5.41667	0.00826305	PIWIL2, FOXE3, STXBP4, VPS4B, HUS1B, TTK, ZFP36L2, IGF1R, BCL2L11, KIF3B, APBB2, NEK2, IL12A, SOX9, ECT2, DRD2, BUB1, STOX1, BRD4, STIL, KCNH5, NPM2, USP44, RPS6, GBF1, DICER1, PUM1, PBX1, GTPBP4, UHMK1, EREG, TOM1L1, DDB1, ADCYAP1, CENPF, RGCC, TAL1, BCL2, TRIM32
GO:0010720~positive regulation of cell development	30	4.16667	0.00842049	TENM4, IGF1R, GRM5, OPA1, CUX1, ECT2, NKX6-1, DRD2, ACTR3, NGFR, CARMIL1, DMTN, CAMK1D, KIDINS220, NTRK3, GSX2, RFX3, DICER1, SETX, SHTN1, ADCYAP1, IMPACT, DAB1, RGCC, RHEB, PTPRA, MAP1B, CAPRIN1, BCL2, TRIM32
GO:0048583~regulation of response to stimulus	124	17.2222	0.00874711	IGF1R, RNF115, SESN3, GRB14, ENPP4, IL12A, SOX9, SOX7, DDX17, CCBE1, FBXW11, CD300A, ENTPD5, FRS2, DICER1, MYT1, LAX1, EREG, MSH6, ADCYAP1, AKIP1, AI182371, SH2D1B2, PPIF, TNIK, SH2D1B1, STXBP4, PHB, HIGD1A, ATXN3, GRIN2A, BCL2L11, UBR5, HRH4, PLXNA1, SLC38A9, ECT2, DRD2, MAP2K5, SOCS4, ATG5, PEA15A, NGFR, ANKRD26, CDK19, CADM1, IL31RA, PUM1, ARHGAP24, ESR2, BMP3, DAB1, BMP1, RGCC, AGO3, RHEB, AG…
GO:1901566~organonitrogen compound biosynthetic process	57	7.91667	0.00885598	PIWIL2, MRPS17, PANK3, GUCA1B, MRPS10, F13A1, GUCA1A, CPOX, EEF1B2, MC4R, MTRF1, RPS17, SPTLC2, PSPH, ARG1, ELOVL2, RPS6, METTL3, DICER1, UHMK1, ADCYAP1, IMPACT, GM4832, CMPK1, B4GALT6, ST6GALNAC3, SLC25A14, ALDH9A1, PRPS2, OPRL1, ADCY8, ZFP36L2, PTS, ATP5L, EXTL2, GM6525, SPTSSB, EIF2S3X, ST3GAL6, KDSR, DRD2, GCH1, 2810006K23RIK, GATB, PUM1, ACER2, GATM, GNAL, AGO3, AGO1, CAPRIN1, HNRNPD, DEGS2,…
GO:0097305~response to alcohol	13	1.80556	0.00889206	NTRK3, PHB, TRH, CBL, KLF4, EPS8, EEF1B2, ADCYAP1, GRIN2A, ACTC1, BCL2, HNRNPD, DRD2
GO:0071453~cellular response to oxygen levels	11	1.52778	0.00892559	SUV39H2, RGCC, BNIP3, HP1BP3, BCL2, FAS, TMBIM6, CBL, HIGD1A, STOX1, CPEB4
GO:0018130~heterocycle biosynthetic process	146	20.2778	0.00894982	PANK3, ICE2, ZFP329, RHOX13, GUCA1B, GUCA1A, CPOX, ARID4A, UBP1, YEATS4, HR, IGF1R, CCAR1, YY1, SOX18, ZMIZ2, NEK2, SOX9, ARID2, PDE8A, SOX7, DDX17, HIST1H2AL, ZFP974, SLC30A9, SMARCC1, FBXW11, LMO2, RFX3, MITF, CDYL, DICER1, ZBTB33, MYT1, EREG, ADCYAP1, PRPF6, ZSCAN22, CMPK1, ZFP850, ZFP9, ATF6, GCM2, HOMEZ, CDCA7, PHB, NPAS1, ATP5L, ATXN3, SBNO1, PCBP3, NKX6-1, DRD2, ZBED6, MAP2K5, ATG5, ZSCAN1…
GO:0030031~cell projection assembly	23	3.19444	0.00918224	SPAG16, ACTR3, CARMIL1, DMTN, 2700049A03RIK, CCDC13, NRXN1, RFX3, PLD1, ARHGAP24, RP1L1, SHTN1, RAP2A, TTLL5, TMEM216, BBS9, EVL, TNIK, ATXN10, CFAP54, SNAP29, TAPT1, ATG5
GO:1901990~regulation of mitotic cell cycle phase transition	15	2.08333	0.00923333	STIL, KCNH5, NPM2, USP44, VPS4B, HUS1B, ZFP36L2, PBX1, DDB1, CENPF, RGCC, BCL2, BUB1, STOX1, BRD4
GO:0007346~regulation of mitotic cell cycle	23	3.19444	0.00924608	STIL, KCNH5, NPM2, USP44, VPS4B, RPS6, GBF1, HUS1B, TTK, ZFP36L2, PBX1, IGF1R, EREG, TOM1L1, DDB1, CENPF, RGCC, TAL1, BCL2, NEK2, BUB1, STOX1, BRD4
GO:0019220~regulation of phosphate metabolic process	67	9.30556	0.00935202	GUCA1B, GUCA1A, LDB2, CD3E, AREG, IGF1R, MC4R, DUSP12, GRM5, PPP6R3, IL12A, SOX9, ANXA2, CD300A, STRADB, ENTPD5, IL18, FRS2, DICER1, LAX1, GTPBP4, EREG, TOM1L1, ADCYAP1, RAP2A, IMPACT, TRAF4, PPIF, SH2D1B2, TLR7, TNIK, SH2D1B1, OPRL1, PHB, HIGD1A, CBL, HRH4, COX11, ECT2, DRD2, MAP2K5, STOX1, SOCS4, BRD4, NGFR, ANKRD26, STIL, DMTN, FZD2, HSPA4, KIDINS220, NTRK3, IL31RA, KLF4, DNAJC15, ESR2, BMP3, …
GO:0051174~regulation of phosphorus metabolic process	67	9.30556	0.00972732	GUCA1B, GUCA1A, LDB2, CD3E, AREG, IGF1R, MC4R, DUSP12, GRM5, PPP6R3, IL12A, SOX9, ANXA2, CD300A, STRADB, ENTPD5, IL18, FRS2, DICER1, LAX1, GTPBP4, EREG, TOM1L1, ADCYAP1, RAP2A, IMPACT, TRAF4, PPIF, SH2D1B2, TLR7, TNIK, SH2D1B1, OPRL1, PHB, HIGD1A, CBL, HRH4, COX11, ECT2, DRD2, MAP2K5, STOX1, SOCS4, BRD4, NGFR, ANKRD26, STIL, DMTN, FZD2, HSPA4, KIDINS220, NTRK3, IL31RA, KLF4, DNAJC15, ESR2, BMP3, …
GO:0045664~regulation of neuron differentiation	33	4.58333	0.00982513	CRMP1, ASAP1, RNF6, IGF1R, OPA1, CUX1, PLXNA1, SOX9, ECT2, NKX6-1, ACTR3, NGFR, CAMK1D, KIDINS220, NTRK3, SEMA4G, DICER1, KLF4, PBX1, SETX, SHTN1, SDK1, ADCYAP1, RAP2A, IMPACT, DAB1, MAP1B, CAPRIN1, UST, BCL2, TNIK, TRIM32, RAPGEF4
GO:0019219~regulation of nucleobase-containing compound metabolic process	143	19.8611	0.0098644	ICE2, ZFP329, RHOX13, GUCA1B, GUCA1A, ARID4A, UBP1, YEATS4, HR, IGF1R, CCAR1, YY1, SOX18, ZMIZ2, PAPOLA, NEK2, SOX9, ARID2, PDE8A, SOX7, DDX17, HIST1H2AL, ZFP974, SLC30A9, SMARCC1, MBNL2, FBXW11, ENTPD5, LMO2, RFX3, MITF, CDYL, DICER1, ZBTB33, MYT1, GTPBP4, RNF40, EREG, UHMK1, MSH6, ADCYAP1, PRPF6, PPIF, ZFP850, ZFP9, ATF6, GCM2, HOMEZ, CDCA7, PHB, HNRNPLL, NPAS1, ZFP36L2, ATXN3, SBNO1, PCBP3, UB…
GO:1901879~regulation of protein depolymerization	8	1.11111	0.00999438	EPS8, MTPN, CARMIL1, PLEKHH2, DMTN, MAP1B, EVL, CLASP2
GO:0033043~regulation of organelle organization	50	6.94444	0.0100616	PIWIL2, USP6NL, PINX1, NAT10, IGF1R, EPS8, OPA1, NEK2, TAPT1, ACTR3, CCT2, WDHD1, ANXA2, VPS13C, USP44, RAB33A, RNF40, EREG, TOM1L1, TBC1D4, TAL1, MAP1B, PPIF, EVL, MTPN, PLEKHH2, VPS4B, ASAP1, TTK, HIGD1A, LMAN1, ATXN2, BCL2L11, UBR5, TBC1D14, BUB1, STOX1, ATG5, CLASP2, VPS16, CARMIL1, STIL, DMTN, NPM2, BNIP3, NTRK3, MSN, CCT6A, RGCC, FAS
GO:0045935~positive regulation of nucleobase-containing compound metabolic process	67	9.30556	0.0100837	ICE2, CHD8, ARID4A, GUCA1A, LDB2, AREG, CD3D, IGF1R, MC4R, YY1, SOX18, ZMIZ2, NEK2, SOX9, ARID2, SOX7, DDX17, ARHGEF11, CCT2, SLC30A9, SMARCC1, FBXW11, ENTPD5, LMO2, IL18, RFX3, MITF, DICER1, MYT1, EREG, MSH6, ADCYAP1, ELF1, PRPF6, TAL1, IRF4, PABPC1, ATF6, FOXK2, RNF6, PHB, HNRNPLL, ZFP36L2, SERTAD2, DRD2, MAP2K5, BRD4, NGFR, CDX4, FZD2, NPM2, EYA3, FOXN2, KLF4, TRERF1, ESR2, PBX1, NFKB2, CCT6A,…
GO:0071229~cellular response to acid chemical	16	2.22222	0.0101892	ANXA2, NTRK3, MIR708, RHOX13, KLF4, SETX, MIR346, GRIN2A, SESN3, MIR342, MIR103-1, COL6A1, HNRNPD, SLC38A9, SOX9, CPEB4
GO:0045687~positive regulation of glial cell differentiation	6	0.833333	0.0102922	TENM4, RHEB, PTPRA, GSX2, DICER1, NKX6-1
GO:0006396~RNA processing	36	5	0.0103374	PIWIL2, CELF2, NAT10, FBLL1, HNRNPLL, RPF1, RPS17, PABPN1, RBMX2, BMS1, PAPOLA, RNF113A2, WDHD1, CPSF7, MBNL2, WDR37, SCAF11, RPS6, CPSF2, METTL3, PRPF40B, DICER1, RNF40, GTPBP4, UHMK1, SETX, RPUSD4, PRPF6, PRPF18, AGO3, AGO1, TMBIM6, INTS7, SNRPE, PABPC1, RPS24
GO:0030182~neuron differentiation	58	8.05556	0.0104618	RERE, TENM4, AREG, IGF1R, OPA1, C1QTNF5, SOX9, ZFP280C, ACTR3, CAMK1D, PRMT3, DICER1, UHMK1, SHTN1, ADCYAP1, RAP2A, IMPACT, TAL1, MAP1B, EVL, TNIK, RAPGEF4, RNF165, MTPN, NRXN1, CDNF, PRICKLE2, CRMP1, ASAP1, RNF6, TULP1, ATXN2, CUX1, PLXNA1, APBB2, NCAM1, ECT2, NKX6-1, DRD2, NGFR, FZD2, KIDINS220, NTRK3, GSX2, SEMA4G, KLF4, PBX1, SETX, RP1L1, SDK1, DAB1, CAPRIN1, UST, BCL2, OGDH, FAS, ATXN10, TRI…
GO:0022008~neurogenesis	67	9.30556	0.0105094	RERE, TENM4, AREG, IGF1R, GRM5, OPA1, C1QTNF5, SOX9, ZFP280C, ACTR3, ZCCHC24, CAMK1D, PRMT3, FRS2, DICER1, UHMK1, SHTN1, ADCYAP1, RAP2A, IMPACT, TAL1, MAP1B, EVL, TNIK, RAPGEF4, RNF165, GCM2, MTPN, NRXN1, CDNF, PRICKLE2, CRMP1, ASAP1, RNF6, TULP1, ATXN2, GRIN2A, CUX1, PLXNA1, APBB2, NCAM1, ECT2, NKX6-1, DRD2, NGFR, FZD2, KIDINS220, NTRK3, GSX2, SEMA4G, KLF4, ESR2, PBX1, SETX, RP1L1, SDK1, DAB1, R…
GO:0035556~intracellular signal transduction	92	12.7778	0.0106976	CD3E, IGF1R, EPS8, GRM5, OPA1, SESN3, BLNK, IL12A, SOX9, STK32B, ARHGEF11, KCNH5, FBXW11, CD300A, STRADB, ENTPD5, RPS6, IL18, FRS2, LAX1, F3, RAB33A, MSH6, SHTN1, ADCYAP1, DOK2, RAP2A, ARHGEF9, RRM2B, TRAF4, AKIP1, PPIF, TMBIM6, TLR7, TNIK, RAPGEF4, AKAP7, PHB, CBL, PLD1, ADCY8, ZFP36L2, FGD6, BCL2L11, PABPN1, DCDC2C, HRH4, SPOP, SLC38A9, NCAM1, ECT2, DRD2, BUB1, MAP2K5, MAP4K3, STOX1, SOCS4, BRD…
GO:0034655~nucleobase-containing compound catabolic process	16	2.22222	0.0108952	UPF2, DNASE2B, DICER1, NUDT5, ZFP36L2, UHMK1, RNASET2A, STK31, PRPF18, AGO3, AGO1, PDE4B, NUDT18, ENPP4, PABPC1, PDE8A
GO:0060271~cilium morphogenesis	16	2.22222	0.0112699	SPAG16, ACTR3, STIL, 2700049A03RIK, CCDC13, RFX3, ASAP1, RP1L1, TTLL5, IFT43, TMEM216, BBS9, ATXN10, CFAP54, SNAP29, TAPT1
GO:0045471~response to ethanol	11	1.52778	0.0113239	EPS8, EEF1B2, ADCYAP1, GRIN2A, ACTC1, NTRK3, BCL2, PHB, TRH, DRD2, CBL
GO:0070925~organelle assembly	31	4.30556	0.0114124	SPAG16, NRXN1, VPS4B, ASAP1, RPF1, ATXN2, RPS17, KIF3B, BBS9, TBC1D14, NEK2, SNAP29, TAPT1, ATG5, STIL, 2700049A03RIK, CCDC13, SPACA1, RFX3, MSN, HAUS6, TRAPPC8, DICER1, RAB33A, RP1L1, TTLL5, ACTC1, RAB14, TMEM216, ATXN10, CFAP54
GO:1901362~organic cyclic compound biosynthetic process	149	20.6944	0.0114619	PANK3, ICE2, ZFP329, RHOX13, GUCA1B, GUCA1A, CPOX, ARID4A, UBP1, YEATS4, HR, IGF1R, CCAR1, YY1, SOX18, ZMIZ2, NEK2, SOX9, ARID2, PDE8A, SOX7, DDX17, HIST1H2AL, ZFP974, SLC30A9, SMARCC1, FBXW11, LMO2, RFX3, MITF, CDYL, DICER1, ZBTB33, MYT1, EREG, CH25H, ADCYAP1, PRPF6, ZSCAN22, CMPK1, ZFP850, ZFP9, ATF6, GCM2, HOMEZ, IDI1, IDI2, CDCA7, PHB, NPAS1, ATP5L, ATXN3, SBNO1, PCBP3, NKX6-1, DRD2, ZBED6, M…
GO:0010971~positive regulation of G2/M transition of mitotic cell cycle	4	0.555556	0.0115496	VPS4B, PBX1, STOX1, BRD4
GO:0051338~regulation of transferase activity	36	5	0.0116532	PINX1, LDB2, HIGD1A, CBL, IGF1R, DUSP12, GRM5, PABPN1, COX11, SPTSSB, NEK2, ECT2, DRD2, MAP2K5, STOX1, SOCS4, CCT2, STIL, CD300A, KIDINS220, STRADB, NTRK3, USP44, IL18, FRS2, KLF4, LAX1, GTPBP4, EREG, TOM1L1, ADCYAP1, DAB1, RGCC, TRAF4, FGFR1OP, TNIK
GO:0043434~response to peptide hormone	21	2.91667	0.0116987	NGFR, SMARCC1, ANKRD26, ARG1, STXBP4, DENND4C, IL18, PHB, PLD1, UCHL3, AREG, RNF40, IGF1R, EREG, MC4R, GATM, SESN3, GRB14, TBC1D4, PTPRA, NKX6-1
GO:0031399~regulation of protein modification process	66	9.16667	0.0117987	PIWIL2, PINX1, CD3E, AREG, IGF1R, GRM5, PPP6R3, IL12A, SOX9, ANXA2, CD300A, STRADB, USP44, PRMT3, IL18, FRS2, DICER1, LAX1, RNF40, GTPBP4, EREG, TOM1L1, ADCYAP1, RAP2A, IMPACT, TRAF4, SH2D1B2, TLR7, TNIK, SH2D1B1, OPRL1, PHB, HIGD1A, CBL, UBR5, HRH4, ECT2, DRD2, MAP2K5, STOX1, SOCS4, ATG5, BRD4, NGFR, HHATL, ANKRD26, STIL, DMTN, HSPA4, KIDINS220, NTRK3, IL31RA, KLF4, OXR1, ESR2, ACER2, BMP3, RGCC…
GO:0010389~regulation of G2/M transition of mitotic cell cycle	7	0.972222	0.0118967	CENPF, KCNH5, VPS4B, HUS1B, PBX1, STOX1, BRD4
GO:0001836~release of cytochrome c from mitochondria	7	0.972222	0.0118967	BCL2L11, OPA1, BNIP3, PPIF, BCL2, FAS, HIGD1A
GO:1901880~negative regulation of protein depolymerization	7	0.972222	0.0118967	EPS8, CARMIL1, PLEKHH2, DMTN, MAP1B, EVL, CLASP2
GO:0044265~cellular macromolecule catabolic process	38	5.27778	0.0121112	VPS4B, RNF6, CBL, ZFP36L2, RNASET2A, STK31, ATXN3, RNF115, RNF138, UBR5, SPOP, SDF2, SOCS4, CTSC, E330034G19RIK, UPF2, SMARCC1, ANXA2, FBXW11, DNASE2B, BNIP3, USP44, UBE4A, MSN, DICER1, UCHL3, RNF40, UHMK1, DDB1, RNF125, PRPF18, AGO3, JKAMP, AGO1, KLHL7, PABPC1, TRIM32, RNF165
GO:0048536~spleen development	6	0.833333	0.0123678	BCL2L11, BCL2, FAS, DICER1, PBX1, NFKB2
GO:0090199~regulation of release of cytochrome c from mitochondria	6	0.833333	0.0123678	BCL2L11, OPA1, BNIP3, PPIF, FAS, HIGD1A
GO:0050732~negative regulation of peptidyl-tyrosine phosphorylation	6	0.833333	0.0123678	DMTN, CD300A, IL18, SH2D1B1, CBL, SOCS4
GO:0006665~sphingolipid metabolic process	10	1.38889	0.0125834	ACER2, SPTLC2, ELOVL2, ST3GAL6, SPTSSB, DEGS2, KDSR, B4GALT6, ST6GALNAC3, SGPP1
GO:0051179~localization	196	27.2222	0.0126541	USP6NL, CHIC2, CHIC1, SLC4A3, ENO4, CCAR1, EPS8, SOX18, IL12A, SOX9, SEC63, CCBE1, TOMM20L, RFX3, PDZK1, GTPBP4, UHMK1, CH25H, SHTN1, MAP1B, ZC3H11A, KDELR3, TLN2, RIN2, STXBP4, LYPD1, NMD3, SLC30A10, ATP5L, GRIN2A, VTI1A, ATG5, PEA15A, VPS16, CARMIL1, NGFR, GPR15, CADM1, MCAM, XKR8, CCT6A, SLC6A5, PARP11, GPR183, OGDH, GPR18, SPAG16, MC4R, SLC22A16, XPO6, C1QTNF5, BBS9, CCT2, ANXA2, FCRL5, ARG1,…
GO:0009891~positive regulation of biosynthetic process	70	9.72222	0.012683	PIWIL2, ICE2, CHD8, ARID4A, GUCA1A, LDB2, CD3E, AREG, CD3D, IGF1R, MC4R, YY1, SOX18, ZMIZ2, NEK2, SOX9, ARID2, SOX7, DDX17, ARHGEF11, CCT2, SLC30A9, SMARCC1, FBXW11, LMO2, METTL3, IL18, RFX3, MITF, DICER1, MYT1, EREG, UHMK1, ADCYAP1, ELF1, IMPACT, PRPF6, TAL1, IRF4, TLR7, ATF6, MTPN, FOXK2, RNF6, PHB, SERTAD2, DRD2, MAP2K5, BRD4, NGFR, CDX4, FZD2, NPM2, FOXN2, KLF4, TRERF1, ESR2, PBX1, NFKB2, CCT…
GO:0001932~regulation of protein phosphorylation	55	7.63889	0.0127338	CD3E, AREG, IGF1R, GRM5, IL12A, SOX9, ANXA2, CD300A, STRADB, IL18, FRS2, DICER1, LAX1, GTPBP4, EREG, TOM1L1, ADCYAP1, RAP2A, IMPACT, TRAF4, SH2D1B2, TLR7, TNIK, SH2D1B1, OPRL1, PHB, HIGD1A, CBL, HRH4, ECT2, DRD2, MAP2K5, STOX1, SOCS4, BRD4, NGFR, ANKRD26, STIL, DMTN, HSPA4, KIDINS220, NTRK3, IL31RA, KLF4, ESR2, BMP3, RGCC, DAB1, BMP1, GPR183, BCL2, CDK2AP1, FAS, FGFR1OP, ZFP110
GO:0019438~aromatic compound biosynthetic process	145	20.1389	0.0134717	PANK3, ICE2, ZFP329, RHOX13, GUCA1B, GUCA1A, CPOX, ARID4A, UBP1, YEATS4, HR, IGF1R, CCAR1, YY1, SOX18, ZMIZ2, NEK2, SOX9, ARID2, PDE8A, SOX7, DDX17, HIST1H2AL, ZFP974, SLC30A9, SMARCC1, FBXW11, LMO2, RFX3, MITF, CDYL, DICER1, ZBTB33, MYT1, EREG, ADCYAP1, PRPF6, ZSCAN22, CMPK1, ZFP850, ZFP9, ATF6, GCM2, HOMEZ, CDCA7, PHB, NPAS1, ATP5L, ATXN3, SBNO1, PCBP3, NKX6-1, DRD2, ZBED6, MAP2K5, ATG5, ZSCAN1…
GO:0045058~T cell selection	6	0.833333	0.0135046	IRF4, BCL2, FAS, CD3E, CD3D, ATG5
GO:1902751~positive regulation of cell cycle G2/M phase transition	4	0.555556	0.0137138	VPS4B, PBX1, STOX1, BRD4
GO:0034660~ncRNA metabolic process	23	3.19444	0.0137176	PIWIL2, DDX4, WDR37, ICE2, RPS6, METTL3, F13A1, GATB, NAT10, DICER1, FBLL1, GTPBP4, RPF1, RPUSD4, RPS17, AGO3, BMS1, AGO1, SPIN1, RNF113A2, INTS7, RPS24, FARSB
GO:0031646~positive regulation of neurological system process	5	0.694444	0.0137239	NGFR, TENM4, OPRL1, DICER1, RAPGEF4
GO:0050795~regulation of behavior	8	1.11111	0.013739	MC4R, ANKRD26, SGIP1, NRXN1, OPRL1, TRH, DRD2, ESR2
GO:0051261~protein depolymerization	9	1.25	0.0137424	EPS8, MTPN, CARMIL1, PLEKHH2, DMTN, MAP1B, VPS4B, EVL, CLASP2
GO:0010975~regulation of neuron projection development	26	3.61111	0.0137443	CRMP1, ASAP1, RNF6, IGF1R, OPA1, CUX1, PLXNA1, NKX6-1, ACTR3, NGFR, CAMK1D, KIDINS220, NTRK3, SEMA4G, KLF4, SETX, SHTN1, SDK1, ADCYAP1, RAP2A, DAB1, MAP1B, CAPRIN1, UST, TNIK, RAPGEF4
GO:0034645~cellular macromolecule biosynthetic process	170	23.6111	0.0138253	ICE2, ZFP329, RHOX13, F13A1, ARID4A, UBP1, YEATS4, HR, IGF1R, CCAR1, YY1, EEF1B2, MTRF1, RPS17, SOX18, ZMIZ2, NEK2, SOX9, ARID2, PDE8A, SOX7, DDX17, HIST1H2AL, ZFP974, SLC30A9, SMARCC1, FBXW11, ENTPD5, LMO2, METTL3, RPS6, RFX3, MITF, CDYL, DICER1, ZBTB33, MYT1, GTPBP4, EREG, UHMK1, ADCYAP1, PRPF6, ZSCAN22, PPP1R3E, ZFP850, ZFP9, ATF6, GCM2, HOMEZ, CDCA7, PHB, NPAS1, ZFP36L2, ATXN3, SBNO1, PCBP3, …
GO:0046700~heterocycle catabolic process	17	2.36111	0.0140839	UPF2, DNASE2B, DICER1, NUDT5, ZFP36L2, UHMK1, RNASET2A, STK31, ALDH6A1, PRPF18, AGO3, AGO1, PDE4B, NUDT18, ENPP4, PABPC1, PDE8A
GO:0051783~regulation of nuclear division	12	1.66667	0.0141106	PIWIL2, TOM1L1, STIL, RGCC, NPM2, USP44, VPS4B, NEK2, TTK, BUB1, IGF1R, EREG
GO:0044270~cellular nitrogen compound catabolic process	17	2.36111	0.0144626	UPF2, DNASE2B, DICER1, NUDT5, ZFP36L2, UHMK1, RNASET2A, STK31, ALDH6A1, PRPF18, AGO3, AGO1, PDE4B, NUDT18, ENPP4, PABPC1, PDE8A
GO:0060255~regulation of macromolecule metabolic process	199	27.6389	0.0146933	CYP3A13, CCAR1, SOX18, ZMIZ2, IL12A, SOX9, SOX7, DDX17, ZFP974, CCBE1, SMARCC1, MBNL2, METTL3, RFX3, FRS2, DICER1, GTPBP4, EREG, UHMK1, RNF125, PPP1R3E, ZFP850, ZFP9, ATF6, CDCA7, HNRNPLL, GRIN2A, PCBP3, ZBED6, ATG5, NGFR, FZD2, IL31RA, 2810006K23RIK, PUM1, TRERF1, PBX1, CCT6A, SETX, ACER2, AGO3, AGO1, GPR183, HNRNPD, CPEB4, ZFP128, ZFP248, SUV39H2, FOXE3, NAT10, CD3E, AREG, CD3D, CTSC, FOXD4, CC…
GO:0070206~protein trimerization	6	0.833333	0.0147098	ARG1, COL6A1, C1QTNF5, COL23A1, NUP54, ATXN10
GO:0043242~negative regulation of protein complex disassembly	7	0.972222	0.014753	EPS8, CARMIL1, PLEKHH2, DMTN, MAP1B, EVL, CLASP2
GO:0036294~cellular response to decreased oxygen levels	10	1.38889	0.0152596	SUV39H2, RGCC, BNIP3, HP1BP3, BCL2, TMBIM6, CBL, HIGD1A, STOX1, CPEB4
GO:0000209~protein polyubiquitination	12	1.66667	0.0152877	RNF115, RNF125, RNF138, FBXW11, UBE2T, UBR5, BCL2, UBE4A, RNF6, TRIM32, RNF40, RNF165
GO:0048872~homeostasis of number of cells	17	2.36111	0.0154043	DMTN, RPS6, LMO2, IL18, ARID4A, ZFX, ASXL1, RPS17, ATXN2, BCL2L11, TAL1, GPR183, BCL2, PDE4B, FAS, SOX9, RPS24
GO:0048523~negative regulation of cellular process	157	21.8056	0.0155199	ARID4A, HR, IGF1R, EPS8, YY1, RNF115, SESN3, GRB14, SOX18, IL12A, NEK2, SOX9, ARID2, SOX7, HIST1H2AL, SMARCC1, FBXW11, CD300A, LMO2, METTL3, RPS6, RFX3, MITF, DICER1, ZBTB33, LAX1, GTPBP4, RNF40, EREG, UHMK1, TOM1L1, MSH6, ADCYAP1, MAP1B, PPIF, SH2D1B1, GCM2, HOMEZ, SYCP2L, LYPD1, PHB, HIGD1A, NPAS1, ZFP36L2, ATXN2, PRDX4, PCBP3, UBR5, COX11, TBC1D14, NKX6-1, DRD2, ZBED6, MAP2K5, SOCS4, ATG5, PEA…
GO:0045862~positive regulation of proteolysis	16	2.22222	0.0159997	NGFR, CCBE1, FBXW11, PHB, F3, RNF40, ACER2, RNF125, BCL2L11, RNF138, FAS, SOX7, TRIM32, SOCS4, CTSC, E330034G19RIK
GO:0034654~nucleobase-containing compound biosynthetic process	142	19.7222	0.0160122	PANK3, ICE2, ZFP329, RHOX13, GUCA1B, GUCA1A, ARID4A, UBP1, YEATS4, HR, IGF1R, CCAR1, YY1, SOX18, ZMIZ2, NEK2, SOX9, ARID2, PDE8A, SOX7, DDX17, HIST1H2AL, ZFP974, SLC30A9, SMARCC1, FBXW11, LMO2, RFX3, MITF, CDYL, DICER1, ZBTB33, MYT1, EREG, ADCYAP1, PRPF6, ZSCAN22, CMPK1, ZFP850, ZFP9, ATF6, GCM2, HOMEZ, CDCA7, PHB, NPAS1, ATP5L, ATXN3, SBNO1, PCBP3, NKX6-1, DRD2, ZBED6, MAP2K5, ATG5, ZSCAN18, NGF…
GO:0009059~macromolecule biosynthetic process	173	24.0278	0.0160277	ICE2, ZFP329, RHOX13, F13A1, ARID4A, UBP1, YEATS4, HR, IGF1R, CCAR1, YY1, EEF1B2, MTRF1, RPS17, SOX18, ZMIZ2, NEK2, SOX9, ARID2, PDE8A, SOX7, DDX17, HIST1H2AL, ZFP974, SLC30A9, SMARCC1, FBXW11, ENTPD5, LMO2, METTL3, RPS6, RFX3, MITF, CDYL, DICER1, ZBTB33, MYT1, GTPBP4, EREG, UHMK1, ADCYAP1, PRPF6, ZSCAN22, PPP1R3E, ZFP850, ZFP9, ATF6, GCM2, HOMEZ, CDCA7, PHB, NPAS1, ZFP36L2, ATXN3, SBNO1, PCBP3, …
GO:0044093~positive regulation of molecular function	53	7.36111	0.016466	USP6NL, PINX1, GUCA1A, DUSP12, GRM5, NEK2, SOX7, CCT2, CAMK1D, ANXA2, CD300A, STRADB, IL18, FRS2, F3, EREG, TOM1L1, MSH6, ADCYAP1, TRAF4, TBC1D4, IRF4, TNIK, RAPGEF4, MTPN, AKAP7, HIGD1A, BCL2L11, PABPN1, TBC1D14, ECT2, DRD2, MAP2K5, STOX1, BRD4, NGFR, STIL, FZD2, NPM2, GCH1, HSPA4, NTRK3, KLF4, ESR2, ARHGAP24, ACER2, RGCC, DAB1, GNAL, BCL2, FAS, SUGT1, TRIM32
GO:0010628~positive regulation of gene expression	68	9.44444	0.0168154	PIWIL2, ICE2, CHD8, ARID4A, CYP3A13, LDB2, CD3E, CD3D, IGF1R, YY1, SOX18, ZMIZ2, SOX9, ARID2, SOX7, DDX17, ARHGEF11, CCBE1, SLC30A9, SMARCC1, FBXW11, LMO2, METTL3, IL18, RFX3, MITF, DICER1, MYT1, UHMK1, ADCYAP1, ELF1, IMPACT, PRPF6, TAL1, IRF4, ATF6, FOXK2, RNF6, PHB, HNRNPLL, SERTAD2, UBR5, DRD2, MAP2K5, STOX1, BRD4, NGFR, CDX4, FZD2, HSPA4, NTRK3, MSN, FOXN2, KLF4, TRERF1, ESR2, PBX1, NFKB2, AS…
GO:1901652~response to peptide	22	3.05556	0.0168758	NGFR, SMARCC1, ANKRD26, ARG1, STXBP4, DENND4C, IL18, PHB, PLD1, UCHL3, KLF4, AREG, RNF40, IGF1R, EREG, MC4R, GATM, SESN3, GRB14, TBC1D4, PTPRA, NKX6-1
GO:0044772~mitotic cell cycle phase transition	18	2.5	0.0169642	STIL, KCNH5, NPM2, USP44, VPS4B, RPS6, HUS1B, ZFP36L2, PBX1, EPS8, CENPF, RGCC, PPP2R2D, BCL2, BUB1, STOX1, BRD4, CLASP2
GO:0031328~positive regulation of cellular biosynthetic process	68	9.44444	0.0169687	PIWIL2, ICE2, CHD8, ARID4A, GUCA1A, LDB2, CD3E, AREG, CD3D, IGF1R, MC4R, YY1, SOX18, ZMIZ2, NEK2, SOX9, ARID2, SOX7, DDX17, ARHGEF11, CCT2, SLC30A9, SMARCC1, FBXW11, LMO2, METTL3, IL18, RFX3, MITF, DICER1, MYT1, EREG, UHMK1, ADCYAP1, ELF1, IMPACT, PRPF6, TAL1, IRF4, TLR7, ATF6, FOXK2, RNF6, PHB, SERTAD2, DRD2, MAP2K5, BRD4, NGFR, CDX4, FZD2, NPM2, FOXN2, KLF4, TRERF1, ESR2, PBX1, NFKB2, CCT6A, AS…
GO:0060512~prostate gland morphogenesis	5	0.694444	0.0170232	FRS2, SOX9, SERPINB5, ESR2, IGF1R
GO:0060259~regulation of feeding behavior	5	0.694444	0.0170232	MC4R, ANKRD26, SGIP1, TRH, ESR2
GO:0000280~nuclear division	28	3.88889	0.0173646	PIWIL2, SUV39H2, DDX4, VPS4B, PINX1, TTK, IGF1R, EPS8, KIF3B, SPIN1, NEK2, BUB1, STOX1, CLASP2, ACTR3, STIL, NPM2, USP44, RPS6, TEX12, MND1, EREG, TOM1L1, MSH6, RGCC, REEP4, PPP2R2D, DMC1
GO:0035280~miRNA loading onto RISC involved in gene silencing by miRNA	3	0.416667	0.0174013	AGO3, AGO1, DICER1
GO:0042698~ovulation cycle	10	1.38889	0.0175255	ADCYAP1, SCHIP1, DMC1, OPRL1, BCL2, PHB, ZFX, ESR2, IGF1R, EREG
GO:0042327~positive regulation of phosphorylation	41	5.69444	0.0175526	OPRL1, PHB, CD3E, HIGD1A, AREG, IGF1R, DUSP12, GRM5, IL12A, SOX9, ECT2, DRD2, MAP2K5, STOX1, NGFR, STIL, ANXA2, CD300A, STRADB, ENTPD5, NTRK3, IL31RA, IL18, FRS2, ESR2, EREG, TOM1L1, BMP3, ADCYAP1, RAP2A, DAB1, RGCC, BMP1, TRAF4, GPR183, BCL2, SH2D1B2, CDK2AP1, FAS, TNIK, SH2D1B1
GO:1901564~organonitrogen compound metabolic process	79	10.9722	0.0177541	PIWIL2, MRPS17, PANK3, HIBADH, GUCA1B, MRPS10, F13A1, GUCA1A, CPOX, TRH, NUDT5, SAT1, ENO4, DHTKD1, EEF1B2, MC4R, MTRF1, RPS17, SPTLC2, PDE4B, NUDT18, ENPP4, PDE8A, PSPH, ARG1, ELOVL2, ENTPD5, RPS6, BCKDHB, METTL3, DICER1, UHMK1, ADCYAP1, IMPACT, GM4832, CMPK1, PPIF, B4GALT6, ST6GALNAC3, SLC25A14, ALDH9A1, PRPS2, MTPN, OPRL1, ADCY8, ZFP36L2, PTS, ATP5L, EXTL2, GRIN2A, PRDX4, EGFLAM, GM6525, SPTSS…
GO:0051276~chromosome organization	46	6.38889	0.0178515	PIWIL2, RERE, SUV39H2, DCLRE1C, CHD8, VPS4B, HP1BP3, PINX1, NAT10, ARID4A, HR, YEATS4, TTK, PHB, NUDT5, FBLL1, YY1, ATXN3, RBBP5, UBR5, BEND3, SPIN1, NEK2, SOX9, ARID2, BUB1, ATG5, BRD4, HIST1H2AL, WDHD1, CCT2, SMARCC1, STIL, NPM2, EYA3, USP44, TEX12, DICER1, RNF40, DDB1, MSH6, CCT6A, ASXL1, TAL1, IRF4, DMC1
GO:0030335~positive regulation of cell migration	23	3.19444	0.0178899	ACTR3, CCBE1, CARMIL1, DMTN, CAMK1D, MCAM, NTRK3, ITGA2B, IL18, SEMA4G, PLD1, F3, SYNE2, IGF1R, CCAR1, SHTN1, BCL2, FGFR1OP, IL12A, SOX9, TRIM32, CLASP2, RAPGEF4
GO:0071495~cellular response to endogenous stimulus	50	6.94444	0.0180019	ZFP128, MIR708, TRH, IGF1R, SESN3, GRB14, PDE4B, SOX9, ACTR3, DDX17, SMARCC1, ARG1, LMO2, IL18, FRS2, UCHL3, ADCYAP1, IMPACT, TBC1D4, MIR103-1, COL6A1, RNF165, STXBP4, AKAP7, RNF6, PHB, CBL, NR2C1, ZFP36L2, GRIN2A, UBR5, SLC38A9, NKX6-1, NGFR, ANKRD26, DMTN, KIDINS220, DENND4C, KLF4, ESR2, MIR346, SETX, FGF17, BMP3, BMP1, RAB14, MIR342, PTPRA, HNRNPD, CPEB4
GO:1902749~regulation of cell cycle G2/M phase transition	7	0.972222	0.018054	CENPF, KCNH5, VPS4B, HUS1B, PBX1, STOX1, BRD4
GO:0001541~ovarian follicle development	7	0.972222	0.018054	ADCYAP1, DMC1, BCL2, PHB, ZFX, ESR2, EREG
GO:0043066~negative regulation of apoptotic process	41	5.69444	0.0180561	GCM2, FOXE3, CHD8, PHB, HIGD1A, CBL, IGF1R, CD59B, OPA1, APBB2, SOX9, MAP2K5, ATG5, PEA15A, NGFR, STIL, CAMK1D, HSPA4, BNIP3, STRADB, EYA3, RPS6, IL18, MITF, KLF4, OXR1, SETX, DDB1, ADCYAP1, CENPF, ACTC1, RRM2B, DNAJC5, PPIF, BCL2, TAX1BP1, FAS, TMBIM6, TRIM32, BCL2L2, CPEB4
GO:0050778~positive regulation of immune response	24	3.33333	0.0181202	CADM1, FCRL5, CD300A, IL18, PHB, C8B, PUM1, CD3E, LAX1, EREG, MSH6, ELF1, CD59B, RGCC, CD59A, IRF4, POLR3D, AI182371, SH2D1B2, BCL2, PDE4B, TLR7, IL12A, SH2D1B1
GO:0051171~regulation of nitrogen compound metabolic process	150	20.8333	0.0184634	ICE2, ZFP329, RHOX13, GUCA1B, GUCA1A, ARID4A, UBP1, YEATS4, HR, IGF1R, CCAR1, YY1, SOX18, ZMIZ2, PAPOLA, NEK2, SOX9, ARID2, PDE8A, SOX7, DDX17, HIST1H2AL, ZFP974, SLC30A9, SMARCC1, MBNL2, FBXW11, ENTPD5, LMO2, METTL3, RFX3, MITF, CDYL, DICER1, ZBTB33, MYT1, GTPBP4, RNF40, EREG, UHMK1, MSH6, ADCYAP1, PRPF6, PPIF, ZFP850, ZFP9, ATF6, GCM2, HOMEZ, CDCA7, PHB, HNRNPLL, NPAS1, ZFP36L2, ATXN3, SBNO1, P…
GO:0061157~mRNA destabilization	4	0.555556	0.0186879	METTL3, HNRNPD, PUM1, ZFP36L2
GO:0030834~regulation of actin filament depolymerization	6	0.833333	0.0187513	EPS8, MTPN, CARMIL1, PLEKHH2, DMTN, EVL
GO:0043085~positive regulation of catalytic activity	42	5.83333	0.0188459	USP6NL, GUCA1A, HIGD1A, DUSP12, GRM5, BCL2L11, PABPN1, TBC1D14, NEK2, ECT2, DRD2, SOX7, MAP2K5, STOX1, NGFR, CCT2, STIL, NPM2, GCH1, CD300A, STRADB, NTRK3, IL18, FRS2, KLF4, F3, ARHGAP24, EREG, TOM1L1, MSH6, ACER2, ADCYAP1, DAB1, GNAL, RGCC, TRAF4, TBC1D4, BCL2, FAS, TNIK, SUGT1, RAPGEF4
GO:0042221~response to chemical	146	20.2778	0.0190561	CHRM2, MIR708, RHOX13, GUCA1A, CPOX, IGF1R, EPS8, YY1, EEF1B2, SESN3, GRB14, IL12A, SOX9, PSPH, DDX17, CCBE1, SMARCC1, LMO2, METTL3, UBE4A, FRS2, DICER1, RNF40, EREG, CH25H, ADCYAP1, AZGP1, MIR103-1, PAPPA, PPIF, ATF6, GCM2, IDI1, STXBP4, MGST3, LYPD1, PHB, PLD1, SLC30A10, HIGD1A, ZFP36L2, ATXN3, GRIN2A, MIR331, UBR5, HRH4, PLXNA1, ST3GAL6, SLC38A9, ECT2, NKX6-1, DRD2, MAP2K5, SOCS4, ATG5, PEA15A…
GO:0022402~cell cycle process	47	6.52778	0.0193853	PIWIL2, SUV39H2, FOXE3, DDX4, STXBP4, VPS4B, PINX1, HUS1B, TTK, ZFP36L2, IGF1R, EPS8, KIF3B, SPIN1, APBB2, NEK2, IL12A, ECT2, DRD2, BUB1, STOX1, CLASP2, BRD4, PEA15A, ACTR3, STIL, KCNH5, NPM2, USP44, RPS6, TEX12, HAUS6, MND1, DICER1, PBX1, UHMK1, EREG, TOM1L1, DDB1, MSH6, CENPF, RGCC, REEP4, PPP2R2D, DMC1, BCL2, INTS7
GO:0065003~macromolecular complex assembly	62	8.61111	0.0194026	CELF2, HP1BP3, HR, CD3D, IGF1R, EPS8, RPS17, OPA1, C1QTNF5, SOX9, SNAP29, ACTR3, CCT2, ANXA2, SCAF11, ARG1, COL23A1, TOMM20L, MITF, DICER1, IMPACT, PRPF6, PRPF18, TAL1, MAP1B, COL6A1, DMC1, SNRPE, NUP54, EVL, MTPN, NRXN1, ASAP1, FOXRED1, RPF1, ATXN2, GRIN2A, BCL2L11, COX11, PDSS2, EIF2S3X, NCAM1, ECT2, CLASP2, VPS16, CARMIL1, CPSF7, DMTN, NPM2, GCH1, HSPA4, MSN, DNAJC15, SETX, CABYR, AGO3, NSG2, …
GO:0010562~positive regulation of phosphorus metabolic process	45	6.25	0.0194095	OPRL1, GUCA1A, PHB, CD3E, HIGD1A, AREG, IGF1R, MC4R, DUSP12, GRM5, IL12A, SOX9, ECT2, DRD2, MAP2K5, STOX1, NGFR, STIL, FZD2, ANXA2, CD300A, STRADB, ENTPD5, NTRK3, IL31RA, IL18, FRS2, ESR2, EREG, TOM1L1, BMP3, ADCYAP1, RAP2A, DAB1, GNAL, RGCC, BMP1, TRAF4, GPR183, BCL2, SH2D1B2, CDK2AP1, FAS, TNIK, SH2D1B1
GO:0045937~positive regulation of phosphate metabolic process	45	6.25	0.0194095	OPRL1, GUCA1A, PHB, CD3E, HIGD1A, AREG, IGF1R, MC4R, DUSP12, GRM5, IL12A, SOX9, ECT2, DRD2, MAP2K5, STOX1, NGFR, STIL, FZD2, ANXA2, CD300A, STRADB, ENTPD5, NTRK3, IL31RA, IL18, FRS2, ESR2, EREG, TOM1L1, BMP3, ADCYAP1, RAP2A, DAB1, GNAL, RGCC, BMP1, TRAF4, GPR183, BCL2, SH2D1B2, CDK2AP1, FAS, TNIK, SH2D1B1
GO:0010256~endomembrane system organization	25	3.47222	0.0194177	USP6NL, NRXN1, VPS4B, LYPD1, ASAP1, SYNE2, LMAN1, VTI1A, PRKG2, SPTSSB, CLASP2, ANXA2, SGIP1, SPACA1, GBF1, DENND4C, MYOF, PDZK1, XKR8, PARP11, SHTN1, RAP2A, REEP4, NUP54, TNIK
GO:0007169~transmembrane receptor protein tyrosine kinase signaling pathway	25	3.47222	0.0196919	STXBP4, SCHIP1, CBL, AREG, IGF1R, RNF115, CD59A, GRB14, SOX9, SOCS4, NGFR, CCBE1, ANKRD26, SMARCC1, NTRK3, FRS2, F3, ESR2, EREG, SETX, TOM1L1, FGF17, DOK2, RAB14, PTPRA
GO:0048519~negative regulation of biological process	167	23.1944	0.0197996	ARID4A, HR, IGF1R, EPS8, YY1, RNF115, SESN3, GRB14, SOX18, IL12A, NEK2, SOX9, ARID2, SOX7, HIST1H2AL, SMARCC1, FBXW11, CD300A, LMO2, METTL3, RPS6, RFX3, MITF, DICER1, ZBTB33, MYT1, LAX1, GTPBP4, RNF40, EREG, UHMK1, TOM1L1, MSH6, ADCYAP1, MAP1B, SH2D1B2, PPIF, SH2D1B1, GCM2, HOMEZ, DDX4, SYCP2L, IDI2, LYPD1, PHB, HIGD1A, NPAS1, ZFP36L2, ATXN2, GRIN2A, PRDX4, PCBP3, UBR5, COX11, TBC1D14, NKX6-1, DR…
GO:0010647~positive regulation of cell communication	60	8.33333	0.0206082	TRH, CD3E, IGF1R, GRM5, SPIN1, IL12A, SOX9, CTSC, DDX17, CCBE1, CD300A, IL18, FRS2, F3, EREG, ADCYAP1, EVC, TRAF4, PPIF, TLR7, TNIK, SH2D1B1, RAPGEF4, RNF165, NRXN1, PHB, CBL, NR2C1, GRIN2A, BCL2L11, UBR5, SPOP, SLC38A9, NCAM1, ECT2, NKX6-1, DRD2, BUB1, MAP2K5, STOX1, BRD4, PEA15A, NGFR, DMTN, BNIP3, NTRK3, GSX2, IL31RA, PUM1, ESR2, ASXL1, BMP3, BMP1, AGO3, RHEB, AGO1, GPR183, FAS, TRIM32, GPR18
GO:0051962~positive regulation of nervous system development	27	3.75	0.0207728	TENM4, NRXN1, IGF1R, GRM5, OPA1, CUX1, ECT2, NKX6-1, DRD2, ACTR3, NGFR, CAMK1D, KIDINS220, NTRK3, GSX2, DICER1, SETX, SHTN1, ADCYAP1, IMPACT, DAB1, RHEB, PTPRA, MAP1B, CAPRIN1, BCL2, TRIM32
GO:1901575~organic substance catabolic process	65	9.02778	0.0213663	ABCD3, HIBADH, NUDT5, SAT1, ENO4, DHTKD1, RNF115, ACOXL, SPTLC2, STBD1, PDE4B, NUDT18, ENPP4, SOX9, SDF2, PDE8A, CTSC, UPF2, SMARCC1, ANXA2, FBXW11, ARG1, ENTPD5, USP44, BCKDHB, UBE4A, DICER1, UCHL3, RNF40, UHMK1, DDB1, PRPF18, RNF125, PPP1R3E, PABPC1, RNF165, VPS4B, RNF6, PHB, CBL, PLD1, ZFP36L2, RNASET2A, STK31, ATXN3, GRIN2A, RNF138, UBR5, ESD, SPOP, SOCS4, E330034G19RIK, DNASE2B, BNIP3, MSN, …
GO:1902531~regulation of intracellular signal transduction	62	8.61111	0.0215103	CD3E, IGF1R, GRM5, OPA1, SESN3, IL12A, SOX9, ARHGEF11, FBXW11, CD300A, ENTPD5, IL18, FRS2, LAX1, F3, ADCYAP1, RAP2A, ARHGEF9, RRM2B, TRAF4, AKIP1, PPIF, TMBIM6, TLR7, TNIK, AKAP7, PHB, CBL, FGD6, HRH4, SPOP, SLC38A9, NCAM1, ECT2, DRD2, BUB1, MAP2K5, STOX1, SOCS4, BRD4, NGFR, ANKRD26, NTRK3, GBF1, IL31RA, PUM1, KLF4, ESR2, ARHGAP24, BMP3, DAB1, BMP1, AGO3, RHEB, AGO1, GPR183, BCL2, FAS, TRIM32, BC…
GO:0010646~regulation of cell communication	103	14.3056	0.0217501	IGF1R, RNF115, SESN3, GRB14, IL12A, SOX9, SOX7, DDX17, CCBE1, FBXW11, CD300A, ENTPD5, RFX3, FRS2, DICER1, MYT1, LAX1, EREG, ADCYAP1, AKIP1, PPIF, TNIK, SH2D1B1, STXBP4, PHB, HIGD1A, GRIN2A, BCL2L11, UBR5, HRH4, SLC38A9, ECT2, NKX6-1, DRD2, MAP2K5, SOCS4, PEA15A, NGFR, ANKRD26, IL31RA, PUM1, ARHGAP24, ESR2, BMP3, DAB1, BMP1, AGO3, RHEB, AGO1, GPR183, BCL2, CSPG5, BCL2L2, GPR18, ZFP110, CHD8, TRH, …
GO:0048646~anatomical structure formation involved in morphogenesis	52	7.22222	0.0220287	SPAG16, TENM4, UBP1, SAT1, OPA1, SOX18, BBS9, SOX9, SNAP29, SOX7, TAPT1, CCBE1, ANXA2, SPACA1, IL18, RFX3, SHROOM3, FRS2, DICER1, F3, EREG, EMCN, TAL1, TMEM216, COL6A1, CFAP54, MTPN, NRXN1, PRICKLE2, ATXN2, CD59A, BCL2L11, GNG5, MAP2K5, CLASP2, NGFR, IRX2, STIL, FZD2, 2700049A03RIK, CCDC13, MCAM, KLF4, ARHGAP24, NFKB2, FMNL3, RP1L1, SDK1, TTLL5, RGCC, ACTC1, ATXN10
GO:0023056~positive regulation of signaling	60	8.33333	0.0220328	TRH, CD3E, IGF1R, GRM5, SPIN1, IL12A, SOX9, CTSC, DDX17, CCBE1, CD300A, IL18, FRS2, F3, EREG, ADCYAP1, EVC, TRAF4, PPIF, TLR7, TNIK, SH2D1B1, RAPGEF4, RNF165, NRXN1, PHB, CBL, NR2C1, GRIN2A, BCL2L11, UBR5, SPOP, SLC38A9, NCAM1, ECT2, NKX6-1, DRD2, BUB1, MAP2K5, STOX1, BRD4, PEA15A, NGFR, DMTN, BNIP3, NTRK3, GSX2, IL31RA, PUM1, ESR2, ASXL1, BMP3, BMP1, AGO3, RHEB, AGO1, GPR183, FAS, TRIM32, GPR18
GO:0001934~positive regulation of protein phosphorylation	39	5.41667	0.022048	OPRL1, PHB, CD3E, HIGD1A, AREG, IGF1R, GRM5, IL12A, SOX9, ECT2, DRD2, MAP2K5, STOX1, NGFR, STIL, ANXA2, CD300A, STRADB, NTRK3, IL31RA, IL18, FRS2, ESR2, EREG, TOM1L1, BMP3, ADCYAP1, RAP2A, DAB1, RGCC, BMP1, TRAF4, GPR183, BCL2, SH2D1B2, CDK2AP1, FAS, TNIK, SH2D1B1
GO:0043069~negative regulation of programmed cell death	41	5.69444	0.0223073	GCM2, FOXE3, CHD8, PHB, HIGD1A, CBL, IGF1R, CD59B, OPA1, APBB2, SOX9, MAP2K5, ATG5, PEA15A, NGFR, STIL, CAMK1D, HSPA4, BNIP3, STRADB, EYA3, RPS6, IL18, MITF, KLF4, OXR1, SETX, DDB1, ADCYAP1, CENPF, ACTC1, RRM2B, DNAJC5, PPIF, BCL2, TAX1BP1, FAS, TMBIM6, TRIM32, BCL2L2, CPEB4
GO:1901701~cellular response to oxygen-containing compound	45	6.25	0.0223542	CHRM2, STXBP4, MIR708, LYPD1, RHOX13, AKAP7, ZFP36L2, IGF1R, MIR598, GRIN2A, SESN3, GRB14, PABPN1, HRH4, PDE4B, IL12A, SLC38A9, SOX9, ECT2, NKX6-1, NGFR, ANKRD26, SMARCC1, CDK19, DMTN, ARG1, BNIP3, NTRK3, DENND4C, IL18, MSN, KLF4, UCHL3, OXR1, SETX, MIR346, IMPACT, MIR342, TBC1D4, MIR103-1, PTPRA, COL6A1, PPIF, HNRNPD, CPEB4
GO:0002252~immune effector process	34	4.72222	0.022715	MRPS10, PHB, C8B, PHYHIP, CD59B, CD59A, IL12A, CTSC, ATG5, CADM1, CD300A, BNIP3, RPS6, GBF1, IL31RA, IL18, DICER1, PUM1, MSH6, CENPF, RGCC, IRF4, POLR3D, GPR183, AI182371, BCL2, SH2D1B2, FAS, CSPG5, TMBIM6, TLR7, TNIK, SH2D1B1, POLR3K
GO:0070922~small RNA loading onto RISC	3	0.416667	0.0227405	AGO3, AGO1, DICER1
GO:0009186~deoxyribonucleoside diphosphate metabolic process	3	0.416667	0.0227405	RRM2B, CMPK1, NUDT18
GO:1901203~positive regulation of extracellular matrix assembly	3	0.416667	0.0227405	RGCC, SOX9, CLASP2
GO:0090068~positive regulation of cell cycle process	13	1.80556	0.023487	PIWIL2, NPM2, STXBP4, VPS4B, PBX1, IGF1R, EREG, RGCC, KIF3B, ECT2, DRD2, STOX1, BRD4
GO:0007166~cell surface receptor signaling pathway	86	11.9444	0.0235164	ZFP128, CHD8, SCHIP1, ITGA2B, CD3E, AREG, CD3D, IGF1R, RNF115, GRM5, GRB14, PDE4B, SPIN1, IL12A, SOX9, SOX7, CCBE1, SMARCC1, FCRL5, FBXW11, CD300A, STRADB, IL18, FRS2, MITF, ZBTB33, LAX1, F3, EREG, TOM1L1, DDB1, SHTN1, DOK2, ELF1, EVC, TNIK, SH2D1B1, RNF165, STXBP4, NRXN1, CRMP1, AKAP7, CBL, CD59B, GRIN2A, CD59A, BCL2L11, RNF138, UBR5, TSPAN7, PLXNA1, NCAM1, NKX6-1, DRD2, MAP2K5, SOCS4, PEA15A, E…
GO:2000112~regulation of cellular macromolecule biosynthetic process	138	19.1667	0.0235829	ICE2, ZFP329, RHOX13, ARID4A, UBP1, YEATS4, HR, IGF1R, CCAR1, YY1, SOX18, ZMIZ2, NEK2, SOX9, ARID2, PDE8A, SOX7, DDX17, HIST1H2AL, ZFP974, SLC30A9, SMARCC1, FBXW11, LMO2, METTL3, RFX3, MITF, CDYL, DICER1, ZBTB33, MYT1, GTPBP4, EREG, UHMK1, ADCYAP1, PRPF6, PPP1R3E, ZFP850, ZFP9, ATF6, GCM2, HOMEZ, CDCA7, PHB, NPAS1, ZFP36L2, ATXN3, SBNO1, PCBP3, NKX6-1, DRD2, ZBED6, MAP2K5, HHATL, NGFR, FZD2, 2810…
GO:0007126~meiotic nuclear division	12	1.66667	0.0239568	PIWIL2, ACTR3, MSH6, SUV39H2, DDX4, NPM2, DMC1, SPIN1, TEX12, MND1, TTK, EREG
GO:0050773~regulation of dendrite development	11	1.52778	0.0241041	ACTR3, NGFR, SDK1, RAP2A, CAMK1D, CUX1, OPA1, CAPRIN1, ASAP1, TNIK, RAPGEF4
GO:0050779~RNA destabilization	4	0.555556	0.0245326	METTL3, HNRNPD, PUM1, ZFP36L2
GO:0048812~neuron projection morphogenesis	27	3.75	0.0249231	RERE, CRMP1, RNF6, IGF1R, ATXN2, CUX1, PLXNA1, APBB2, NCAM1, NKX6-1, DRD2, ZFP280C, ACTR3, NGFR, KIDINS220, NTRK3, PRMT3, SEMA4G, DICER1, SHTN1, IMPACT, DAB1, MAP1B, CAPRIN1, BCL2, EVL, RNF165
GO:2000147~positive regulation of cell motility	23	3.19444	0.0251521	ACTR3, CCBE1, CARMIL1, DMTN, CAMK1D, MCAM, NTRK3, ITGA2B, IL18, SEMA4G, PLD1, F3, SYNE2, IGF1R, CCAR1, SHTN1, BCL2, FGFR1OP, IL12A, SOX9, TRIM32, CLASP2, RAPGEF4
GO:0030850~prostate gland development	6	0.833333	0.0251874	SMARCC1, FRS2, SOX9, SERPINB5, ESR2, IGF1R
GO:0030042~actin filament depolymerization	6	0.833333	0.0251874	EPS8, MTPN, CARMIL1, PLEKHH2, DMTN, EVL
GO:0044763~single-organism cellular process	402	55.8333	0.0254098	SLC4A3, ENO4, EPS8, RNF115, SOX18, DDX17, CCBE1, WDHD1, TOMM20L, RFX3, FRS2, DICER1, PDZK1, GTPBP4, CH25H, MAP1B, AKIP1, ATF6, SYCP2L, CDCA7, LYPD1, SLC30A10, GRIN2A, GJC3, PRDX4, EPB41L2, VTI1A, PIP5K1B, ST3GAL6, ATG5, VPS16, NGFR, CDK19, GPR15, FZD2, CADM1, DNASE2B, MCAM, IL31RA, PBX1, XKR8, SLC6A5, SETX, AGO3, GPR183, AGO1, HNRNPD, OGDH, GPR18, FARSB, CPEB4, ZFP128, AREG, C1QTNF5, SPIN1, LIN52…
GO:0009259~ribonucleotide metabolic process	23	3.19444	0.0256603	PRPS2, PANK3, FZD2, ENTPD5, GUCA1B, OPRL1, GUCA1A, DNAJC15, NUDT5, ADCY8, ENO4, ATP5L, DHTKD1, MC4R, ADCYAP1, GNAL, PPIF, PDE4B, OGDH, CMPK1, NUDT18, DRD2, PDE8A
GO:0007088~regulation of mitotic nuclear division	10	1.38889	0.0257878	TOM1L1, STIL, RGCC, NPM2, USP44, VPS4B, NEK2, BUB1, IGF1R, EREG
GO:0033554~cellular response to stress	66	9.16667	0.0260732	SUV39H2, DCLRE1C, HP1BP3, MRPS10, HUS1B, IGF1R, YY1, OPA1, CHCHD6, SDF2, ARG1, VPS13C, STRADB, MYOF, TEX12, UBE4A, DDB1, MSH6, RAP2A, IMPACT, RRM2B, TRAF4, DMC1, PPIF, TMBIM6, TNIK, ATF6, STXBP4, HIGD1A, CBL, PHYHIP, ATXN3, BCL2L11, RNF138, RBBP5, UBR5, SPOP, ECT2, STOX1, ATG5, PEA15A, NGFR, GCH1, CCDC13, BNIP3, NTRK3, EYA3, MND1, KLF4, DNAJC15, OXR1, TMCO1, MAPK10, SETX, RGCC, JKAMP, UBE2T, BCL2…
GO:0022618~ribonucleoprotein complex assembly	13	1.80556	0.0261358	SCAF11, CELF2, DICER1, RPF1, SETX, RPS17, ATXN2, PRPF6, PRPF18, AGO3, AGO1, SNRPE, EIF2S3X
GO:0023051~regulation of signaling	103	14.3056	0.0262882	IGF1R, RNF115, SESN3, GRB14, IL12A, SOX9, SOX7, DDX17, CCBE1, FBXW11, CD300A, ENTPD5, RFX3, FRS2, DICER1, MYT1, LAX1, EREG, ADCYAP1, AKIP1, PPIF, TNIK, SH2D1B1, STXBP4, PHB, HIGD1A, GRIN2A, BCL2L11, UBR5, HRH4, SLC38A9, ECT2, NKX6-1, DRD2, MAP2K5, SOCS4, PEA15A, NGFR, ANKRD26, IL31RA, PUM1, ARHGAP24, ESR2, BMP3, DAB1, BMP1, AGO3, RHEB, AGO1, GPR183, BCL2, CSPG5, BCL2L2, GPR18, ZFP110, CHD8, TRH, …
GO:0009611~response to wounding	25	3.47222	0.0272389	MTPN, ITGA2B, F13A1, ZFP36L2, IGF1R, GRIN2A, ENPP4, DRD2, CLASP2, NGFR, DMTN, ANXA2, SERPIND1, ARG1, MCAM, NTRK3, MYOF, DICER1, KLF4, F3, ARHGAP24, DCBLD2, BCL9, BCL2, EVL
GO:0009725~response to hormone	36	5	0.0277601	STXBP4, RNF6, TRH, PHB, PLD1, NR2C1, AREG, ZFP36L2, IGF1R, YY1, MC4R, SESN3, GRB14, UBR5, NKX6-1, DDX17, NGFR, ANKRD26, SMARCC1, ANXA2, ARG1, NTRK3, LMO2, DENND4C, IL18, UCHL3, ESR2, RNF40, EREG, ADCYAP1, GATM, TBC1D4, PTPRA, PAPPA, BCL2, FAS
GO:0010458~exit from mitosis	4	0.555556	0.027782	EPS8, RGCC, PPP2R2D, CLASP2
GO:0051347~positive regulation of transferase activity	24	3.33333	0.0282643	CCT2, STIL, CD300A, NTRK3, STRADB, IL18, FRS2, HIGD1A, KLF4, EREG, TOM1L1, DUSP12, ADCYAP1, GRM5, RGCC, DAB1, TRAF4, PABPN1, NEK2, TNIK, ECT2, DRD2, MAP2K5, STOX1
GO:0051133~regulation of NK T cell activation	3	0.416667	0.0286582	CD300A, IL18, IL12A
GO:0022612~gland morphogenesis	10	1.38889	0.0290695	ARG1, BCL2, MSN, PLXNA1, FRS2, SOX9, AREG, SERPINB5, ESR2, IGF1R
GO:0010556~regulation of macromolecule biosynthetic process	140	19.4444	0.029123	ICE2, ZFP329, RHOX13, ARID4A, UBP1, YEATS4, HR, IGF1R, CCAR1, YY1, SOX18, ZMIZ2, NEK2, SOX9, ARID2, PDE8A, SOX7, DDX17, HIST1H2AL, ZFP974, SLC30A9, SMARCC1, FBXW11, LMO2, METTL3, RFX3, MITF, CDYL, DICER1, ZBTB33, MYT1, GTPBP4, EREG, UHMK1, ADCYAP1, PRPF6, PPP1R3E, ZFP850, ZFP9, ATF6, GCM2, HOMEZ, CDCA7, PHB, NPAS1, ZFP36L2, ATXN3, SBNO1, PCBP3, NKX6-1, DRD2, ZBED6, MAP2K5, HHATL, NGFR, FZD2, 2810…
GO:0022613~ribonucleoprotein complex biogenesis	21	2.91667	0.0293483	WDR37, SCAF11, CELF2, RPS6, NAT10, NMD3, DICER1, FBLL1, GTPBP4, RPF1, SETX, RPS17, ATXN2, PRPF6, PRPF18, AGO3, BMS1, AGO1, SNRPE, EIF2S3X, RPS24
GO:0001101~response to acid chemical	20	2.77778	0.0294279	ANXA2, ARG1, NTRK3, MIR708, RHOX13, KLF4, SETX, ACER2, MIR346, ASXL1, GRIN2A, SESN3, MIR342, MIR103-1, COL6A1, BCL2, HNRNPD, SLC38A9, SOX9, CPEB4
GO:0007163~establishment or maintenance of cell polarity	12	1.66667	0.0294339	ACTR3, SHTN1, CARMIL1, MAP1B, GBF1, UST, PRICKLE2, MSN, FRMD4B, SYNE2, IGF1R, CLASP2
GO:0009892~negative regulation of metabolic process	95	13.1944	0.0307486	PIWIL2, ZFP128, SUV39H2, CHD8, PINX1, NAT10, ARID4A, HR, CD3E, IGF1R, YY1, SOX18, SOX9, SOX7, ZFP280C, HIST1H2AL, SMARCC1, ANXA2, FBXW11, CD300A, USP44, METTL3, PRMT3, IL18, RFX3, MITF, ZBTB33, DICER1, ETV3, MYT1, LAX1, RNF40, GTPBP4, EREG, MSH6, IMPACT, PRPF18, TAL1, PPIF, TMBIM6, SH2D1B1, PABPC1, HOMEZ, DDX4, IDI2, OPRL1, PHB, CBL, NR2C1, NPAS1, ZFP36L2, ATXN2, CD59B, GRIN2A, CD59A, PCBP3, CUX1…
GO:0051272~positive regulation of cellular component movement	23	3.19444	0.0310453	ACTR3, CCBE1, CARMIL1, DMTN, CAMK1D, MCAM, NTRK3, ITGA2B, IL18, SEMA4G, PLD1, F3, SYNE2, IGF1R, CCAR1, SHTN1, BCL2, FGFR1OP, IL12A, SOX9, TRIM32, CLASP2, RAPGEF4
GO:0071230~cellular response to amino acid stimulus	10	1.38889	0.0314134	MIR346, GRIN2A, SESN3, MIR342, MIR103-1, MIR708, COL6A1, HNRNPD, SLC38A9, CPEB4
GO:0090407~organophosphate biosynthetic process	23	3.19444	0.0315197	CDS1, PRPS2, IDI1, LPGAT1, PANK3, GCH1, IDI2, GUCA1B, OPRL1, GUCA1A, MBOAT2, PLD1, ADCY8, ATP5L, AGPAT4, MC4R, ADCYAP1, GNAL, SPTLC2, RRM2B, CMPK1, PIP5K1B, DRD2
GO:0040017~positive regulation of locomotion	23	3.19444	0.0315406	ACTR3, CCBE1, CARMIL1, DMTN, CAMK1D, MCAM, NTRK3, ITGA2B, IL18, SEMA4G, PLD1, F3, SYNE2, IGF1R, CCAR1, SHTN1, BCL2, FGFR1OP, IL12A, SOX9, TRIM32, CLASP2, RAPGEF4
GO:0019693~ribose phosphate metabolic process	23	3.19444	0.0315406	PRPS2, PANK3, FZD2, ENTPD5, GUCA1B, OPRL1, GUCA1A, DNAJC15, NUDT5, ADCY8, ENO4, ATP5L, DHTKD1, MC4R, ADCYAP1, GNAL, PPIF, PDE4B, OGDH, CMPK1, NUDT18, DRD2, PDE8A
GO:0042592~homeostatic process	66	9.16667	0.0317711	DCLRE1C, PINX1, NAT10, ARID4A, LDB2, SLC4A3, IGF1R, MC4R, SCGN, ACOXL, RPS17, SESN3, PDE4B, NEK2, SLC39A8, SOX9, ARID2, CCT2, FCRL5, SGIP1, RPS6, LMO2, IL18, FTHL17A, MYT1, SLC39A14, ZFX, DDB1, ADCYAP1, AZGP1, TAL1, SLC9A9, GM813, TMBIM6, GCM2, STXBP4, NRXN1, OPRL1, TULP1, SLC30A10, CBL, ATXN2, PRDX4, BCL2L11, HRH4, SPOP, DRD2, NXNL2, ATG5, NGFR, ANKRD26, DMTN, FZD2, E330017A01RIK, TMCO1, CCT6A, …
GO:0009889~regulation of biosynthetic process	147	20.4167	0.0318881	ICE2, ZFP329, RHOX13, GUCA1B, GUCA1A, ARID4A, UBP1, YEATS4, HR, IGF1R, CCAR1, YY1, SOX18, ZMIZ2, NEK2, SOX9, ARID2, PDE8A, SOX7, DDX17, HIST1H2AL, ZFP974, SLC30A9, SMARCC1, FBXW11, LMO2, METTL3, RFX3, MITF, CDYL, DICER1, ZBTB33, MYT1, GTPBP4, EREG, UHMK1, ADCYAP1, PRPF6, PPP1R3E, ZFP850, ZFP9, ATF6, GCM2, HOMEZ, IDI2, CDCA7, PHB, NPAS1, ZFP36L2, ATXN3, SBNO1, PCBP3, NKX6-1, DRD2, ZBED6, MAP2K5, H…
GO:0009150~purine ribonucleotide metabolic process	22	3.05556	0.0322232	PRPS2, PANK3, FZD2, ENTPD5, GUCA1B, OPRL1, GUCA1A, DNAJC15, NUDT5, ADCY8, ENO4, ATP5L, DHTKD1, MC4R, ADCYAP1, GNAL, PPIF, PDE4B, OGDH, NUDT18, DRD2, PDE8A
GO:0030835~negative regulation of actin filament depolymerization	5	0.694444	0.0322476	EPS8, CARMIL1, PLEKHH2, DMTN, EVL
GO:0046467~membrane lipid biosynthetic process	9	1.25	0.0322818	ACER2, SPTLC2, ELOVL2, ST3GAL6, SPTSSB, DEGS2, KDSR, B4GALT6, ST6GALNAC3
GO:0031326~regulation of cellular biosynthetic process	145	20.1389	0.0331473	ICE2, ZFP329, RHOX13, GUCA1B, GUCA1A, ARID4A, UBP1, YEATS4, HR, IGF1R, CCAR1, YY1, SOX18, ZMIZ2, NEK2, SOX9, ARID2, PDE8A, SOX7, DDX17, HIST1H2AL, ZFP974, SLC30A9, SMARCC1, FBXW11, LMO2, METTL3, RFX3, MITF, CDYL, DICER1, ZBTB33, MYT1, GTPBP4, EREG, UHMK1, ADCYAP1, PRPF6, PPP1R3E, ZFP850, ZFP9, ATF6, GCM2, HOMEZ, CDCA7, PHB, NPAS1, ZFP36L2, ATXN3, SBNO1, PCBP3, NKX6-1, DRD2, ZBED6, MAP2K5, HHATL, …
GO:0071822~protein complex subunit organization	56	7.77778	0.0337199	HP1BP3, HR, CD3D, IGF1R, EPS8, MTRF1, OPA1, C1QTNF5, SOX9, ARID2, SNAP29, ACTR3, CCT2, SMARCC1, ANXA2, ARG1, COL23A1, TOMM20L, MITF, IMPACT, TAL1, MAP1B, COL6A1, NUP54, EVL, MTPN, PLEKHH2, NRXN1, VPS4B, ASAP1, FOXRED1, GRIN2A, BCL2L11, COX11, PDSS2, NCAM1, ECT2, CLASP2, VPS16, CARMIL1, CPSF7, DMTN, NPM2, GCH1, HSPA4, BNIP3, 2810006K23RIK, MSN, DNAJC15, SETX, CABYR, NSG2, DMXL2, FAS, ATXN10, FARSB
GO:0010927~cellular component assembly involved in morphogenesis	17	2.36111	0.0342354	SPAG16, TENM4, 2700049A03RIK, CCDC13, SPACA1, RFX3, DICER1, RP1L1, TTLL5, ACTC1, TMEM216, BBS9, ATXN10, CFAP54, SNAP29, TAPT1, CLASP2
GO:1901361~organic cyclic compound catabolic process	17	2.36111	0.0342354	UPF2, DNASE2B, DICER1, NUDT5, ZFP36L2, UHMK1, RNASET2A, STK31, ALDH6A1, PRPF18, AGO3, AGO1, PDE4B, NUDT18, ENPP4, PABPC1, PDE8A
GO:0031324~negative regulation of cellular metabolic process	88	12.2222	0.0346428	ZFP128, SUV39H2, CHD8, PINX1, NAT10, ARID4A, HR, IGF1R, YY1, SOX18, SOX9, SOX7, ZFP280C, HIST1H2AL, SMARCC1, ANXA2, FBXW11, CD300A, USP44, METTL3, PRMT3, IL18, RFX3, MITF, ZBTB33, DICER1, ETV3, LAX1, RNF40, GTPBP4, EREG, MSH6, IMPACT, PRPF18, TAL1, PPIF, TMBIM6, SH2D1B1, PABPC1, HOMEZ, OPRL1, PHB, CBL, NR2C1, NPAS1, ZFP36L2, ATXN2, CD59B, CD59A, PCBP3, CUX1, UBR5, SPOP, BEND3, COX11, NKX6-1, DRD2…
GO:0009057~macromolecule catabolic process	42	5.83333	0.0346674	VPS4B, RNF6, PHB, CBL, ZFP36L2, RNASET2A, STK31, ATXN3, RNF115, GRIN2A, RNF138, STBD1, UBR5, SPOP, SOX9, SDF2, SOCS4, CTSC, E330034G19RIK, UPF2, SMARCC1, ANXA2, FBXW11, DNASE2B, BNIP3, USP44, UBE4A, MSN, DICER1, UCHL3, RNF40, UHMK1, DDB1, RNF125, PRPF18, AGO3, JKAMP, AGO1, KLHL7, PABPC1, TRIM32, RNF165
GO:0048714~positive regulation of oligodendrocyte differentiation	4	0.555556	0.0349307	TENM4, RHEB, PTPRA, GSX2
GO:0048521~negative regulation of behavior	4	0.555556	0.0349307	MC4R, TRH, DRD2, ESR2
GO:0051784~negative regulation of nuclear division	6	0.833333	0.0350206	TOM1L1, STIL, RGCC, USP44, TTK, BUB1
GO:0006401~RNA catabolic process	10	1.38889	0.0351706	UPF2, STK31, PRPF18, AGO3, AGO1, DICER1, PABPC1, ZFP36L2, RNASET2A, UHMK1
GO:0044248~cellular catabolic process	55	7.63889	0.0351927	ABCD3, HIBADH, NUDT5, RNF115, ACOXL, SPTLC2, STBD1, PDE4B, NUDT18, ENPP4, SDF2, PDE8A, CTSC, UPF2, SMARCC1, ANXA2, FBXW11, ARG1, ENTPD5, USP44, BCKDHB, UBE4A, DICER1, UCHL3, RNF40, UHMK1, DDB1, PRPF18, RNF125, PPP1R3E, PABPC1, RNF165, VPS4B, RNF6, CBL, PLD1, ZFP36L2, RNASET2A, STK31, ATXN3, RNF138, UBR5, ESD, SPOP, SOCS4, E330034G19RIK, DNASE2B, BNIP3, MSN, ALDH6A1, AGO3, JKAMP, AGO1, KLHL7, TRIM…
GO:1901653~cellular response to peptide	15	2.08333	0.0354737	NGFR, SMARCC1, ANKRD26, ARG1, STXBP4, DENND4C, IL18, UCHL3, KLF4, IGF1R, SESN3, GRB14, TBC1D4, PTPRA, NKX6-1
GO:0032269~negative regulation of cellular protein metabolic process	40	5.55556	0.0359938	PINX1, PHB, CBL, ZFP36L2, IGF1R, CD59B, CD59A, UBR5, MAP2K5, SOCS4, ATG5, HHATL, ANKRD26, SMARCC1, DMTN, ANXA2, SERPIND1, CD300A, HSPA4, NTRK3, USP44, METTL3, PRMT3, IL18, DICER1, PUM1, KLF4, OXR1, LAX1, GTPBP4, ACER2, IMPACT, PRPF18, AGO3, AGO1, CAPRIN1, HNRNPD, FGFR1OP, SH2D1B1, CPEB4
GO:0038034~signal transduction in absence of ligand	7	0.972222	0.0362345	BCL2L11, STRADB, EYA3, BCL2, FAS, MAP2K5, BCL2L2
GO:0097192~extrinsic apoptotic signaling pathway in absence of ligand	7	0.972222	0.0362345	BCL2L11, STRADB, EYA3, BCL2, FAS, MAP2K5, BCL2L2
GO:0006915~apoptotic process	68	9.44444	0.0363996	FOXE3, CHD8, CD3E, IGF1R, CCAR1, OPA1, IL12A, SOX9, SOX7, CTSC, CAMK1D, STRADB, RPS6, IL18, MITF, DICER1, F3, DDB1, MSH6, ADCYAP1, RRM2B, TRAF4, DNAJC5, PPIF, TAX1BP1, TMBIM6, ATF6, GCM2, CD5L, CDCA7, PHB, HIGD1A, CBL, CD59B, GRIN2A, BCL2L11, SPOP, APBB2, ECT2, BUB1, MAP2K5, ATG5, PEA15A, NGFR, STIL, CDK19, CADM1, HSPA4, DNASE2B, BNIP3, NTRK3, EYA3, KLF4, OXR1, ESR2, SGPP1, SETX, ACER2, XKR8, CEN…
GO:0071826~ribonucleoprotein complex subunit organization	13	1.80556	0.0365614	SCAF11, CELF2, DICER1, RPF1, SETX, RPS17, ATXN2, PRPF6, PRPF18, AGO3, AGO1, SNRPE, EIF2S3X
GO:0012501~programmed cell death	71	9.86111	0.0366188	FOXE3, CHD8, CD3E, IGF1R, CCAR1, OPA1, IL12A, SOX9, SOX7, CTSC, CAMK1D, STRADB, RPS6, IL18, FRS2, MITF, DICER1, F3, DDB1, MSH6, ADCYAP1, RRM2B, TRAF4, DNAJC5, PPIF, TAX1BP1, TMBIM6, ATF6, GCM2, CD5L, CDCA7, PHB, HIGD1A, CBL, CD59B, GRIN2A, BCL2L11, SPOP, APBB2, ECT2, BUB1, MAP2K5, ATG5, PEA15A, NGFR, STIL, CDK19, CADM1, HSPA4, DNASE2B, BNIP3, NTRK3, EYA3, KLF4, OXR1, ESR2, SGPP1, SETX, ACER2, XKR…
GO:0007628~adult walking behavior	5	0.694444	0.0376901	DAB1, TRH, DRD2, UCHL3, OXR1
GO:0033077~T cell differentiation in thymus	7	0.972222	0.0381369	RPS6, BCL2, FAS, CD3E, CD3D, ZFP36L2, ATG5
GO:0050776~regulation of immune response	28	3.88889	0.0381443	PHB, CD3E, C8B, CD59B, CD59A, PDE4B, IL12A, DRD2, ATG5, CADM1, FCRL5, CD300A, IL18, PUM1, LAX1, EREG, MSH6, ADCYAP1, ELF1, CENPF, RGCC, IRF4, POLR3D, AI182371, BCL2, SH2D1B2, TLR7, SH2D1B1
GO:0051254~positive regulation of RNA metabolic process	55	7.63889	0.0383576	ICE2, CHD8, ARID4A, LDB2, CD3D, IGF1R, YY1, SOX18, ZMIZ2, SOX9, ARID2, SOX7, DDX17, ARHGEF11, SLC30A9, SMARCC1, FBXW11, LMO2, IL18, RFX3, MITF, DICER1, MYT1, ADCYAP1, ELF1, PRPF6, TAL1, IRF4, PABPC1, ATF6, FOXK2, RNF6, PHB, HNRNPLL, ZFP36L2, SERTAD2, DRD2, MAP2K5, BRD4, NGFR, CDX4, FZD2, FOXN2, KLF4, TRERF1, ESR2, PBX1, NFKB2, ASXL1, SETX, BCL9, BMP3, RGCC, AGO1, TCEA2
GO:0019439~aromatic compound catabolic process	16	2.22222	0.0387002	UPF2, DNASE2B, DICER1, NUDT5, ZFP36L2, UHMK1, RNASET2A, STK31, PRPF18, AGO3, AGO1, PDE4B, NUDT18, ENPP4, PABPC1, PDE8A
GO:0030516~regulation of axon extension	8	1.11111	0.0387547	ACTR3, SHTN1, NTRK3, MAP1B, PLXNA1, RNF6, SEMA4G, NKX6-1
GO:0022602~ovulation cycle process	8	1.11111	0.0387547	ADCYAP1, SCHIP1, DMC1, BCL2, PHB, ZFX, ESR2, EREG
GO:0045061~thymic T cell selection	4	0.555556	0.0388263	FAS, CD3E, CD3D, ATG5
GO:0018108~peptidyl-tyrosine phosphorylation	15	2.08333	0.0393208	DMTN, CD300A, IL31RA, IL18, TTK, CBL, CD3E, CLK4, AREG, IGF1R, EREG, SH2D1B2, IL12A, SH2D1B1, SOCS4
GO:0031397~negative regulation of protein ubiquitination	6	0.833333	0.0395325	USP44, PINX1, UBR5, PRMT3, GTPBP4, ATG5
GO:0009056~catabolic process	66	9.16667	0.039548	ABCD3, HIBADH, NUDT5, SAT1, ENO4, DHTKD1, RNF115, ACOXL, SPTLC2, STBD1, PDE4B, NUDT18, ENPP4, SOX9, SDF2, PDE8A, CTSC, UPF2, SMARCC1, ANXA2, FBXW11, ARG1, ENTPD5, USP44, BCKDHB, COL23A1, UBE4A, DICER1, UCHL3, RNF40, UHMK1, DDB1, PRPF18, RNF125, PPP1R3E, PABPC1, RNF165, VPS4B, RNF6, PHB, CBL, PLD1, ZFP36L2, RNASET2A, STK31, ATXN3, GRIN2A, RNF138, UBR5, ESD, SPOP, SOCS4, E330034G19RIK, DNASE2B, BNI…
GO:0071375~cellular response to peptide hormone stimulus	14	1.94444	0.0398174	NGFR, SMARCC1, ANKRD26, ARG1, STXBP4, DENND4C, IL18, UCHL3, IGF1R, SESN3, GRB14, TBC1D4, PTPRA, NKX6-1
GO:0070301~cellular response to hydrogen peroxide	7	0.972222	0.0401019	SETX, IMPACT, ARG1, BNIP3, PPIF, ECT2, KLF4
GO:0072521~purine-containing compound metabolic process	24	3.33333	0.0403172	PRPS2, PANK3, FZD2, ENTPD5, GUCA1B, OPRL1, GUCA1A, DNAJC15, NUDT5, ADCY8, ENO4, ATP5L, DHTKD1, MC4R, ADCYAP1, GNAL, PPIF, PDE4B, OGDH, NUDT18, ENPP4, DRD2, PDE8A, UOX
GO:0032210~regulation of telomere maintenance via telomerase	5	0.694444	0.0405968	CCT6A, CCT2, PINX1, NAT10, NEK2
GO:0048713~regulation of oligodendrocyte differentiation	5	0.694444	0.0405968	TENM4, RHEB, PTPRA, GSX2, DICER1
GO:0090659~walking behavior	5	0.694444	0.0405968	DAB1, TRH, DRD2, UCHL3, OXR1
GO:0008219~cell death	75	10.4167	0.0408211	FOXE3, CHD8, CD3E, IGF1R, CCAR1, OPA1, IL12A, SOX9, SOX7, CTSC, CAMK1D, STRADB, RPS6, IL18, FRS2, MITF, DICER1, F3, DDB1, MSH6, ADCYAP1, IMPACT, RRM2B, TRAF4, DNAJC5, PPIF, TAX1BP1, TMBIM6, ATF6, GCM2, SYCP2L, VPS4B, CD5L, CDCA7, PHB, HIGD1A, CBL, CD59B, GRIN2A, BCL2L11, SPOP, APBB2, NCAM1, ECT2, BUB1, MAP2K5, ATG5, PEA15A, NGFR, STIL, CDK19, CADM1, HSPA4, DNASE2B, BNIP3, NTRK3, EYA3, KLF4, OXR1,…
GO:0018193~peptidyl-amino acid modification	41	5.69444	0.0410107	PIWIL2, SUV39H2, NAA20, ARID4A, YEATS4, TTK, CD3E, CBL, AREG, IGF1R, EGFLAM, RBBP5, BEND3, PRKG2, DPH5, ST3GAL6, IL12A, STK32B, STOX1, SOCS4, ATG5, BRD4, DMTN, CD300A, NTRK3, PRMT3, IL31RA, IL18, CLK4, OXR1, UHMK1, EREG, TTLL5, IRF4, PPIF, BCL2, SH2D1B2, SH2D1B1, ST6GALNAC3, FKBP5, METAP2
GO:0018212~peptidyl-tyrosine modification	15	2.08333	0.0413653	DMTN, CD300A, IL31RA, IL18, TTK, CBL, CD3E, CLK4, AREG, IGF1R, EREG, SH2D1B2, IL12A, SH2D1B1, SOCS4
GO:0006670~sphingosine metabolic process	3	0.416667	0.0420714	ACER2, SPTLC2, SGPP1
GO:1901201~regulation of extracellular matrix assembly	3	0.416667	0.0420714	RGCC, SOX9, CLASP2
GO:0006880~intracellular sequestering of iron ion	3	0.416667	0.0420714	GM813, E330017A01RIK, FTHL17A
GO:0097577~sequestering of iron ion	3	0.416667	0.0420714	GM813, E330017A01RIK, FTHL17A
GO:0045954~positive regulation of natural killer cell mediated cytotoxicity	4	0.555556	0.0429328	CADM1, SH2D1B2, IL12A, SH2D1B1
GO:0008406~gonad development	14	1.94444	0.0431104	SCHIP1, ARID4A, PHB, ZFX, ESR2, EREG, ADCYAP1, PRDX4, BCL2L11, DMC1, BCL2, TSX, SOX9, BCL2L2
GO:0010823~negative regulation of mitochondrion organization	5	0.694444	0.0436273	OPA1, BNIP3, VPS13C, PPIF, HIGD1A
GO:2001233~regulation of apoptotic signaling pathway	19	2.63889	0.0438809	NGFR, EYA3, BNIP3, STRADB, HIGD1A, BCL2L11, RRM2B, OPA1, PPIF, SPOP, BCL2, FAS, TMBIM6, BUB1, TRIM32, MAP2K5, CTSC, BCL2L2, PEA15A
GO:0009132~nucleoside diphosphate metabolic process	8	1.11111	0.0441028	RRM2B, ENTPD5, OGDH, CMPK1, NUDT18, NUDT5, ENO4, DHTKD1
GO:0072376~protein activation cascade	7	0.972222	0.0442211	CD59B, RGCC, CD59A, AI182371, F13A1, PHB, C8B
GO:0071310~cellular response to organic substance	78	10.8333	0.04472	ZFP128, MIR708, RHOX13, TRH, IGF1R, YY1, MIR598, SESN3, GRB14, PDE4B, IL12A, SOX9, SDF2, ACTR3, DDX17, CCBE1, SMARCC1, ARG1, LMO2, METTL3, MYOF, IL18, FRS2, DICER1, ETV3, UCHL3, F3, EREG, ADCYAP1, IMPACT, TBC1D4, MIR103-1, COL6A1, TMBIM6, ATF6, RNF165, GCM2, STXBP4, AKAP7, RNF6, PHB, CBL, NR2C1, ZFP36L2, ATXN3, GRIN2A, CD59A, PABPN1, UBR5, SLC38A9, ST3GAL6, NKX6-1, MAP2K5, SOCS4, NGFR, ANKRD26, C…
GO:0032869~cellular response to insulin stimulus	11	1.52778	0.0449823	NGFR, ANKRD26, SMARCC1, SESN3, GRB14, TBC1D4, STXBP4, PTPRA, DENND4C, UCHL3, IGF1R
GO:0035270~endocrine system development	10	1.38889	0.0451108	GCM2, ADCYAP1, SLC2A2, RFX3, SOX9, NKX6-1, DRD2, MYT1, PBX1, IGF1R
GO:0044782~cilium organization	14	1.94444	0.0452745	SPAG16, 2700049A03RIK, CCDC13, RFX3, ENO4, RP1L1, TTLL5, IFT43, TMEM216, BBS9, ATXN10, CFAP54, SNAP29, TAPT1
GO:0022603~regulation of anatomical structure morphogenesis	42	5.83333	0.0463443	TENM4, RNF6, EPS8, CD59A, OPA1, GNG5, CUX1, EPB41L2, PLXNA1, SOX9, NKX6-1, MAP2K5, STOX1, TAPT1, ATG5, CLASP2, ACTR3, NGFR, CCBE1, CARMIL1, DMTN, FZD2, BNIP3, NTRK3, IL18, MSN, SHROOM3, FRS2, SEMA4G, DICER1, KLF4, F3, FMNL3, SHTN1, RAP2A, DAB1, RGCC, MAP1B, CAPRIN1, UST, BCL2, TNIK
GO:0051983~regulation of chromosome segregation	7	0.972222	0.0463762	STIL, USP44, NEK2, TTK, PUM1, ECT2, BUB1
GO:0048477~oogenesis	7	0.972222	0.0463762	PIWIL2, NPM2, RPS6, DMC1, BCL2, ZFX, EREG
GO:0014075~response to amine	5	0.694444	0.0467814	GRIN2A, GNAL, RRM2B, ARG1, DRD2
GO:0002717~positive regulation of natural killer cell mediated immunity	4	0.555556	0.0472473	CADM1, SH2D1B2, IL12A, SH2D1B1
GO:0043065~positive regulation of apoptotic process	26	3.61111	0.0473647	CCAR1, GRIN2A, BCL2L11, SPOP, APBB2, IL12A, ECT2, SOX7, BUB1, CTSC, PEA15A, NGFR, CDK19, CAMK1D, BNIP3, NTRK3, RPS6, IL18, F3, ESR2, ACER2, RGCC, PPIF, FAS, ATF6, ZFP110
GO:0000904~cell morphogenesis involved in differentiation	34	4.72222	0.0474431	RERE, CRMP1, RNF6, IGF1R, CUX1, PLXNA1, APBB2, NCAM1, SOX9, NKX6-1, DRD2, ZFP280C, CLASP2, ACTR3, NGFR, CARMIL1, DMTN, KIDINS220, NTRK3, PRMT3, SEMA4G, SHTN1, RAP2A, DAB1, RGCC, TAL1, MAP1B, CAPRIN1, AKIP1, UST, BCL2, EVL, TNIK, RNF165
GO:0032774~RNA biosynthetic process	125	17.3611	0.0477804	ICE2, ZFP329, RHOX13, ARID4A, UBP1, YEATS4, HR, IGF1R, CCAR1, YY1, SOX18, ZMIZ2, SOX9, ARID2, PDE8A, SOX7, DDX17, HIST1H2AL, ZFP974, SLC30A9, SMARCC1, FBXW11, LMO2, RFX3, MITF, CDYL, DICER1, ZBTB33, MYT1, EREG, ADCYAP1, PRPF6, ZSCAN22, ZFP850, ZFP9, ATF6, GCM2, HOMEZ, CDCA7, PHB, NPAS1, ATXN3, SBNO1, PCBP3, NKX6-1, DRD2, ZBED6, MAP2K5, ATG5, ZSCAN18, NGFR, FZD2, FOXN2, TRERF1, PBX1, ESR2, NFKB2, …
GO:0006351~transcription, DNA-templated	111	15.4167	0.0484801	ICE2, ZFP329, RHOX13, ARID4A, UBP1, YEATS4, HR, IGF1R, CCAR1, YY1, SOX18, ZMIZ2, SOX9, ARID2, SOX7, DDX17, HIST1H2AL, SLC30A9, SMARCC1, FBXW11, LMO2, RFX3, MITF, CDYL, DICER1, ZBTB33, MYT1, EREG, ADCYAP1, PRPF6, ZSCAN22, ATF6, GCM2, HOMEZ, CDCA7, PHB, NPAS1, ATXN3, PCBP3, NKX6-1, DRD2, ZBED6, MAP2K5, ZSCAN18, NGFR, FZD2, FOXN2, TRERF1, PBX1, ESR2, NFKB2, SETX, BCL9, CDK8, BMP3, BMP1, RGCC, AGO1, …
GO:0001708~cell fate specification	7	0.972222	0.0485954	CENPF, TENM4, SOX18, NTRK3, GSX2, SOX9, NKX6-1
GO:0031644~regulation of neurological system process	7	0.972222	0.0485954	NGFR, GRIN2A, TENM4, OPRL1, NCAM1, DICER1, RAPGEF4
GO:0045860~positive regulation of protein kinase activity	19	2.63889	0.0494843	STIL, CD300A, NTRK3, STRADB, IL18, FRS2, HIGD1A, EREG, TOM1L1, ADCYAP1, GRM5, RGCC, DAB1, TRAF4, TNIK, ECT2, DRD2, MAP2K5, STOX1
GO:0042228~interleukin-8 biosynthetic process	3	0.416667	0.0494927	TLR7, KLF4, MAP2K5
GO:0045414~regulation of interleukin-8 biosynthetic process	3	0.416667	0.0494927	TLR7, KLF4, MAP2K5
GO:0014015~positive regulation of gliogenesis	6	0.833333	0.0495724	TENM4, RHEB, PTPRA, GSX2, DICER1, NKX6-1
GO:0043604~amide biosynthetic process	34	4.72222	0.049702	PIWIL2, MRPS17, MRPS10, F13A1, ZFP36L2, EEF1B2, RPS17, MTRF1, SPTLC2, GM6525, SPTSSB, ST3GAL6, EIF2S3X, ARG1, RPS6, METTL3, 2810006K23RIK, GATB, DICER1, PUM1, UHMK1, IMPACT, AGO3, GM4832, AGO1, CAPRIN1, HNRNPD, DEGS2, ST6GALNAC3, SLC25A14, RPS24, FARSB, UOX, CPEB4
GO:0045137~development of primary sexual characteristics	14	1.94444	0.0497936	SCHIP1, ARID4A, PHB, ZFX, ESR2, EREG, ADCYAP1, PRDX4, BCL2L11, DMC1, BCL2, TSX, SOX9, BCL2L2
GO:0014014~negative regulation of gliogenesis	5	0.694444	0.0500589	ADCYAP1, DAB1, NTRK3, DICER1, NKX6-1
GO:0045839~negative regulation of mitotic nuclear division	5	0.694444	0.0500589	TOM1L1, STIL, RGCC, USP44, BUB1
GO:0031400~negative regulation of protein modification process	24	3.33333	0.0503151	HHATL, ANKRD26, DMTN, HSPA4, CD300A, NTRK3, USP44, PRMT3, PINX1, IL18, PHB, CBL, KLF4, LAX1, OXR1, GTPBP4, IGF1R, ACER2, IMPACT, UBR5, FGFR1OP, SH2D1B1, SOCS4, ATG5
GO:0043068~positive regulation of programmed cell death	26	3.61111	0.0508677	CCAR1, GRIN2A, BCL2L11, SPOP, APBB2, IL12A, ECT2, SOX7, BUB1, CTSC, PEA15A, NGFR, CDK19, CAMK1D, BNIP3, NTRK3, RPS6, IL18, F3, ESR2, ACER2, RGCC, PPIF, FAS, ATF6, ZFP110
GO:0097190~apoptotic signaling pathway	26	3.61111	0.0508677	CD3E, HIGD1A, BCL2L11, OPA1, SPOP, IL12A, BUB1, MAP2K5, CTSC, PEA15A, NGFR, BNIP3, STRADB, EYA3, IL18, ESR2, SGPP1, MSH6, RRM2B, PPIF, BCL2, FAS, TMBIM6, TRIM32, BCL2L2, ZFP110
GO:0007173~epidermal growth factor receptor signaling pathway	7	0.972222	0.0508791	RNF115, SOX9, CBL, AREG, SOCS4, ESR2, EREG
GO:2001243~negative regulation of intrinsic apoptotic signaling pathway	7	0.972222	0.0508791	RRM2B, OPA1, PPIF, BCL2, TMBIM6, TRIM32, BCL2L2
GO:0050793~regulation of developmental process	84	11.6667	0.0513052	FOXE3, TENM4, CD3E, IGF1R, EPS8, GRM5, OPA1, IL12A, SOX9, TAPT1, ACTR3, DDX17, ZCCHC24, CCBE1, CAMK1D, LMO2, IL18, RFX3, SHROOM3, FRS2, MITF, DICER1, F3, EREG, MSH6, SHTN1, ADCYAP1, RAP2A, IMPACT, AZGP1, PHOSPHO1, TAL1, MAP1B, TNIK, RAPGEF4, LAMA4, NRXN1, CRMP1, ASAP1, RNF6, ZFP36L2, ATXN2, CD59A, BCL2L11, GNG5, CUX1, EPB41L2, PLXNA1, NCAM1, ECT2, NKX6-1, DRD2, MAP2K5, STOX1, ATG5, CLASP2, NGFR, …
GO:0042542~response to hydrogen peroxide	9	1.25	0.0513803	SETX, IMPACT, ARG1, BNIP3, PPIF, BCL2, ECT2, KLF4, AREG
GO:0002262~myeloid cell homeostasis	10	1.38889	0.0515582	RPS17, DMTN, BCL2L11, TAL1, RPS6, LMO2, PDE4B, IL18, ARID4A, RPS24
GO:0007623~circadian rhythm	12	1.66667	0.0516692	SETX, MAPK10, SUV39H2, NGFR, FBXW11, NTRK3, METTL3, OPRL1, HNRNPD, PRKG2, FAS, DRD2
GO:0046777~protein autophosphorylation	13	1.80556	0.0522371	NTRK3, TTK, CLK4, IGF1R, UHMK1, TOM1L1, STK10, RAP2A, IMPACT, PRKG2, NEK2, TNIK, BRD4
GO:0051252~regulation of RNA metabolic process	125	17.3611	0.0526936	ICE2, ZFP329, RHOX13, ARID4A, UBP1, YEATS4, HR, IGF1R, CCAR1, YY1, SOX18, ZMIZ2, PAPOLA, SOX9, ARID2, PDE8A, SOX7, DDX17, HIST1H2AL, ZFP974, SLC30A9, SMARCC1, MBNL2, FBXW11, LMO2, RFX3, MITF, CDYL, DICER1, ZBTB33, MYT1, RNF40, EREG, UHMK1, ADCYAP1, PRPF6, ZFP850, ZFP9, ATF6, GCM2, HOMEZ, CDCA7, PHB, HNRNPLL, NPAS1, ZFP36L2, ATXN3, SBNO1, PCBP3, NKX6-1, DRD2, ZBED6, MAP2K5, NGFR, FZD2, FOXN2, TRER…
GO:0006163~purine nucleotide metabolic process	22	3.05556	0.0527571	PRPS2, PANK3, FZD2, ENTPD5, GUCA1B, OPRL1, GUCA1A, DNAJC15, NUDT5, ADCY8, ENO4, ATP5L, DHTKD1, MC4R, ADCYAP1, GNAL, PPIF, PDE4B, OGDH, NUDT18, DRD2, PDE8A
GO:0016071~mRNA metabolic process	24	3.33333	0.0529155	UPF2, CPSF7, MBNL2, SCAF11, CELF2, CPSF2, METTL3, PRPF40B, HNRNPLL, ZFP36L2, RNF40, UHMK1, SETX, PRPF6, PRPF18, AGO3, PABPN1, RBMX2, AGO1, PAPOLA, RNF113A2, SNRPE, TMBIM6, PABPC1
GO:0009896~positive regulation of catabolic process	14	1.94444	0.0531013	ENTPD5, MSN, ZFP36L2, RNF40, ATXN3, RNF125, SPTLC2, RNF138, SOX9, PABPC1, TRIM32, SOCS4, CTSC, E330034G19RIK
GO:0071594~thymocyte aggregation	7	0.972222	0.0532274	RPS6, BCL2, FAS, CD3E, CD3D, ZFP36L2, ATG5
GO:0009185~ribonucleoside diphosphate metabolic process	7	0.972222	0.0532274	ENTPD5, OGDH, CMPK1, NUDT18, NUDT5, ENO4, DHTKD1
GO:0048869~cellular developmental process	153	21.25	0.0533142	DCLRE1C, ARID4A, IGF1R, EPS8, YY1, SOX18, IL12A, SOX9, DDX17, LMO2, RPS6, RFX3, FRS2, MITF, DICER1, MYT1, GTPBP4, EREG, UHMK1, SHTN1, ADCYAP1, MAP1B, AKIP1, TNIK, GCM2, DDX4, PHB, ZFP36L2, ATXN2, GRIN2A, EPB41L2, PLXNA1, ECT2, NKX6-1, DRD2, ATG5, CARMIL1, NGFR, ANKRD26, STIL, FZD2, CADM1, CCDC13, MEIG1, IL31RA, MSN, PUM1, FOXN2, PBX1, ARHGAP24, ESR2, NFKB2, SETX, BCL9, PARP11, SDK1, BMP3, ALDH6A1…
GO:0051290~protein heterotetramerization	5	0.694444	0.0534593	ANXA2, NRXN1, PDSS2, NUP54, FARSB
GO:2001239~regulation of extrinsic apoptotic signaling pathway in absence of ligand	5	0.694444	0.0534593	STRADB, EYA3, BCL2, FAS, MAP2K5
GO:0045666~positive regulation of neuron differentiation	19	2.63889	0.0537675	ACTR3, NGFR, CAMK1D, KIDINS220, NTRK3, IGF1R, SETX, SHTN1, ADCYAP1, IMPACT, DAB1, CUX1, OPA1, CAPRIN1, MAP1B, BCL2, ECT2, NKX6-1, TRIM32
GO:0051248~negative regulation of protein metabolic process	41	5.69444	0.0537702	PINX1, PHB, CBL, ZFP36L2, IGF1R, GRIN2A, CD59B, CD59A, UBR5, MAP2K5, SOCS4, ATG5, HHATL, ANKRD26, SMARCC1, DMTN, ANXA2, SERPIND1, CD300A, HSPA4, NTRK3, USP44, METTL3, PRMT3, IL18, DICER1, PUM1, KLF4, OXR1, LAX1, GTPBP4, ACER2, IMPACT, PRPF18, AGO3, AGO1, CAPRIN1, HNRNPD, FGFR1OP, SH2D1B1, CPEB4
GO:0048667~cell morphogenesis involved in neuron differentiation	24	3.33333	0.0538891	ACTR3, RERE, NGFR, KIDINS220, NTRK3, PRMT3, CRMP1, RNF6, SEMA4G, IGF1R, SHTN1, DAB1, CUX1, CAPRIN1, MAP1B, BCL2, PLXNA1, EVL, APBB2, NCAM1, NKX6-1, DRD2, ZFP280C, RNF165
GO:0042063~gliogenesis	15	2.08333	0.0540472	ACTR3, GCM2, TENM4, NTRK3, GSX2, DICER1, AREG, ADCYAP1, DAB1, RHEB, TAL1, PTPRA, GPR183, SOX9, NKX6-1
GO:0045893~positive regulation of transcription, DNA-templated	52	7.22222	0.0542348	ICE2, CHD8, ARID4A, LDB2, CD3D, IGF1R, YY1, SOX18, ZMIZ2, SOX9, ARID2, SOX7, DDX17, ARHGEF11, SLC30A9, SMARCC1, FBXW11, LMO2, IL18, RFX3, MITF, DICER1, MYT1, ADCYAP1, ELF1, PRPF6, TAL1, IRF4, ATF6, FOXK2, RNF6, PHB, SERTAD2, DRD2, MAP2K5, BRD4, NGFR, CDX4, FZD2, FOXN2, KLF4, TRERF1, ESR2, PBX1, NFKB2, ASXL1, SETX, BCL9, BMP3, RGCC, AGO1, TCEA2
GO:1903508~positive regulation of nucleic acid-templated transcription	52	7.22222	0.0542348	ICE2, CHD8, ARID4A, LDB2, CD3D, IGF1R, YY1, SOX18, ZMIZ2, SOX9, ARID2, SOX7, DDX17, ARHGEF11, SLC30A9, SMARCC1, FBXW11, LMO2, IL18, RFX3, MITF, DICER1, MYT1, ADCYAP1, ELF1, PRPF6, TAL1, IRF4, ATF6, FOXK2, RNF6, PHB, SERTAD2, DRD2, MAP2K5, BRD4, NGFR, CDX4, FZD2, FOXN2, KLF4, TRERF1, ESR2, PBX1, NFKB2, ASXL1, SETX, BCL9, BMP3, RGCC, AGO1, TCEA2
GO:0097659~nucleic acid-templated transcription	124	17.2222	0.0543192	ICE2, ZFP329, RHOX13, ARID4A, UBP1, YEATS4, HR, IGF1R, CCAR1, YY1, SOX18, ZMIZ2, SOX9, ARID2, PDE8A, SOX7, DDX17, HIST1H2AL, ZFP974, SLC30A9, SMARCC1, FBXW11, LMO2, RFX3, MITF, CDYL, DICER1, ZBTB33, MYT1, EREG, ADCYAP1, PRPF6, ZSCAN22, ZFP850, ZFP9, ATF6, GCM2, HOMEZ, CDCA7, PHB, NPAS1, ATXN3, SBNO1, PCBP3, NKX6-1, DRD2, ZBED6, MAP2K5, ZSCAN18, NGFR, FZD2, FOXN2, TRERF1, PBX1, ESR2, NFKB2, SETX, …
GO:0006950~response to stress	123	17.0833	0.0546118	DCLRE1C, NDUFA12, ITGA2B, F13A1, IGF1R, YY1, SESN3, CHCHD6, ENPP4, IL12A, CD300A, UBE4A, DICER1, EREG, MSH6, ADCYAP1, AI182371, SH2D1B2, PPIF, TNIK, SH2D1B1, ATF6, STXBP4, LYPD1, PHB, PLD1, HIGD1A, ZFP36L2, ATXN3, GRIN2A, BCL2L11, UBR5, HRH4, ECT2, DRD2, ATG5, PEA15A, NGFR, CDK19, CADM1, HSPA4, CCDC13, MCAM, IL31RA, PUM1, DNAJC15, ARHGAP24, ESR2, NFKB2, SETX, BCL9, MSRA, RGCC, UBE2T, BCL2, HNRNPD…
GO:0010605~negative regulation of macromolecule metabolic process	86	11.9444	0.0549969	PIWIL2, ZFP128, SUV39H2, CHD8, PINX1, NAT10, ARID4A, HR, CD3E, IGF1R, YY1, SOX18, SOX9, SOX7, ZFP280C, HIST1H2AL, SMARCC1, ANXA2, FBXW11, CD300A, USP44, METTL3, PRMT3, IL18, RFX3, MITF, ZBTB33, DICER1, ETV3, MYT1, LAX1, RNF40, GTPBP4, EREG, MSH6, IMPACT, PRPF18, TAL1, TMBIM6, SH2D1B1, PABPC1, HOMEZ, DDX4, PHB, CBL, NR2C1, NPAS1, ZFP36L2, ATXN2, CD59B, GRIN2A, CD59A, PCBP3, CUX1, UBR5, SPOP, BEND3…
GO:1902680~positive regulation of RNA biosynthetic process	52	7.22222	0.0557888	ICE2, CHD8, ARID4A, LDB2, CD3D, IGF1R, YY1, SOX18, ZMIZ2, SOX9, ARID2, SOX7, DDX17, ARHGEF11, SLC30A9, SMARCC1, FBXW11, LMO2, IL18, RFX3, MITF, DICER1, MYT1, ADCYAP1, ELF1, PRPF6, TAL1, IRF4, ATF6, FOXK2, RNF6, PHB, SERTAD2, DRD2, MAP2K5, BRD4, NGFR, CDX4, FZD2, FOXN2, KLF4, TRERF1, ESR2, PBX1, NFKB2, ASXL1, SETX, BCL9, BMP3, RGCC, AGO1, TCEA2
GO:0006829~zinc II ion transport	4	0.555556	0.056486	SLC30A9, SLC39A8, SLC30A10, SLC39A14
GO:0035196~production of miRNAs involved in gene silencing by miRNA	4	0.555556	0.056486	AGO3, AGO1, METTL3, DICER1
GO:0043549~regulation of kinase activity	29	4.02778	0.0568041	LDB2, HIGD1A, CBL, IGF1R, DUSP12, GRM5, COX11, ECT2, DRD2, MAP2K5, STOX1, SOCS4, STIL, CD300A, KIDINS220, STRADB, NTRK3, IL18, FRS2, LAX1, GTPBP4, EREG, TOM1L1, ADCYAP1, DAB1, RGCC, TRAF4, FGFR1OP, TNIK
GO:0043254~regulation of protein complex assembly	18	2.5	0.0569018	ACTR3, MTPN, CARMIL1, DMTN, MSN, ASAP1, MITF, DNAJC15, SETX, EPS8, IMPACT, BCL2L11, TAL1, MAP1B, FAS, EVL, NCAM1, VPS16
GO:0006397~mRNA processing	20	2.77778	0.0569194	CPSF7, MBNL2, SCAF11, CELF2, CPSF2, METTL3, PRPF40B, HNRNPLL, RNF40, UHMK1, SETX, PRPF6, PRPF18, PABPN1, RBMX2, PAPOLA, RNF113A2, SNRPE, TMBIM6, PABPC1
GO:0072665~protein localization to vacuole	5	0.694444	0.0569819	SCARB2, VPS13C, VTI1A, MSN, TRAPPC8
GO:1904356~regulation of telomere maintenance via telomere lengthening	5	0.694444	0.0569819	CCT6A, CCT2, PINX1, NAT10, NEK2
GO:2000026~regulation of multicellular organismal development	70	9.72222	0.0570985	FOXE3, TENM4, CD3E, IGF1R, GRM5, OPA1, IL12A, SOX9, TAPT1, ACTR3, DDX17, ZCCHC24, CCBE1, CAMK1D, LMO2, IL18, RFX3, FRS2, MITF, DICER1, F3, MSH6, SHTN1, ADCYAP1, RAP2A, IMPACT, PHOSPHO1, TAL1, MAP1B, TNIK, RAPGEF4, LAMA4, NRXN1, CRMP1, ASAP1, RNF6, ZFP36L2, CD59A, GNG5, CUX1, PLXNA1, NCAM1, ECT2, NKX6-1, DRD2, MAP2K5, STOX1, CLASP2, NGFR, FZD2, KIDINS220, NTRK3, GSX2, SEMA4G, KLF4, PBX1, SETX, SDK…
GO:0043200~response to amino acid	11	1.52778	0.0573221	MIR346, GRIN2A, SESN3, MIR342, ARG1, MIR103-1, MIR708, COL6A1, HNRNPD, SLC38A9, CPEB4
GO:2000252~negative regulation of feeding behavior	3	0.416667	0.0573441	MC4R, TRH, ESR2
GO:0036124~histone H3-K9 trimethylation	3	0.416667	0.0573441	SUV39H2, BEND3, ARID4A
GO:0051132~NK T cell activation	3	0.416667	0.0573441	CD300A, IL18, IL12A
GO:0034470~ncRNA processing	16	2.22222	0.0583315	WDR37, RPS6, METTL3, NAT10, DICER1, FBLL1, GTPBP4, RPF1, RPUSD4, RPS17, AGO3, BMS1, AGO1, RNF113A2, INTS7, RPS24
GO:0033674~positive regulation of kinase activity	20	2.77778	0.0583531	STIL, CD300A, NTRK3, STRADB, IL18, FRS2, HIGD1A, EREG, TOM1L1, DUSP12, ADCYAP1, GRM5, RGCC, DAB1, TRAF4, TNIK, ECT2, DRD2, MAP2K5, STOX1
GO:0006612~protein targeting to membrane	8	1.11111	0.0583594	ACTR3, PEX19, DMTN, ANXA2, PRKG2, NUP54, PDZK1, SEC63
GO:0002253~activation of immune response	16	2.22222	0.0585115	FCRL5, CD300A, PHB, C8B, PUM1, CD3E, LAX1, ELF1, CD59B, RGCC, CD59A, IRF4, AI182371, BCL2, PDE4B, TLR7
GO:0071897~DNA biosynthetic process	9	1.25	0.0590826	CCT6A, CCT2, RGCC, PINX1, TEX12, NAT10, NEK2, PHB, KLF4
GO:0009791~post-embryonic development	9	1.25	0.0590826	DDX17, BCL2L11, SCHIP1, BCL2, DICER1, KLF4, ZFX, MYT1, TAPT1
GO:0010942~positive regulation of cell death	27	3.75	0.0596244	PHB, CCAR1, GRIN2A, BCL2L11, SPOP, APBB2, IL12A, ECT2, SOX7, BUB1, CTSC, PEA15A, NGFR, CDK19, CAMK1D, BNIP3, NTRK3, RPS6, IL18, F3, ESR2, ACER2, RGCC, PPIF, FAS, ATF6, ZFP110
GO:0001971~negative regulation of activation of membrane attack complex	2	0.277778	0.0596959	CD59B, CD59A
GO:2000342~negative regulation of chemokine (C-X-C motif) ligand 2 production	2	0.277778	0.0596959	KLF4, MAP2K5
GO:0044087~regulation of cellular component biogenesis	33	4.58333	0.0600376	MTPN, NRXN1, VPS4B, ASAP1, LDB2, PLD1, EPS8, ATXN2, BCL2L11, TBC1D14, NCAM1, SOX9, TAPT1, ATG5, CLASP2, VPS16, ACTR3, CARMIL1, STIL, DMTN, NTRK3, MSN, MITF, DNAJC15, RAB33A, ARHGAP24, SETX, IMPACT, RGCC, TAL1, MAP1B, FAS, EVL
GO:0010769~regulation of cell morphogenesis involved in differentiation	18	2.5	0.0601872	ACTR3, CARMIL1, DMTN, NTRK3, RNF6, SEMA4G, SHTN1, RAP2A, RGCC, DAB1, CUX1, CAPRIN1, MAP1B, UST, PLXNA1, TNIK, NKX6-1, CLASP2
GO:2001234~negative regulation of apoptotic signaling pathway	12	1.66667	0.060329	RRM2B, OPA1, STRADB, EYA3, PPIF, BCL2, TMBIM6, HIGD1A, TRIM32, MAP2K5, BCL2L2, PEA15A
GO:0009187~cyclic nucleotide metabolic process	11	1.52778	0.0607218	MC4R, ADCYAP1, FZD2, GNAL, PDE4B, GUCA1B, OPRL1, GUCA1A, DRD2, ADCY8, PDE8A
GO:1903321~negative regulation of protein modification by small protein conjugation or removal	6	0.833333	0.0609794	USP44, PINX1, UBR5, PRMT3, GTPBP4, ATG5
GO:0031050~dsRNA fragmentation	4	0.555556	0.0614022	AGO3, AGO1, METTL3, DICER1
GO:0070918~production of small RNA involved in gene silencing by RNA	4	0.555556	0.0614022	AGO3, AGO1, METTL3, DICER1
GO:0090200~positive regulation of release of cytochrome c from mitochondria	4	0.555556	0.0614022	BCL2L11, BNIP3, PPIF, FAS
GO:0042149~cellular response to glucose starvation	4	0.555556	0.0614022	IMPACT, BCL2, HIGD1A, CPEB4
GO:0030154~cell differentiation	142	19.7222	0.0619551	DCLRE1C, ARID4A, IGF1R, YY1, SOX18, IL12A, SOX9, DDX17, LMO2, RPS6, RFX3, FRS2, MITF, DICER1, MYT1, GTPBP4, EREG, UHMK1, SHTN1, ADCYAP1, MAP1B, AKIP1, TNIK, GCM2, DDX4, PHB, ZFP36L2, ATXN2, GRIN2A, PLXNA1, ECT2, NKX6-1, DRD2, ATG5, CARMIL1, NGFR, ANKRD26, FZD2, CADM1, MEIG1, IL31RA, MSN, PUM1, FOXN2, PBX1, ARHGAP24, ESR2, NFKB2, SETX, BCL9, PARP11, SDK1, BMP3, ALDH6A1, DAB1, BMP1, RGCC, CABYR, RH…
GO:0051240~positive regulation of multicellular organismal process	60	8.33333	0.0639509	FOXE3, TENM4, CD3E, IGF1R, MC4R, GRM5, OPA1, PDE4B, ENPP4, IL12A, SOX9, TAPT1, ACTR3, CCBE1, CAMK1D, SGIP1, IL18, RFX3, FRS2, DICER1, F3, EREG, MSH6, SHTN1, ADCYAP1, IMPACT, TAL1, IRF4, MAP1B, TLR7, RAPGEF4, MTPN, NRXN1, OPRL1, CUX1, NCAM1, ECT2, NKX6-1, DRD2, STOX1, ATG5, CLASP2, NGFR, DMTN, CADM1, KIDINS220, NTRK3, GSX2, PUM1, ESR2, SETX, RGCC, DAB1, BMP1, RHEB, PTPRA, CAPRIN1, POLR3D, BCL2, TR…
GO:0006325~chromatin organization	31	4.30556	0.0640631	PIWIL2, RERE, SUV39H2, CHD8, HP1BP3, ARID4A, HR, YEATS4, PHB, NUDT5, FBLL1, ATXN3, RBBP5, UBR5, BEND3, SPIN1, SOX9, ARID2, ATG5, BRD4, HIST1H2AL, WDHD1, SMARCC1, NPM2, EYA3, DICER1, RNF40, DDB1, ASXL1, TAL1, IRF4
GO:0006278~RNA-dependent DNA biosynthetic process	5	0.694444	0.0643909	CCT6A, CCT2, PINX1, NAT10, NEK2
GO:0007004~telomere maintenance via telomerase	5	0.694444	0.0643909	CCT6A, CCT2, PINX1, NAT10, NEK2
GO:0061387~regulation of extent of cell growth	8	1.11111	0.0652468	ACTR3, SHTN1, NTRK3, MAP1B, PLXNA1, RNF6, SEMA4G, NKX6-1
GO:0007601~visual perception	9	1.25	0.0653126	RP1L1, OPA1, C1QTNF5, GUCA1B, GUCA1A, TULP1, ATF6, GPRC5C, NXNL2
GO:0008654~phospholipid biosynthetic process	9	1.25	0.0653126	CDS1, IDI1, LPGAT1, SPTLC2, IDI2, MBOAT2, PIP5K1B, PLD1, AGPAT4
GO:0030217~T cell differentiation	13	1.80556	0.0655496	RPS6, IL18, DICER1, CD3E, CD3D, ZFP36L2, IRF4, GPR183, BCL2, FAS, IL12A, GPR18, ATG5
GO:0045060~negative thymic T cell selection	3	0.416667	0.0655928	FAS, CD3E, ATG5
GO:0031054~pre-miRNA processing	3	0.416667	0.0655928	AGO3, AGO1, DICER1
GO:0030449~regulation of complement activation	3	0.416667	0.0655928	CD59B, CD59A, PHB
GO:0006511~ubiquitin-dependent protein catabolic process	23	3.19444	0.0664937	SMARCC1, FBXW11, USP44, VPS4B, UBE4A, RNF6, CBL, UCHL3, RNF40, DDB1, ATXN3, RNF115, RNF125, RNF138, JKAMP, KLHL7, UBR5, SPOP, SDF2, TRIM32, SOCS4, E330034G19RIK, RNF165
GO:0006623~protein targeting to vacuole	4	0.555556	0.0665106	SCARB2, VPS13C, VTI1A, TRAPPC8
GO:0033036~macromolecule localization	96	13.3333	0.0669883	SCARB2, USP6NL, ABCD3, PINX1, TRH, SYNE2, SEC61A2, MC4R, YY1, RBMX2, XPO6, C1QTNF5, PRKG2, BBS9, SOX9, SNAP29, SEC63, ACTR3, CCT2, ANXA2, FBXW11, VPS13C, STRADB, TOMM20L, IL18, RFX3, SHROOM3, TIMM8A2, PDZK1, MYT1, LAX1, UHMK1, TOM1L1, RAP2A, ARHGEF9, PRPF6, PRPF18, IFT43, TBC1D4, ZC3H11A, PLIN2, TMBIM6, NUP54, TLR7, TNIK, TLN2, KDELR3, SEC22A, RAPGEF4, STXBP4, GPR119, NRXN1, TIMM9, VPS4B, LYPD1, …
GO:0006956~complement activation	6	0.833333	0.0671954	CD59B, RGCC, CD59A, AI182371, PHB, C8B
GO:0033044~regulation of chromosome organization	15	2.08333	0.0677209	PIWIL2, CCT2, WDHD1, STIL, USP44, PINX1, NAT10, TTK, RNF40, CCT6A, TAL1, UBR5, NEK2, BUB1, ATG5
GO:0051239~regulation of multicellular organismal process	99	13.75	0.0678024	CHRM2, IGF1R, ENPP4, IL12A, SOX9, DDX17, CCBE1, LMO2, RFX3, FRS2, MITF, DICER1, EREG, MSH6, SHTN1, ADCYAP1, PHOSPHO1, AZGP1, MAP1B, TNIK, SH2D1B1, ZFP36L2, ATXN2, GRIN2A, BCL2L11, PRDX4, UBR5, PLXNA1, ECT2, NKX6-1, DRD2, MAP2K5, ATG5, NGFR, ANKRD26, FZD2, CADM1, PUM1, PBX1, ESR2, SETX, SDK1, DAB1, BMP1, RGCC, RHEB, PTPRA, CAPRIN1, GPR183, UST, BCL2, GPR18, FOXE3, TENM4, CD3E, AREG, MC4R, GRM5, OP…
GO:0008104~protein localization	85	11.8056	0.0682395	SCARB2, USP6NL, PINX1, TRH, SYNE2, SEC61A2, MC4R, XPO6, C1QTNF5, PRKG2, BBS9, SOX9, SNAP29, SEC63, ACTR3, CCT2, ANXA2, FBXW11, VPS13C, STRADB, TOMM20L, IL18, RFX3, SHROOM3, TIMM8A2, PDZK1, MYT1, LAX1, UHMK1, TOM1L1, RAP2A, ARHGEF9, IFT43, TBC1D4, TMBIM6, NUP54, TLR7, TNIK, TLN2, KDELR3, SEC22A, RAPGEF4, STXBP4, GPR119, NRXN1, TIMM9, VPS4B, LYPD1, AKAP7, NMD3, TTK, TULP1, ATXN3, LMAN1, GRIN2A, UBR…
GO:0009994~oocyte differentiation	5	0.694444	0.0682751	NPM2, DMC1, BCL2, ZFX, EREG
GO:2000278~regulation of DNA biosynthetic process	7	0.972222	0.068682	CCT6A, CCT2, RGCC, PINX1, NAT10, NEK2, KLF4
GO:0008610~lipid biosynthetic process	24	3.33333	0.0689189	CDS1, IDI1, OLAH, ABCD3, LPGAT1, IDI2, ELOVL2, MBOAT2, PLD1, PBX1, IGF1R, AGPAT4, ACER2, CH25H, SPTLC2, PDSS2, SPTSSB, ST3GAL6, PIP5K1B, DEGS2, CCDC3, KDSR, B4GALT6, ST6GALNAC3
GO:0040013~negative regulation of locomotion	14	1.94444	0.0695337	CD300A, SEMA4G, KLF4, GTPBP4, GRM5, RAP2A, RGCC, BCL2, EVL, DRD2, ARID2, MAP2K5, GPR18, CLASP2
GO:0090630~activation of GTPase activity	6	0.833333	0.0704306	USP6NL, TBC1D4, NTRK3, TBC1D14, ECT2, ARHGAP24
GO:0031647~regulation of protein stability	12	1.66667	0.0705114	CCT6A, CCT2, PEX19, STXBP4, FBXW11, PINX1, UBR5, BCL2, APBB2, PHB, SUGT1, GTPBP4
GO:0006461~protein complex assembly	49	6.80556	0.0710583	HP1BP3, HR, CD3D, IGF1R, EPS8, OPA1, C1QTNF5, SOX9, SNAP29, ACTR3, CCT2, ANXA2, ARG1, COL23A1, TOMM20L, MITF, IMPACT, TAL1, MAP1B, COL6A1, NUP54, EVL, MTPN, NRXN1, ASAP1, FOXRED1, GRIN2A, BCL2L11, COX11, PDSS2, NCAM1, ECT2, CLASP2, VPS16, CARMIL1, CPSF7, DMTN, NPM2, GCH1, HSPA4, MSN, DNAJC15, SETX, CABYR, NSG2, DMXL2, FAS, ATXN10, FARSB
GO:0060740~prostate gland epithelium morphogenesis	4	0.555556	0.0718065	FRS2, SOX9, ESR2, IGF1R
GO:0072666~establishment of protein localization to vacuole	4	0.555556	0.0718065	SCARB2, VPS13C, VTI1A, TRAPPC8
GO:0001964~startle response	4	0.555556	0.0718065	GRIN2A, NRXN1, DRD2, NPAS1
GO:0071456~cellular response to hypoxia	8	1.11111	0.0726056	SUV39H2, RGCC, BNIP3, HP1BP3, BCL2, TMBIM6, HIGD1A, STOX1
GO:0070271~protein complex biogenesis	49	6.80556	0.072705	HP1BP3, HR, CD3D, IGF1R, EPS8, OPA1, C1QTNF5, SOX9, SNAP29, ACTR3, CCT2, ANXA2, ARG1, COL23A1, TOMM20L, MITF, IMPACT, TAL1, MAP1B, COL6A1, NUP54, EVL, MTPN, NRXN1, ASAP1, FOXRED1, GRIN2A, BCL2L11, COX11, PDSS2, NCAM1, ECT2, CLASP2, VPS16, CARMIL1, CPSF7, DMTN, NPM2, GCH1, HSPA4, MSN, DNAJC15, SETX, CABYR, NSG2, DMXL2, FAS, ATXN10, FARSB
GO:0015031~protein transport	64	8.88889	0.0731616	SCARB2, USP6NL, TRH, SEC61A2, MC4R, XPO6, C1QTNF5, PRKG2, BBS9, SNAP29, SEC63, ACTR3, ANXA2, FBXW11, VPS13C, STRADB, TOMM20L, IL18, RFX3, TIMM8A2, PDZK1, MYT1, LAX1, UHMK1, TOM1L1, IFT43, TBC1D4, TMBIM6, NUP54, TLR7, KDELR3, SEC22A, RAPGEF4, STXBP4, GPR119, NRXN1, TIMM9, VPS4B, NMD3, LMAN1, UBR5, VTI1A, TBC1D14, ECT2, NKX6-1, DRD2, ANKRD50, ATG5, VPS16, TIMM8B, NGFR, DMTN, PEX19, CADM1, HSPA4, DE…
GO:0032879~regulation of localization	90	12.5	0.0732443	USP6NL, ITGA2B, PINX1, TRH, LDB2, SYNE2, IGF1R, CCAR1, STK10, PDE4B, IL12A, SOX9, ARID2, ACTR3, CCBE1, CCT2, KCNH5, CAMK1D, ANXA2, FCRL5, SGIP1, FBXW11, ARG1, CD300A, IL18, RFX3, PDZK1, MYT1, F3, GTPBP4, UHMK1, SHTN1, ADCYAP1, RAP2A, TBC1D4, MAP1B, PPIF, TMBIM6, NUP54, EVL, TLR7, RAPGEF4, DDX4, STXBP4, LAMA4, NRXN1, VPS4B, LYPD1, OPRL1, AKAP7, TULP1, SLC30A10, CBL, PLD1, ATXN2, UBR5, PLXNA1, TBC1…
GO:0000165~MAPK cascade	29	4.02778	0.073285	PHB, ZFP36L2, IGF1R, GRM5, PABPN1, SOX9, DRD2, MAP2K5, STOX1, NGFR, ANKRD26, CD300A, STRADB, NTRK3, IL18, FRS2, KLF4, LAX1, ESR2, SETX, MAPK10, ADCYAP1, DOK2, RAP2A, TRAF4, GPR183, FAS, TNIK, ZFP110
GO:0010638~positive regulation of organelle organization	26	3.61111	0.0734662	PIWIL2, VPS4B, ASAP1, IGF1R, LMAN1, BCL2L11, OPA1, NEK2, TAPT1, ACTR3, CCT2, CARMIL1, NPM2, ANXA2, BNIP3, NTRK3, MSN, RNF40, EREG, CCT6A, RGCC, TAL1, MAP1B, PPIF, FAS, EVL
GO:0032870~cellular response to hormone stimulus	24	3.33333	0.0738935	DDX17, NGFR, SMARCC1, ANKRD26, ARG1, STXBP4, LMO2, DENND4C, IL18, RNF6, PHB, TRH, UCHL3, NR2C1, ZFP36L2, ESR2, IGF1R, ADCYAP1, SESN3, GRB14, TBC1D4, PTPRA, UBR5, NKX6-1
GO:0031643~positive regulation of myelination	3	0.416667	0.0742075	NGFR, TENM4, DICER1
GO:2000257~regulation of protein activation cascade	3	0.416667	0.0742075	CD59B, CD59A, PHB
GO:0043383~negative T cell selection	3	0.416667	0.0742075	FAS, CD3E, ATG5
GO:0061162~establishment of monopolar cell polarity	3	0.416667	0.0742075	MAP1B, GBF1, MSN
GO:1903671~negative regulation of sprouting angiogenesis	3	0.416667	0.0742075	NGFR, KLF4, MAP2K5
GO:0050953~sensory perception of light stimulus	9	1.25	0.0742301	RP1L1, OPA1, C1QTNF5, GUCA1B, GUCA1A, TULP1, ATF6, GPRC5C, NXNL2
GO:0010468~regulation of gene expression	145	20.1389	0.0748982	ICE2, ZFP329, RHOX13, ARID4A, UBP1, YEATS4, CYP3A13, HR, IGF1R, CCAR1, YY1, SOX18, ZMIZ2, PAPOLA, SOX9, ARID2, PDE8A, SOX7, DDX17, HIST1H2AL, CCBE1, ZFP974, SLC30A9, SMARCC1, MBNL2, FBXW11, LMO2, METTL3, RFX3, MITF, CDYL, DICER1, ZBTB33, MYT1, RNF40, EREG, UHMK1, ADCYAP1, PRPF6, ZFP850, ZFP9, ATF6, GCM2, HOMEZ, DDX4, CDCA7, PHB, HNRNPLL, NPAS1, ZFP36L2, ATXN3, SBNO1, PCBP3, UBR5, NKX6-1, DRD2, ZB…
GO:0016049~cell growth	21	2.91667	0.075977	ACTR3, MTPN, CADM1, NTRK3, ENTPD5, RNF6, PHB, SEMA4G, DCBLD2, SHTN1, IMPACT, SERTAD2, MAP1B, BCL2, FGFR1OP, PLXNA1, APBB2, SOX9, NKX6-1, TRIM32, MAP2K5
GO:0031343~positive regulation of cell killing	5	0.694444	0.0763969	BCL2L11, CADM1, SH2D1B2, IL12A, SH2D1B1
GO:0043161~proteasome-mediated ubiquitin-dependent protein catabolic process	16	2.22222	0.0769413	SMARCC1, FBXW11, USP44, UBE4A, RNF6, DDB1, ATXN3, RNF115, RNF125, RNF138, JKAMP, SPOP, SDF2, SOCS4, E330034G19RIK, RNF165
GO:0032602~chemokine production	6	0.833333	0.0771537	ADCYAP1, IL18, TLR7, KLF4, TRIM32, MAP2K5
GO:0031123~RNA 3'-end processing	6	0.833333	0.0771537	PABPN1, CPSF2, PAPOLA, INTS7, FBLL1, RNF40
GO:1901099~negative regulation of signal transduction in absence of ligand	4	0.555556	0.0772848	STRADB, EYA3, BCL2, MAP2K5
GO:2001240~negative regulation of extrinsic apoptotic signaling pathway in absence of ligand	4	0.555556	0.0772848	STRADB, EYA3, BCL2, MAP2K5
GO:0032467~positive regulation of cytokinesis	4	0.555556	0.0772848	KIF3B, DRD2, ECT2, IGF1R
GO:0019941~modification-dependent protein catabolic process	23	3.19444	0.0773947	SMARCC1, FBXW11, USP44, VPS4B, UBE4A, RNF6, CBL, UCHL3, RNF40, DDB1, ATXN3, RNF115, RNF125, RNF138, JKAMP, KLHL7, UBR5, SPOP, SDF2, TRIM32, SOCS4, E330034G19RIK, RNF165
GO:0031331~positive regulation of cellular catabolic process	11	1.52778	0.0776211	RNF125, SPTLC2, RNF138, ENTPD5, MSN, PABPC1, SOCS4, ZFP36L2, CTSC, RNF40, E330034G19RIK
GO:0023014~signal transduction by protein phosphorylation	29	4.02778	0.0777409	PHB, ZFP36L2, IGF1R, GRM5, PABPN1, SOX9, DRD2, MAP2K5, STOX1, NGFR, ANKRD26, CD300A, STRADB, NTRK3, IL18, FRS2, KLF4, LAX1, ESR2, SETX, MAPK10, ADCYAP1, DOK2, RAP2A, TRAF4, GPR183, FAS, TNIK, ZFP110
GO:0008585~female gonad development	8	1.11111	0.0777736	ADCYAP1, SCHIP1, DMC1, BCL2, PHB, ZFX, ESR2, EREG
GO:0000398~mRNA splicing, via spliceosome	12	1.66667	0.0778073	SETX, MBNL2, PRPF18, PRPF6, SCAF11, RBMX2, CELF2, METTL3, PRPF40B, RNF113A2, SNRPE, UHMK1
GO:0000377~RNA splicing, via transesterification reactions with bulged adenosine as nucleophile	12	1.66667	0.0778073	SETX, MBNL2, PRPF18, PRPF6, SCAF11, RBMX2, CELF2, METTL3, PRPF40B, RNF113A2, SNRPE, UHMK1
GO:0065009~regulation of molecular function	79	10.9722	0.0784942	USP6NL, PINX1, GUCA1B, GUCA1A, HR, LDB2, IGF1R, DUSP12, GRM5, PPP6R3, PDE4B, NEK2, SOX7, CCT2, CAMK1D, ANXA2, CD300A, STRADB, USP44, IL18, FRS2, COMMD6, LAX1, F3, GTPBP4, EREG, TOM1L1, MSH6, ADCYAP1, TRAF4, TBC1D4, IRF4, PPIF, TAX1BP1, TMBIM6, TNIK, RAPGEF4, MTPN, NRXN1, OPRL1, CRMP1, AKAP7, HIGD1A, CBL, BCL2L11, PABPN1, SPOP, PLXNA1, COX11, TBC1D14, SPTSSB, ECT2, DRD2, MAP2K5, STOX1, SOCS4, BRD4…
GO:0016567~protein ubiquitination	28	3.88889	0.078954	PINX1, DCAF8, RNF6, CBL, RNF115, RNF138, UBR5, SPOP, SOCS4, ATG5, FBXW11, USP44, PRMT3, UBE4A, FBXO11, RNF40, GTPBP4, DDB1, CDK8, RNF125, KBTBD6, TRAF4, KLHL7, UBE2T, BCL2, KBTBD7, TRIM32, RNF165
GO:0022604~regulation of cell morphogenesis	25	3.47222	0.0791486	RNF6, EPS8, CUX1, EPB41L2, PLXNA1, NKX6-1, TAPT1, ATG5, CLASP2, ACTR3, CARMIL1, DMTN, NTRK3, MSN, SHROOM3, SEMA4G, FMNL3, SHTN1, RAP2A, DAB1, RGCC, MAP1B, CAPRIN1, UST, TNIK
GO:0045944~positive regulation of transcription from RNA polymerase II promoter	41	5.69444	0.0796914	CHD8, FOXK2, ARID4A, LDB2, CD3D, YY1, SOX18, ZMIZ2, SOX9, DRD2, ARID2, MAP2K5, BRD4, DDX17, NGFR, SMARCC1, CDX4, SLC30A9, LMO2, IL18, RFX3, MITF, DICER1, KLF4, MYT1, PBX1, ESR2, NFKB2, SETX, ASXL1, BCL9, BMP3, ADCYAP1, ELF1, PRPF6, RGCC, TAL1, IRF4, AGO1, TCEA2, ATF6
GO:0000375~RNA splicing, via transesterification reactions	12	1.66667	0.0797811	SETX, MBNL2, PRPF18, PRPF6, SCAF11, RBMX2, CELF2, METTL3, PRPF40B, RNF113A2, SNRPE, UHMK1
GO:0016050~vesicle organization	12	1.66667	0.0797811	ANXA2, TBC1D4, RAB14, VPS4B, SPACA1, GBF1, VTI1A, BCL2, SYT13, SEC22A, SNAP29, VPS16
GO:0000041~transition metal ion transport	7	0.972222	0.0802852	SLC30A9, GM813, E330017A01RIK, SLC39A8, FTHL17A, SLC30A10, SLC39A14
GO:0021575~hindbrain morphogenesis	5	0.694444	0.0806317	MTPN, ATXN2, DAB1, NRXN1, GSX2
GO:0071277~cellular response to calcium ion	5	0.694444	0.0806317	SPAG16, DMTN, PPIF, GUCA1A, ECT2
GO:0046513~ceramide biosynthetic process	5	0.694444	0.0806317	SPTLC2, ST3GAL6, SPTSSB, DEGS2, ST6GALNAC3
GO:0032642~regulation of chemokine production	6	0.833333	0.0806405	ADCYAP1, IL18, TLR7, KLF4, TRIM32, MAP2K5
GO:0042384~cilium assembly	12	1.66667	0.0815737	SPAG16, RP1L1, TTLL5, CCDC13, 2700049A03RIK, TMEM216, BBS9, RFX3, ATXN10, CFAP54, SNAP29, TAPT1
GO:0010038~response to metal ion	16	2.22222	0.0816733	SPAG16, DMTN, ARG1, BNIP3, GUCA1A, CPOX, SLC30A10, GATM, GRIN2A, PPIF, BCL2, HNRNPD, FAS, NCAM1, ECT2, DRD2
GO:0045859~regulation of protein kinase activity	26	3.61111	0.0822026	HIGD1A, CBL, IGF1R, GRM5, ECT2, DRD2, MAP2K5, STOX1, SOCS4, STIL, CD300A, KIDINS220, STRADB, NTRK3, IL18, FRS2, LAX1, GTPBP4, EREG, TOM1L1, ADCYAP1, DAB1, RGCC, TRAF4, FGFR1OP, TNIK
GO:0010498~proteasomal protein catabolic process	17	2.36111	0.0826219	SMARCC1, FBXW11, USP44, UBE4A, RNF6, RNF40, DDB1, ATXN3, RNF115, RNF125, RNF138, JKAMP, SPOP, SDF2, SOCS4, E330034G19RIK, RNF165
GO:0071705~nitrogen compound transport	29	4.02778	0.0826669	GPR119, STXBP4, NRXN1, TRH, MC4R, PABPN1, SLC22A16, RBMX2, SLC38A9, NKX6-1, DRD2, SLC38A4, ARG1, CD300A, TOMM20L, RFX3, XPO7, PDZK1, MYT1, SLC6A5, PARP11, ADCYAP1, SLCO3A1, SLC7A8, ZC3H11A, NUP54, NUPL2, SLC28A1, RAPGEF4
GO:0022037~metencephalon development	8	1.11111	0.0831508	RERE, MTPN, ATXN2, DAB1, NRXN1, OGDH, HNRNPD, BCL2
GO:0061339~establishment or maintenance of monopolar cell polarity	3	0.416667	0.0831587	MAP1B, GBF1, MSN
GO:0044839~cell cycle G2/M phase transition	7	0.972222	0.0833473	CENPF, KCNH5, VPS4B, HUS1B, PBX1, STOX1, BRD4
GO:1902533~positive regulation of intracellular signal transduction	36	5	0.0834343	PHB, CD3E, CBL, IGF1R, GRM5, SPOP, IL12A, SLC38A9, NCAM1, SOX9, ECT2, DRD2, BUB1, MAP2K5, STOX1, BRD4, NGFR, CD300A, NTRK3, IL31RA, IL18, FRS2, PUM1, F3, ESR2, ADCYAP1, AGO3, TRAF4, RHEB, AGO1, GPR183, FAS, TLR7, TNIK, TRIM32, GPR18
GO:0050730~regulation of peptidyl-tyrosine phosphorylation	12	1.66667	0.0836842	DMTN, CD300A, IL31RA, SH2D1B2, IL18, IL12A, SH2D1B1, CBL, CD3E, AREG, SOCS4, EREG
GO:0030336~negative regulation of cell migration	12	1.66667	0.0836842	RAP2A, RGCC, CD300A, BCL2, EVL, DRD2, ARID2, KLF4, MAP2K5, GTPBP4, GPR18, CLASP2
GO:2001242~regulation of intrinsic apoptotic signaling pathway	9	1.25	0.0838482	RRM2B, OPA1, PPIF, SPOP, BCL2, TMBIM6, BUB1, TRIM32, BCL2L2
GO:1902115~regulation of organelle assembly	9	1.25	0.0838482	STIL, ATXN2, VPS4B, MSN, TBC1D14, ASAP1, RAB33A, TAPT1, ATG5
GO:1900542~regulation of purine nucleotide metabolic process	11	1.52778	0.0838965	MC4R, ADCYAP1, FZD2, GNAL, ENTPD5, GUCA1B, OPRL1, PPIF, GUCA1A, DRD2, DNAJC15
GO:0001525~angiogenesis	20	2.77778	0.0846821	NGFR, CCBE1, ANXA2, MCAM, NRXN1, IL18, UBP1, DICER1, KLF4, SAT1, F3, ARHGAP24, EREG, FMNL3, RGCC, EMCN, CD59A, SOX18, TAL1, MAP2K5
GO:0006643~membrane lipid metabolic process	10	1.38889	0.085508	ACER2, SPTLC2, ELOVL2, ST3GAL6, SPTSSB, DEGS2, KDSR, B4GALT6, ST6GALNAC3, SGPP1
GO:0044801~single-organism membrane fusion	9	1.25	0.0863621	ANXA2, TBC1D4, OPA1, BNIP3, VTI1A, SYT13, SEC22A, SNAP29, VPS16
GO:0043632~modification-dependent macromolecule catabolic process	23	3.19444	0.0876744	SMARCC1, FBXW11, USP44, VPS4B, UBE4A, RNF6, CBL, UCHL3, RNF40, DDB1, ATXN3, RNF115, RNF125, RNF138, JKAMP, KLHL7, UBR5, SPOP, SDF2, TRIM32, SOCS4, E330034G19RIK, RNF165
GO:0030534~adult behavior	10	1.38889	0.0878417	EPS8, SDK1, DAB1, NRXN1, TSX, TRH, PUM1, DRD2, UCHL3, OXR1
GO:0051781~positive regulation of cell division	6	0.833333	0.0878615	KIF3B, TAL1, DRD2, ECT2, IGF1R, EREG
GO:2000812~regulation of barbed-end actin filament capping	2	0.277778	0.0881963	MTPN, CARMIL1
GO:0050993~dimethylallyl diphosphate metabolic process	2	0.277778	0.0881963	IDI1, IDI2
GO:0042231~interleukin-13 biosynthetic process	2	0.277778	0.0881963	IRF4, IL18
GO:0006667~sphinganine metabolic process	2	0.277778	0.0881963	SPTLC2, DEGS2
GO:0050992~dimethylallyl diphosphate biosynthetic process	2	0.277778	0.0881963	IDI1, IDI2
GO:0048866~stem cell fate specification	2	0.277778	0.0881963	CENPF, SOX18
GO:0051172~negative regulation of nitrogen compound metabolic process	59	8.19444	0.0883889	ZFP128, SUV39H2, CHD8, PINX1, NAT10, ARID4A, HR, YY1, SOX18, SOX9, SOX7, ZFP280C, HIST1H2AL, FBXW11, METTL3, RFX3, MITF, ZBTB33, DICER1, ETV3, RNF40, GTPBP4, EREG, MSH6, IMPACT, TAL1, PPIF, TMBIM6, PABPC1, HOMEZ, OPRL1, PHB, NR2C1, NPAS1, ZFP36L2, PCBP3, CUX1, UBR5, SPOP, BEND3, NKX6-1, DRD2, ZBED6, MAP2K5, CDX4, PUM1, KLF4, DNAJC15, ESR2, NFKB2, MAPK10, ASXL1, CENPF, AGO3, AGO1, CAPRIN1, HNRNPD,…
GO:0046545~development of primary female sexual characteristics	8	1.11111	0.0887364	ADCYAP1, SCHIP1, DMC1, BCL2, PHB, ZFX, ESR2, EREG
GO:0051693~actin filament capping	4	0.555556	0.0887682	EPS8, CARMIL1, DMTN, EVL
GO:0001776~leukocyte homeostasis	7	0.972222	0.0896632	BCL2L11, GPR183, RPS6, PDE4B, BCL2, IL18, FAS
GO:0007548~sex differentiation	15	2.08333	0.0904166	SCHIP1, ARID4A, PHB, ZFX, PBX1, ESR2, EREG, ADCYAP1, PRDX4, BCL2L11, DMC1, BCL2, TSX, SOX9, BCL2L2
GO:0031334~positive regulation of protein complex assembly	11	1.52778	0.0904194	SETX, ACTR3, CARMIL1, BCL2L11, TAL1, MAP1B, MSN, FAS, EVL, ASAP1, MITF
GO:0007409~axonogenesis	19	2.63889	0.0911158	ACTR3, NGFR, NTRK3, CRMP1, RNF6, SEMA4G, IGF1R, SHTN1, DAB1, MAP1B, BCL2, PLXNA1, EVL, APBB2, NCAM1, NKX6-1, DRD2, ZFP280C, RNF165
GO:0098602~single organism cell adhesion	32	4.44444	0.0913845	NRXN1, ITGA2B, CD3E, CD3D, ZFP36L2, STK10, CD59B, IL12A, NCAM1, SOX9, MAP2K5, ATG5, CARMIL1, DMTN, CD300A, RPS6, IL18, MSN, DICER1, KLF4, LAX1, GTPBP4, CENPF, DAB1, RGCC, EMCN, IRF4, GPR183, AKIP1, BCL2, FAS, GPR18
GO:0001817~regulation of cytokine production	24	3.33333	0.0914211	CCBE1, CADM1, IL18, PUM1, CD3E, KLF4, EREG, ADCYAP1, CENPF, ELF1, RGCC, CD59A, IRF4, POLR3D, UBR5, PDE4B, TLR7, IL12A, SH2D1B1, DRD2, TRIM32, MAP2K5, GPR18, ATG5
GO:0031532~actin cytoskeleton reorganization	6	0.833333	0.0915944	ACTR3, EPS8, RAP2A, DMTN, NTRK3, TNIK
GO:0006366~transcription from RNA polymerase II promoter	62	8.61111	0.0916947	ZFP128, SUV39H2, FOXE3, ICE2, CHD8, ARID4A, LDB2, CD3D, YY1, SOX18, ZMIZ2, SOX9, ARID2, DDX17, SLC30A9, SMARCC1, LMO2, IL18, RFX3, MITF, DICER1, ETV3, MYT1, ADCYAP1, ELF1, IMPACT, PRPF6, TAL1, IRF4, TMBIM6, ATF6, RNF165, HOMEZ, FOXK2, PHB, NR2C1, NPAS1, PCBP3, CUX1, SPOP, BEND3, NKX6-1, DRD2, ZBED6, MAP2K5, STOX1, BRD4, NGFR, CDX4, KLF4, ESR2, PBX1, NFKB2, MAPK10, ASXL1, SETX, BCL9, BMP3, RGCC, B…
GO:0044257~cellular protein catabolic process	27	3.75	0.0920242	VPS4B, RNF6, CBL, ATXN3, RNF115, RNF138, UBR5, SPOP, SDF2, SOCS4, CTSC, E330034G19RIK, SMARCC1, ANXA2, FBXW11, BNIP3, USP44, UBE4A, MSN, UCHL3, RNF40, DDB1, RNF125, JKAMP, KLHL7, TRIM32, RNF165
GO:0090201~negative regulation of release of cytochrome c from mitochondria	3	0.416667	0.092418	OPA1, PPIF, HIGD1A
GO:0050770~regulation of axonogenesis	10	1.38889	0.0926217	ACTR3, SHTN1, DAB1, NTRK3, MAP1B, UST, PLXNA1, RNF6, SEMA4G, NKX6-1
GO:0038127~ERBB signaling pathway	7	0.972222	0.0929164	RNF115, SOX9, CBL, AREG, SOCS4, ESR2, EREG
GO:0016337~single organismal cell-cell adhesion	30	4.16667	0.0933765	NRXN1, ITGA2B, CD3E, CD3D, ZFP36L2, STK10, CD59B, IL12A, NCAM1, SOX9, MAP2K5, ATG5, DMTN, CD300A, RPS6, IL18, MSN, DICER1, KLF4, LAX1, GTPBP4, CENPF, DAB1, RGCC, EMCN, IRF4, GPR183, BCL2, FAS, GPR18
GO:0014070~response to organic cyclic compound	39	5.41667	0.0933812	IDI1, ABCD3, LYPD1, OPRL1, AKAP7, RNF6, TRH, PHB, NR2C1, AREG, ZFP36L2, UBR5, PDE4B, NCAM1, NKX6-1, DRD2, PSPH, PEA15A, DDX17, DMTN, ARG1, NTRK3, METTL3, IL18, MSN, DICER1, KLF4, ESR2, SDK1, ADCYAP1, IMPACT, GNAL, AGO3, AGO1, PAPPA, BCL2, HNRNPD, FAS, PLIN2
GO:0060249~anatomical structure homeostasis	16	2.22222	0.0934665	CCT2, DCLRE1C, PINX1, NAT10, TULP1, LDB2, CBL, RP1L1, CCT6A, MC4R, AZGP1, BCL2, NEK2, SOX9, TRIM32, NXNL2
GO:0031338~regulation of vesicle fusion	5	0.694444	0.0940118	USP6NL, ANXA2, TBC1D4, TBC1D14, VPS16
GO:0051291~protein heterooligomerization	9	1.25	0.0941654	GCH1, ANXA2, NRXN1, COL6A1, PDSS2, HR, NUP54, IGF1R, FARSB
GO:0016052~carbohydrate catabolic process	8	1.11111	0.094529	PPP1R3E, ENTPD5, STBD1, OGDH, GALM, NUDT5, ENO4, DHTKD1
GO:1902100~negative regulation of metaphase/anaphase transition of cell cycle	4	0.555556	0.0947624	STIL, USP44, TTK, BUB1
GO:0045732~positive regulation of protein catabolic process	10	1.38889	0.0950679	ATXN3, RNF125, RNF138, MSN, SOX9, TRIM32, SOCS4, CTSC, RNF40, E330034G19RIK
GO:0006672~ceramide metabolic process	6	0.833333	0.0954077	ACER2, SPTLC2, ST3GAL6, SPTSSB, DEGS2, ST6GALNAC3
GO:0044710~single-organism metabolic process	124	17.2222	0.096178	LPGAT1, PANK3, NDUFA12, GUCA1B, GUCA1A, CPOX, F13A1, CYP3A13, HR, NUDT5, ENO4, IGF1R, SESN3, NUDT18, ENPP4, SOX9, PDE8A, PSPH, CD300A, ENTPD5, COL23A1, UBE4A, FRS2, CYB561A3, LAX1, MSH6, CH25H, ADCYAP1, DOK2, PPP1R3E, CMPK1, PPIF, SUCLG2, TNIK, CDS1, IDI1, IDI2, PHB, PLD1, HIGD1A, ZFP36L2, ATP5L, ATXN3, ATXN2, PRDX4, ESD, COX11, PIP5K1B, ST3GAL6, KDSR, DRD2, MAP2K5, CARMIL1, NGFR, ANKRD26, FZD2, …
GO:0048284~organelle fusion	9	1.25	0.0968534	ANXA2, TBC1D4, OPA1, BNIP3, VTI1A, SYT13, SEC22A, SNAP29, VPS16
GO:0007399~nervous system development	80	11.1111	0.098137	RERE, TENM4, CHD8, AREG, IGF1R, GRM5, PPP3CC, OPA1, C1QTNF5, SOX9, ZFP280C, ACTR3, ZCCHC24, SMARCC1, CAMK1D, PRMT3, SHROOM3, FRS2, DICER1, MYT1, UHMK1, SHTN1, ADCYAP1, RAP2A, IMPACT, TAL1, MAP1B, EVL, TNIK, INA, RAPGEF4, RNF165, GCM2, MTPN, NRXN1, CDNF, PRICKLE2, CRMP1, ASAP1, RNF6, TULP1, ATXN2, GJC3, GRIN2A, BCL2L11, CUX1, PLXNA1, APBB2, NCAM1, ECT2, NKX6-1, DRD2, NGFR, STIL, FZD2, CADM1, KIDIN…
GO:0051094~positive regulation of developmental process	47	6.52778	0.0981918	FOXE3, TENM4, NRXN1, CD3E, IGF1R, GRM5, OPA1, CUX1, IL12A, NCAM1, SOX9, ECT2, NKX6-1, DRD2, STOX1, TAPT1, CLASP2, ACTR3, NGFR, CCBE1, CARMIL1, DMTN, CAMK1D, KIDINS220, BNIP3, NTRK3, GSX2, IL18, RFX3, FRS2, DICER1, F3, SETX, MSH6, SHTN1, ADCYAP1, IMPACT, DAB1, RGCC, BMP1, RHEB, TAL1, PTPRA, MAP1B, CAPRIN1, BCL2, TRIM32
GO:0048589~developmental growth	29	4.02778	0.0983355	MTPN, TENM4, RNF6, AREG, ATXN2, BCL2L11, PLXNA1, NCAM1, SOX9, NKX6-1, DRD2, ARID2, BRD4, ACTR3, ANKRD26, STIL, CADM1, NTRK3, SEMA4G, DICER1, ZFX, EREG, BCL9, SHTN1, IMPACT, AZGP1, EVC, MAP1B, BCL2

## Sheet: ESCsp-NAD to NPC LAD-only
GO: ESCsp-NAD to NPC LADonly; no Olfr genes	Count	%	PValue	Genes
GO:0030216~keratinocyte differentiation	9	2.36842	0.000138268	REG3A, LCE1I, LCE1J, LCE1G, LCE1H, REG3G, LCE1E, LCE1F, PTGS1
GO:0001580~detection of chemical stimulus involved in sensory perception of bitter taste	6	1.57895	0.000179313	TAS2R106, TAS2R107, TAS2R108, TAS2R130, TAS2R114, TAS2R104
GO:0009913~epidermal cell differentiation	10	2.63158	0.000544878	REG3A, LCE1I, PCDH15, LCE1J, LCE1G, LCE1H, REG3G, LCE1E, LCE1F, PTGS1
GO:0002526~acute inflammatory response	8	2.10526	0.000771332	REG3B, C4BP, REG3A, FCER1A, REG3G, A2M, CD55, ADRA2A
GO:0018149~peptide cross-linking	6	1.57895	0.000843781	LCE1I, LCE1J, LCE1G, LCE1H, LCE1E, LCE1F
GO:0035458~cellular response to interferon-beta	5	1.31579	0.00123446	GBP6, F830016B08RIK, GM4951, GM4841, IIGP1
GO:0019226~transmission of nerve impulse	6	1.57895	0.0019387	GLRA1, DPP6, KCND2, KCNMB2, AVPR1A, CACNA1E
GO:0001964~startle response	4	1.05263	0.00582054	GLRA1, GRIN3A, PCDH15, KCNH1
GO:0034220~ion transmembrane transport	17	4.47368	0.00608962	NPSR1, DPP10, SLC24A2, GABRB1, KCND2, OSR1, KCNJ16, CACNA1E, COX7B2, GLRA1, IBTK, DPP6, KEL, KCNMB2, SLC16A7, LRRC8B, KCNH1
GO:0060013~righting reflex	3	0.789474	0.00676448	NPSR1, GLRA1, PCDH15
GO:0007610~behavior	17	4.47368	0.00686579	NPSR1, SLC24A2, APP, KCND2, NPY2R, PCDH15, FIGN, AVPR1A, SORCS3, CACNA1E, TSHR, HCRTR2, PTGS1, GLRA1, NETO1, ADGRB3, REG2
GO:0006811~ion transport	27	7.10526	0.00693119	NPSR1, SLC24A2, DPP10, GABRB1, CACNA1E, GLRA1, DPP6, KCNMB2, SLC16A7, LRRC8B, ROS1, KCNH1, KCND2, OSR1, GABRA4, KCNJ16, SLCO6B1, AVPR1A, FTHL17A, COX7B2, IBTK, GRIN3A, KEL, SLCO4C1, CLCA4A, CNTN1, STEAP1
GO:0050909~sensory perception of taste	6	1.57895	0.00761521	TAS2R106, TAS2R107, TAS2R108, TAS2R130, TAS2R114, TAS2R104
GO:0008544~epidermis development	10	2.63158	0.0109315	REG3A, LCE1I, PCDH15, LCE1J, LCE1G, LCE1H, REG3G, LCE1E, LCE1F, PTGS1
GO:0030449~regulation of complement activation	3	0.789474	0.0109414	C4BP, A2M, CD55
GO:0098660~inorganic ion transmembrane transport	14	3.68421	0.0110763	NPSR1, SLC24A2, GABRB1, KCND2, OSR1, KCNJ16, CACNA1E, COX7B2, GLRA1, IBTK, DPP6, KEL, KCNMB2, KCNH1
GO:0055085~transmembrane transport	21	5.52632	0.0116187	NPSR1, DPP10, SLC24A2, GABRB1, ABCA8A, KCND2, OSR1, ABCA9, KCNJ16, TIMM21, CACNA1E, COX7B2, GLRA1, IBTK, DPP6, PEX5L, KEL, KCNMB2, SLC16A7, LRRC8B, KCNH1
GO:0007612~learning	7	1.84211	0.0121932	SLC24A2, APP, NETO1, ADGRB3, SORCS3, CACNA1E, PTGS1
GO:2000257~regulation of protein activation cascade	3	0.789474	0.0125298	C4BP, A2M, CD55
GO:0006637~acyl-CoA metabolic process	5	1.31579	0.014215	PDHA2, PDHA1, GPAM, ACOT10, FAR2
GO:0035383~thioester metabolic process	5	1.31579	0.014215	PDHA2, PDHA1, GPAM, ACOT10, FAR2
GO:0043588~skin development	9	2.36842	0.0150871	REG3A, LCE1I, LCE1J, LCE1G, LCE1H, REG3G, LCE1E, LCE1F, PTGS1
GO:0031645~negative regulation of neurological system process	3	0.789474	0.0198009	GLRA1, NPY2R, AVPR1A
GO:0098655~cation transmembrane transport	13	3.42105	0.0202276	NPSR1, DPP10, SLC24A2, KCND2, OSR1, KCNJ16, CACNA1E, COX7B2, IBTK, DPP6, KEL, KCNMB2, KCNH1
GO:0030450~regulation of complement activation, classical pathway	2	0.526316	0.0228746	C4BP, CD55
GO:0044708~single-organism behavior	12	3.15789	0.0270546	SLC24A2, APP, GLRA1, NETO1, ADGRB3, NPY2R, PCDH15, AVPR1A, SORCS3, CACNA1E, TSHR, PTGS1
GO:0044765~single-organism transport	48	12.6316	0.0292168	NPSR1, SLC24A2, DPP10, APP, GABRB1, NPY2R, ABCA16, CACNA1E, PTGS1, ABCA15, GLRA1, DPP6, KCNMB2, NLRP2, SLC16A7, FCER1A, STXBP5, LRRC8B, GC, ROS1, SH3GL2, KCNH1, ABCA8A, KCND2, ABCA8B, OSR1, GABRA4, ABCA9, KCNJ16, SLCO6B1, TIMM21, AVPR1A, SYT9, FTHL17A, ISL1, ESR1, COX7B2, ADRA2A, IBTK, PEX5L, GRIN3A, KEL, GPAM, SLCO4C1, CLCA4A, VPS41, CNTN1, STEAP1
GO:0098662~inorganic cation transmembrane transport	12	3.15789	0.0296574	NPSR1, SLC24A2, IBTK, DPP6, KEL, KCND2, OSR1, KCNMB2, KCNJ16, CACNA1E, COX7B2, KCNH1
GO:0006813~potassium ion transport	7	1.84211	0.0302288	DPP10, DPP6, KEL, KCND2, KCNMB2, KCNJ16, KCNH1
GO:0071805~potassium ion transmembrane transport	6	1.57895	0.0305659	DPP6, KEL, KCND2, KCNMB2, KCNJ16, KCNH1
GO:0060004~reflex	3	0.789474	0.0307846	NPSR1, GLRA1, PCDH15
GO:0038127~ERBB signaling pathway	5	1.31579	0.0311449	APP, PTPRR, ESR1, FAM83B, ADRA2A
GO:0071804~cellular potassium ion transport	6	1.57895	0.031296	DPP6, KEL, KCND2, KCNMB2, KCNJ16, KCNH1
GO:0002673~regulation of acute inflammatory response	4	1.05263	0.031795	C4BP, FCER1A, A2M, CD55
GO:1902578~single-organism localization	50	13.1579	0.0354	DPP10, APP, GABRB1, NPY2R, ABCA16, SYNE1, ABCA15, SLC16A7, FCER1A, ROS1, SH3GL2, KCNH1, ABCA8A, KCND2, ABCA8B, OSR1, EMP2, TIMM21, AVPR1A, FTHL17A, ISL1, ADRA2A, KEL, STEAP1, NPSR1, SLC24A2, CACNA1E, PTGS1, GLRA1, DPP6, KCNMB2, NLRP2, STXBP5, LRRC8B, GC, GABRA4, ABCA9, KCNJ16, SLCO6B1, SYT9, ESR1, COX7B2, IBTK, PEX5L, GRIN3A, GPAM, VPS41, SLCO4C1, CLCA4A, CNTN1
GO:0030001~metal ion transport	16	4.21053	0.0383243	NPSR1, DPP10, SLC24A2, KCND2, OSR1, KCNJ16, FTHL17A, CACNA1E, IBTK, DPP6, GRIN3A, KEL, KCNMB2, CNTN1, STEAP1, KCNH1
GO:0018108~peptidyl-tyrosine phosphorylation	8	2.10526	0.038801	APP, KITL, FLT4, CNTN1, FCER1A, ISL1, ROS1, ADRA2A
GO:0018212~peptidyl-tyrosine modification	8	2.10526	0.0401961	APP, KITL, FLT4, CNTN1, FCER1A, ISL1, ROS1, ADRA2A
GO:0007631~feeding behavior	5	1.31579	0.0499115	NPSR1, APP, NPY2R, REG2, HCRTR2

## Sheet: NPCsp-NAD
GO: NPCsp-NAD	Count	%	PValue	Genes
GO:1901655~cellular response to ketone	6	1.6129	0.0088159	FDX1, AKR1C18, PPARG, ADCY1, ATP2B1, AGTR1B
GO:0033120~positive regulation of RNA splicing	4	1.07527	0.00922286	ERN1, TRA2B, TRA2A, CELF4
GO:1904321~response to forskolin	3	0.806452	0.0111204	FDX1, AKR1C18, ADCY1
GO:1904322~cellular response to forskolin	3	0.806452	0.0111204	FDX1, AKR1C18, ADCY1
GO:0006325~chromatin organization	19	5.10753	0.0125147	H2AFB1, NAP1L3, TET2, JMJD1C, MSL3, UBE2A, BAZ1A, ING3, RBBP4, TBL1XR1, SMARCAD1, RBBP7, TBL1X, H2AFB3, MAP3K7, OGT, SUPT16, TAF1, CUL4B
GO:0050803~regulation of synapse structure or activity	10	2.68817	0.0147429	GRIA1, RIMS1, HTR7, SLITRK2, LRRTM3, FRMPD4, SLITRK3, KCNN2, DGKI, ADGRL3
GO:0050789~regulation of biological process	172	46.2366	0.0170009	RERGL, PGLYRP4, PID1, FRMPD4, PCDH11X, JMJD1C, ZFP606, CDH6, RIMS1, DOCK11, TAS2R118, HPGDS, OLFR843, HTR7, CAPN6, BASP1, ZXDB, CFL2, FAM110C, SMARCAD1, MAP3K7, PRL2C2, IL13RA1, SPINK8, CSNK2A1, MIR135A-2, OLFR1202, OLFR1324, ACSL4, OCRL, OLFR1204, OLFR1205, TC2N, OLFR837, POU3F4, OLFR1201, OLFR836, ERN1, GM1527, RNF128, OLFR1206, TBC1D20, TBL1XR1, OLFR1208, FDX1, GUF1, COL4A5, A630089N07RIK, 170…
GO:0007186~G-protein coupled receptor signaling pathway	38	10.2151	0.0185917	OLFR1392, OLFR1390, OLFR1391, OLFR1357, AKR1C18, ADCY1, MRGPRB5, MRGPRB4, MRGPRB3, MRGPRB2, TAS2R118, OLFR843, HTR7, OLFR1118, OLFR10, OLFR301, OLFR1120, MRGPRX2, PLCL1, OLFR1202, OLFR1324, OLFR1204, OLFR1205, OLFR1121, OLFR1122, OLFR837, OLFR1201, AGTR1B, APLN, OLFR836, OLFR299, OLFR1206, OLFR298, OLFR1208, VIP, PLCB1, DGKI, ADGRL3
GO:0020027~hemoglobin metabolic process	3	0.806452	0.0219155	ALAS2, TET2, HIF1A
GO:0051606~detection of stimulus	13	3.49462	0.0240826	PGLYRP4, OLFR1202, OLFR1204, NOD1, OLFR1205, GUCY2F, OLFR1201, OLFR836, TAS2R118, OLFR843, HTR7, OLFR1206, OLFR1208
GO:0046716~muscle cell cellular homeostasis	3	0.806452	0.0244368	CFL2, LAMP2, HIF1A
GO:0048026~positive regulation of mRNA splicing, via spliceosome	3	0.806452	0.0244368	TRA2B, TRA2A, CELF4
GO:0016569~covalent chromatin modification	14	3.76344	0.0244504	TET2, JMJD1C, MSL3, UBE2A, ING3, RBBP4, TBL1XR1, SMARCAD1, RBBP7, TBL1X, MAP3K7, OGT, TAF1, CUL4B
GO:0016570~histone modification	12	3.22581	0.0250316	ING3, TBL1XR1, TET2, SMARCAD1, JMJD1C, MSL3, UBE2A, TBL1X, MAP3K7, OGT, TAF1, CUL4B
GO:0045444~fat cell differentiation	8	2.15054	0.0256761	TBL1XR1, AP1S2, ARXES2, PPARG, ARXES1, TBL1X, PLCB1, DLK1
GO:0050906~detection of stimulus involved in sensory perception	11	2.95699	0.0281064	TAS2R118, OLFR843, HTR7, OLFR1206, OLFR1208, OLFR1202, OLFR1204, OLFR1205, GUCY2F, OLFR1201, OLFR836
GO:0007610~behavior	17	4.56989	0.0292674	GRIA1, BCHE, NEGR1, KLHL1, ADCY1, NR2C2, HIF1A, AGTR1B, NPAS3, APLN, HTR7, DMRTA1, AP1S2, PLCB1, VIP, DGKI, ADGRL3
GO:0048545~response to steroid hormone	11	2.95699	0.0306058	BCHE, PFKFB1, HTR7, AKR1C18, PPARG, ATP2B1, RBBP7, TBL1X, NR2C2, TAF1, AGTR1B
GO:0007611~learning or memory	9	2.41935	0.0324062	GRIA1, BCHE, HTR7, AP1S2, ADCY1, VIP, PLCB1, HIF1A, DGKI
GO:0006613~cotranslational protein targeting to membrane	3	0.806452	0.0326604	SSR3, SRP54A, TRAM1L1
GO:0065007~biological regulation	177	47.5806	0.0336897	RERGL, PGLYRP4, PID1, FRMPD4, PCDH11X, JMJD1C, ZFP606, CDH6, RIMS1, DOCK11, TAS2R118, HPGDS, OLFR843, HTR7, CAPN6, BASP1, ZXDB, CFL2, FAM110C, LAMP2, SMARCAD1, MAP3K7, PRL2C2, IL13RA1, SPINK8, CSNK2A1, MIR135A-2, OLFR1202, OLFR1324, ACSL4, OCRL, OLFR1204, OLFR1205, TC2N, OLFR837, POU3F4, OLFR1201, OLFR836, ERN1, GM1527, RNF128, OLFR1206, TBC1D20, TBL1XR1, OLFR1208, FDX1, GUF1, COL4A5, A630089N07R…
GO:0045732~positive regulation of protein catabolic process	7	1.88172	0.0359585	CSNK2A1, CSNK1A1, TIPARP, RDX, VIP, TAF1, CUL4B
GO:0050794~regulation of cellular process	163	43.8172	0.036229	RERGL, PGLYRP4, PID1, FRMPD4, PCDH11X, JMJD1C, ZFP606, CDH6, RIMS1, DOCK11, TAS2R118, HPGDS, OLFR843, HTR7, CAPN6, BASP1, ZXDB, CFL2, FAM110C, SMARCAD1, MAP3K7, PRL2C2, IL13RA1, SPINK8, CSNK2A1, OLFR1202, OLFR1324, ACSL4, OCRL, OLFR1204, OLFR1205, OLFR837, POU3F4, OLFR1201, OLFR836, ERN1, GM1527, RNF128, OLFR1206, TBC1D20, TBL1XR1, OLFR1208, GUF1, COL4A5, A630089N07RIK, 1700006A11RIK, DGKI, OLFR1…
GO:1901654~response to ketone	7	1.88172	0.0420634	HTR7, FDX1, AKR1C18, PPARG, ADCY1, ATP2B1, AGTR1B
GO:0016575~histone deacetylation	4	1.07527	0.0463386	TBL1XR1, SMARCAD1, MSL3, TBL1X
GO:0032528~microvillus organization	3	0.806452	0.048364	STK26, RDX, PRL2C2
GO:0050685~positive regulation of mRNA processing	3	0.806452	0.048364	TRA2B, TRA2A, CELF4

## Sheet: NPCsp-NAD to ESC iNAD iLAD
GO: NPCsp-NAD to ESC iNAD/iLAD	Count	%	PValue	Genes
GO:0033120~positive regulation of RNA splicing	4	2.29885	0.00125827	ERN1, TRA2B, TRA2A, CELF4
GO:0048026~positive regulation of mRNA splicing, via spliceosome	3	1.72414	0.00633504	TRA2B, TRA2A, CELF4
GO:0043484~regulation of RNA splicing	5	2.87356	0.00638671	ERN1, TIA1, TRA2B, TRA2A, CELF4
GO:0045732~positive regulation of protein catabolic process	6	3.44828	0.0070987	CSNK2A1, CSNK1A1, TIPARP, RDX, TAF1, CUL4B
GO:0071333~cellular response to glucose stimulus	5	2.87356	0.0128947	ERN1, MIR532, RAB11FIP2, HIF1A, OGT
GO:0050685~positive regulation of mRNA processing	3	1.72414	0.0129962	TRA2B, TRA2A, CELF4
GO:0048024~regulation of mRNA splicing, via spliceosome	4	2.29885	0.0134223	TIA1, TRA2B, TRA2A, CELF4
GO:0071331~cellular response to hexose stimulus	5	2.87356	0.0138811	ERN1, MIR532, RAB11FIP2, HIF1A, OGT
GO:0071326~cellular response to monosaccharide stimulus	5	2.87356	0.0138811	ERN1, MIR532, RAB11FIP2, HIF1A, OGT
GO:0071322~cellular response to carbohydrate stimulus	5	2.87356	0.0171238	ERN1, MIR532, RAB11FIP2, HIF1A, OGT
GO:0010468~regulation of gene expression	40	22.9885	0.0187787	ZBTB8A, PID1, CELF4, JMJD1C, NOD1, NR2C2, HIF1A, NPAS3, RIMS1, BCLAF1, ING3, SNAPC1, RBBP4, BASP1, RAD21, TRA2B, TRA2A, MIR370, IGF2BP3, IGF2BP2, NRBF2, RBBP7, MCTS1, TIA1, TCF7L1, CSNK2A1, OLIG3, TIPARP, RDX, MSL3, TC2N, DLK1, ERN1, B230307C23RIK, MIR183, A630089N07RIK, SSBP2, ZFP157, OGT, TAF1
GO:0001678~cellular glucose homeostasis	5	2.87356	0.019528	ERN1, MIR532, RAB11FIP2, HIF1A, OGT
GO:0046834~lipid phosphorylation	3	1.72414	0.0204826	PIK3C3, DGKI, IP6K2
GO:0019222~regulation of metabolic process	53	30.4598	0.0208948	PID1, CELF4, JMJD1C, RIMS1, ING3, SNAPC1, BASP1, SMARCAD1, OLIG3, CSNK2A1, SPINK8, MSL3, TC2N, ERN1, FDX1, A630089N07RIK, GRIA1, ZBTB8A, TYRP1, NOD1, ADCY1, NR2C2, HIF1A, LTBP1, NPAS3, BCLAF1, RBBP4, PRKAR2A, RAD21, BTBD3, TRA2B, TRA2A, MIR370, IGF2BP3, IGF2BP2, NRBF2, RBBP7, MCTS1, TCF7L1, TIA1, TIPARP, CSNK1A1, RDX, FANCB, DLK1, APLN, B230307C23RIK, MIR183, SSBP2, ZFP157, OGT, CUL4B, TAF1
GO:0016569~covalent chromatin modification	9	5.17241	0.0224608	ING3, RBBP4, SMARCAD1, MSL3, JMJD1C, RBBP7, OGT, TAF1, CUL4B
GO:1901701~cellular response to oxygen-containing compound	14	8.04598	0.0255825	PID1, NOD1, ATP2B1, ADCY1, FANCB, HIF1A, MIR500, ERN1, MIR532, FDX1, MIR183, RAB11FIP2, OGT, TAF1
GO:0008380~RNA splicing	7	4.02299	0.0275312	ERN1, ZRSR2, TIA1, TRA2B, TRA2A, CELF4, ZBTB8OS
GO:0009896~positive regulation of catabolic process	6	3.44828	0.0301915	CSNK2A1, CSNK1A1, TIPARP, RDX, TAF1, CUL4B
GO:0050684~regulation of mRNA processing	4	2.29885	0.0318776	TIA1, TRA2B, TRA2A, CELF4
GO:0009987~cellular process	115	66.092	0.03423	PID1, FRMPD4, JMJD1C, RIMS1, DOCK11, TAS2R118, BASP1, FAM110C, LAMP2, AP1S2, SMARCAD1, IL13RA1, KCMF1, SPINK8, CSNK2A1, OLFR1324, OCRL, ERN1, GM1527, TBC1D20, FDX1, A630089N07RIK, DGKI, GRIA1, CYP4A12A, ZBTB8A, AARS2, LYZ1, CUL1, HIF1A, LTBP1, ABO, RASGRP3, NPAS3, 4930474N05RIK, CALD1, BTBD3, PRKAR2A, RAD21, NRBF2, RAB11FIP2, IP6K2, YARS, MCTS1, ZRSR2, TIA1, UBE2H, CPSF6, ARHGEF37, TIPARP, RDX, F…
GO:0009894~regulation of catabolic process	8	4.5977	0.034706	CSNK2A1, CSNK1A1, TIPARP, RDX, HIF1A, OGT, TAF1, CUL4B
GO:0060255~regulation of macromolecule metabolic process	49	28.1609	0.0391329	PID1, CELF4, JMJD1C, RIMS1, ING3, SNAPC1, BASP1, SMARCAD1, OLIG3, CSNK2A1, SPINK8, MSL3, TC2N, ERN1, A630089N07RIK, GRIA1, ZBTB8A, NOD1, NR2C2, HIF1A, LTBP1, NPAS3, BCLAF1, RBBP4, PRKAR2A, RAD21, BTBD3, TRA2B, TRA2A, MIR370, IGF2BP3, IGF2BP2, NRBF2, RBBP7, MCTS1, TCF7L1, TIA1, TIPARP, CSNK1A1, RDX, FANCB, DLK1, B230307C23RIK, MIR183, SSBP2, ZFP157, OGT, CUL4B, TAF1
GO:0030258~lipid modification	5	2.87356	0.0414373	PIK3C3, OCRL, DGKI, ABO, IP6K2
GO:0043087~regulation of GTPase activity	6	3.44828	0.042204	TBC1D20, RDX, OCRL, ARHGAP6, DGKI, RASGRP3
GO:0046488~phosphatidylinositol metabolic process	4	2.29885	0.0457478	SH3YL1, PIK3C3, OCRL, IP6K2
GO:0009749~response to glucose	5	2.87356	0.0497112	ERN1, MIR532, RAB11FIP2, HIF1A, OGT

## Sheet: NPCsp-NAD to ESC LAD-only
GO: NPCsp_NAD to ESC LAD-only	Count	%	PValue	Genes
GO:0051965~positive regulation of synapse assembly	4	2.12766	0.0103679	SLITRK2, LRRTM3, SLITRK3, ADGRL3
GO:0045444~fat cell differentiation	6	3.19149	0.0104803	TBL1XR1, ARXES2, PPARG, ARXES1, TBL1X, PLCB1
GO:0051963~regulation of synapse assembly	4	2.12766	0.017758	SLITRK2, LRRTM3, SLITRK3, ADGRL3
GO:0007156~homophilic cell adhesion via plasma membrane adhesion molecules	5	2.65957	0.0195835	CDH6, PCDH11X, DSG3, DSG4, DSG1B
GO:0007399~nervous system development	23	12.234	0.0223761	BCHE, NRSN1, APAF1, NEGR1, KLHL1, ACSL4, PRDM13, POU3F4, RPGRIP1, HTR7, SLITRK2, LRRTM3, BASP1, ZIC3, AKR1C14, BTBD3, SLITRK3, PPARG, CNTN3, PLCB1, MAP3K7, PRL2C2, ADGRL3
GO:0070672~response to interleukin-15	2	1.06383	0.0247659	ACSL4, PLCB1
GO:0007584~response to nutrient	5	2.65957	0.026451	BCHE, APAF1, ACSL4, PPARG, AGTR1B
GO:0031960~response to corticosteroid	5	2.65957	0.0269224	BCHE, PFKFB1, HTR7, AKR1C18, AGTR1B
GO:0048545~response to steroid hormone	7	3.7234	0.0286867	BCHE, PFKFB1, HTR7, AKR1C18, PPARG, TBL1X, AGTR1B
GO:0050803~regulation of synapse structure or activity	6	3.19149	0.0312308	HTR7, SLITRK2, LRRTM3, SLITRK3, KCNN2, ADGRL3
GO:0007416~synapse assembly	4	2.12766	0.0410782	SLITRK2, LRRTM3, SLITRK3, ADGRL3
GO:0006325~chromatin organization	10	5.31915	0.0419336	H2AFB1, TBL1XR1, NAP1L3, TET2, UBE2A, BAZ1A, TBL1X, H2AFB3, MAP3K7, SUPT16
GO:0050807~regulation of synapse organization	4	2.12766	0.0462555	SLITRK2, LRRTM3, SLITRK3, ADGRL3
GO:0014070~response to organic cyclic compound	12	6.38298	0.0495826	BCHE, PFKFB1, GM10681, HSD3B5, HTR7, TET2, AKR1C18, PPARG, TBL1X, DUSP6, AGTR1B, ADGRL3
