# Supplementary material for: Genome-wide maps of nucleolus interactions reveal distinct layers of repressive chromatin domains
Source: Nat Commun. 2022 Mar 18;13:1483. doi: 10.1038/s41467-022-29146-2 (PMC8933459; doi:10.1038/s41467-022-29146-2)
Supplement: Supplementary file 16 — Source data [file 41467_2022_29146_MOESM16_ESM.zip]

Archive with 9 entries (8 files):
- Source data/
- Source data/Source data_Supplementary Figs.xlsx
- __MACOSX/Source data/._Source data_Supplementary Figs.xlsx
- Source data/~$Source data_Supplementary Figs.xlsx
- __MACOSX/Source data/._~$Source data_Supplementary Figs.xlsx
- Source data/Source_data_Figs1-7.xlsx
- __MACOSX/Source data/._Source_data_Figs1-7.xlsx
- Source data/Original_blot.pdf
- __MACOSX/Source data/._Original_blot.pdf
