# Supplementary material for: Genome-wide maps of nucleolus interactions reveal distinct layers of repressive chromatin domains
Source: Nat Commun. 2022 Mar 18;13:1483. doi: 10.1038/s41467-022-29146-2 (PMC8933459; doi:10.1038/s41467-022-29146-2)
Supplement: Supplementary file 16 — Source data [file 41467_2022_29146_MOESM16_ESM.zip › Source data/Source data_Supplementary Figs.xlsx]

## Sheet: List
Data correspond to the following Supplementary Figures
S2d
S3b
S3c
S4
S6
S8b
s8d
S9b
S10a
S10b

## Sheet: Fig. S2d
45S pre-rRNA levels
H2B-Dam	H2B-Dam+Dox/Shield	H2B-Dam-NoLS	H2B-Dam-NoLS+Dox/Shield
1	1.19334	0.95107	1.00748
1.25266	0.855595	1.03526	1.18509
0.771105	0.755236	0.952638	1.15669
Oct4 levels
H2B-Dam	H2B-Dam+Dox/Shield	H2B-Dam-NoLS	H2B-Dam-NoLS+Dox/Shield
1	1.00135	0.876606	0.868711
1.08673	1.22265	0.926588	0.953605
1.02101	1.02123	1.02101	1.02239
Rex1 levels
H2B-Dam	H2B-Dam+Dox/Shield	H2B-Dam-NoLS	H2B-Dam-NoLS+Dox/Shield
1	1.04987	0.993093	0.81684
0.97942	0.888848	0.993093	0.832379
0.757858	0.70977	0.757858	1.17872

## Sheet: Fig. S3b
Data are from Suppl. Table S1

## Sheet: Fig. S3c
NAD length in ESCs (Mb)
1.09883
0.999402
0.600295
0.500402
0.099114
0.098471
3.29954
1.00053
1.20193
1.20103
0.099369
0.099876
0.100147
0.099934
1.19939
0.698576
0.101393
0.299986
0.09891
0.098613
0.201168
0.199991
0.39898
0.900258
0.699362
1.10174
0.899472
0.799986
1.10092
0.201267
0.099639
0.59985
1.5006
0.100378
0.201933
0.300058
0.697246
0.199436
0.199498
1.49917
0.499428
0.09913
0.100031
0.5
0.201372
0.399552
0.700463
0.299241
0.099713
0.096776
0.200602
0.099319
0.500871
0.200461
0.099339
0.500587
0.497938
0.099342
0.499912
1.4006
0.600181
1.00002
0.101062
4.49975
0.101319
0.09932
0.201901
1.39996
0.199978
0.899429
1.00235
0.399758
1.59747
0.500323
0.399949
0.300673
0.200704
0.400498
0.099381
0.299692
0.198235
0.599957
0.399903
0.499867
0.699804
0.698348
0.60015
0.399892
0.299691
0.999066
0.100086
0.099637
0.098193
0.698937
0.899828
0.299787
0.299204
0.098716
0.099289
0.099768
1.30017
0.498091
0.400084
0.10048
0.501145
1.59848
0.099422
0.199301
0.099574
0.199068
0.700727
0.800336
0.099571
0.098737
0.099261
0.699325
0.598748
0.199739
1.00111
0.899901
0.10103
2.09853
0.200032
0.100424
0.199387
0.099392
0.201865
0.09971
0.099182
0.199699
0.099102
0.099359
0.300621
0.099274
0.900623
0.39917
0.50037
0.100796
0.49918
0.199343
0.301195
0.099031
0.199564
0.099056
0.100372
0.399869
0.599941
0.10202
0.09986
1.09939
0.098625
0.100259
0.199325
0.9014
1.09961
0.501713
2.9996
1.59961
0.299717
0.599428
6.20124
0.099508
0.101062
0.099997
0.100472
0.599726
1.29939
0.60033
1.80105
1.59897
2.59829
1.30073
0.801177
0.399685
0.400256
0.299965
0.599984
0.098316
0.099201
0.100272
0.899876
0.499448
0.399
0.199039
0.399754
1.29972
0.10013
0.100556
0.800265
0.100341
0.699306
0.099262
0.100005
0.601466
0.500134
0.30017
0.99999
0.500331
0.100853
0.699034
2.80079
0.700212
0.1004
0.099496
0.19858
0.899698
0.099408
0.299973
0.300189
0.299798
0.600168
0.098068
0.099628
0.49923
0.299303
0.3986
0.29986
0.099194
0.098025
0.301262
0.098595
0.101023
0.099682
0.400138
0.40039
0.599385
0.29909
0.100201
0.901835
1.19855
1.60074
0.100727
1.29892
0.399753
0.099313
0.600224
1.20032
0.202302
0.099775
0.099622
0.099758
0.199775
0.200398
1.00004
0.299898
0.102838
0.099208
0.099895
0.099198
0.098543
0.099724
0.099647
0.100522
0.099725
0.100493
0.100088
0.099755
0.099618
0.099415
0.099507
0.499281
0.500235
0.19953
1.09982
0.400285
0.500056
0.098227
1.20004
0.100173
0.099932
0.200486
0.201323
0.499856
0.100033
0.199061
0.499986
0.300034
1.30083
1.9992
0.700189
0.199772
0.199215
0.100721
0.399479
0.799546
0.399157
0.199975
0.800818
1.09947
0.30048
0.099938
0.699506
0.100466
0.501338
0.199747
0.300069
0.200628
0.099981
0.198271
0.100524
0.19996
0.10001
0.099463
0.098083
1.1
0.300534
1.79999
0.30094
0.101089
0.599638
0.49915
0.200429
0.199939
1.8983
0.100264
0.19963
0.202
1.29977
0.098749
0.098013
0.301706
0.20074
0.09971
0.297854
0.099881
0.100272
0.699454
0.200054
0.101496
0.100926
0.698638
0.399864
0.8996
0.099142
0.099604
0.099105
0.498598
0.09961
0.600635
0.399257
0.199565
0.399786
0.99957
0.099999
0.400312
0.1998
0.399915
0.09854
0.400466
0.401651
0.101839
0.200148
0.599611
0.300595
0.399657
1.09885
0.096443
0.199559
0.600313
0.20091
0.501681
0.10116
0.100255
0.700749
0.900723
0.299783
0.799257
0.099994
0.999008
0.100581
0.100399
0.099302
0.400186
0.501554
0.599897
0.799818
0.100503
0.802106
0.200787
0.299442
0.200186
0.399827
1.09929
0.500416
0.100273
0.099017
0.600451
0.099256
0.401181
0.098757
0.499055
0.099771
0.099841
0.399987
0.098363
0.697889
0.903276
0.101374
0.901525
0.90029
0.199661
1.00122
0.900588
0.100961
0.70049
0.099413
0.400172
0.201649
2.50144
3.19997
0.099685
0.701754
0.500838
0.59904
0.499542
0.099496
1.09964
0.800824
2.19842
0.199246
0.198586
0.700014
0.097649
0.501045
0.099842
0.400359
0.998866
0.099689
0.50054
0.199933
0.299929
0.19947
0.100552
0.200286
0.101111
0.401655
0.299989
0.099438
0.401534
0.802064
0.100683
0.097722
0.099626
0.098949
0.500978
0.10024
0.198816
0.099057
0.600183
0.102881
0.101696
0.599998
1.89983
0.100612
0.49962
0.200497
2.70132
0.299079
0.100521
0.199853
0.399513
2.60132
0.099562
1.7975
0.199401
0.198536
0.200724
0.599981
0.399195
0.900026
1.40006
1.50022
0.100018
0.80016
0.100278
0.299999
0.200264
0.400178
0.400516
0.099973
0.09988
2.50048
0.201609
0.198338
0.099933
0.700585
0.099469
0.199702
0.299786
0.09929
0.200194
0.100061
0.100895
0.071179
0.098445
0.29971
0.100382
1.60004
0.902746
0.099602
0.099973
0.599072
0.199459
0.299788
0.099602
0.101816
0.199956
0.801378
0.198516
0.399685
0.59932
0.100748
0.100513
0.70122
1.90011
0.100623
1.20027
0.098769
1.09945
0.299537
0.100161
0.099382
0.200678
0.098126
0.100653
1.0897
0.49915
0.599808
0.800223
0.099789
0.403816
0.399007
0.098982
0.299356
0.299961
0.400401
0.100121
0.400239
0.101098
0.699693
0.500006
0.299015
0.800627
0.799332
0.599215
0.101304
1.09964
1.49942
0.097871
0.399634
0.098504
0.099736
0.100881
0.100361
0.199975
0.700769
0.098768
0.201041
0.10044
0.102032
0.099713
0.199682
0.099697
0.399385
0.902013
0.099836
0.2003
0.098371
0.400845
0.099874
0.099013
1.10061
0.300446
0.199807
0.201135
1.10019
1.00091
0.100867
0.199731
0.299853
0.299806
0.499791
0.199921
0.699788
0.300647
0.201164
0.100277
0.099091
0.098565
0.299612
0.09883
0.400505
0.202247
0.400762
1.19897
1.10021
0.099566
0.100103
0.092985
1.00001
0.200396
0.099109
0.098709
0.097887
0.098812
0.099701
0.099194
0.598166
0.300567
0.999996
0.500843
0.798372
0.300029
0.201996
0.099971
0.199339
0.500128
0.100099
1.70055
0.49975
0.099081
0.400525
0.700161
0.998597
0.199483
0.10005
0.600318
0.200514
0.400092
0.148063
0.099418
1.10169
0.600894
0.600217
0.201463
0.200455
0.10021
0.100001
0.101508
0.098724
0.100145
0.100253
0.700631
0.497805
0.300305
0.59976
0.400658
0.099763
0.100786
0.099657
0.300422
0.50021
0.499346
0.100397
0.199768
0.699696
0.597357
0.400999
0.800325
0.299783
0.099307
0.100359
0.300063
0.401322
0.099275
0.501097
0.099209
0.099483
0.099003
1.09792
0.199515
0.099556
0.103106
0.399335
0.099579
0.099115
0.100238
0.500117
0.100851
0.197736
0.299441
0.199793
0.599193
0.399806
0.099789
0.298969
0.099189
0.098447
0.200637
0.098758
1.30049
0.099338
0.299764
1.89935
0.199401
0.399351
0.09913
0.199072
0.399039
0.199566
0.400696
0.499687
0.099574
0.299097
0.399965
0.099643
0.499691
0.400099
0.099852
0.101893
0.09893
0.098915
0.599464
0.198905
0.400214
0.39958
0.299709
0.199109
0.300036
0.299328
0.099877
0.099909
0.199265
0.099841
0.198533
0.399423
0.099765
0.099721
0.399936
0.099909
0.300189
0.200086
0.101891
0.098529
2.00068
0.100027
0.699356
0.999838
2.79884
1.20017
0.200241
0.299081
0.099821
0.100066
0.299182
0.301793
0.500088
0.099988
0.798287
0.900101
0.199747
0.099209
0.09939
0.202018
0.899946
0.299189
0.201073
0.49912
0.099216
0.60198
0.299952
0.100347
0.80197
0.099097
0.100427
0.598932
1.59974
0.100261
0.699992
1.00177
0.601764
0.100841
0.299885
0.700352
0.100882
0.19988
0.101912
0.200358
0.80003
0.101174
0.099306
0.099216
0.399065
0.90082
1.19964
0.100284
1.10016
0.100256
0.299983
0.09953
0.400034
0.199125
0.200492
0.10118
0.497564
0.098811
0.301968
0.100082
0.099917
0.098722
0.499224
0.101053
0.099748
0.099933
0.400236
0.100355
0.100338
0.098074
0.099948
0.399522
0.298724
0.299501
0.09949
0.099282
0.099158
0.098619
0.298994
0.099733
0.09944
0.199544
0.20019
0.199778
0.099098
0.09899
0.301501
0.098832
0.09969
0.098738
0.099034
0.099914
0.199996
0.499216
0.201049
0.099788
0.298917
0.299254
0.999722
0.099148
0.400352
0.099646
0.200115
0.601033
0.199696
0.40072
0.301642
0.099974
0.299785
0.099347
0.30001
0.300214
0.300512
0.300841
1.49907
0.299731
0.999454
0.999619
0.101171
0.100351
1.69911
0.098586
1.00072
0.299728
0.10134
1.79844
0.099927
0.100816
0.499523
0.099465
0.399205
0.299987
0.099736
0.199756
0.400524
0.100061
0.099713
0.099924
0.299535
0.099716
0.399677
0.100678
0.298224
0.199307
0.098985
0.196285
0.099831
0.69956
0.099962
0.099841
0.800701
1.50085
0.298265
0.199741
0.400374
0.298643
0.100277
0.102897
0.799883
0.200285
0.399986
0.199828
0.100479
0.201641
0.200779
0.101754
0.399466
0.599309
0.600063
0.399243
0.300058
0.600143
0.099749
0.299885
0.102462
0.299055
0.400222
0.200984
0.199319
0.799141
0.099159
0.199184
0.100757
0.699742
1.59914
0.099852
0.098316
0.100755
0.200525
0.296191
0.499528
0.099486
0.099211
0.699163
0.101574
0.199652
0.89939
0.101536
0.400579
0.601872
0.099821
0.09962
0.099423
0.399575
0.30041
0.499579
0.099781
0.098544
0.099054
0.400023
0.799102
0.300377
0.19907
1.50052
1.2001
0.100692
0.200359
0.699336
0.499281
0.102085
1.00042
0.199641
0.200553
0.099757
0.10151
0.799427
0.499968
0.399327
0.499845
0.100797
0.400328
0.099709
0.400566
0.701087
0.098464
0.100178
0.499753
0.101555
0.101034
0.100011
0.100596
0.099601
0.099836
0.101332
0.200857
0.100433
0.300093
0.100938
0.399229
0.600942
0.19969
0.400701
0.099732
1.29907
0.498144
0.800211
0.899441
0.300642
1.6008
0.2999
0.099554
0.59942
0.099027
0.596976
0.399187
0.199095
3.60135
1.50063
1.69947
1.49873
1.1985
0.099542
0.200537
0.097499
0.100479
0.199187
0.099505
0.300164
2.79849
0.399632
1.49968
0.299405
0.099656
2.49977
0.100684
0.200458
0.70108
0.393377
0.300373
0.099563
0.099939
0.099911
0.998824
0.199966
1.29938
0.098884
0.200331
0.200198
0.100674
0.598949
0.300308
0.299823
0.299354
0.499983
1.09986
0.200299
0.099224
0.400066
0.10056
0.199327
0.101788
0.399578
0.099326
0.800032
1.09909
0.098841
0.199802
0.299766
0.09898
0.400389
0.899968
1.8003
0.099613
0.299583
0.400443
0.400535
0.700709
0.299644
0.100972
0.099726
0.29999
0.100067
1.30219
0.299385
0.098734
0.09989
0.901041
0.101715
0.299518
0.100864
0.099729
0.700317
0.09952
0.3009
0.899102
0.300056
0.999041
0.300332
0.399754
0.902335
0.099735
0.099872
0.098989
1.50059
0.700115
5.40101
0.800931
0.200382
0.2985
0.300153
0.099012
1.20018
2.1986
1.50035
0.100541
1.20027
0.30005
0.400126
0.100785
0.100937
0.099129
0.499792
0.399821
0.099726
0.700294
0.20065
0.101721
0.100613
0.300446
0.100203
1.40066
0.099833
0.6994
0.1993
0.100779
0.199992
0.799371
0.099322
1.20014
0.800504
0.800011
0.10086
0.199828
0.500832
0.700293
0.102005
0.301491
0.399756
0.1005
0.199627
0.100745
0.099488
0.200324
0.301154
0.600513
0.100448
0.301176
0.398622
0.499188
0.099801
0.09957
0.09941
0.501484
0.799595
0.600222
0.600776
0.402028
0.100421
0.100861
1.59831
1.20003
0.599743
0.100324
0.099171
0.199819
0.198988
0.100274
0.199659
0.600427
0.099529
2.79916
3.20026
0.100773
2.39894
1.79941
0.399736
1.29946
0.100808
0.799636
0.099933
0.499851
0.100392
0.099413
0.299856
0.098102
0.400221
0.599091
1.30094
0.499755
5.89935
0.599541
0.099092
0.100407
0.09924
0.197787
0.098921
0.301054
0.200336
0.099868
0.601313
0.699191
0.700204
0.200899
0.09995
0.800129
0.099364
0.299088
0.099334
0.399899
0.099373
0.101287
1.80139
0.199497
0.10044
0.100727
0.499416
0.301279
0.79935
0.497922
0.404296
0.200537
0.700508
0.100035
0.099966
0.09979
0.099632
0.299332
0.200005
0.100997
0.901109
0.099497
0.100957
0.698622
0.999032
0.098505
0.199437
0.799583
0.099741
0.10067
1.00152
0.099625
0.199886
1.0002
0.101333
2.10076
0.099689
0.600742
0.099343
0.800132
0.09949
0.600297
0.599374
0.100055
0.400081
0.399942
0.498334
0.099125
0.10013
0.498994
0.099367
0.198875
0.399637
0.098798
0.098049
0.099245
0.300254
0.097037
0.098841
0.199983
0.099704
0.299972
0.502268
1.10027
0.101752
1.00038
0.300049
0.801024
0.098373
0.098563
0.599468
0.200842
0.099306
0.100263
1.69982
0.19875
0.401343
1.50076
0.099816
2.39867
0.100504
0.899101
1.10019
1.50039
0.29954
0.300687
1.29896
0.199735
0.200124
0.100596
0.299915
0.800379
1.10034
1.09954
0.302369
2.19862
0.099939
0.100179
0.100111
0.300274
0.199778
0.200466
0.599349
0.500814
0.49313
2.70012
0.599105
0.499892
0.600913
0.099173
0.100235
0.301402
0.300461
0.899865
0.300031
0.2015
0.899951
0.399951
0.098988
0.099513
0.09887
1.90103
0.10032
0.200298
0.100602
0.200214
0.39979
0.300155
0.097233
0.498881
0.199929
0.399855
0.300043
0.098799
0.300797
1.09919
0.10066
0.098923
0.099444
0.600758
1.40033
0.400745
0.100616
0.09969
0.100501
0.701755
0.29906
0.300196
0.09953
0.499588
0.398902
0.200862
0.400076
0.099777
0.099539
0.100707
0.399864
0.098554
0.399728
0.500317
0.300303
0.500258
0.09913
1.89948
0.199284
0.399505
0.099138
0.499849
0.299565
1.00157
0.299606
0.099599
0.101529
0.199587
1.70197
1.49994
0.300037
0.400134
0.300436
0.200301
0.300256
0.199667
0.89818
0.099274
0.100409
0.199614
0.499744
0.099438
1.2016
0.1023
0.199688
0.299276
0.300317
0.300576
0.999491
3.40013
0.098514
0.60025
1.39999
0.1006
0.099873
1.00028
0.399355
0.098649
0.099768
0.299776
0.199674
0.102316
0.100115
1.70006
0.199228
0.101086
1.29887
0.303741
1.50031
0.400802
0.501872
1.00053
0.099502
0.200815
0.100323
0.501398
0.400597
0.099829
2.89911
0.099273
0.099096
1.2009
0.399578
0.100397
1.79981
1.30142
0.500929
1.89946
0.101082
0.100966
0.199755
0.699328
1.19928
0.100156
0.399006
1.50139
0.098377
2.09983
0.100037
0.200073
0.199513
0.099286
0.200121
0.398964
0.098767
0.101088
0.799517
1.30067
0.0993
0.100287
0.101192
0.100192
0.099491
0.299176
0.299404
0.10028
0.368418
0.099511
0.399195
0.100059
0.19949
0.602099
0.69997
1.10142
0.099987
1.399
0.400293
0.099774
1.40005
0.40066
0.099517
0.098598
0.200159
0.10002
0.300755
0.098064
0.099397
1.39771
1.90107
0.798599
0.100308
0.499294
0.50046
0.499872
0.699407
0.099126
0.299246
0.100438
0.099296
0.099503
0.40047
0.100406
0.300203
0.400783
0.101122
0.099209
0.80097
0.100521
0.199576
0.099874
0.398
0.099106
0.700308
0.098828
1.20131
0.69964
1.1999
0.098287
0.602059
0.599196
0.099822
0.70028
0.599332
0.100002
0.200037
0.400749
0.200471
0.39963
0.099669
0.199587
0.100147
0.598754
0.098743
0.099068
0.29897
0.100637
0.099698
0.099234
0.10091
2.39815
0.197967
0.898378
1.50015
0.099508
0.099782
0.099172
0.599708
0.100113
1.00013
0.200381
0.600056
0.399851
0.10039
1.40028
0.099593
0.100139
0.099144
0.099082
0.299389
0.29911
0.700473
3.7008
0.10006
1.60108
0.100393
0.20018
0.50047
0.399444
0.200147
0.499507
0.101141
0.10174
0.499662
0.299413
0.101083
0.400245
0.200662
0.300663
0.401914
0.098762
0.099338
0.100199
0.099719
0.899953
0.19888
0.301012
0.70059
0.100542
0.097356
1.29884
0.800785
0.100299
2.29991
0.7988
0.299633
1.59955
1.30351
0.9
0.101106
0.199732
0.200396
0.100391
0.799862
1.3993
0.200047
1.30043
0.699439
0.300702
1.60097
1.29804
0.500349
2.60122
1.50011
1.39991
0.201149
0.299998
0.299329
0.299446
0.19951
0.199972
0.398431
0.099249
1.49975
2.0008
0.199947
0.099891
0.39989
1.1002
0.300138
0.099983
0.200915
0.900177
0.300465
0.099176
0.400875
0.799276
0.300409
0.099473
0.300067
0.200207
0.099
0.599855
0.70074
0.59937
1.49928
0.19997
0.098972
0.100164
0.098923
0.399676
0.299111
0.09935
0.299907
1.89979
0.0995
0.800569
0.400078
0.100678
0.100536
0.398882
0.399664
0.099685
1.89895
0.398295
1.90007
0.198332
0.400485
1.70009
0.100258
1.09983
0.599293
0.297162
0.500606
0.499888
0.400212
0.300402
2.70023
0.199524
0.100611
0.599198
0.89906
0.600626
0.098664
0.100892
0.598634
0.099611
0.100427
0.097744
0.301242
0.300732
0.099559
0.098479
0.100295
0.099329
0.400685
0.300201
0.399977
1.19696
0.100359
0.09926
0.099471
0.098672
0.999797
0.097288
0.100246
0.098491
0.399982
0.100726
0.200014
0.399806
0.100838
0.400743
0.600234
0.098365
0.499635
0.301933
0.099395
0.198987
0.20203
0.098304
0.201578
0.099804
0.098126
0.199601
0.297807
0.101616
0.099671
0.099579
0.099969
0.300211
0.7
0.099461
0.099824
0.101253
0.100519
0.599817
0.30048
0.300928
0.099125
0.099661
0.300724
0.099725
0.300082
0.499776
0.301322
0.401225
0.19958
0.800836
0.099573
0.099041
0.09892
0.298584
0.300919
0.099804
0.400237
0.198804
0.200452
0.098199
0.199869
0.099374
0.100228
0.199941
0.099648
0.100753
0.098636
0.09867

## Sheet: Fig. S4
Data are from Suppl. Table S2

## Sheet: Fig. S6
Chrom	Start	End	H3K9me2 in ESC+RNA-control	H3K9me2 in ESC+pRNA		Chrom	Start	End	H3K9me3in ESC+RNA-control	H3K9me3 in ESC+pRNA
chr1	0	20000	0	0		chr1	0	20000	0	0
chr1	20000	40000	0	0		chr1	20000	40000	0	0
chr1	40000	60000	0	0		chr1	40000	60000	0	0
chr1	60000	80000	0	0		chr1	60000	80000	0	0
chr1	80000	100000	0	0		chr1	80000	100000	0	0
chr1	100000	120000	0	0		chr1	100000	120000	0	0
chr1	120000	140000	0	0		chr1	120000	140000	0	0
chr1	140000	160000	0	0		chr1	140000	160000	0	0
chr1	160000	180000	0	0		chr1	160000	180000	0	0
chr1	180000	200000	0	0		chr1	180000	200000	0	0
chr1	200000	220000	0	0		chr1	200000	220000	0	0
chr1	220000	240000	0	0		chr1	220000	240000	0	0
chr1	240000	260000	0	0		chr1	240000	260000	0	0
chr1	260000	280000	0	0		chr1	260000	280000	0	0
chr1	280000	300000	0	0		chr1	280000	300000	0	0
chr1	300000	320000	0	0		chr1	300000	320000	0	0
chr1	320000	340000	0	0		chr1	320000	340000	0	0
chr1	340000	360000	0	0		chr1	340000	360000	0	0
chr1	360000	380000	0	0		chr1	360000	380000	0	0
chr1	380000	400000	0	0		chr1	380000	400000	0	0
chr1	400000	420000	0	0		chr1	400000	420000	0	0
chr1	420000	440000	0	0		chr1	420000	440000	0	0
chr1	440000	460000	0	0		chr1	440000	460000	0	0
chr1	460000	480000	0	0		chr1	460000	480000	0	0
chr1	480000	500000	0	0		chr1	480000	500000	0	0
chr1	500000	520000	0	0		chr1	500000	520000	0	0
chr1	520000	540000	0	0		chr1	520000	540000	0	0
chr1	540000	560000	0	0		chr1	540000	560000	0	0
chr1	560000	580000	0	0		chr1	560000	580000	0	0
chr1	580000	600000	0	0		chr1	580000	600000	0	0
chr1	600000	620000	0	0		chr1	600000	620000	0	0
chr1	620000	640000	0	0		chr1	620000	640000	0	0
chr1	640000	660000	0	0		chr1	640000	660000	0	0
chr1	660000	680000	0	0		chr1	660000	680000	0	0
chr1	680000	700000	0	0		chr1	680000	700000	0	0
chr1	700000	720000	0	0		chr1	700000	720000	0	0
chr1	720000	740000	0	0		chr1	720000	740000	0	0
chr1	740000	760000	0	0		chr1	740000	760000	0	0
chr1	760000	780000	0	0		chr1	760000	780000	0	0
chr1	780000	800000	0	0		chr1	780000	800000	0	0
chr1	800000	820000	0	0		chr1	800000	820000	0	0
chr1	820000	840000	0	0		chr1	820000	840000	0	0
chr1	840000	860000	0	0		chr1	840000	860000	0	0
chr1	860000	880000	0	0		chr1	860000	880000	0	0
chr1	880000	900000	0	0		chr1	880000	900000	0	0
chr1	900000	920000	0	0		chr1	900000	920000	0	0
chr1	920000	940000	0	0		chr1	920000	940000	0	0
chr1	940000	960000	0	0		chr1	940000	960000	0	0
chr1	960000	980000	0	0		chr1	960000	980000	0	0
chr1	980000	1000000	0	0		chr1	980000	1000000	0	0
chr1	1000000	1020000	0	0		chr1	1000000	1020000	0	0
chr1	1020000	1040000	0	0		chr1	1020000	1040000	0	0
chr1	1040000	1060000	0	0		chr1	1040000	1060000	0	0
chr1	1060000	1080000	0	0		chr1	1060000	1080000	0	0
chr1	1080000	1100000	0	0		chr1	1080000	1100000	0	0
chr1	1100000	1120000	0	0		chr1	1100000	1120000	0	0
chr1	1120000	1140000	0	0		chr1	1120000	1140000	0	0
chr1	1140000	1160000	0	0		chr1	1140000	1160000	0	0
chr1	1160000	1180000	0	0		chr1	1160000	1180000	0	0
chr1	1180000	1200000	0	0		chr1	1180000	1200000	0	0
chr1	1200000	1220000	0	0		chr1	1200000	1220000	0	0
chr1	1220000	1240000	0	0		chr1	1220000	1240000	0	0
chr1	1240000	1260000	0	0		chr1	1240000	1260000	0	0
chr1	1260000	1280000	0	0		chr1	1260000	1280000	0	0
chr1	1280000	1300000	0	0		chr1	1280000	1300000	0	0
chr1	1300000	1320000	0	0		chr1	1300000	1320000	0	0
chr1	1320000	1340000	0	0		chr1	1320000	1340000	0	0
chr1	1340000	1360000	0	0		chr1	1340000	1360000	0	0
chr1	1360000	1380000	0	0		chr1	1360000	1380000	0	0
chr1	1380000	1400000	0	0		chr1	1380000	1400000	0	0
chr1	1400000	1420000	0	0		chr1	1400000	1420000	0	0
chr1	1420000	1440000	0	0		chr1	1420000	1440000	0	0
chr1	1440000	1460000	0	0		chr1	1440000	1460000	0	0
chr1	1460000	1480000	0	0		chr1	1460000	1480000	0	0
chr1	1480000	1500000	0	0		chr1	1480000	1500000	0	0
chr1	1500000	1520000	0	0		chr1	1500000	1520000	0	0
chr1	1520000	1540000	0	0		chr1	1520000	1540000	0	0
chr1	1540000	1560000	0	0		chr1	1540000	1560000	0	0
chr1	1560000	1580000	0	0		chr1	1560000	1580000	0	0
chr1	1580000	1600000	0	0		chr1	1580000	1600000	0	0
chr1	1600000	1620000	0	0		chr1	1600000	1620000	0	0
chr1	1620000	1640000	0	0		chr1	1620000	1640000	0	0
chr1	1640000	1660000	0	0		chr1	1640000	1660000	0	0
chr1	1660000	1680000	0	0		chr1	1660000	1680000	0	0
chr1	1680000	1700000	0	0		chr1	1680000	1700000	0	0
chr1	1700000	1720000	0	0		chr1	1700000	1720000	0	0
chr1	1720000	1740000	0	0		chr1	1720000	1740000	0	0
chr1	1740000	1760000	0	0		chr1	1740000	1760000	0	0
chr1	1760000	1780000	0	0		chr1	1760000	1780000	0	0
chr1	1780000	1800000	0	0		chr1	1780000	1800000	0	0
chr1	1800000	1820000	0	0		chr1	1800000	1820000	0	0
chr1	1820000	1840000	0	0		chr1	1820000	1840000	0	0
chr1	1840000	1860000	0	0		chr1	1840000	1860000	0	0
chr1	1860000	1880000	0	0		chr1	1860000	1880000	0	0
chr1	1880000	1900000	0	0		chr1	1880000	1900000	0	0
chr1	1900000	1920000	0	0		chr1	1900000	1920000	0	0
chr1	1920000	1940000	0	0		chr1	1920000	1940000	0	0
chr1	1940000	1960000	0	0		chr1	1940000	1960000	0	0
chr1	1960000	1980000	0	0		chr1	1960000	1980000	0	0
chr1	1980000	2000000	0	0		chr1	1980000	2000000	0	0
chr1	2000000	2020000	0	0		chr1	2000000	2020000	0	0
chr1	2020000	2040000	0	0		chr1	2020000	2040000	0	0
chr1	2040000	2060000	0	0		chr1	2040000	2060000	0	0
chr1	2060000	2080000	0	0		chr1	2060000	2080000	0	0
chr1	2080000	2100000	0	0		chr1	2080000	2100000	0	0
chr1	2100000	2120000	0	0		chr1	2100000	2120000	0	0
chr1	2120000	2140000	0	0		chr1	2120000	2140000	0	0
chr1	2140000	2160000	0	0		chr1	2140000	2160000	0	0
chr1	2160000	2180000	0	0		chr1	2160000	2180000	0	0
chr1	2180000	2200000	0	0		chr1	2180000	2200000	0	0
chr1	2200000	2220000	0	0		chr1	2200000	2220000	0	0
chr1	2220000	2240000	0	0		chr1	2220000	2240000	0	0
chr1	2240000	2260000	0	0		chr1	2240000	2260000	0	0
chr1	2260000	2280000	0	0		chr1	2260000	2280000	0	0
chr1	2280000	2300000	0	0		chr1	2280000	2300000	0	0
chr1	2300000	2320000	0	0		chr1	2300000	2320000	0	0
chr1	2320000	2340000	0	0		chr1	2320000	2340000	0	0
chr1	2340000	2360000	0	0		chr1	2340000	2360000	0	0
chr1	2360000	2380000	0	0		chr1	2360000	2380000	0	0
chr1	2380000	2400000	0	0		chr1	2380000	2400000	0	0
chr1	2400000	2420000	0	0		chr1	2400000	2420000	0	0
chr1	2420000	2440000	0	0		chr1	2420000	2440000	0	0
chr1	2440000	2460000	0	0		chr1	2440000	2460000	0	0
chr1	2460000	2480000	0	0		chr1	2460000	2480000	0	0
chr1	2480000	2500000	0	0		chr1	2480000	2500000	0	0
chr1	2500000	2520000	0	0		chr1	2500000	2520000	0	0
chr1	2520000	2540000	0	0		chr1	2520000	2540000	0	0
chr1	2540000	2560000	0	0		chr1	2540000	2560000	0	0
chr1	2560000	2580000	0	0		chr1	2560000	2580000	0	0
chr1	2580000	2600000	0	0		chr1	2580000	2600000	0	0
chr1	2600000	2620000	0	0		chr1	2600000	2620000	0	0
chr1	2620000	2640000	0	0		chr1	2620000	2640000	0	0
chr1	2640000	2660000	0	0		chr1	2640000	2660000	0	0
chr1	2660000	2680000	0	0		chr1	2660000	2680000	0	0
chr1	2680000	2700000	0	0		chr1	2680000	2700000	0	0
chr1	2700000	2720000	0	0		chr1	2700000	2720000	0	0
chr1	2720000	2740000	0	0		chr1	2720000	2740000	0	0
chr1	2740000	2760000	0	0		chr1	2740000	2760000	0	0
chr1	2760000	2780000	0	0		chr1	2760000	2780000	0	0
chr1	2780000	2800000	0	0		chr1	2780000	2800000	0	0
chr1	2800000	2820000	0	0		chr1	2800000	2820000	0	0
chr1	2820000	2840000	0	0		chr1	2820000	2840000	0	0
chr1	2840000	2860000	0	0		chr1	2840000	2860000	0	0
chr1	2860000	2880000	0	0		chr1	2860000	2880000	0	0
chr1	2880000	2900000	0	0		chr1	2880000	2900000	0	0
chr1	2900000	2920000	0	0		chr1	2900000	2920000	0	0
chr1	2920000	2940000	0	0		chr1	2920000	2940000	0	0
chr1	2940000	2960000	0	0		chr1	2940000	2960000	0	0
chr1	2960000	2980000	0	0		chr1	2960000	2980000	0	0
chr1	2980000	3000000	0	0		chr1	2980000	3000000	0	0
chr1	3000000	3020000	50	86		chr1	3000000	3020000	29	23
chr1	3020000	3040000	51	102		chr1	3020000	3040000	55	65
chr1	3040000	3060000	31	59		chr1	3040000	3060000	53	30
chr1	3060000	3080000	69	100		chr1	3060000	3080000	41	46
chr1	3080000	3100000	69	95		chr1	3080000	3100000	43	32
chr1	3100000	3120000	70	100		chr1	3100000	3120000	47	48
chr1	3139719	3159719	28	52		chr1	3139719	3159719	40	31
chr1	3159719	3179719	59	74		chr1	3159719	3179719	41	38
chr1	3179719	3199719	61	98		chr1	3179719	3199719	28	34
chr1	3199719	3219719	70	121		chr1	3199719	3219719	34	46
chr1	3219719	3239719	80	97		chr1	3219719	3239719	27	38
chr1	3239719	3259719	57	100		chr1	3239719	3259719	25	41
chr1	3259719	3279719	63	86		chr1	3259719	3279719	40	46
chr1	3279719	3299719	80	117		chr1	3279719	3299719	26	42
chr1	3299719	3319719	57	106		chr1	3299719	3319719	29	40
chr1	3319719	3339719	67	127		chr1	3319719	3339719	37	48
chr1	3339719	3359719	67	72		chr1	3339719	3359719	23	27
chr1	3359719	3379719	75	148		chr1	3359719	3379719	22	48
chr1	3379719	3399719	73	132		chr1	3379719	3399719	29	31
chr1	3399719	3419719	77	122		chr1	3399719	3419719	28	41
chr1	3419719	3439719	99	130		chr1	3419719	3439719	27	46
chr1	3439719	3459719	90	99		chr1	3439719	3459719	13	43
chr1	3459719	3479719	73	139		chr1	3459719	3479719	25	48
chr1	3479719	3499719	63	115		chr1	3479719	3499719	25	49
chr1	3499719	3519719	67	93		chr1	3499719	3519719	18	52
chr1	3519719	3539719	83	116		chr1	3519719	3539719	27	42
chr1	3539719	3559719	85	136		chr1	3539719	3559719	35	44
chr1	3559719	3579719	73	110		chr1	3559719	3579719	25	37
chr1	3579719	3599719	93	90		chr1	3579719	3599719	23	45
chr1	3599719	3619719	82	85		chr1	3599719	3619719	26	27
chr1	3619719	3639719	79	124		chr1	3619719	3639719	58	72
chr1	3639719	3659719	75	118		chr1	3639719	3659719	33	52
chr1	3659719	3679719	59	106		chr1	3659719	3679719	22	38
chr1	3679719	3699719	76	131		chr1	3679719	3699719	32	42
chr1	3699719	3719719	89	107		chr1	3699719	3719719	23	32
chr1	3719719	3739719	73	122		chr1	3719719	3739719	43	53
chr1	3739719	3759719	69	121		chr1	3739719	3759719	29	54
chr1	3759719	3779719	73	94		chr1	3759719	3779719	24	44
chr1	3779719	3799719	81	114		chr1	3779719	3799719	61	54
chr1	3799719	3819719	82	108		chr1	3799719	3819719	82	34
chr1	3819719	3839719	72	100		chr1	3819719	3839719	29	33
chr1	3839719	3859719	74	99		chr1	3839719	3859719	49	54
chr1	3859719	3879719	97	118		chr1	3859719	3879719	36	44
chr1	3879719	3899719	76	120		chr1	3879719	3899719	53	46
chr1	3899719	3919719	77	105		chr1	3899719	3919719	26	47
chr1	3919719	3939719	96	121		chr1	3919719	3939719	20	35
chr1	3939719	3959719	77	112		chr1	3939719	3959719	31	35
chr1	3959719	3979719	77	136		chr1	3959719	3979719	85	73
chr1	3979719	3999719	82	129		chr1	3979719	3999719	134	89
chr1	3999719	4019719	81	121		chr1	3999719	4019719	29	44
chr1	4019719	4039719	87	115		chr1	4019719	4039719	30	51
chr1	4039719	4059719	80	124		chr1	4039719	4059719	33	63
chr1	4059719	4079719	82	109		chr1	4059719	4079719	31	38
chr1	4079719	4099719	70	91		chr1	4079719	4099719	38	42
chr1	4099719	4119719	79	100		chr1	4099719	4119719	29	50
chr1	4119719	4139719	79	103		chr1	4119719	4139719	49	66
chr1	4139719	4159719	85	143		chr1	4139719	4159719	26	47
chr1	4159719	4179719	71	125		chr1	4159719	4179719	41	55
chr1	4179719	4199719	77	84		chr1	4179719	4199719	32	30
chr1	4199719	4219719	84	131		chr1	4199719	4219719	37	49
chr1	4219719	4239719	84	117		chr1	4219719	4239719	35	41
chr1	4239719	4259719	69	99		chr1	4239719	4259719	39	46
chr1	4259719	4279719	92	130		chr1	4259719	4279719	26	34
chr1	4279719	4299719	67	109		chr1	4279719	4299719	25	45
chr1	4299719	4319719	93	89		chr1	4299719	4319719	23	34
chr1	4319719	4339719	80	134		chr1	4319719	4339719	40	37
chr1	4339719	4359719	64	122		chr1	4339719	4359719	30	47
chr1	4359719	4379719	73	127		chr1	4359719	4379719	16	48
chr1	4379719	4399719	82	112		chr1	4379719	4399719	43	50
chr1	4399719	4419719	79	134		chr1	4399719	4419719	51	74
chr1	4419719	4439719	73	138		chr1	4419719	4439719	56	73
chr1	4439719	4459719	81	114		chr1	4439719	4459719	46	56
chr1	4459719	4479719	109	134		chr1	4459719	4479719	46	69
chr1	4479719	4499719	53	104		chr1	4479719	4499719	37	64
chr1	4499719	4519719	70	111		chr1	4499719	4519719	35	59
chr1	4519719	4539719	67	153		chr1	4519719	4539719	46	70
chr1	4539719	4559719	61	116		chr1	4539719	4559719	52	61
chr1	4559719	4579719	45	83		chr1	4559719	4579719	41	52
chr1	4579719	4599719	102	138		chr1	4579719	4599719	56	71
chr1	4599719	4619719	84	143		chr1	4599719	4619719	66	75
chr1	4619719	4639719	88	137		chr1	4619719	4639719	32	59
chr1	4639719	4659719	91	121		chr1	4639719	4659719	37	59
chr1	4659719	4679719	71	136		chr1	4659719	4679719	43	74
chr1	4679719	4699719	89	167		chr1	4679719	4699719	42	70
chr1	4699719	4719719	70	130		chr1	4699719	4719719	36	59
chr1	4719719	4739719	108	152		chr1	4719719	4739719	42	58
chr1	4739719	4759719	89	153		chr1	4739719	4759719	46	85
chr1	4759719	4779719	73	138		chr1	4759719	4779719	37	71
chr1	4779719	4799719	89	138		chr1	4779719	4799719	58	85
chr1	4799719	4819719	59	112		chr1	4799719	4819719	54	69
chr1	4819719	4839719	66	111		chr1	4819719	4839719	38	67
chr1	4839719	4859719	50	121		chr1	4839719	4859719	38	63
chr1	4859719	4879719	57	95		chr1	4859719	4879719	28	65
chr1	4879719	4899719	62	119		chr1	4879719	4899719	28	45
chr1	4899719	4919719	85	144		chr1	4899719	4919719	71	106
chr1	4919719	4939719	84	136		chr1	4919719	4939719	132	107
chr1	4939719	4959719	83	100		chr1	4939719	4959719	39	50
chr1	4959719	4979719	96	143		chr1	4959719	4979719	45	71
chr1	4979719	4999719	88	166		chr1	4979719	4999719	77	81
chr1	4999719	5019719	80	150		chr1	4999719	5019719	62	72
chr1	5019719	5039719	53	117		chr1	5019719	5039719	36	55
chr1	5039719	5059719	86	111		chr1	5039719	5059719	79	73
chr1	5059719	5079719	64	89		chr1	5059719	5079719	47	66
chr1	5079719	5099719	54	108		chr1	5079719	5099719	20	48
chr1	5099719	5119719	49	92		chr1	5099719	5119719	22	35
chr1	5119719	5139719	57	101		chr1	5119719	5139719	26	40
chr1	5139719	5159719	66	125		chr1	5139719	5159719	49	63
chr1	5159719	5179719	104	119		chr1	5159719	5179719	125	105
chr1	5179719	5199719	44	115		chr1	5179719	5199719	52	52
chr1	5199719	5219719	88	137		chr1	5199719	5219719	42	66
chr1	5219719	5239719	76	174		chr1	5219719	5239719	31	62
chr1	5239719	5259719	45	92		chr1	5239719	5259719	29	46
chr1	5259719	5279719	52	98		chr1	5259719	5279719	40	55
chr1	5279719	5299719	79	128		chr1	5279719	5299719	33	55
chr1	5299719	5319719	86	125		chr1	5299719	5319719	46	53
chr1	5319719	5339719	81	125		chr1	5319719	5339719	51	53
chr1	5339719	5359719	50	78		chr1	5339719	5359719	112	65
chr1	5359719	5379719	91	147		chr1	5359719	5379719	54	51
chr1	5379719	5399719	128	160		chr1	5379719	5399719	31	50
chr1	5399719	5419719	69	129		chr1	5399719	5419719	28	44
chr1	5419719	5439719	48	81		chr1	5419719	5439719	58	49
chr1	5439719	5459719	96	143		chr1	5439719	5459719	40	50
chr1	5459719	5479719	91	125		chr1	5459719	5479719	67	70
chr1	5479719	5499719	93	116		chr1	5479719	5499719	42	54
chr1	5499719	5519719	86	114		chr1	5499719	5519719	22	52
chr1	5519719	5539719	81	108		chr1	5519719	5539719	27	38
chr1	5539719	5559719	90	126		chr1	5539719	5559719	37	56
chr1	5559719	5579719	84	105		chr1	5559719	5579719	61	60
chr1	5579719	5599719	104	138		chr1	5579719	5599719	57	56
chr1	5599719	5619719	74	117		chr1	5599719	5619719	28	46
chr1	5619719	5639719	65	118		chr1	5619719	5639719	33	46
chr1	5639719	5659719	84	130		chr1	5639719	5659719	42	51
chr1	5659719	5679719	82	106		chr1	5659719	5679719	36	55
chr1	5679719	5699719	86	123		chr1	5679719	5699719	33	57
chr1	5699719	5719719	80	81		chr1	5699719	5719719	22	28
chr1	5719719	5739719	84	108		chr1	5719719	5739719	30	33
chr1	5739719	5759719	69	97		chr1	5739719	5759719	69	71
chr1	5759719	5779719	102	120		chr1	5759719	5779719	42	49
chr1	5779719	5799719	86	127		chr1	5779719	5799719	44	45
chr1	5799719	5819719	60	69		chr1	5799719	5819719	72	46
chr1	5819719	5839719	65	80		chr1	5819719	5839719	53	36
chr1	5839719	5859719	96	119		chr1	5839719	5859719	54	63
chr1	5859719	5879719	92	106		chr1	5859719	5879719	64	41
chr1	5879719	5899719	92	120		chr1	5879719	5899719	48	52
chr1	5899719	5919719	55	119		chr1	5899719	5919719	29	49
chr1	5919719	5939719	65	114		chr1	5919719	5939719	36	59
chr1	5939719	5959719	65	119		chr1	5939719	5959719	29	64
chr1	5959719	5979719	79	111		chr1	5959719	5979719	25	48
chr1	5979719	5999719	43	69		chr1	5979719	5999719	42	40
chr1	5999719	6019719	45	82		chr1	5999719	6019719	46	37
chr1	6019719	6039719	83	84		chr1	6019719	6039719	39	40
chr1	6039719	6059719	86	112		chr1	6039719	6059719	55	52
chr1	6059719	6079719	75	99		chr1	6059719	6079719	37	51
chr1	6079719	6099719	80	121		chr1	6079719	6099719	35	58
chr1	6099719	6119719	73	99		chr1	6099719	6119719	23	28
chr1	6119719	6139719	52	92		chr1	6119719	6139719	36	36
chr1	6139719	6159719	49	85		chr1	6139719	6159719	37	47
chr1	6159719	6179719	62	82		chr1	6159719	6179719	149	91
chr1	6179719	6199719	72	119		chr1	6179719	6199719	58	69
chr1	6199719	6219719	63	112		chr1	6199719	6219719	28	58
chr1	6219719	6239719	45	103		chr1	6219719	6239719	25	43
chr1	6239719	6259719	59	92		chr1	6239719	6259719	14	35
chr1	6259719	6279719	70	108		chr1	6259719	6279719	29	41
chr1	6279719	6299719	65	129		chr1	6279719	6299719	37	48
chr1	6299719	6319719	79	120		chr1	6299719	6319719	25	46
chr1	6319719	6339719	75	108		chr1	6319719	6339719	49	39
chr1	6339719	6359719	72	134		chr1	6339719	6359719	42	57
chr1	6359719	6379719	82	131		chr1	6359719	6379719	45	60
chr1	6379719	6399719	77	124		chr1	6379719	6399719	38	46
chr1	6399719	6419719	60	109		chr1	6399719	6419719	46	72
chr1	6419719	6439719	44	64		chr1	6419719	6439719	136	82
chr1	6439719	6459719	75	106		chr1	6439719	6459719	62	73
chr1	6459719	6479719	91	138		chr1	6459719	6479719	34	54
chr1	6479719	6499719	94	136		chr1	6479719	6499719	45	47
chr1	6499719	6519719	79	119		chr1	6499719	6519719	70	59
chr1	6519719	6539719	69	121		chr1	6519719	6539719	39	53
chr1	6539719	6559719	92	121		chr1	6539719	6559719	21	31
chr1	6559719	6579719	62	109		chr1	6559719	6579719	27	56
chr1	6579719	6599719	77	115		chr1	6579719	6599719	25	39
chr1	6599719	6619719	83	121		chr1	6599719	6619719	32	42
chr1	6619719	6639719	63	97		chr1	6619719	6639719	34	48
chr1	6639719	6659719	106	141		chr1	6639719	6659719	37	68
chr1	6659719	6679719	66	112		chr1	6659719	6679719	37	49
chr1	6679719	6699719	66	92		chr1	6679719	6699719	67	62
chr1	6699719	6719719	90	114		chr1	6699719	6719719	42	48
chr1	6719719	6739719	90	108		chr1	6719719	6739719	29	50
chr1	6739719	6759719	94	117		chr1	6739719	6759719	29	41
chr1	6759719	6779719	106	126		chr1	6759719	6779719	18	37
chr1	6779719	6799719	99	126		chr1	6779719	6799719	27	44
chr1	6799719	6819719	86	130		chr1	6799719	6819719	35	68
chr1	6819719	6839719	100	124		chr1	6819719	6839719	32	60
chr1	6839719	6859719	87	118		chr1	6839719	6859719	32	54
chr1	6859719	6879719	83	133		chr1	6859719	6879719	36	58
chr1	6879719	6899719	102	127		chr1	6879719	6899719	38	54
chr1	6899719	6919719	79	128		chr1	6899719	6919719	43	62
chr1	6919719	6939719	71	91		chr1	6919719	6939719	35	45
chr1	6939719	6959719	68	107		chr1	6939719	6959719	22	47
chr1	6959719	6979719	80	128		chr1	6959719	6979719	24	62
chr1	6979719	6999719	73	131		chr1	6979719	6999719	38	56
chr1	6999719	7019719	60	95		chr1	6999719	7019719	55	60
chr1	7019719	7039719	80	124		chr1	7019719	7039719	67	76
chr1	7039719	7059719	71	154		chr1	7039719	7059719	67	86
chr1	7059719	7079719	78	148		chr1	7059719	7079719	195	157
chr1	7079719	7099719	69	114		chr1	7079719	7099719	64	66
chr1	7099719	7119719	56	126		chr1	7099719	7119719	32	58
chr1	7119719	7139719	53	122		chr1	7119719	7139719	156	125
chr1	7139719	7159719	66	133		chr1	7139719	7159719	28	56
chr1	7159719	7179719	74	108		chr1	7159719	7179719	29	39
chr1	7179719	7199719	58	85		chr1	7179719	7199719	26	33
chr1	7199719	7219719	71	131		chr1	7199719	7219719	92	85
chr1	7219719	7239719	47	112		chr1	7219719	7239719	58	74
chr1	7239719	7259719	76	106		chr1	7239719	7259719	44	60
chr1	7259719	7279719	78	117		chr1	7259719	7279719	36	40
chr1	7279719	7299719	43	99		chr1	7279719	7299719	102	85
chr1	7299719	7319719	102	126		chr1	7299719	7319719	71	62
chr1	7319719	7339719	50	93		chr1	7319719	7339719	30	36
chr1	7339719	7359719	75	108		chr1	7339719	7359719	144	115
chr1	7359719	7379719	66	119		chr1	7359719	7379719	95	62
chr1	7379719	7399719	60	87		chr1	7379719	7399719	41	52
chr1	7399719	7419719	76	116		chr1	7399719	7419719	33	51
chr1	7419719	7439719	81	120		chr1	7419719	7439719	36	46
chr1	7439719	7459719	86	110		chr1	7439719	7459719	40	54
chr1	7459719	7479719	80	115		chr1	7459719	7479719	27	33
chr1	7479719	7499719	56	75		chr1	7479719	7499719	92	81
chr1	7499719	7519719	90	114		chr1	7499719	7519719	48	31
chr1	7519719	7539719	93	138		chr1	7519719	7539719	36	52
chr1	7539719	7559719	79	133		chr1	7539719	7559719	27	38
chr1	7559719	7579719	77	127		chr1	7559719	7579719	40	44
chr1	7579719	7599719	67	103		chr1	7579719	7599719	80	58
chr1	7599719	7619719	43	53		chr1	7599719	7619719	72	52
chr1	7619719	7639719	63	87		chr1	7619719	7639719	46	54
chr1	7639719	7659719	88	77		chr1	7639719	7659719	54	43
chr1	7659719	7679719	73	79		chr1	7659719	7679719	56	46
chr1	7679719	7699719	66	94		chr1	7679719	7699719	34	52
chr1	7699719	7719719	27	51		chr1	7699719	7719719	30	32
chr1	7719719	7739719	70	94		chr1	7719719	7739719	29	44
chr1	7739719	7759719	75	92		chr1	7739719	7759719	48	60
chr1	7759719	7779719	67	129		chr1	7759719	7779719	19	35
chr1	7779719	7799719	66	82		chr1	7779719	7799719	35	41
chr1	7799719	7819719	69	123		chr1	7799719	7819719	71	56
chr1	7819719	7839719	88	130		chr1	7819719	7839719	34	44
chr1	7839719	7859719	55	73		chr1	7839719	7859719	18	25
chr1	7859719	7879719	94	144		chr1	7859719	7879719	58	60
chr1	7879719	7899719	48	63		chr1	7879719	7899719	20	22
chr1	7899719	7919719	50	59		chr1	7899719	7919719	31	27
chr1	7919719	7939719	25	35		chr1	7919719	7939719	7	8
chr1	7939719	7959719	58	55		chr1	7939719	7959719	18	17
chr1	7959719	7979719	70	83		chr1	7959719	7979719	59	42
chr1	7979719	7999719	61	82		chr1	7979719	7999719	28	18
chr1	7999719	8019719	91	133		chr1	7999719	8019719	42	41
chr1	8019719	8039719	85	126		chr1	8019719	8039719	27	38
chr1	8039719	8059719	73	117		chr1	8039719	8059719	94	75
chr1	8059719	8079719	74	107		chr1	8059719	8079719	90	81
chr1	8079719	8099719	89	124		chr1	8079719	8099719	68	51
chr1	8099719	8119719	52	56		chr1	8099719	8119719	33	30
chr1	8119719	8139719	44	60		chr1	8119719	8139719	37	46
chr1	8139719	8159719	55	70		chr1	8139719	8159719	26	33
chr1	8159719	8179719	64	85		chr1	8159719	8179719	40	46
chr1	8179719	8199719	46	63		chr1	8179719	8199719	32	32
chr1	8199719	8219719	40	40		chr1	8199719	8219719	17	21
chr1	8219719	8239719	32	41		chr1	8219719	8239719	14	24
chr1	8239719	8259719	37	50		chr1	8239719	8259719	11	12
chr1	8259719	8279719	79	109		chr1	8259719	8279719	58	54
chr1	8279719	8299719	100	100		chr1	8279719	8299719	57	71
chr1	8299719	8319719	95	106		chr1	8299719	8319719	60	59
chr1	8319719	8339719	95	116		chr1	8319719	8339719	36	32
chr1	8339719	8359719	99	124		chr1	8339719	8359719	29	41
chr1	8359719	8379719	73	99		chr1	8359719	8379719	55	47
chr1	8379719	8399719	97	127		chr1	8379719	8399719	65	65
chr1	8399719	8419719	74	126		chr1	8399719	8419719	39	30
chr1	8419719	8439719	73	105		chr1	8419719	8439719	25	50
chr1	8439719	8459719	74	88		chr1	8439719	8459719	27	18
chr1	8459719	8479719	83	109		chr1	8459719	8479719	37	38
chr1	8479719	8499719	89	135		chr1	8479719	8499719	36	48
chr1	8499719	8519719	78	87		chr1	8499719	8519719	53	64
chr1	8519719	8539719	68	72		chr1	8519719	8539719	52	44
chr1	8539719	8559719	89	103		chr1	8539719	8559719	42	34
chr1	8559719	8579719	108	131		chr1	8559719	8579719	37	44
chr1	8579719	8599719	74	104		chr1	8579719	8599719	35	52
chr1	8599719	8619719	69	90		chr1	8599719	8619719	30	40
chr1	8619719	8639719	51	60		chr1	8619719	8639719	20	21
chr1	8639719	8659719	77	109		chr1	8639719	8659719	39	47
chr1	8659719	8679719	47	66		chr1	8659719	8679719	24	31
chr1	8679719	8699719	46	75		chr1	8679719	8699719	24	34
chr1	8699719	8719719	10	12		chr1	8699719	8719719	5	2
chr1	8719719	8739719	38	45		chr1	8719719	8739719	16	15
chr1	8739719	8759719	46	79		chr1	8739719	8759719	27	28
chr1	8759719	8779719	55	85		chr1	8759719	8779719	33	28
chr1	8779719	8799719	59	91		chr1	8779719	8799719	100	75
chr1	8799719	8819719	70	127		chr1	8799719	8819719	27	41
chr1	8819719	8839719	67	94		chr1	8819719	8839719	30	35
chr1	8839719	8859719	54	84		chr1	8839719	8859719	28	36
chr1	8859719	8879719	76	132		chr1	8859719	8879719	57	73
chr1	8879719	8899719	84	131		chr1	8879719	8899719	92	70
chr1	8899719	8919719	85	128		chr1	8899719	8919719	36	60
chr1	8919719	8939719	60	97		chr1	8919719	8939719	49	56
chr1	8939719	8959719	66	108		chr1	8939719	8959719	53	65
chr1	8959719	8979719	36	59		chr1	8959719	8979719	25	21
chr1	8979719	8999719	91	120		chr1	8979719	8999719	43	49
chr1	8999719	9019719	86	114		chr1	8999719	9019719	27	37
chr1	9019719	9039719	85	101		chr1	9019719	9039719	14	38
chr1	9039719	9059719	34	43		chr1	9039719	9059719	8	15
chr1	9059719	9079719	64	96		chr1	9059719	9079719	28	21
chr1	9079719	9099719	77	117		chr1	9079719	9099719	54	61
chr1	9099719	9119719	84	110		chr1	9099719	9119719	20	20
chr1	9119719	9139719	70	67		chr1	9119719	9139719	15	30
chr1	9139719	9159719	92	104		chr1	9139719	9159719	17	40
chr1	9159719	9179719	67	119		chr1	9159719	9179719	26	33
chr1	9179719	9199719	75	114		chr1	9179719	9199719	31	31
chr1	9199719	9219719	84	139		chr1	9199719	9219719	27	45
chr1	9219719	9239719	48	88		chr1	9219719	9239719	27	33
chr1	9239719	9259719	43	78		chr1	9239719	9259719	17	25
chr1	9259719	9279719	68	85		chr1	9259719	9279719	22	30
chr1	9279719	9299719	56	105		chr1	9279719	9299719	31	48
chr1	9299719	9319719	71	119		chr1	9299719	9319719	35	50
chr1	9319719	9339719	85	139		chr1	9319719	9339719	32	61
chr1	9339719	9359719	93	130		chr1	9339719	9359719	33	40
chr1	9359719	9379719	101	116		chr1	9359719	9379719	65	60
chr1	9379719	9399719	95	138		chr1	9379719	9399719	57	54
chr1	9399719	9419719	85	112		chr1	9399719	9419719	63	60
chr1	9419719	9439719	103	134		chr1	9419719	9439719	73	90
chr1	9439719	9459719	103	126		chr1	9439719	9459719	47	76
chr1	9459719	9479719	60	102		chr1	9459719	9479719	35	37
chr1	9479719	9499719	84	113		chr1	9479719	9499719	91	46
chr1	9499719	9519719	89	120		chr1	9499719	9519719	41	67
chr1	9519719	9539719	65	111		chr1	9519719	9539719	34	63
chr1	9539719	9559719	52	102		chr1	9539719	9559719	54	80
chr1	9559719	9579719	54	117		chr1	9559719	9579719	43	69
chr1	9579719	9599719	104	134		chr1	9579719	9599719	59	81
chr1	9599719	9619719	90	125		chr1	9599719	9619719	50	75
chr1	9619719	9639719	71	142		chr1	9619719	9639719	70	95
chr1	9639719	9659719	71	132		chr1	9639719	9659719	61	84
chr1	9659719	9679719	77	111		chr1	9659719	9679719	27	38
chr1	9679719	9699719	86	101		chr1	9679719	9699719	31	38
chr1	9699719	9719719	53	70		chr1	9699719	9719719	38	48
chr1	9719719	9739719	59	96		chr1	9719719	9739719	24	46
chr1	9739719	9759719	53	100		chr1	9739719	9759719	28	59
chr1	9759719	9779719	44	104		chr1	9759719	9779719	33	47
chr1	9779719	9799719	48	90		chr1	9779719	9799719	45	64
chr1	9799719	9819719	60	119		chr1	9799719	9819719	43	67
chr1	9819719	9839719	71	108		chr1	9819719	9839719	38	53
chr1	9839719	9859719	57	150		chr1	9839719	9859719	48	74
chr1	9859719	9879719	67	107		chr1	9859719	9879719	36	74
chr1	9879719	9899719	56	106		chr1	9879719	9899719	24	56
chr1	9899719	9919719	60	126		chr1	9899719	9919719	29	49
chr1	9919719	9939719	62	123		chr1	9919719	9939719	47	59
chr1	9939719	9959719	47	111		chr1	9939719	9959719	44	67
chr1	9959719	9979719	68	112		chr1	9959719	9979719	52	74
chr1	9979719	9999719	62	146		chr1	9979719	9999719	68	63
chr1	9999719	10019719	64	120		chr1	9999719	10019719	42	78
chr1	10019719	10039719	48	126		chr1	10019719	10039719	40	77
chr1	10039719	10059719	56	106		chr1	10039719	10059719	37	58
chr1	10059719	10079719	62	125		chr1	10059719	10079719	31	33
chr1	10079719	10099719	67	118		chr1	10079719	10099719	38	56
chr1	10099719	10119719	41	129		chr1	10099719	10119719	49	53
chr1	10119719	10139719	57	146		chr1	10119719	10139719	44	74
chr1	10139719	10159719	66	127		chr1	10139719	10159719	47	63
chr1	10159719	10179719	64	136		chr1	10159719	10179719	59	68
chr1	10179719	10199719	66	102		chr1	10179719	10199719	46	30
chr1	10199719	10219719	51	125		chr1	10199719	10219719	28	48
chr1	10219719	10239719	79	134		chr1	10219719	10239719	41	58
chr1	10239719	10259719	90	134		chr1	10239719	10259719	63	74
chr1	10259719	10279719	75	138		chr1	10259719	10279719	34	60
chr1	10279719	10299719	72	93		chr1	10279719	10299719	31	60
chr1	10299719	10319719	100	160		chr1	10299719	10319719	38	75
chr1	10319719	10339719	75	158		chr1	10319719	10339719	50	63
chr1	10339719	10359719	83	120		chr1	10339719	10359719	37	47
chr1	10359719	10379719	77	129		chr1	10359719	10379719	63	77
chr1	10379719	10399719	63	107		chr1	10379719	10399719	69	54
chr1	10399719	10419719	83	130		chr1	10399719	10419719	41	71
chr1	10419719	10439719	59	100		chr1	10419719	10439719	31	36
chr1	10439719	10459719	101	127		chr1	10439719	10459719	30	70
chr1	10459719	10479719	62	123		chr1	10459719	10479719	94	81
chr1	10479719	10499719	84	120		chr1	10479719	10499719	42	62
chr1	10499719	10519719	97	116		chr1	10499719	10519719	35	52
chr1	10519719	10539719	73	102		chr1	10519719	10539719	39	56
chr1	10539719	10559719	88	114		chr1	10539719	10559719	60	54
chr1	10559719	10579719	86	139		chr1	10559719	10579719	38	56
chr1	10579719	10599719	84	118		chr1	10579719	10599719	42	52
chr1	10599719	10619719	72	132		chr1	10599719	10619719	35	65
chr1	10619719	10639719	81	100		chr1	10619719	10639719	48	60
chr1	10639719	10659719	68	112		chr1	10639719	10659719	84	79
chr1	10659719	10679719	89	107		chr1	10659719	10679719	23	41
chr1	10679719	10699719	61	118		chr1	10679719	10699719	60	49
chr1	10699719	10719719	80	123		chr1	10699719	10719719	33	54
chr1	10719719	10739719	44	71		chr1	10719719	10739719	25	31
chr1	10739719	10759719	62	109		chr1	10739719	10759719	25	38
chr1	10759719	10779719	80	122		chr1	10759719	10779719	27	52
chr1	10779719	10799719	58	113		chr1	10779719	10799719	21	38
chr1	10799719	10819719	66	103		chr1	10799719	10819719	38	45
chr1	10819719	10839719	57	119		chr1	10819719	10839719	63	66
chr1	10839719	10859719	88	119		chr1	10839719	10859719	41	49
chr1	10859719	10879719	77	124		chr1	10859719	10879719	79	81
chr1	10879719	10899719	36	57		chr1	10879719	10899719	41	42
chr1	10899719	10919719	91	131		chr1	10899719	10919719	57	55
chr1	10919719	10939719	93	136		chr1	10919719	10939719	49	56
chr1	10939719	10959719	91	140		chr1	10939719	10959719	30	72
chr1	10959719	10979719	43	82		chr1	10959719	10979719	21	29
chr1	10979719	10999719	49	89		chr1	10979719	10999719	43	36
chr1	10999719	11019719	70	124		chr1	10999719	11019719	42	69
chr1	11019719	11039719	54	104		chr1	11019719	11039719	27	56
chr1	11039719	11059719	94	138		chr1	11039719	11059719	53	52
chr1	11059719	11079719	55	106		chr1	11059719	11079719	25	50
chr1	11079719	11099719	77	120		chr1	11079719	11099719	30	66
chr1	11099719	11119719	87	125		chr1	11099719	11119719	24	54
chr1	11119719	11139719	47	83		chr1	11119719	11139719	14	37
chr1	11139719	11159719	58	126		chr1	11139719	11159719	42	53
chr1	11159719	11179719	84	115		chr1	11159719	11179719	43	47
chr1	11179719	11199719	66	118		chr1	11179719	11199719	15	35
chr1	11199719	11219719	82	112		chr1	11199719	11219719	44	60
chr1	11219719	11239719	98	118		chr1	11219719	11239719	69	71
chr1	11239719	11259719	70	136		chr1	11239719	11259719	25	46
chr1	11259719	11279719	66	124		chr1	11259719	11279719	57	76
chr1	11279719	11299719	87	159		chr1	11279719	11299719	56	64
chr1	11299719	11319719	106	130		chr1	11299719	11319719	33	52
chr1	11319719	11339719	87	161		chr1	11319719	11339719	41	58
chr1	11339719	11359719	78	137		chr1	11339719	11359719	20	41
chr1	11359719	11379719	57	120		chr1	11359719	11379719	175	115
chr1	11379719	11399719	109	128		chr1	11379719	11399719	74	74
chr1	11399719	11419719	60	133		chr1	11399719	11419719	32	59
chr1	11419719	11439719	89	138		chr1	11419719	11439719	31	74
chr1	11439719	11459719	90	146		chr1	11439719	11459719	37	50
chr1	11459719	11479719	70	114		chr1	11459719	11479719	18	39
chr1	11479719	11499719	78	110		chr1	11479719	11499719	118	74
chr1	11499719	11519719	91	129		chr1	11499719	11519719	28	44
chr1	11519719	11539719	76	136		chr1	11519719	11539719	102	72
chr1	11539719	11559719	75	139		chr1	11539719	11559719	37	55
chr1	11559719	11579719	70	117		chr1	11559719	11579719	38	42
chr1	11579719	11599719	67	108		chr1	11579719	11599719	34	40
chr1	11599719	11619719	53	79		chr1	11599719	11619719	27	37
chr1	11619719	11639719	60	99		chr1	11619719	11639719	20	35
chr1	11639719	11659719	78	87		chr1	11639719	11659719	32	56
chr1	11659719	11679719	51	88		chr1	11659719	11679719	27	33
chr1	11679719	11699719	44	66		chr1	11679719	11699719	14	21
chr1	11699719	11719719	46	58		chr1	11699719	11719719	12	20
chr1	11719719	11739719	41	67		chr1	11719719	11739719	13	20
chr1	11739719	11759719	79	141		chr1	11739719	11759719	68	85
chr1	11759719	11779719	69	93		chr1	11759719	11779719	26	28
chr1	11779719	11799719	54	82		chr1	11779719	11799719	15	36
chr1	11799719	11819719	69	85		chr1	11799719	11819719	33	45
chr1	11819719	11839719	95	132		chr1	11819719	11839719	24	44
chr1	11839719	11859719	59	83		chr1	11839719	11859719	40	34
chr1	11859719	11879719	111	145		chr1	11859719	11879719	72	64
chr1	11879719	11899719	66	76		chr1	11879719	11899719	15	23
chr1	11899719	11919719	109	120		chr1	11899719	11919719	41	58
chr1	11919719	11939719	59	95		chr1	11919719	11939719	29	49
chr1	11939719	11959719	62	97		chr1	11939719	11959719	73	68
chr1	11959719	11979719	79	133		chr1	11959719	11979719	77	47
chr1	11979719	11999719	104	123		chr1	11979719	11999719	31	54
chr1	11999719	12019719	89	113		chr1	11999719	12019719	50	62
chr1	12019719	12039719	95	118		chr1	12019719	12039719	73	91
chr1	12039719	12059719	82	119		chr1	12039719	12059719	45	63
chr1	12059719	12079719	79	123		chr1	12059719	12079719	51	50
chr1	12079719	12099719	71	107		chr1	12079719	12099719	34	40
chr1	12099719	12119719	87	121		chr1	12099719	12119719	44	61
chr1	12119719	12139719	89	144		chr1	12119719	12139719	37	40
chr1	12139719	12159719	70	120		chr1	12139719	12159719	23	42
chr1	12159719	12179719	86	134		chr1	12159719	12179719	60	66
chr1	12179719	12199719	98	142		chr1	12179719	12199719	39	50
chr1	12199719	12219719	91	120		chr1	12199719	12219719	46	56
chr1	12219719	12239719	69	104		chr1	12219719	12239719	31	43
chr1	12239719	12259719	90	125		chr1	12239719	12259719	44	64
chr1	12259719	12279719	81	110		chr1	12259719	12279719	49	50
chr1	12279719	12299719	115	151		chr1	12279719	12299719	47	59
chr1	12299719	12319719	91	129		chr1	12299719	12319719	27	51
chr1	12319719	12339719	109	132		chr1	12319719	12339719	43	37
chr1	12339719	12359719	94	160		chr1	12339719	12359719	61	90
chr1	12359719	12379719	81	102		chr1	12359719	12379719	30	43
chr1	12379719	12399719	100	122		chr1	12379719	12399719	28	44
chr1	12399719	12419719	92	157		chr1	12399719	12419719	30	56
chr1	12419719	12439719	86	161		chr1	12419719	12439719	61	60
chr1	12439719	12459719	94	148		chr1	12439719	12459719	81	80
chr1	12459719	12479719	90	119		chr1	12459719	12479719	81	61
chr1	12479719	12499719	112	138		chr1	12479719	12499719	54	86
chr1	12499719	12519719	87	147		chr1	12499719	12519719	94	87
chr1	12519719	12539719	82	134		chr1	12519719	12539719	70	59
chr1	12539719	12559719	91	138		chr1	12539719	12559719	37	65
chr1	12559719	12579719	86	141		chr1	12559719	12579719	53	75
chr1	12579719	12599719	66	170		chr1	12579719	12599719	190	134
chr1	12599719	12619719	86	161		chr1	12599719	12619719	119	109
chr1	12619719	12639719	87	135		chr1	12619719	12639719	42	60
chr1	12645719	12665719	78	111		chr1	12645719	12665719	48	40
chr1	12665719	12685719	68	112		chr1	12665719	12685719	42	63
chr1	12685719	12705719	65	128		chr1	12685719	12705719	48	74
chr1	12705719	12725719	59	113		chr1	12705719	12725719	29	65
chr1	12725719	12745719	71	148		chr1	12725719	12745719	59	80
chr1	12745719	12765719	50	140		chr1	12745719	12765719	45	72
chr1	12765719	12785719	70	125		chr1	12765719	12785719	42	86
chr1	12785719	12805719	60	151		chr1	12785719	12805719	61	79
chr1	12805719	12825719	54	120		chr1	12805719	12825719	51	79
chr1	12825719	12845719	40	113		chr1	12825719	12845719	59	72
chr1	12845719	12865719	57	162		chr1	12845719	12865719	66	94
chr1	12865719	12885719	60	134		chr1	12865719	12885719	34	71
chr1	12885719	12905719	82	127		chr1	12885719	12905719	59	56
chr1	12905719	12925719	74	126		chr1	12905719	12925719	60	72
chr1	12925719	12945719	63	151		chr1	12925719	12945719	60	68
chr1	12959919	12979919	81	150		chr1	12959919	12979919	51	75
chr1	12979919	12999919	73	135		chr1	12979919	12999919	42	68
chr1	12999919	13019919	68	122		chr1	12999919	13019919	63	95
chr1	13019919	13039919	50	118		chr1	13019919	13039919	55	59
chr1	13039919	13059919	67	114		chr1	13039919	13059919	67	83
chr1	13059919	13079919	56	101		chr1	13059919	13079919	53	88
chr1	13079919	13099919	45	107		chr1	13079919	13099919	56	102
chr1	13099919	13119919	52	116		chr1	13099919	13119919	56	70
chr1	13119919	13139919	35	119		chr1	13119919	13139919	53	76
chr1	13139919	13159919	54	137		chr1	13139919	13159919	102	99
chr1	13159919	13179919	67	124		chr1	13159919	13179919	53	60
chr1	13179919	13199919	55	118		chr1	13179919	13199919	65	79
chr1	13199919	13219919	51	92		chr1	13199919	13219919	36	55
chr1	13219919	13239919	60	106		chr1	13219919	13239919	51	81
chr1	13239919	13259919	54	136		chr1	13239919	13259919	63	77
chr1	13259919	13279919	71	124		chr1	13259919	13279919	56	63
chr1	13279919	13299919	66	122		chr1	13279919	13299919	49	63
chr1	13299919	13319919	66	136		chr1	13299919	13319919	60	85
chr1	13319919	13339919	53	117		chr1	13319919	13339919	44	60
chr1	13339919	13359919	55	121		chr1	13339919	13359919	65	77
chr1	13359919	13379919	39	103		chr1	13359919	13379919	36	65
chr1	13379919	13399919	65	103		chr1	13379919	13399919	49	66
chr1	13399919	13419919	70	127		chr1	13399919	13419919	36	57
chr1	13419919	13439919	54	132		chr1	13419919	13439919	50	71
chr1	13439919	13459919	86	148		chr1	13439919	13459919	119	112
chr1	13459919	13479919	68	128		chr1	13459919	13479919	129	97
chr1	13479919	13499919	51	112		chr1	13479919	13499919	52	51
chr1	13499919	13519919	88	154		chr1	13499919	13519919	166	106
chr1	13519919	13539919	67	138		chr1	13519919	13539919	69	71
chr1	13539919	13559919	43	81		chr1	13539919	13559919	113	83
chr1	13559919	13579919	59	143		chr1	13559919	13579919	86	83
chr1	13579919	13599919	71	124		chr1	13579919	13599919	59	85
chr1	13599919	13619919	57	139		chr1	13599919	13619919	157	130
chr1	13619919	13639919	73	125		chr1	13619919	13639919	50	70
chr1	13639919	13659919	44	119		chr1	13639919	13659919	50	90
chr1	13659919	13679919	65	132		chr1	13659919	13679919	56	57
chr1	13679919	13699919	72	118		chr1	13679919	13699919	46	59
chr1	13699919	13719919	68	130		chr1	13699919	13719919	55	68
chr1	13719919	13739919	41	70		chr1	13719919	13739919	35	41
chr1	13739919	13759919	63	138		chr1	13739919	13759919	43	63
chr1	13759919	13779919	57	108		chr1	13759919	13779919	75	59
chr1	13779919	13799919	88	146		chr1	13779919	13799919	65	99
chr1	13799919	13819919	44	71		chr1	13799919	13819919	27	33
chr1	13819919	13839919	63	100		chr1	13819919	13839919	45	62
chr1	13839919	13859919	81	121		chr1	13839919	13859919	46	67
chr1	13859919	13879919	97	124		chr1	13859919	13879919	81	77
chr1	13879919	13899919	74	98		chr1	13879919	13899919	52	70
chr1	13899919	13919919	79	127		chr1	13899919	13919919	35	64
chr1	13919919	13939919	97	112		chr1	13919919	13939919	33	54
chr1	13939919	13959919	90	121		chr1	13939919	13959919	103	97
chr1	13959919	13979919	84	133		chr1	13959919	13979919	113	95
chr1	13979919	13999919	96	173		chr1	13979919	13999919	57	82
chr1	13999919	14019919	83	132		chr1	13999919	14019919	45	79
chr1	14019919	14039919	80	133		chr1	14019919	14039919	58	80
chr1	14039919	14059919	87	109		chr1	14039919	14059919	37	60
chr1	14059919	14079919	98	133		chr1	14059919	14079919	73	84
chr1	14079919	14099919	50	78		chr1	14079919	14099919	35	42
chr1	14099919	14119919	56	97		chr1	14099919	14119919	80	64
chr1	14119919	14139919	91	146		chr1	14119919	14139919	43	68
chr1	14139919	14159919	78	143		chr1	14139919	14159919	56	70
chr1	14159919	14179919	79	127		chr1	14159919	14179919	43	58
chr1	14179919	14199919	74	113		chr1	14179919	14199919	55	68
chr1	14199919	14219919	74	137		chr1	14199919	14219919	35	70
chr1	14219919	14239919	59	127		chr1	14219919	14239919	39	63
chr1	14239919	14259919	70	116		chr1	14239919	14259919	38	63
chr1	14259919	14279919	67	136		chr1	14259919	14279919	44	71
chr1	14279919	14299919	58	127		chr1	14279919	14299919	34	80
chr1	14299919	14319919	63	112		chr1	14299919	14319919	25	63
chr1	14319919	14339919	83	146		chr1	14319919	14339919	33	59
chr1	14339919	14359919	69	114		chr1	14339919	14359919	32	57
chr1	14359919	14379919	64	103		chr1	14359919	14379919	29	39
chr1	14379919	14399919	71	113		chr1	14379919	14399919	39	52
chr1	14399919	14419919	92	129		chr1	14399919	14419919	30	56
chr1	14419919	14439919	71	143		chr1	14419919	14439919	41	49
chr1	14439919	14459919	61	104		chr1	14439919	14459919	82	68
chr1	14459919	14479919	58	104		chr1	14459919	14479919	30	65
chr1	14479919	14499919	79	107		chr1	14479919	14499919	37	59
chr1	14499919	14519919	66	107		chr1	14499919	14519919	46	61
chr1	14519919	14539919	86	129		chr1	14519919	14539919	57	54
chr1	14539919	14559919	89	157		chr1	14539919	14559919	35	68
chr1	14559919	14579919	84	138		chr1	14559919	14579919	29	66
chr1	14579919	14599919	73	122		chr1	14579919	14599919	39	47
chr1	14599919	14619919	83	143		chr1	14599919	14619919	56	73
chr1	14619919	14639919	76	127		chr1	14619919	14639919	44	64
chr1	14639919	14659919	65	124		chr1	14639919	14659919	59	59
chr1	14659919	14679919	87	137		chr1	14659919	14679919	35	60
chr1	14679919	14699919	90	133		chr1	14679919	14699919	80	82
chr1	14699919	14719919	80	136		chr1	14699919	14719919	52	86
chr1	14719919	14739919	91	118		chr1	14719919	14739919	71	76
chr1	14739919	14759919	64	127		chr1	14739919	14759919	68	84
chr1	14759919	14779919	71	145		chr1	14759919	14779919	38	78
chr1	14779919	14799919	96	137		chr1	14779919	14799919	39	60
chr1	14799919	14819919	90	102		chr1	14799919	14819919	51	56
chr1	14819919	14839919	93	139		chr1	14819919	14839919	62	58
chr1	14839919	14859919	69	133		chr1	14839919	14859919	44	67
chr1	14859919	14879919	85	138		chr1	14859919	14879919	46	58
chr1	14879919	14899919	76	126		chr1	14879919	14899919	17	46
chr1	14899919	14919919	93	145		chr1	14899919	14919919	35	59
chr1	14919919	14939919	87	108		chr1	14919919	14939919	33	66
chr1	14960519	14980519	51	92		chr1	14960519	14980519	134	102
chr1	14980519	15000519	65	101		chr1	14980519	15000519	63	65
chr1	15000519	15020519	79	129		chr1	15000519	15020519	47	50
chr1	15020519	15040519	57	68		chr1	15020519	15040519	20	33
chr1	15040519	15060519	106	115		chr1	15040519	15060519	31	50
chr1	15060519	15080519	80	117		chr1	15060519	15080519	45	57
chr1	15080519	15100519	46	64		chr1	15080519	15100519	40	27
chr1	15100519	15120519	94	149		chr1	15100519	15120519	25	44
chr1	15120519	15140519	83	111		chr1	15120519	15140519	52	61
chr1	15140519	15160519	96	163		chr1	15140519	15160519	43	71
chr1	15160519	15180519	81	124		chr1	15160519	15180519	58	56
chr1	15180519	15200519	74	109		chr1	15180519	15200519	33	36
chr1	15200519	15220519	76	140		chr1	15200519	15220519	47	64
chr1	15220519	15240519	69	82		chr1	15220519	15240519	26	22
chr1	15240519	15260519	62	104		chr1	15240519	15260519	33	59
chr1	15260519	15280519	64	70		chr1	15260519	15280519	28	36
chr1	15280519	15300519	68	120		chr1	15280519	15300519	49	48
chr1	15300519	15320519	79	127		chr1	15300519	15320519	33	54
chr1	15320519	15340519	74	141		chr1	15320519	15340519	26	61
chr1	15340519	15360519	104	142		chr1	15340519	15360519	33	47
chr1	15360519	15380519	95	134		chr1	15360519	15380519	41	52
chr1	15380519	15400519	103	127		chr1	15380519	15400519	40	51
chr1	15400519	15420519	89	147		chr1	15400519	15420519	27	50
chr1	15420519	15440519	77	135		chr1	15420519	15440519	39	73
chr1	15440519	15460519	92	153		chr1	15440519	15460519	38	54
chr1	15460519	15480519	86	148		chr1	15460519	15480519	35	50
chr1	15480519	15500519	83	107		chr1	15480519	15500519	29	55
chr1	15500519	15520519	67	120		chr1	15500519	15520519	30	46
chr1	15520519	15540519	59	98		chr1	15520519	15540519	38	43
chr1	15540519	15560519	79	112		chr1	15540519	15560519	39	50
chr1	15560519	15580519	87	142		chr1	15560519	15580519	37	73
chr1	15580519	15600519	76	120		chr1	15580519	15600519	48	51
chr1	15600519	15620519	86	129		chr1	15600519	15620519	31	60
chr1	15620519	15640519	77	129		chr1	15620519	15640519	48	62
chr1	15640519	15660519	56	150		chr1	15640519	15660519	54	76
chr1	15660519	15680519	87	147		chr1	15660519	15680519	52	60
chr1	15680519	15700519	79	153		chr1	15680519	15700519	42	52
chr1	15700519	15720519	88	95		chr1	15700519	15720519	43	51
chr1	15720519	15740519	73	115		chr1	15720519	15740519	41	59
chr1	15740519	15760519	66	128		chr1	15740519	15760519	35	48
chr1	15760519	15780519	60	97		chr1	15760519	15780519	41	36
chr1	15780519	15800519	60	124		chr1	15780519	15800519	29	64
chr1	15800519	15820519	58	122		chr1	15800519	15820519	36	45
chr1	15820519	15840519	45	109		chr1	15820519	15840519	31	44
chr1	15840519	15860519	62	109		chr1	15840519	15860519	36	70
chr1	15860519	15880519	55	105		chr1	15860519	15880519	69	51
chr1	15880519	15900519	76	120		chr1	15880519	15900519	65	79
chr1	15900519	15920519	56	109		chr1	15900519	15920519	81	79
chr1	15920519	15940519	48	85		chr1	15920519	15940519	32	55
chr1	15940519	15960519	44	79		chr1	15940519	15960519	54	49
chr1	15960519	15980519	75	152		chr1	15960519	15980519	85	79
chr1	15980519	16000519	67	145		chr1	15980519	16000519	48	75
chr1	16000519	16020519	90	138		chr1	16000519	16020519	43	65
chr1	16020519	16040519	52	68		chr1	16020519	16040519	45	51
chr1	16040519	16060519	58	89		chr1	16040519	16060519	80	78
chr1	16060519	16080519	41	109		chr1	16060519	16080519	51	69
chr1	16080519	16100519	59	132		chr1	16080519	16100519	54	65
chr1	16100519	16120519	53	105		chr1	16100519	16120519	62	67
chr1	16120519	16140519	64	129		chr1	16120519	16140519	41	73
chr1	16140519	16160519	83	143		chr1	16140519	16160519	56	72
chr1	16160519	16180519	35	92		chr1	16160519	16180519	57	43
chr1	16180519	16200519	90	155		chr1	16180519	16200519	63	80
chr1	16200519	16220519	93	145		chr1	16200519	16220519	123	116
chr1	16220519	16240519	66	137		chr1	16220519	16240519	51	69
chr1	16240519	16260519	62	136		chr1	16240519	16260519	48	60
chr1	16260519	16280519	72	115		chr1	16260519	16280519	70	67
chr1	16280519	16300519	77	151		chr1	16280519	16300519	36	52
chr1	16300519	16320519	71	138		chr1	16300519	16320519	33	51
chr1	16320519	16340519	79	125		chr1	16320519	16340519	44	77
chr1	16340519	16360519	75	106		chr1	16340519	16360519	49	63
chr1	16360519	16380519	105	118		chr1	16360519	16380519	48	52
chr1	16380519	16400519	73	132		chr1	16380519	16400519	43	54
chr1	16400519	16420519	90	140		chr1	16400519	16420519	61	57
chr1	16420519	16440519	57	133		chr1	16420519	16440519	37	57
chr1	16440519	16460519	52	100		chr1	16440519	16460519	62	43
chr1	16460519	16480519	75	132		chr1	16460519	16480519	77	77
chr1	16480519	16500519	74	125		chr1	16480519	16500519	49	68
chr1	16500519	16520519	49	114		chr1	16500519	16520519	47	57
chr1	16520519	16540519	83	136		chr1	16520519	16540519	16	56
chr1	16540519	16560519	73	132		chr1	16540519	16560519	52	56
chr1	16560519	16580519	67	103		chr1	16560519	16580519	42	69
chr1	16580519	16600519	52	126		chr1	16580519	16600519	37	62
chr1	16600519	16620519	70	124		chr1	16600519	16620519	47	51
chr1	16620519	16640519	56	106		chr1	16620519	16640519	56	53
chr1	16640519	16660519	56	131		chr1	16640519	16660519	32	58
chr1	16660519	16680519	64	122		chr1	16660519	16680519	56	74
chr1	16680519	16700519	75	135		chr1	16680519	16700519	86	80
chr1	16700519	16720519	83	109		chr1	16700519	16720519	64	66
chr1	16720519	16740519	68	116		chr1	16720519	16740519	82	90
chr1	16740519	16760519	64	110		chr1	16740519	16760519	99	67
chr1	16760519	16780519	74	121		chr1	16760519	16780519	63	58
chr1	16780519	16800519	76	128		chr1	16780519	16800519	47	60
chr1	16800519	16820519	77	131		chr1	16800519	16820519	41	55
chr1	16820519	16840519	54	72		chr1	16820519	16840519	50	43
chr1	16840519	16860519	69	139		chr1	16840519	16860519	37	48
chr1	16860519	16880519	67	139		chr1	16860519	16880519	114	89
chr1	16880519	16900519	53	96		chr1	16880519	16900519	56	74
chr1	16900519	16920519	75	130		chr1	16900519	16920519	28	48
chr1	16920519	16940519	84	134		chr1	16920519	16940519	74	84
chr1	16940519	16960519	56	85		chr1	16940519	16960519	39	28
chr1	16960519	16980519	94	117		chr1	16960519	16980519	35	48
chr1	16980519	17000519	91	119		chr1	16980519	17000519	40	65
chr1	17000519	17020519	79	150		chr1	17000519	17020519	78	83
chr1	17020519	17040519	83	134		chr1	17020519	17040519	31	68
chr1	17040519	17060519	85	134		chr1	17040519	17060519	45	74
chr1	17060519	17080519	77	125		chr1	17060519	17080519	56	61
chr1	17080519	17100519	71	153		chr1	17080519	17100519	40	67
chr1	17100519	17120519	79	166		chr1	17100519	17120519	35	54
chr1	17120519	17140519	82	130		chr1	17120519	17140519	42	41
chr1	17140519	17160519	79	112		chr1	17140519	17160519	22	44
chr1	17160519	17180519	94	142		chr1	17160519	17180519	41	73
chr1	17180519	17200519	76	123		chr1	17180519	17200519	41	33
chr1	17200519	17220519	84	136		chr1	17200519	17220519	64	50
chr1	17220519	17240519	85	112		chr1	17220519	17240519	81	66
chr1	17240519	17260519	90	115		chr1	17240519	17260519	41	53
chr1	17260519	17280519	79	84		chr1	17260519	17280519	22	37
chr1	17280519	17300519	38	58		chr1	17280519	17300519	16	16
chr1	17300519	17320519	68	111		chr1	17300519	17320519	19	52
chr1	17320519	17340519	51	94		chr1	17320519	17340519	36	49
chr1	17340519	17360519	89	120		chr1	17340519	17360519	37	35
chr1	17360519	17380519	87	110		chr1	17360519	17380519	37	40
chr1	17380519	17400519	63	70		chr1	17380519	17400519	24	36
chr1	17400519	17420519	79	134		chr1	17400519	17420519	36	57
chr1	17420519	17440519	81	109		chr1	17420519	17440519	51	76
chr1	17440519	17460519	93	137		chr1	17440519	17460519	45	56
chr1	17460519	17480519	41	49		chr1	17460519	17480519	36	28
chr1	17480519	17500519	87	145		chr1	17480519	17500519	52	68
chr1	17500519	17520519	76	116		chr1	17500519	17520519	46	33
chr1	17520519	17540519	61	113		chr1	17520519	17540519	127	90
chr1	17540519	17560519	86	103		chr1	17540519	17560519	73	64
chr1	17560519	17580519	83	142		chr1	17560519	17580519	47	52
chr1	17580519	17600519	95	136		chr1	17580519	17600519	28	47
chr1	17600519	17620519	72	122		chr1	17600519	17620519	32	41
chr1	17620519	17640519	61	103		chr1	17620519	17640519	23	33
chr1	17640519	17660519	70	90		chr1	17640519	17660519	23	29
chr1	17660519	17680519	58	98		chr1	17660519	17680519	60	55
chr1	17680519	17700519	46	64		chr1	17680519	17700519	34	29
chr1	17700519	17720519	60	68		chr1	17700519	17720519	22	31
chr1	17720519	17740519	61	124		chr1	17720519	17740519	23	41
chr1	17740519	17760519	79	92		chr1	17740519	17760519	23	33
chr1	17760519	17780519	67	89		chr1	17760519	17780519	28	37
chr1	17780519	17800519	90	112		chr1	17780519	17800519	32	33
chr1	17800519	17820519	59	69		chr1	17800519	17820519	17	20
chr1	17820519	17840519	95	123		chr1	17820519	17840519	31	38
chr1	17840519	17860519	107	131		chr1	17840519	17860519	36	43
chr1	17860519	17880519	75	131		chr1	17860519	17880519	54	57
chr1	17880519	17900519	87	83		chr1	17880519	17900519	25	42
chr1	17900519	17920519	54	63		chr1	17900519	17920519	21	27
chr1	17920519	17940519	63	94		chr1	17920519	17940519	51	46
chr1	17940519	17960519	44	79		chr1	17940519	17960519	106	74
chr1	17960519	17980519	47	81		chr1	17960519	17980519	22	35
chr1	17980519	18000519	87	126		chr1	17980519	18000519	29	48
chr1	18000519	18020519	57	104		chr1	18000519	18020519	23	45
chr1	18020519	18040519	79	126		chr1	18020519	18040519	28	49
chr1	18040519	18060519	71	103		chr1	18040519	18060519	58	89
chr1	18060519	18080519	60	108		chr1	18060519	18080519	79	47
chr1	18080519	18100519	51	91		chr1	18080519	18100519	77	68
chr1	18100519	18120519	59	119		chr1	18100519	18120519	48	47
chr1	18120519	18140519	78	93		chr1	18120519	18140519	23	27
chr1	18140519	18160519	81	106		chr1	18140519	18160519	35	39
chr1	18160519	18180519	80	97		chr1	18160519	18180519	41	54
chr1	18180519	18200519	75	102		chr1	18180519	18200519	33	44
chr1	18200519	18220519	85	92		chr1	18200519	18220519	46	54
chr1	18220519	18240519	61	90		chr1	18220519	18240519	22	25
chr1	18240519	18260519	65	97		chr1	18240519	18260519	27	31
chr1	18260519	18280519	56	94		chr1	18260519	18280519	22	27
chr1	18280519	18300519	63	90		chr1	18280519	18300519	20	43
chr1	18300519	18320519	78	99		chr1	18300519	18320519	26	33
chr1	18320519	18340519	70	99		chr1	18320519	18340519	25	43
chr1	18340519	18360519	58	85		chr1	18340519	18360519	22	39
chr1	18360519	18380519	66	92		chr1	18360519	18380519	30	38
chr1	18380519	18400519	69	101		chr1	18380519	18400519	28	35
chr1	18400519	18420519	77	100		chr1	18400519	18420519	28	41
chr1	18420519	18440519	74	112		chr1	18420519	18440519	23	28
chr1	18440519	18460519	36	44		chr1	18440519	18460519	11	12
chr1	18460519	18480519	42	71		chr1	18460519	18480519	16	24
chr1	18480519	18500519	89	99		chr1	18480519	18500519	24	36
chr1	18500519	18520519	81	91		chr1	18500519	18520519	38	43
chr1	18520519	18540519	56	91		chr1	18520519	18540519	40	50
chr1	18540519	18560519	80	100		chr1	18540519	18560519	21	28
chr1	18560519	18580519	73	119		chr1	18560519	18580519	20	33
chr1	18580519	18600519	84	103		chr1	18580519	18600519	19	42
chr1	18600519	18620519	81	112		chr1	18600519	18620519	18	35
chr1	18620519	18640519	78	121		chr1	18620519	18640519	23	39
chr1	18640519	18660519	74	90		chr1	18640519	18660519	42	49
chr1	18660519	18680519	76	98		chr1	18660519	18680519	19	26
chr1	18680519	18700519	70	83		chr1	18680519	18700519	47	54
chr1	18700519	18720519	107	103		chr1	18700519	18720519	32	50
chr1	18720519	18740519	76	113		chr1	18720519	18740519	31	48
chr1	18740519	18760519	89	123		chr1	18740519	18760519	33	45
chr1	18760519	18780519	65	112		chr1	18760519	18780519	46	32
chr1	18780519	18800519	94	125		chr1	18780519	18800519	35	47
chr1	18800519	18820519	62	77		chr1	18800519	18820519	29	26
chr1	18820519	18840519	92	123		chr1	18820519	18840519	21	44
chr1	18840519	18860519	88	102		chr1	18840519	18860519	37	39
chr1	18860519	18880519	29	50		chr1	18860519	18880519	7	18
chr1	18880519	18900519	49	105		chr1	18880519	18900519	29	33
chr1	18900519	18920519	69	116		chr1	18900519	18920519	29	36
chr1	18920519	18940519	45	64		chr1	18920519	18940519	18	24
chr1	18940519	18960519	75	98		chr1	18940519	18960519	32	38
chr1	18960519	18980519	80	100		chr1	18960519	18980519	40	53
chr1	18980519	19000519	76	117		chr1	18980519	19000519	47	70
chr1	19000519	19020519	72	104		chr1	19000519	19020519	33	40
chr1	19020519	19040519	70	104		chr1	19020519	19040519	24	37
chr1	19040519	19060519	74	110		chr1	19040519	19060519	35	41
chr1	19060519	19080519	56	138		chr1	19060519	19080519	32	41
chr1	19080519	19100519	60	121		chr1	19080519	19100519	72	69
chr1	19100519	19120519	74	118		chr1	19100519	19120519	40	59
chr1	19120519	19140519	47	88		chr1	19120519	19140519	21	29
chr1	19140519	19160519	60	110		chr1	19140519	19160519	26	42
chr1	19160519	19180519	67	94		chr1	19160519	19180519	25	56
chr1	19180519	19200519	75	107		chr1	19180519	19200519	31	55
chr1	19200519	19220519	47	81		chr1	19200519	19220519	34	49
chr1	19220519	19240519	72	113		chr1	19220519	19240519	38	63
chr1	19240519	19260519	69	114		chr1	19240519	19260519	31	51
chr1	19260519	19280519	87	121		chr1	19260519	19280519	38	38
chr1	19280519	19300519	64	84		chr1	19280519	19300519	25	28
chr1	19300519	19320519	63	118		chr1	19300519	19320519	46	48
chr1	19320519	19340519	80	96		chr1	19320519	19340519	26	59
chr1	19340519	19360519	71	107		chr1	19340519	19360519	23	45
chr1	19360519	19380519	47	89		chr1	19360519	19380519	25	30
chr1	19380519	19400519	69	114		chr1	19380519	19400519	18	57
chr1	19400519	19420519	59	94		chr1	19400519	19420519	20	34
chr1	19420519	19440519	61	79		chr1	19420519	19440519	15	22
chr1	19440519	19460519	50	86		chr1	19440519	19460519	26	46
chr1	19460519	19480519	59	115		chr1	19460519	19480519	17	41
chr1	19480519	19500519	65	108		chr1	19480519	19500519	23	32
chr1	19500519	19520519	82	101		chr1	19500519	19520519	21	39
chr1	19520519	19540519	73	105		chr1	19520519	19540519	17	27
chr1	19540519	19560519	60	83		chr1	19540519	19560519	18	27
chr1	19560519	19580519	70	116		chr1	19560519	19580519	28	53
chr1	19580519	19600519	66	94		chr1	19580519	19600519	24	38
chr1	19600519	19620519	72	95		chr1	19600519	19620519	16	46
chr1	19620519	19640519	46	58		chr1	19620519	19640519	22	23
chr1	19640519	19660519	77	131		chr1	19640519	19660519	18	33
chr1	19660519	19680519	73	102		chr1	19660519	19680519	25	39
chr1	19680519	19700519	44	63		chr1	19680519	19700519	18	30
chr1	19700519	19720519	47	78		chr1	19700519	19720519	18	37
chr1	19720519	19740519	59	96		chr1	19720519	19740519	26	32
chr1	19740519	19760519	61	101		chr1	19740519	19760519	21	46
chr1	19760519	19780519	66	101		chr1	19760519	19780519	25	50
chr1	19780519	19800519	82	102		chr1	19780519	19800519	25	43
chr1	19800519	19820519	53	80		chr1	19800519	19820519	20	33
chr1	19820519	19840519	75	96		chr1	19820519	19840519	27	54
chr1	19840519	19860519	49	72		chr1	19840519	19860519	14	18
chr1	19860519	19880519	73	108		chr1	19860519	19880519	12	41
chr1	19880519	19900519	57	122		chr1	19880519	19900519	21	37
chr1	19900519	19920519	62	118		chr1	19900519	19920519	28	46
chr1	19920519	19940519	79	125		chr1	19920519	19940519	32	44
chr1	19940519	19960519	73	118		chr1	19940519	19960519	21	30
chr1	19960519	19980519	90	130		chr1	19960519	19980519	36	68
chr1	19980519	20000519	66	100		chr1	19980519	20000519	23	39
chr1	20000519	20020519	76	113		chr1	20000519	20020519	33	42
chr1	20020519	20040519	84	108		chr1	20020519	20040519	29	44
chr1	20040519	20060519	65	88		chr1	20040519	20060519	30	40
chr1	20060519	20080519	60	129		chr1	20060519	20080519	30	36
chr1	20080519	20100519	75	98		chr1	20080519	20100519	42	34
chr1	20100519	20120519	72	121		chr1	20100519	20120519	47	54
chr1	20120519	20140519	78	117		chr1	20120519	20140519	28	44
chr1	20140519	20160519	90	116		chr1	20140519	20160519	32	50
chr1	20160519	20180519	89	110		chr1	20160519	20180519	21	40
chr1	20180519	20200519	76	124		chr1	20180519	20200519	23	49
chr1	20200519	20220519	86	105		chr1	20200519	20220519	29	53
chr1	20220519	20240519	50	100		chr1	20220519	20240519	30	29
chr1	20240519	20260519	79	118		chr1	20240519	20260519	33	40
chr1	20260519	20280519	63	88		chr1	20260519	20280519	26	41
chr1	20280519	20300519	51	102		chr1	20280519	20300519	21	32
chr1	20300519	20320519	43	70		chr1	20300519	20320519	22	35
chr1	20320519	20340519	82	120		chr1	20320519	20340519	27	60
chr1	20340519	20360519	63	122		chr1	20340519	20360519	32	43
chr1	20360519	20380519	80	116		chr1	20360519	20380519	29	56
chr1	20380519	20400519	78	102		chr1	20380519	20400519	16	48
chr1	20400519	20420519	86	115		chr1	20400519	20420519	25	70
chr1	20420519	20440519	42	70		chr1	20420519	20440519	29	35
chr1	20440519	20460519	83	136		chr1	20440519	20460519	33	59
chr1	20460519	20480519	78	129		chr1	20460519	20480519	38	64
chr1	20480519	20500519	47	96		chr1	20480519	20500519	41	34
chr1	20500519	20520519	83	118		chr1	20500519	20520519	42	57
chr1	20520519	20540519	66	107		chr1	20520519	20540519	34	61
chr1	20540519	20560519	71	114		chr1	20540519	20560519	44	96
chr1	20560519	20580519	50	95		chr1	20560519	20580519	29	54
chr1	20580519	20600519	91	143		chr1	20580519	20600519	37	51
chr1	20600519	20620519	72	134		chr1	20600519	20620519	34	47
chr1	20620519	20640519	89	137		chr1	20620519	20640519	34	75
chr1	20640519	20660519	58	90		chr1	20640519	20660519	40	44
chr1	20660519	20680519	69	119		chr1	20660519	20680519	35	63
chr1	20680519	20700519	84	152		chr1	20680519	20700519	124	91
chr1	20700519	20720519	34	68		chr1	20700519	20720519	29	24
chr1	20720519	20740519	70	143		chr1	20720519	20740519	46	81
chr1	20740519	20760519	95	142		chr1	20740519	20760519	40	84
chr1	20760519	20780519	68	106		chr1	20760519	20780519	77	103
chr1	20780519	20800519	44	117		chr1	20780519	20800519	52	85
chr1	20800519	20820519	36	117		chr1	20800519	20820519	54	70
chr1	20820519	20840519	75	103		chr1	20820519	20840519	37	49
chr1	20840519	20860519	75	131		chr1	20840519	20860519	70	88
chr1	20860519	20880519	74	126		chr1	20860519	20880519	50	81
chr1	20880519	20900519	55	127		chr1	20880519	20900519	48	66
chr1	20900519	20920519	59	96		chr1	20900519	20920519	39	58
chr1	20920519	20940519	54	120		chr1	20920519	20940519	38	71
chr1	20940519	20960519	39	106		chr1	20940519	20960519	46	67
chr1	20960519	20980519	84	122		chr1	20960519	20980519	38	65
chr1	20980519	21000519	60	155		chr1	20980519	21000519	56	88
chr1	21000519	21020519	55	124		chr1	21000519	21020519	73	73
chr1	21020519	21040519	73	131		chr1	21020519	21040519	53	83
chr1	21040519	21060519	53	113		chr1	21040519	21060519	63	86
chr1	21060519	21080519	53	119		chr1	21060519	21080519	55	95
chr1	21080519	21100519	50	132		chr1	21080519	21100519	57	95
chr1	21100519	21120519	51	93		chr1	21100519	21120519	55	54
chr1	21120519	21140519	74	131		chr1	21120519	21140519	77	69
chr1	21140519	21160519	72	144		chr1	21140519	21160519	69	90
chr1	21160519	21180519	76	159		chr1	21160519	21180519	36	62
chr1	21180519	21200519	71	111		chr1	21180519	21200519	43	49
chr1	21200519	21220519	54	124		chr1	21200519	21220519	56	64
chr1	21220519	21240519	58	135		chr1	21220519	21240519	51	89
chr1	21240519	21260519	60	128		chr1	21240519	21260519	45	78
chr1	21260519	21280519	65	119		chr1	21260519	21280519	75	71
chr1	21280519	21300519	66	130		chr1	21280519	21300519	56	56
chr1	21300519	21320519	88	141		chr1	21300519	21320519	46	58
chr1	21320519	21340519	76	178		chr1	21320519	21340519	85	79
chr1	21340519	21360519	46	97		chr1	21340519	21360519	52	61
chr1	21360519	21380519	47	100		chr1	21360519	21380519	131	116
chr1	21380519	21400519	88	135		chr1	21380519	21400519	58	52
chr1	21400519	21420519	49	121		chr1	21400519	21420519	51	73
chr1	21420519	21440519	54	103		chr1	21420519	21440519	39	55
chr1	21440519	21460519	75	147		chr1	21440519	21460519	36	63
chr1	21460519	21480519	69	141		chr1	21460519	21480519	37	71
chr1	21480519	21500519	94	136		chr1	21480519	21500519	35	61
chr1	21500519	21520519	72	140		chr1	21500519	21520519	39	61
chr1	21520519	21540519	86	123		chr1	21520519	21540519	31	49
chr1	21540519	21560519	92	141		chr1	21540519	21560519	40	54
chr1	21560519	21580519	106	125		chr1	21560519	21580519	31	48
chr1	21580519	21600519	60	90		chr1	21580519	21600519	35	36
chr1	21600519	21620519	82	107		chr1	21600519	21620519	24	39
chr1	21620519	21640519	70	128		chr1	21620519	21640519	29	34
chr1	21640519	21660519	63	133		chr1	21640519	21660519	33	59
chr1	21660519	21680519	87	129		chr1	21660519	21680519	27	55
chr1	21680519	21700519	73	92		chr1	21680519	21700519	15	44
chr1	21700519	21720519	91	87		chr1	21700519	21720519	27	36
chr1	21720519	21740519	82	112		chr1	21720519	21740519	22	37
chr1	21740519	21760519	89	112		chr1	21740519	21760519	9	28
chr1	21760519	21780519	82	125		chr1	21760519	21780519	39	45
chr1	21780519	21800519	93	129		chr1	21780519	21800519	22	52
chr1	21800519	21820519	76	106		chr1	21800519	21820519	28	57
chr1	21820519	21840519	83	107		chr1	21820519	21840519	23	45
chr1	21840519	21860519	75	109		chr1	21840519	21860519	31	42
chr1	21860519	21880519	65	113		chr1	21860519	21880519	23	36
chr1	21880519	21900519	73	113		chr1	21880519	21900519	29	43
chr1	21900519	21920519	82	119		chr1	21900519	21920519	27	56
chr1	21920519	21940519	82	114		chr1	21920519	21940519	18	46
chr1	21940519	21960519	66	94		chr1	21940519	21960519	21	46
chr1	21960519	21980519	61	125		chr1	21960519	21980519	33	50
chr1	21980519	22000519	70	69		chr1	21980519	22000519	26	35
chr1	22000519	22020519	73	89		chr1	22000519	22020519	24	45
chr1	22020519	22040519	79	136		chr1	22020519	22040519	41	43
chr1	22040519	22060519	68	93		chr1	22040519	22060519	18	35
chr1	22060519	22080519	74	116		chr1	22060519	22080519	61	63
chr1	22080519	22100519	55	94		chr1	22080519	22100519	32	33
chr1	22100519	22120519	81	136		chr1	22100519	22120519	35	53
chr1	22120519	22140519	93	121		chr1	22120519	22140519	32	39
chr1	22140519	22160519	60	75		chr1	22140519	22160519	22	25
chr1	22160519	22180519	77	100		chr1	22160519	22180519	27	40
chr1	22180519	22200519	86	103		chr1	22180519	22200519	27	38
chr1	22200519	22220519	83	110		chr1	22200519	22220519	42	52
chr1	22220519	22240519	61	96		chr1	22220519	22240519	35	42
chr1	22240519	22260519	87	136		chr1	22240519	22260519	50	71
chr1	22260519	22280519	68	110		chr1	22260519	22280519	38	57
chr1	22280519	22300519	77	121		chr1	22280519	22300519	38	58
chr1	22300519	22320519	90	111		chr1	22300519	22320519	32	46
chr1	22320519	22340519	90	120		chr1	22320519	22340519	29	41
chr1	22340519	22360519	63	117		chr1	22340519	22360519	43	62
chr1	22360519	22380519	69	86		chr1	22360519	22380519	25	47
chr1	22380519	22400519	68	93		chr1	22380519	22400519	21	43
chr1	22400519	22420519	69	111		chr1	22400519	22420519	35	33
chr1	22420519	22440519	45	73		chr1	22420519	22440519	19	30
chr1	22440519	22460519	0	0		chr1	22440519	22460519	0	0
chr1	22460519	22480519	43	81		chr1	22460519	22480519	16	32
chr1	22480519	22500519	60	105		chr1	22480519	22500519	23	40
chr1	22500519	22520519	78	120		chr1	22500519	22520519	35	50
chr1	22520519	22540519	71	123		chr1	22520519	22540519	32	40
chr1	22540519	22560519	76	100		chr1	22540519	22560519	35	57
chr1	22560519	22580519	77	103		chr1	22560519	22580519	19	34
chr1	22580519	22600519	95	95		chr1	22580519	22600519	44	61
chr1	22600519	22620519	82	118		chr1	22600519	22620519	28	43
chr1	22620519	22640519	64	118		chr1	22620519	22640519	28	46
chr1	22640519	22660519	77	115		chr1	22640519	22660519	27	48
chr1	22660519	22680519	79	105		chr1	22660519	22680519	28	47
chr1	22680519	22700519	75	122		chr1	22680519	22700519	46	63
chr1	22700519	22720519	83	119		chr1	22700519	22720519	38	54
chr1	22720519	22740519	97	104		chr1	22720519	22740519	39	57
chr1	22740519	22760519	85	134		chr1	22740519	22760519	32	58
chr1	22760519	22780519	78	146		chr1	22760519	22780519	21	54
chr1	22780519	22800519	85	125		chr1	22780519	22800519	25	54
chr1	22800519	22820519	62	110		chr1	22800519	22820519	29	39
chr1	22820519	22840519	68	129		chr1	22820519	22840519	30	38
chr1	22840519	22860519	74	116		chr1	22840519	22860519	20	32
chr1	22860519	22880519	57	97		chr1	22860519	22880519	34	35
chr1	22880519	22900519	88	129		chr1	22880519	22900519	39	53
chr1	22900519	22920519	55	89		chr1	22900519	22920519	27	30
chr1	22920519	22940519	74	110		chr1	22920519	22940519	33	48
chr1	22940519	22960519	75	85		chr1	22940519	22960519	28	41
chr1	22960519	22980519	65	119		chr1	22960519	22980519	41	45
chr1	22980519	23000519	86	131		chr1	22980519	23000519	43	63
chr1	23000519	23020519	76	104		chr1	23000519	23020519	37	62
chr1	23020519	23040519	71	102		chr1	23020519	23040519	29	50
chr1	23040519	23060519	89	92		chr1	23040519	23060519	31	48
chr1	23060519	23080519	75	135		chr1	23060519	23080519	26	44
chr1	23080519	23100519	70	115		chr1	23080519	23100519	28	42
chr1	23100519	23120519	65	115		chr1	23100519	23120519	73	68
chr1	23120519	23140519	70	101		chr1	23120519	23140519	36	59
chr1	23140519	23160519	71	110		chr1	23140519	23160519	30	50
chr1	23160519	23180519	72	122		chr1	23160519	23180519	44	68
chr1	23180519	23200519	82	147		chr1	23180519	23200519	38	58
chr1	23200519	23220519	69	99		chr1	23200519	23220519	35	68
chr1	23220519	23240519	61	118		chr1	23220519	23240519	33	55
chr1	23240519	23260519	74	106		chr1	23240519	23260519	39	44
chr1	23260519	23280519	68	74		chr1	23260519	23280519	21	42
chr1	23280519	23300519	47	53		chr1	23280519	23300519	13	27
chr1	23300519	23320519	39	81		chr1	23300519	23320519	23	36
chr1	23320519	23340519	57	109		chr1	23320519	23340519	50	77
chr1	23340519	23360519	89	132		chr1	23340519	23360519	66	73
chr1	23360519	23380519	75	115		chr1	23360519	23380519	31	56
chr1	23380519	23400519	67	116		chr1	23380519	23400519	37	61
chr1	23400519	23420519	73	118		chr1	23400519	23420519	31	66
chr1	23420519	23440519	61	123		chr1	23420519	23440519	28	48
chr1	23440519	23460519	74	102		chr1	23440519	23460519	40	55
chr1	23460519	23480519	78	122		chr1	23460519	23480519	23	48
chr1	23480519	23500519	88	119		chr1	23480519	23500519	30	67
chr1	23500519	23520519	93	110		chr1	23500519	23520519	27	60
chr1	23520519	23540519	83	120		chr1	23520519	23540519	39	60
chr1	23540519	23560519	54	130		chr1	23540519	23560519	41	64
chr1	23560519	23580519	87	117		chr1	23560519	23580519	35	39
chr1	23580519	23600519	101	139		chr1	23580519	23600519	45	50
chr1	23600519	23620519	64	110		chr1	23600519	23620519	52	56
chr1	23620519	23640519	90	123		chr1	23620519	23640519	41	74
chr1	23640519	23660519	81	141		chr1	23640519	23660519	32	62
chr1	23660519	23680519	55	94		chr1	23660519	23680519	27	50
chr1	23680519	23700519	74	128		chr1	23680519	23700519	62	68
chr1	23700519	23720519	68	125		chr1	23700519	23720519	53	81
chr1	23720519	23740519	84	100		chr1	23720519	23740519	65	48
chr1	23740519	23760519	79	136		chr1	23740519	23760519	61	70
chr1	23760519	23780519	42	96		chr1	23760519	23780519	53	57
chr1	23780519	23800519	44	104		chr1	23780519	23800519	48	51
chr1	23800519	23820519	83	123		chr1	23800519	23820519	33	62
chr1	23820519	23840519	61	123		chr1	23820519	23840519	49	61
chr1	23840519	23860519	64	119		chr1	23840519	23860519	49	72
chr1	23860519	23880519	58	124		chr1	23860519	23880519	29	46
chr1	23880519	23900519	50	82		chr1	23880519	23900519	19	44
chr1	23900519	23920519	63	119		chr1	23900519	23920519	32	45
chr1	23920519	23940519	79	163		chr1	23920519	23940519	79	73
chr1	23940519	23960519	71	130		chr1	23940519	23960519	48	69
chr1	23960519	23980519	69	137		chr1	23960519	23980519	38	74
chr1	23980519	24000519	64	130		chr1	23980519	24000519	47	59
chr1	24000519	24020519	71	129		chr1	24000519	24020519	43	73
chr1	24020519	24040519	56	111		chr1	24020519	24040519	46	49
chr1	24040519	24060519	77	123		chr1	24040519	24060519	45	66
chr1	24060519	24080519	64	92		chr1	24060519	24080519	33	59
chr1	24080519	24100519	64	91		chr1	24080519	24100519	31	43
chr1	24100519	24120519	64	111		chr1	24100519	24120519	51	57
chr1	24120519	24140519	77	136		chr1	24120519	24140519	38	74
chr1	24140519	24160519	73	129		chr1	24140519	24160519	43	58
chr1	24160519	24180519	75	126		chr1	24160519	24180519	40	66
chr1	24180519	24200519	79	115		chr1	24180519	24200519	46	70
chr1	24200519	24220519	85	131		chr1	24200519	24220519	24	63
chr1	24220519	24240519	65	140		chr1	24220519	24240519	51	59
chr1	24240519	24260519	62	116		chr1	24240519	24260519	38	53
chr1	24260519	24280519	84	132		chr1	24260519	24280519	44	63
chr1	24280519	24300519	75	125		chr1	24280519	24300519	47	71
chr1	24300519	24320519	87	136		chr1	24300519	24320519	58	67
chr1	24320519	24340519	73	111		chr1	24320519	24340519	37	48
chr1	24340519	24360519	66	114		chr1	24340519	24360519	25	41
chr1	24360519	24380519	49	119		chr1	24360519	24380519	42	55
chr1	24380519	24400519	87	110		chr1	24380519	24400519	43	52
chr1	24400519	24420519	83	125		chr1	24400519	24420519	72	66
chr1	24420519	24440519	85	137		chr1	24420519	24440519	69	54
chr1	24440519	24460519	85	133		chr1	24440519	24460519	36	54
chr1	24460519	24480519	89	132		chr1	24460519	24480519	37	59
chr1	24480519	24500519	55	80		chr1	24480519	24500519	27	48
chr1	24500519	24520519	65	124		chr1	24500519	24520519	32	52
chr1	24520519	24540519	69	105		chr1	24520519	24540519	30	45
chr1	24540519	24560519	69	86		chr1	24540519	24560519	34	51
chr1	24560519	24580519	69	123		chr1	24560519	24580519	39	45
chr1	24580519	24600519	89	125		chr1	24580519	24600519	46	79
chr1	24616961	24636961	85	110		chr1	24616961	24636961	41	69
chr1	24636961	24656961	76	90		chr1	24636961	24656961	23	39
chr1	24656961	24676961	59	129		chr1	24656961	24676961	40	54
chr1	24676961	24696961	57	106		chr1	24676961	24696961	29	64
chr1	24696961	24716961	58	96		chr1	24696961	24716961	53	71
chr1	24716961	24736961	50	94		chr1	24716961	24736961	51	45
chr1	24736961	24756961	69	111		chr1	24736961	24756961	24	50
chr1	24756961	24776961	101	128		chr1	24756961	24776961	29	54
chr1	24776961	24796961	97	129		chr1	24776961	24796961	41	69
chr1	24808855	24828855	69	112		chr1	24808855	24828855	27	38
chr1	24828855	24848855	73	94		chr1	24828855	24848855	31	42
chr1	24848855	24868855	74	121		chr1	24848855	24868855	52	47
chr1	24868855	24888855	82	107		chr1	24868855	24888855	35	28
chr1	24888855	24908855	86	122		chr1	24888855	24908855	36	42
chr1	24908855	24928855	80	156		chr1	24908855	24928855	44	68
chr1	24928855	24948855	74	140		chr1	24928855	24948855	43	60
chr1	24948855	24968855	68	117		chr1	24948855	24968855	33	49
chr1	24968855	24988855	87	105		chr1	24968855	24988855	29	50
chr1	24988855	25008855	75	132		chr1	24988855	25008855	26	51
chr1	25008855	25028855	66	112		chr1	25008855	25028855	59	61
chr1	25028855	25048855	81	117		chr1	25028855	25048855	42	49
chr1	25048855	25068855	83	128		chr1	25048855	25068855	54	80
chr1	25068855	25088855	68	138		chr1	25068855	25088855	33	51
chr1	25088855	25108855	79	123		chr1	25088855	25108855	39	60
chr1	25108855	25128855	63	75		chr1	25108855	25128855	22	29
chr1	25128855	25148855	78	114		chr1	25128855	25148855	39	63
chr1	25148855	25168855	92	112		chr1	25148855	25168855	26	51
chr1	25168855	25188855	97	124		chr1	25168855	25188855	71	71
chr1	25188855	25208855	68	108		chr1	25188855	25208855	28	60
chr1	25208855	25228855	88	117		chr1	25208855	25228855	40	43
chr1	25228855	25248855	102	132		chr1	25228855	25248855	30	46
chr1	25248855	25268855	94	113		chr1	25248855	25268855	23	42
chr1	25268855	25288855	77	107		chr1	25268855	25288855	28	42
chr1	25288855	25308855	87	120		chr1	25288855	25308855	27	45
chr1	25308855	25328855	77	112		chr1	25308855	25328855	34	44
chr1	25328855	25348855	83	107		chr1	25328855	25348855	27	46
chr1	25348855	25368855	89	89		chr1	25348855	25368855	24	29
chr1	25368855	25388855	72	95		chr1	25368855	25388855	19	32
chr1	25388855	25408855	50	79		chr1	25388855	25408855	24	44
chr1	25408855	25428855	81	95		chr1	25408855	25428855	42	42
chr1	25428855	25448855	75	115		chr1	25428855	25448855	21	36
chr1	25448855	25468855	91	110		chr1	25448855	25468855	33	43
chr1	25468855	25488855	68	112		chr1	25468855	25488855	39	51
chr1	25488855	25508855	81	90		chr1	25488855	25508855	28	43
chr1	25508855	25528855	47	73		chr1	25508855	25528855	21	41
chr1	25528855	25548855	89	130		chr1	25528855	25548855	26	33
chr1	25548855	25568855	77	94		chr1	25548855	25568855	14	33
chr1	25568855	25588855	80	116		chr1	25568855	25588855	21	37
chr1	25588855	25608855	47	65		chr1	25588855	25608855	12	28
chr1	25608855	25628855	81	81		chr1	25608855	25628855	27	40
chr1	25628855	25648855	67	109		chr1	25628855	25648855	20	33
chr1	25648855	25668855	51	68		chr1	25648855	25668855	12	29
chr1	25668855	25688855	82	99		chr1	25668855	25688855	25	39
chr1	25688855	25708855	67	100		chr1	25688855	25708855	24	34
chr1	25708855	25728855	64	82		chr1	25708855	25728855	23	30
chr1	25728855	25748855	66	77		chr1	25728855	25748855	26	46
chr1	25748855	25768855	69	119		chr1	25748855	25768855	51	45
chr1	25768855	25788855	78	113		chr1	25768855	25788855	30	44
chr1	25788855	25808855	96	92		chr1	25788855	25808855	24	34
chr1	25808855	25828855	64	100		chr1	25808855	25828855	20	44
chr1	25828855	25848855	51	87		chr1	25828855	25848855	29	45
chr1	25848855	25868855	62	106		chr1	25848855	25868855	32	42
chr1	25868855	25888855	73	120		chr1	25868855	25888855	19	33
chr1	25888855	25908855	60	91		chr1	25888855	25908855	21	27
chr1	25908855	25928855	49	59		chr1	25908855	25928855	29	20
chr1	25928855	25948855	66	76		chr1	25928855	25948855	65	52
chr1	25948855	25968855	78	87		chr1	25948855	25968855	23	33
chr1	25968855	25988855	74	102		chr1	25968855	25988855	34	40
chr1	25988855	26008855	57	73		chr1	25988855	26008855	23	31
chr1	26008855	26028855	67	93		chr1	26008855	26028855	21	31
chr1	26028855	26048855	73	103		chr1	26028855	26048855	22	46
chr1	26048855	26068855	61	71		chr1	26048855	26068855	26	24
chr1	26068855	26088855	64	78		chr1	26068855	26088855	21	27
chr1	26088855	26108855	78	88		chr1	26088855	26108855	25	40
chr1	26108855	26128855	69	110		chr1	26108855	26128855	21	36
chr1	26128855	26148855	84	91		chr1	26128855	26148855	27	38
chr1	26148855	26168855	79	109		chr1	26148855	26168855	29	34
chr1	26168855	26188855	78	98		chr1	26168855	26188855	44	42
chr1	26188855	26208855	54	98		chr1	26188855	26208855	25	35
chr1	26208855	26228855	59	70		chr1	26208855	26228855	16	24
chr1	26228855	26248855	42	54		chr1	26228855	26248855	17	27
chr1	26248855	26268855	53	72		chr1	26248855	26268855	20	25
chr1	26268855	26288855	56	83		chr1	26268855	26288855	19	26
chr1	26288855	26308855	83	93		chr1	26288855	26308855	18	26
chr1	26308855	26328855	79	120		chr1	26308855	26328855	14	30
chr1	26328855	26348855	74	117		chr1	26328855	26348855	48	36
chr1	26348855	26368855	45	64		chr1	26348855	26368855	21	44
chr1	26368855	26388855	70	95		chr1	26368855	26388855	25	44
chr1	26388855	26408855	72	100		chr1	26388855	26408855	17	30
chr1	26408855	26428855	50	62		chr1	26408855	26428855	12	28
chr1	26428855	26448855	22	29		chr1	26428855	26448855	12	15
chr1	26448855	26468855	69	110		chr1	26448855	26468855	27	36
chr1	26468855	26488855	55	81		chr1	26468855	26488855	18	25
chr1	26488855	26508855	64	107		chr1	26488855	26508855	39	50
chr1	26508855	26528855	64	115		chr1	26508855	26528855	36	33
chr1	26528855	26548855	73	105		chr1	26528855	26548855	34	32
chr1	26548855	26568855	69	87		chr1	26548855	26568855	31	33
chr1	26568855	26588855	84	104		chr1	26568855	26588855	17	36
chr1	26588855	26608855	55	106		chr1	26588855	26608855	39	49
chr1	26608855	26628855	80	132		chr1	26608855	26628855	29	45
chr1	26628855	26648855	68	100		chr1	26628855	26648855	27	45
chr1	26648855	26668855	83	86		chr1	26648855	26668855	26	34
chr1	26688455	26708455	90	109		chr1	26688455	26708455	31	36
chr1	26708455	26728455	76	99		chr1	26708455	26728455	31	38
chr1	26728455	26748455	67	89		chr1	26728455	26748455	19	24
chr1	26748455	26768455	68	93		chr1	26748455	26768455	21	22
chr1	26768455	26788455	68	87		chr1	26768455	26788455	21	25
chr1	26788455	26808455	59	99		chr1	26788455	26808455	19	22
chr1	26808455	26828455	74	93		chr1	26808455	26828455	33	21
chr1	26828455	26848455	77	91		chr1	26828455	26848455	32	28
chr1	26848455	26868455	86	114		chr1	26848455	26868455	13	39
chr1	26868455	26888455	81	102		chr1	26868455	26888455	16	34
chr1	26888455	26908455	70	118		chr1	26888455	26908455	33	48
chr1	26908455	26928455	75	100		chr1	26908455	26928455	18	26
chr1	26928455	26948455	56	88		chr1	26928455	26948455	17	40
chr1	26948455	26968455	60	71		chr1	26948455	26968455	13	23
chr1	26968455	26988455	53	95		chr1	26968455	26988455	21	33
chr1	26988455	27008455	76	79		chr1	26988455	27008455	34	41
chr1	27008455	27028455	66	75		chr1	27008455	27028455	34	32
chr1	27028455	27048455	65	78		chr1	27028455	27048455	15	23
chr1	27048455	27068455	59	71		chr1	27048455	27068455	17	26
chr1	27068455	27088455	87	113		chr1	27068455	27088455	45	41
chr1	27088455	27108455	81	85		chr1	27088455	27108455	44	39
chr1	27108455	27128455	86	105		chr1	27108455	27128455	66	52
chr1	27128455	27148455	54	59		chr1	27128455	27148455	55	43
chr1	27148455	27168455	56	62		chr1	27148455	27168455	13	17
chr1	27168455	27188455	45	42		chr1	27168455	27188455	16	18
chr1	27188455	27208455	43	51		chr1	27188455	27208455	40	41
chr1	27208455	27228455	80	121		chr1	27208455	27228455	39	40
chr1	27228455	27248455	91	91		chr1	27228455	27248455	22	43
chr1	27248455	27268455	65	96		chr1	27248455	27268455	16	35
chr1	27268455	27288455	60	84		chr1	27268455	27288455	23	26
chr1	27288455	27308455	62	69		chr1	27288455	27308455	25	38
chr1	27308455	27328455	70	108		chr1	27308455	27328455	29	35
chr1	27328455	27348455	84	107		chr1	27328455	27348455	32	38
chr1	27348455	27368455	63	77		chr1	27348455	27368455	20	36
chr1	27368455	27388455	77	126		chr1	27368455	27388455	23	35
chr1	27388455	27408455	60	115		chr1	27388455	27408455	20	35
chr1	27408455	27428455	84	110		chr1	27408455	27428455	39	43
chr1	27428455	27448455	83	99		chr1	27428455	27448455	28	33
chr1	27448455	27468455	70	85		chr1	27448455	27468455	20	40
chr1	27468455	27488455	72	93		chr1	27468455	27488455	57	48
chr1	27488455	27508455	79	103		chr1	27488455	27508455	23	41
chr1	27508455	27528455	73	110		chr1	27508455	27528455	40	43
chr1	27528455	27548455	81	107		chr1	27528455	27548455	27	22
chr1	27548455	27568455	67	94		chr1	27548455	27568455	18	36
chr1	27568455	27588455	65	75		chr1	27568455	27588455	26	39
chr1	27588455	27608455	72	86		chr1	27588455	27608455	20	23
chr1	27608455	27628455	71	74		chr1	27608455	27628455	21	22
chr1	27628455	27648455	65	67		chr1	27628455	27648455	21	21
chr1	27648455	27668455	88	78		chr1	27648455	27668455	25	26
chr1	27668455	27688455	81	75		chr1	27668455	27688455	19	31
chr1	27688455	27708455	74	84		chr1	27688455	27708455	20	34
chr1	27708455	27728455	75	106		chr1	27708455	27728455	52	45
chr1	27728455	27748455	37	55		chr1	27728455	27748455	63	42
chr1	27748455	27768455	46	67		chr1	27748455	27768455	34	18
chr1	27768455	27788455	79	117		chr1	27768455	27788455	16	28
chr1	27788455	27808455	83	96		chr1	27788455	27808455	22	32
chr1	27808455	27828455	76	95		chr1	27808455	27828455	18	32
chr1	27828455	27848455	64	95		chr1	27828455	27848455	21	21
chr1	27848455	27868455	63	100		chr1	27848455	27868455	26	42
chr1	27868455	27888455	72	106		chr1	27868455	27888455	18	29
chr1	27888455	27908455	70	77		chr1	27888455	27908455	14	27
chr1	27908455	27928455	65	107		chr1	27908455	27928455	30	33
chr1	27928455	27948455	67	116		chr1	27928455	27948455	23	25
chr1	27948455	27968455	72	88		chr1	27948455	27968455	18	26
chr1	27968455	27988455	69	113		chr1	27968455	27988455	21	40
chr1	27988455	28008455	80	80		chr1	27988455	28008455	28	39
chr1	28008455	28028455	63	97		chr1	28008455	28028455	25	34
chr1	28028455	28048455	65	81		chr1	28028455	28048455	17	30
chr1	28048455	28068455	73	85		chr1	28048455	28068455	13	16
chr1	28068455	28088455	69	85		chr1	28068455	28088455	15	30
chr1	28088455	28108455	59	100		chr1	28088455	28108455	14	33
chr1	28108455	28128455	78	85		chr1	28108455	28128455	35	32
chr1	28128455	28148455	68	79		chr1	28128455	28148455	32	26
chr1	28148455	28168455	73	113		chr1	28148455	28168455	24	24
chr1	28168455	28188455	67	85		chr1	28168455	28188455	38	47
chr1	28188455	28208455	52	71		chr1	28188455	28208455	20	21
chr1	28208455	28228455	68	102		chr1	28208455	28228455	21	46
chr1	28228455	28248455	68	72		chr1	28228455	28248455	22	25
chr1	28248455	28268455	81	83		chr1	28248455	28268455	31	31
chr1	28268455	28288455	78	79		chr1	28268455	28288455	26	25
chr1	28288455	28308455	47	46		chr1	28288455	28308455	31	24
chr1	28308455	28328455	74	76		chr1	28308455	28328455	21	25
chr1	28328455	28348455	67	86		chr1	28328455	28348455	23	37
chr1	28348455	28368455	65	94		chr1	28348455	28368455	24	30
chr1	28368455	28388455	86	85		chr1	28368455	28388455	34	43
chr1	28388455	28408455	55	81		chr1	28388455	28408455	75	54
chr1	28408455	28428455	72	98		chr1	28408455	28428455	21	33
chr1	28428455	28448455	76	97		chr1	28428455	28448455	24	30
chr1	28448455	28468455	59	86		chr1	28448455	28468455	73	60
chr1	28468455	28488455	69	101		chr1	28468455	28488455	16	36
chr1	28488455	28508455	53	82		chr1	28488455	28508455	20	29
chr1	28508455	28528455	93	109		chr1	28508455	28528455	26	30
chr1	28528455	28548455	83	94		chr1	28528455	28548455	21	23
chr1	28548455	28568455	91	99		chr1	28548455	28568455	12	24
chr1	28568455	28588455	80	68		chr1	28568455	28588455	19	23
chr1	28588455	28608455	70	88		chr1	28588455	28608455	19	29
chr1	28608455	28628455	60	71		chr1	28608455	28628455	29	26
chr1	28628455	28648455	73	88		chr1	28628455	28648455	29	35
chr1	28648455	28668455	73	86		chr1	28648455	28668455	27	27
chr1	28668455	28688455	79	86		chr1	28668455	28688455	23	34
chr1	28688455	28708455	60	89		chr1	28688455	28708455	36	30
chr1	28708455	28728455	78	102		chr1	28708455	28728455	24	41
chr1	28728455	28748455	67	90		chr1	28728455	28748455	20	30
chr1	28748455	28768455	70	87		chr1	28748455	28768455	16	33
chr1	28768455	28788455	86	100		chr1	28768455	28788455	38	34
chr1	28788455	28808455	59	89		chr1	28788455	28808455	48	38
chr1	28808455	28828455	67	79		chr1	28808455	28828455	17	22
chr1	28828455	28848455	73	63		chr1	28828455	28848455	20	34
chr1	28848455	28868455	52	95		chr1	28848455	28868455	18	26
chr1	28868455	28888455	60	68		chr1	28868455	28888455	26	26
chr1	28888455	28908455	74	71		chr1	28888455	28908455	16	24
chr1	28908455	28928455	72	94		chr1	28908455	28928455	40	37
chr1	28928455	28948455	46	81		chr1	28928455	28948455	23	32
chr1	28948455	28968455	68	72		chr1	28948455	28968455	14	20
chr1	28968455	28988455	63	64		chr1	28968455	28988455	11	30
chr1	28988455	29008455	56	86		chr1	28988455	29008455	32	29
chr1	29008455	29028455	65	70		chr1	29008455	29028455	11	24
chr1	29028455	29048455	49	77		chr1	29028455	29048455	12	16
chr1	29048455	29068455	61	91		chr1	29048455	29068455	21	37
chr1	29068455	29088455	62	77		chr1	29068455	29088455	16	25
chr1	29088455	29108455	66	79		chr1	29088455	29108455	13	27
chr1	29108455	29128455	43	53		chr1	29108455	29128455	11	24
chr1	29128455	29148455	49	56		chr1	29128455	29148455	12	15
chr1	29148455	29168455	59	82		chr1	29148455	29168455	22	34
chr1	29168455	29188455	57	95		chr1	29168455	29188455	29	32
chr1	29188455	29208455	68	91		chr1	29188455	29208455	11	27
chr1	29208455	29228455	97	88		chr1	29208455	29228455	29	21
chr1	29228455	29248455	56	87		chr1	29228455	29248455	19	29
chr1	29248455	29268455	56	85		chr1	29248455	29268455	15	18
chr1	29268455	29288455	65	63		chr1	29268455	29288455	24	33
chr1	29288455	29308455	58	63		chr1	29288455	29308455	13	19
chr1	29308455	29328455	83	92		chr1	29308455	29328455	15	23
chr1	29328455	29348455	55	77		chr1	29328455	29348455	28	25
chr1	29348455	29368455	76	87		chr1	29348455	29368455	16	32
chr1	29368455	29388455	59	77		chr1	29368455	29388455	18	25
chr1	29388455	29408455	72	91		chr1	29388455	29408455	25	30
chr1	29408455	29428455	64	87		chr1	29408455	29428455	23	29
chr1	29428455	29448455	78	108		chr1	29428455	29448455	31	40
chr1	29448455	29468455	74	98		chr1	29448455	29468455	24	36
chr1	29468455	29488455	47	97		chr1	29468455	29488455	18	40
chr1	29488455	29508455	83	103		chr1	29488455	29508455	32	35
chr1	29508455	29528455	67	88		chr1	29508455	29528455	21	38
chr1	29528455	29548455	97	92		chr1	29528455	29548455	23	41
chr1	29548455	29568455	67	103		chr1	29548455	29568455	25	38
chr1	29568455	29588455	51	65		chr1	29568455	29588455	18	26
chr1	29588455	29608455	67	75		chr1	29588455	29608455	43	39
chr1	29608455	29628455	68	83		chr1	29608455	29628455	32	30
chr1	29628455	29648455	57	85		chr1	29628455	29648455	32	31
chr1	29648455	29668455	53	67		chr1	29648455	29668455	65	46
chr1	29668455	29688455	62	80		chr1	29668455	29688455	18	29
chr1	29688455	29708455	28	57		chr1	29688455	29708455	9	15
chr1	29708455	29728455	73	86		chr1	29708455	29728455	20	26
chr1	29728455	29748455	62	96		chr1	29728455	29748455	24	25
chr1	29748455	29768455	68	103		chr1	29748455	29768455	17	31
chr1	29768455	29788455	77	111		chr1	29768455	29788455	33	30
chr1	29788455	29808455	96	128		chr1	29788455	29808455	36	47
chr1	29808455	29828455	86	99		chr1	29808455	29828455	17	22
chr1	29828455	29848455	65	74		chr1	29828455	29848455	34	31
chr1	29848455	29868455	66	102		chr1	29848455	29868455	24	54
chr1	29868455	29888455	108	107		chr1	29868455	29888455	27	25
chr1	29888455	29908455	60	56		chr1	29888455	29908455	17	22
chr1	29908455	29928455	73	106		chr1	29908455	29928455	54	45
chr1	29928455	29948455	57	96		chr1	29928455	29948455	44	43
chr1	29948455	29968455	98	100		chr1	29948455	29968455	59	64
chr1	29968455	29988455	89	110		chr1	29968455	29988455	45	40
chr1	29988455	30008455	84	102		chr1	29988455	30008455	37	37
chr1	30008455	30028455	96	110		chr1	30008455	30028455	32	25
chr1	30028455	30048455	45	55		chr1	30028455	30048455	42	27
chr1	30048455	30068455	79	95		chr1	30048455	30068455	26	34
chr1	30068455	30088455	66	92		chr1	30068455	30088455	68	41
chr1	30088455	30108455	87	123		chr1	30088455	30108455	85	50
chr1	30108455	30128455	90	121		chr1	30108455	30128455	28	40
chr1	30128455	30148455	74	119		chr1	30128455	30148455	18	38
chr1	30148455	30168455	67	89		chr1	30148455	30168455	26	35
chr1	30168455	30188455	73	108		chr1	30168455	30188455	19	42
chr1	30188455	30208455	71	110		chr1	30188455	30208455	17	33
chr1	30208455	30228455	85	104		chr1	30208455	30228455	18	27
chr1	30228455	30248455	78	93		chr1	30228455	30248455	35	35
chr1	30248455	30268455	68	107		chr1	30248455	30268455	35	40
chr1	30268455	30288455	84	112		chr1	30268455	30288455	43	41
chr1	30288455	30308455	41	72		chr1	30288455	30308455	50	37
chr1	30308455	30328455	70	97		chr1	30308455	30328455	13	34
chr1	30328455	30348455	54	100		chr1	30328455	30348455	37	40
chr1	30348455	30368455	101	107		chr1	30348455	30368455	29	44
chr1	30368455	30388455	45	81		chr1	30368455	30388455	39	24
chr1	30388455	30408455	107	118		chr1	30388455	30408455	22	52
chr1	30408455	30428455	88	109		chr1	30408455	30428455	66	57
chr1	30428455	30448455	86	97		chr1	30428455	30448455	22	43
chr1	30448455	30468455	61	109		chr1	30448455	30468455	22	34
chr1	30468455	30488455	78	109		chr1	30468455	30488455	28	47
chr1	30488455	30508455	86	119		chr1	30488455	30508455	19	37
chr1	30508455	30528455	108	131		chr1	30508455	30528455	41	50
chr1	30528455	30548455	77	105		chr1	30528455	30548455	50	71
chr1	30548455	30568455	96	133		chr1	30548455	30568455	30	44
chr1	30568455	30588455	64	119		chr1	30568455	30588455	67	67
chr1	30588455	30608455	68	141		chr1	30588455	30608455	39	49
chr1	30608455	30628455	76	115		chr1	30608455	30628455	40	59
chr1	30628455	30648455	120	132		chr1	30628455	30648455	47	71
chr1	30648455	30668455	52	75		chr1	30648455	30668455	46	44
chr1	30668455	30688455	83	110		chr1	30668455	30688455	70	61
chr1	30688455	30708455	52	115		chr1	30688455	30708455	67	59
chr1	30708455	30728455	65	109		chr1	30708455	30728455	47	65
chr1	30728455	30748455	35	90		chr1	30728455	30748455	33	47
chr1	30748455	30768455	68	109		chr1	30748455	30768455	68	59
chr1	30768455	30788455	41	102		chr1	30768455	30788455	55	70
chr1	30788455	30808455	70	146		chr1	30788455	30808455	42	83
chr1	30808455	30828455	58	151		chr1	30808455	30828455	42	61
chr1	30828455	30848455	65	120		chr1	30828455	30848455	38	56
chr1	30848455	30868455	42	88		chr1	30848455	30868455	17	31
chr1	30868455	30888455	67	113		chr1	30868455	30888455	43	61
chr1	30888455	30908455	88	135		chr1	30888455	30908455	71	83
chr1	30908455	30928455	84	123		chr1	30908455	30928455	124	103
chr1	30928455	30948455	54	124		chr1	30928455	30948455	35	57
chr1	30948455	30968455	62	135		chr1	30948455	30968455	69	67
chr1	30968455	30988455	78	125		chr1	30968455	30988455	29	44
chr1	30988455	31008455	69	117		chr1	30988455	31008455	58	57
chr1	31008455	31028455	90	143		chr1	31008455	31028455	69	85
chr1	31028455	31048455	73	136		chr1	31028455	31048455	37	75
chr1	31048455	31068455	84	152		chr1	31048455	31068455	40	69
chr1	31068455	31088455	48	87		chr1	31068455	31088455	38	39
chr1	31088455	31108455	101	135		chr1	31088455	31108455	47	58
chr1	31108455	31128455	116	156		chr1	31108455	31128455	37	53
chr1	31128455	31148455	69	140		chr1	31128455	31148455	34	65
chr1	31148455	31168455	44	94		chr1	31148455	31168455	42	42
chr1	31168455	31188455	72	109		chr1	31168455	31188455	28	55
chr1	31188455	31208455	78	134		chr1	31188455	31208455	40	61
chr1	31208455	31228455	79	100		chr1	31208455	31228455	43	47
chr1	31228455	31248455	82	139		chr1	31228455	31248455	38	62
chr1	31248455	31268455	88	106		chr1	31248455	31268455	44	61
chr1	31268455	31288455	71	103		chr1	31268455	31288455	61	42
chr1	31288455	31308455	67	93		chr1	31288455	31308455	41	35
chr1	31308455	31328455	85	110		chr1	31308455	31328455	57	64
chr1	31328455	31348455	96	137		chr1	31328455	31348455	40	64
chr1	31348455	31368455	81	124		chr1	31348455	31368455	18	34
chr1	31368455	31388455	64	104		chr1	31368455	31388455	39	44
chr1	31388455	31408455	87	115		chr1	31388455	31408455	35	40
chr1	31408455	31428455	57	100		chr1	31408455	31428455	43	62
chr1	31428455	31448455	71	123		chr1	31428455	31448455	58	58
chr1	31448455	31468455	58	104		chr1	31448455	31468455	35	41
chr1	31468455	31488455	70	96		chr1	31468455	31488455	60	46
chr1	31488455	31508455	59	96		chr1	31488455	31508455	56	46
chr1	31508455	31528455	93	94		chr1	31508455	31528455	26	33
chr1	31528455	31548455	77	102		chr1	31528455	31548455	22	46
chr1	31548455	31568455	86	118		chr1	31548455	31568455	43	43
chr1	31568455	31588455	51	84		chr1	31568455	31588455	32	35
chr1	31588455	31608455	87	89		chr1	31588455	31608455	20	41
chr1	31608455	31628455	66	67		chr1	31608455	31628455	29	32
chr1	31628455	31648455	70	93		chr1	31628455	31648455	20	36
chr1	31648455	31668455	73	127		chr1	31648455	31668455	23	36
chr1	31668455	31688455	83	118		chr1	31668455	31688455	21	31
chr1	31688455	31708455	59	74		chr1	31688455	31708455	27	30
chr1	31708455	31728455	87	119		chr1	31708455	31728455	27	40
chr1	31728455	31748455	61	106		chr1	31728455	31748455	47	39
chr1	31748455	31768455	101	99		chr1	31748455	31768455	30	50
chr1	31768455	31788455	86	114		chr1	31768455	31788455	42	54
chr1	31788455	31808455	63	118		chr1	31788455	31808455	19	32
chr1	31808455	31828455	53	74		chr1	31808455	31828455	32	33
chr1	31828455	31848455	76	71		chr1	31828455	31848455	31	45
chr1	31848455	31868455	78	104		chr1	31848455	31868455	37	53
chr1	31868455	31888455	85	110		chr1	31868455	31888455	17	38
chr1	31888455	31908455	69	86		chr1	31888455	31908455	32	24
chr1	31908455	31928455	80	117		chr1	31908455	31928455	45	60
chr1	31928455	31948455	66	109		chr1	31928455	31948455	79	61
chr1	31948455	31968455	57	59		chr1	31948455	31968455	15	18
chr1	31968455	31988455	69	103		chr1	31968455	31988455	19	32
chr1	31988455	32008455	83	79		chr1	31988455	32008455	24	30
chr1	32008455	32028455	88	95		chr1	32008455	32028455	20	23
chr1	32028455	32048455	76	102		chr1	32028455	32048455	27	31
chr1	32048455	32068455	53	67		chr1	32048455	32068455	14	22
chr1	32068455	32088455	56	78		chr1	32068455	32088455	20	24
chr1	32088455	32108455	77	99		chr1	32088455	32108455	14	36
chr1	32108455	32128455	67	109		chr1	32108455	32128455	28	40
chr1	32128455	32148455	67	89		chr1	32128455	32148455	19	40
chr1	32148455	32168455	70	98		chr1	32148455	32168455	16	34
chr1	32168455	32188455	60	100		chr1	32168455	32188455	24	43
chr1	32188455	32208455	66	104		chr1	32188455	32208455	23	47
chr1	32208455	32228455	78	119		chr1	32208455	32228455	25	43
chr1	32228455	32248455	71	96		chr1	32228455	32248455	18	23
chr1	32248455	32268455	67	81		chr1	32248455	32268455	27	34
chr1	32268455	32288455	102	141		chr1	32268455	32288455	27	43
chr1	32288455	32308455	84	97		chr1	32288455	32308455	23	50
chr1	32308455	32328455	48	77		chr1	32308455	32328455	30	25
chr1	32328455	32348455	64	97		chr1	32328455	32348455	22	27
chr1	32348455	32368455	57	92		chr1	32348455	32368455	19	25
chr1	32368455	32388455	47	63		chr1	32368455	32388455	30	26
chr1	32388455	32408455	74	112		chr1	32388455	32408455	33	49
chr1	32408455	32428455	66	108		chr1	32408455	32428455	17	30
chr1	32428455	32448455	58	75		chr1	32428455	32448455	35	28
chr1	32448455	32468455	70	101		chr1	32448455	32468455	28	43
chr1	32468455	32488455	58	98		chr1	32468455	32488455	26	51
chr1	32488455	32508455	70	95		chr1	32488455	32508455	24	33
chr1	32508455	32528455	59	108		chr1	32508455	32528455	19	29
chr1	32528455	32548455	57	79		chr1	32528455	32548455	25	46
chr1	32548455	32568455	58	102		chr1	32548455	32568455	21	39
chr1	32568455	32588455	69	128		chr1	32568455	32588455	23	38
chr1	32588455	32608455	75	112		chr1	32588455	32608455	25	44
chr1	32608455	32628455	63	96		chr1	32608455	32628455	28	57
chr1	32628455	32648455	90	124		chr1	32628455	32648455	24	48
chr1	32648455	32668455	75	82		chr1	32648455	32668455	26	23
chr1	32668455	32688455	69	81		chr1	32668455	32688455	11	31
chr1	32688455	32708455	70	109		chr1	32688455	32708455	31	56
chr1	32708455	32728455	83	124		chr1	32708455	32728455	21	40
chr1	32728455	32748455	66	112		chr1	32728455	32748455	24	38
chr1	32748455	32768455	62	112		chr1	32748455	32768455	21	53
chr1	32768455	32788455	72	107		chr1	32768455	32788455	18	40
chr1	32788455	32808455	77	121		chr1	32788455	32808455	43	59
chr1	32808455	32828455	67	114		chr1	32808455	32828455	48	48
chr1	32828455	32848455	88	119		chr1	32828455	32848455	29	64
chr1	32848455	32868455	73	103		chr1	32848455	32868455	28	40
chr1	32868455	32888455	78	134		chr1	32868455	32888455	34	47
chr1	32888455	32908455	64	143		chr1	32888455	32908455	45	51
chr1	32908455	32928455	48	90		chr1	32908455	32928455	62	53
chr1	32928455	32948455	84	112		chr1	32928455	32948455	26	47
chr1	32948455	32968455	63	124		chr1	32948455	32968455	32	39
chr1	32968455	32988455	78	108		chr1	32968455	32988455	26	51
chr1	32988455	33008455	70	104		chr1	32988455	33008455	21	33
chr1	33008455	33028455	52	61		chr1	33008455	33028455	32	37
chr1	33028455	33048455	65	106		chr1	33028455	33048455	21	50
chr1	33048455	33068455	55	99		chr1	33048455	33068455	21	30
chr1	33068455	33088455	96	113		chr1	33068455	33088455	16	39
chr1	33088455	33108455	78	103		chr1	33088455	33108455	65	54
chr1	33108455	33128455	88	113		chr1	33108455	33128455	28	49
chr1	33128455	33148455	88	130		chr1	33128455	33148455	20	48
chr1	33148455	33168455	57	101		chr1	33148455	33168455	69	46
chr1	33168455	33188455	85	132		chr1	33168455	33188455	52	56
chr1	33188455	33208455	83	142		chr1	33188455	33208455	26	31
chr1	33208455	33228455	96	140		chr1	33208455	33228455	39	35
chr1	33228455	33248455	67	117		chr1	33228455	33248455	36	72
chr1	33248455	33268455	85	89		chr1	33248455	33268455	42	42
chr1	33268455	33288455	66	116		chr1	33268455	33288455	36	65
chr1	33288455	33308455	56	102		chr1	33288455	33308455	58	43
chr1	33308455	33328455	101	120		chr1	33308455	33328455	30	46
chr1	33328455	33348455	88	121		chr1	33328455	33348455	42	50
chr1	33348455	33368455	86	134		chr1	33348455	33368455	48	60
chr1	33368455	33388455	76	146		chr1	33368455	33388455	32	65
chr1	33388455	33408455	89	126		chr1	33388455	33408455	52	71
chr1	33408455	33428455	36	90		chr1	33408455	33428455	18	30
chr1	33428455	33448455	62	118		chr1	33428455	33448455	72	59
chr1	33448455	33468455	73	150		chr1	33448455	33468455	55	71
chr1	33468455	33488455	77	133		chr1	33468455	33488455	55	59
chr1	33488455	33508455	55	115		chr1	33488455	33508455	30	77
chr1	33508455	33528455	69	119		chr1	33508455	33528455	61	92
chr1	33528455	33548455	48	126		chr1	33528455	33548455	44	65
chr1	33548455	33568455	58	104		chr1	33548455	33568455	46	59
chr1	33568455	33588455	60	113		chr1	33568455	33588455	47	45
chr1	33588455	33608455	69	119		chr1	33588455	33608455	54	73
chr1	33608455	33628455	60	128		chr1	33608455	33628455	55	60
chr1	33628455	33648455	48	113		chr1	33628455	33648455	51	70
chr1	33648455	33668455	43	116		chr1	33648455	33668455	60	61
chr1	33668455	33688455	53	126		chr1	33668455	33688455	48	78
chr1	33688455	33708455	71	120		chr1	33688455	33708455	62	74
chr1	33708455	33728455	55	112		chr1	33708455	33728455	63	63
chr1	33728455	33748455	45	119		chr1	33728455	33748455	69	77
chr1	33748455	33768455	42	119		chr1	33748455	33768455	63	88
chr1	33768455	33788455	60	112		chr1	33768455	33788455	52	76
chr1	33788455	33808455	64	133		chr1	33788455	33808455	38	64
chr1	33808455	33828455	79	111		chr1	33808455	33828455	41	61
chr1	33828455	33848455	52	113		chr1	33828455	33848455	55	74
chr1	33848455	33868455	72	136		chr1	33848455	33868455	47	78
chr1	33868455	33888455	55	126		chr1	33868455	33888455	39	67
chr1	33888455	33908455	55	117		chr1	33888455	33908455	49	54
chr1	33908455	33928455	54	116		chr1	33908455	33928455	34	63
chr1	33928455	33948455	44	114		chr1	33928455	33948455	53	96
chr1	33948455	33968455	67	142		chr1	33948455	33968455	41	84
chr1	33968455	33988455	55	112		chr1	33968455	33988455	56	78
chr1	33991955	34011955	45	127		chr1	33991955	34011955	45	74
chr1	34011955	34031955	50	130		chr1	34011955	34031955	57	65
chr1	34031955	34051955	66	118		chr1	34031955	34051955	36	66
chr1	34051955	34071955	35	114		chr1	34051955	34071955	52	85
chr1	34071955	34091955	38	87		chr1	34071955	34091955	43	57
chr1	34091955	34111955	38	110		chr1	34091955	34111955	47	69
chr1	34111955	34131955	32	98		chr1	34111955	34131955	41	75
chr1	34131955	34151955	38	91		chr1	34131955	34151955	57	59
chr1	34151955	34171955	48	101		chr1	34151955	34171955	44	61
chr1	34171955	34191955	53	137		chr1	34171955	34191955	56	69
chr1	34191955	34211955	61	119		chr1	34191955	34211955	53	66
chr1	34211955	34231955	48	123		chr1	34211955	34231955	47	77
chr1	34231955	34251955	59	106		chr1	34231955	34251955	49	81
chr1	34251955	34271955	52	105		chr1	34251955	34271955	53	78
chr1	34271955	34291955	54	109		chr1	34271955	34291955	63	78
chr1	34291955	34311955	53	132		chr1	34291955	34311955	68	68
chr1	34311955	34331955	94	145		chr1	34311955	34331955	57	70
chr1	34331955	34351955	75	110		chr1	34331955	34351955	47	62
chr1	34351955	34371955	68	123		chr1	34351955	34371955	50	58
chr1	34371955	34391955	64	140		chr1	34371955	34391955	62	102
chr1	34391955	34411955	84	124		chr1	34391955	34411955	104	110
chr1	34411955	34431955	56	94		chr1	34411955	34431955	93	81
chr1	34431955	34451955	43	98		chr1	34431955	34451955	61	76
chr1	34451955	34471955	54	126		chr1	34451955	34471955	72	77
chr1	34471955	34491955	53	111		chr1	34471955	34491955	60	50
chr1	34491955	34511955	64	118		chr1	34491955	34511955	55	65
chr1	34511955	34531955	44	80		chr1	34511955	34531955	43	65
chr1	34531955	34551955	46	113		chr1	34531955	34551955	46	57
chr1	34551955	34571955	68	108		chr1	34551955	34571955	54	85
chr1	34571955	34591955	51	114		chr1	34571955	34591955	60	78
chr1	34591955	34611955	67	116		chr1	34591955	34611955	61	81
chr1	34611955	34631955	76	143		chr1	34611955	34631955	103	104
chr1	34631955	34651955	31	85		chr1	34631955	34651955	36	63
chr1	34651955	34671955	59	121		chr1	34651955	34671955	81	78
chr1	34671955	34691955	63	133		chr1	34671955	34691955	66	70
chr1	34691955	34711955	72	123		chr1	34691955	34711955	60	78
chr1	34711955	34731955	55	134		chr1	34711955	34731955	72	74
chr1	34731955	34751955	41	105		chr1	34731955	34751955	63	65
chr1	34751955	34771955	85	127		chr1	34751955	34771955	51	82
chr1	34771955	34791955	67	105		chr1	34771955	34791955	73	77
chr1	34791955	34811955	43	92		chr1	34791955	34811955	70	84
chr1	34811955	34831955	47	112		chr1	34811955	34831955	67	83
chr1	34831955	34851955	51	109		chr1	34831955	34851955	40	72
chr1	34851955	34871955	51	100		chr1	34851955	34871955	82	82
chr1	34871955	34891955	63	134		chr1	34871955	34891955	86	75
chr1	34891955	34911955	75	137		chr1	34891955	34911955	102	85
chr1	34911955	34931955	59	103		chr1	34911955	34931955	53	68
chr1	34931955	34951955	82	103		chr1	34931955	34951955	49	58
chr1	34951955	34971955	68	147		chr1	34951955	34971955	80	92
chr1	34971955	34991955	65	109		chr1	34971955	34991955	88	92
chr1	34991955	35011955	67	109		chr1	34991955	35011955	43	56
chr1	35011955	35031955	72	134		chr1	35011955	35031955	63	71
chr1	35031955	35051955	43	94		chr1	35031955	35051955	61	86
chr1	35051955	35071955	96	125		chr1	35051955	35071955	46	63
chr1	35071955	35091955	73	113		chr1	35071955	35091955	58	54
chr1	35091955	35111955	83	112		chr1	35091955	35111955	44	55
chr1	35111955	35131955	72	122		chr1	35111955	35131955	83	87
chr1	35131955	35151955	61	108		chr1	35131955	35151955	58	58
chr1	35151955	35171955	56	103		chr1	35151955	35171955	28	45
chr1	35171955	35191955	72	157		chr1	35171955	35191955	56	76
chr1	35191955	35211955	70	155		chr1	35191955	35211955	109	103
chr1	35211955	35231955	68	135		chr1	35211955	35231955	169	131
chr1	35231955	35251955	53	144		chr1	35231955	35251955	55	86
chr1	35251955	35271955	56	129		chr1	35251955	35271955	65	80
chr1	35271955	35291955	74	143		chr1	35271955	35291955	68	72
chr1	35291955	35311955	76	122		chr1	35291955	35311955	50	66
chr1	35311955	35331955	67	119		chr1	35311955	35331955	51	63
chr1	35331955	35351955	93	167		chr1	35331955	35351955	62	74
chr1	35351955	35371955	81	143		chr1	35351955	35371955	60	75
chr1	35371955	35391955	59	120		chr1	35371955	35391955	70	70
chr1	35391955	35411955	66	120		chr1	35391955	35411955	46	51
chr1	35411955	35431955	63	99		chr1	35411955	35431955	76	68
chr1	35431955	35451955	81	140		chr1	35431955	35451955	64	85
chr1	35451955	35471955	77	143		chr1	35451955	35471955	59	83
chr1	35471955	35491955	62	106		chr1	35471955	35491955	104	81
chr1	35491955	35511955	70	123		chr1	35491955	35511955	61	73
chr1	35511955	35531955	66	144		chr1	35511955	35531955	57	94
chr1	35531955	35551955	90	149		chr1	35531955	35551955	58	87
chr1	35551955	35571955	86	144		chr1	35551955	35571955	49	62
chr1	35571955	35591955	102	137		chr1	35571955	35591955	66	95
chr1	35591955	35611955	82	152		chr1	35591955	35611955	59	73
chr1	35611955	35631955	87	174		chr1	35611955	35631955	60	80
chr1	35631955	35651955	93	149		chr1	35631955	35651955	62	100
chr1	35651955	35671955	101	155		chr1	35651955	35671955	52	80
chr1	35671955	35691955	83	137		chr1	35671955	35691955	70	87
chr1	35691955	35711955	62	123		chr1	35691955	35711955	35	63
chr1	35711955	35731955	68	142		chr1	35711955	35731955	74	92
chr1	35731955	35751955	82	125		chr1	35731955	35751955	45	60
chr1	35751955	35771955	68	166		chr1	35751955	35771955	66	82
chr1	35771955	35791955	65	136		chr1	35771955	35791955	109	119
chr1	35791955	35811955	57	117		chr1	35791955	35811955	71	72
chr1	35811955	35831955	63	137		chr1	35811955	35831955	90	99
chr1	35831955	35851955	67	157		chr1	35831955	35851955	52	72
chr1	35851955	35871955	56	120		chr1	35851955	35871955	66	77
chr1	35871955	35891955	60	120		chr1	35871955	35891955	67	98
chr1	35891955	35911955	66	165		chr1	35891955	35911955	115	104
chr1	35911955	35931955	65	163		chr1	35911955	35931955	75	113
chr1	35931955	35951955	55	142		chr1	35931955	35951955	67	84
chr1	35951955	35971955	60	140		chr1	35951955	35971955	56	97
chr1	35971955	35991955	67	133		chr1	35971955	35991955	67	107
chr1	35991955	36011955	69	158		chr1	35991955	36011955	82	97
chr1	36011955	36031955	48	122		chr1	36011955	36031955	60	95
chr1	36031955	36051955	67	108		chr1	36031955	36051955	160	119
chr1	36051955	36071955	43	120		chr1	36051955	36071955	46	92
chr1	36071955	36091955	43	144		chr1	36071955	36091955	60	100
chr1	36091955	36111955	53	131		chr1	36091955	36111955	67	99
chr1	36111955	36131955	69	127		chr1	36111955	36131955	85	98
chr1	36131955	36151955	60	112		chr1	36131955	36151955	66	93
chr1	36151955	36171955	49	142		chr1	36151955	36171955	55	77
chr1	36171955	36191955	53	129		chr1	36171955	36191955	50	86
chr1	36191955	36211955	62	148		chr1	36191955	36211955	68	85
chr1	36211955	36231955	62	134		chr1	36211955	36231955	58	66
chr1	36231955	36251955	52	136		chr1	36231955	36251955	47	91
chr1	36251955	36271955	48	114		chr1	36251955	36271955	69	78
chr1	36271955	36291955	58	121		chr1	36271955	36291955	62	79
chr1	36291955	36311955	50	132		chr1	36291955	36311955	62	72
chr1	36311955	36331955	48	116		chr1	36311955	36331955	83	78
chr1	36331955	36351955	39	128		chr1	36331955	36351955	66	78
chr1	36351955	36371955	50	138		chr1	36351955	36371955	55	64
chr1	36371955	36391955	71	131		chr1	36371955	36391955	76	110
chr1	36391955	36411955	74	157		chr1	36391955	36411955	57	81
chr1	36411955	36431955	67	128		chr1	36411955	36431955	70	107
chr1	36431955	36451955	71	135		chr1	36431955	36451955	56	86
chr1	36451955	36471955	46	124		chr1	36451955	36471955	74	81
chr1	36471955	36491955	56	129		chr1	36471955	36491955	65	95
chr1	36491955	36511955	54	119		chr1	36491955	36511955	66	70
chr1	36511955	36531955	45	97		chr1	36511955	36531955	58	85
chr1	36531955	36551955	57	125		chr1	36531955	36551955	76	79
chr1	36551955	36571955	37	107		chr1	36551955	36571955	79	85
chr1	36571955	36591955	44	104		chr1	36571955	36591955	70	75
chr1	36591955	36611955	47	121		chr1	36591955	36611955	58	70
chr1	36611955	36631955	58	148		chr1	36611955	36631955	59	82
chr1	36631955	36651955	48	125		chr1	36631955	36651955	57	93
chr1	36651955	36671955	52	137		chr1	36651955	36671955	65	100
chr1	36671955	36691955	58	122		chr1	36671955	36691955	31	75
chr1	36691955	36711955	33	112		chr1	36691955	36711955	69	84
chr1	36711955	36731955	65	128		chr1	36711955	36731955	62	83
chr1	36731955	36751955	46	110		chr1	36731955	36751955	61	71
chr1	36751955	36771955	49	122		chr1	36751955	36771955	69	87
chr1	36771955	36791955	56	115		chr1	36771955	36791955	81	84
chr1	36791955	36811955	48	132		chr1	36791955	36811955	52	81
chr1	36811955	36831955	44	137		chr1	36811955	36831955	44	65
chr1	36831955	36851955	63	139		chr1	36831955	36851955	54	79
chr1	36851955	36871955	59	130		chr1	36851955	36871955	42	76
chr1	36871955	36891955	60	128		chr1	36871955	36891955	64	86
chr1	36891955	36911955	51	113		chr1	36891955	36911955	53	70
chr1	36911955	36931955	58	135		chr1	36911955	36931955	57	75
chr1	36931955	36951955	41	120		chr1	36931955	36951955	45	76
chr1	36951955	36971955	61	108		chr1	36951955	36971955	55	66
chr1	36971955	36991955	71	143		chr1	36971955	36991955	98	110
chr1	36991955	37011955	73	131		chr1	36991955	37011955	62	82
chr1	37011955	37031955	77	140		chr1	37011955	37031955	62	83
chr1	37031955	37051955	78	131		chr1	37031955	37051955	55	82
chr1	37051955	37071955	65	160		chr1	37051955	37071955	61	90
chr1	37071955	37091955	52	124		chr1	37071955	37091955	56	72
chr1	37091955	37111955	55	144		chr1	37091955	37111955	83	98
chr1	37111955	37131955	62	129		chr1	37111955	37131955	57	86
chr1	37131955	37151955	87	162		chr1	37131955	37151955	66	95
chr1	37151955	37171955	80	137		chr1	37151955	37171955	104	114
chr1	37171955	37191955	66	163		chr1	37171955	37191955	90	94
chr1	37191955	37211955	68	149		chr1	37191955	37211955	145	115
chr1	37211955	37231955	61	146		chr1	37211955	37231955	72	88
chr1	37231955	37251955	73	140		chr1	37231955	37251955	67	87
chr1	37251955	37271955	78	116		chr1	37251955	37271955	82	86
chr1	37271955	37291955	65	128		chr1	37271955	37291955	148	120
chr1	37291955	37311955	62	129		chr1	37291955	37311955	59	78
chr1	37311955	37331955	72	127		chr1	37311955	37331955	75	80
chr1	37331955	37351955	79	140		chr1	37331955	37351955	70	72
chr1	37351955	37371955	50	122		chr1	37351955	37371955	59	65
chr1	37371955	37391955	50	145		chr1	37371955	37391955	62	68
chr1	37391955	37411955	46	118		chr1	37391955	37411955	57	74
chr1	37411955	37431955	64	151		chr1	37411955	37431955	64	76
chr1	37431955	37451955	38	113		chr1	37431955	37451955	54	81
chr1	37451955	37471955	50	113		chr1	37451955	37471955	53	81
chr1	37471955	37491955	40	132		chr1	37471955	37491955	53	57
chr1	37491955	37511955	67	128		chr1	37491955	37511955	56	83
chr1	37511955	37531955	51	120		chr1	37511955	37531955	54	84
chr1	37531955	37551955	44	120		chr1	37531955	37551955	54	68
chr1	37551955	37571955	79	122		chr1	37551955	37571955	67	80
chr1	37571955	37591955	50	117		chr1	37571955	37591955	72	67
chr1	37591955	37611955	67	150		chr1	37591955	37611955	51	79
chr1	37611955	37631955	50	130		chr1	37611955	37631955	71	78
chr1	37631955	37651955	56	103		chr1	37631955	37651955	59	72
chr1	37651955	37671955	58	128		chr1	37651955	37671955	55	74
chr1	37671955	37691955	61	129		chr1	37671955	37691955	59	74
chr1	37691955	37711955	65	107		chr1	37691955	37711955	52	82
chr1	37711955	37731955	59	106		chr1	37711955	37731955	54	78
chr1	37731955	37751955	82	148		chr1	37731955	37751955	59	90
chr1	37751955	37771955	71	124		chr1	37751955	37771955	64	79
chr1	37771955	37791955	49	91		chr1	37771955	37791955	78	79
chr1	37791955	37811955	75	131		chr1	37791955	37811955	37	55
chr1	37811955	37831955	83	145		chr1	37811955	37831955	40	54
chr1	37831955	37851955	78	111		chr1	37831955	37851955	52	65
chr1	37851955	37871955	64	139		chr1	37851955	37871955	45	67
chr1	37871955	37891955	56	134		chr1	37871955	37891955	37	84
chr1	37891955	37911955	53	108		chr1	37891955	37911955	51	86
chr1	37911955	37931955	54	142		chr1	37911955	37931955	61	88
chr1	37931955	37951955	62	99		chr1	37931955	37951955	40	75
chr1	37951955	37971955	78	138		chr1	37951955	37971955	61	82
chr1	37971955	37991955	48	104		chr1	37971955	37991955	45	69
chr1	37991955	38011955	58	121		chr1	37991955	38011955	44	61
chr1	38011955	38031955	57	121		chr1	38011955	38031955	30	59
chr1	38031955	38051955	51	120		chr1	38031955	38051955	38	78
chr1	38051955	38071955	49	122		chr1	38051955	38071955	44	69
chr1	38071955	38091955	58	95		chr1	38071955	38091955	33	72
chr1	38091955	38111955	47	112		chr1	38091955	38111955	45	48
chr1	38111955	38131955	67	114		chr1	38111955	38131955	36	66
chr1	38131955	38151955	73	153		chr1	38131955	38151955	53	68
chr1	38151955	38171955	71	142		chr1	38151955	38171955	85	120
chr1	38171955	38191955	73	129		chr1	38171955	38191955	76	84
chr1	38191955	38211955	60	144		chr1	38191955	38211955	76	91
chr1	38211955	38231955	83	118		chr1	38211955	38231955	84	84
chr1	38231955	38251955	68	149		chr1	38231955	38251955	62	96
chr1	38251955	38271955	67	122		chr1	38251955	38271955	81	76
chr1	38271955	38291955	86	152		chr1	38271955	38291955	71	73
chr1	38291955	38311955	50	113		chr1	38291955	38311955	59	67
chr1	38311955	38331955	68	146		chr1	38311955	38331955	69	89
chr1	38331955	38351955	90	144		chr1	38331955	38351955	59	87
chr1	38351955	38371955	99	136		chr1	38351955	38371955	79	83
chr1	38371955	38391955	88	136		chr1	38371955	38391955	57	71
chr1	38391955	38411955	74	138		chr1	38391955	38411955	69	64
chr1	38411955	38431955	96	134		chr1	38411955	38431955	58	72
chr1	38431955	38451955	68	155		chr1	38431955	38451955	50	68
chr1	38451955	38471955	89	134		chr1	38451955	38471955	55	60
chr1	38471955	38491955	87	137		chr1	38471955	38491955	57	64
chr1	38491955	38511955	74	138		chr1	38491955	38511955	53	60
chr1	38511955	38531955	73	143		chr1	38511955	38531955	53	78
chr1	38531955	38551955	66	132		chr1	38531955	38551955	76	87
chr1	38551955	38571955	56	114		chr1	38551955	38571955	50	57
chr1	38571955	38591955	62	139		chr1	38571955	38591955	67	84
chr1	38591955	38611955	64	129		chr1	38591955	38611955	58	76
chr1	38611955	38631955	58	109		chr1	38611955	38631955	56	74
chr1	38631955	38651955	80	138		chr1	38631955	38651955	75	84
chr1	38651955	38671955	65	134		chr1	38651955	38671955	62	81
chr1	38671955	38691955	99	132		chr1	38671955	38691955	43	62
chr1	38691955	38711955	69	120		chr1	38691955	38711955	73	76
chr1	38711955	38731955	78	118		chr1	38711955	38731955	60	85
chr1	38731955	38751955	88	160		chr1	38731955	38751955	90	92
chr1	38751955	38771955	62	124		chr1	38751955	38771955	52	89
chr1	38771955	38791955	46	150		chr1	38771955	38791955	84	88
chr1	38791955	38811955	58	132		chr1	38791955	38811955	48	71
chr1	38811955	38831955	60	123		chr1	38811955	38831955	41	89
chr1	38831955	38851955	65	144		chr1	38831955	38851955	51	80
chr1	38851955	38871955	51	111		chr1	38851955	38871955	61	75
chr1	38871955	38891955	47	129		chr1	38871955	38891955	50	72
chr1	38891955	38911955	45	117		chr1	38891955	38911955	63	88
chr1	38911955	38931955	96	135		chr1	38911955	38931955	42	72
chr1	38931955	38951955	74	163		chr1	38931955	38951955	58	90
chr1	38951955	38971955	82	158		chr1	38951955	38971955	69	64
chr1	38971955	38991955	71	131		chr1	38971955	38991955	65	80
chr1	38991955	39011955	36	110		chr1	38991955	39011955	62	67
chr1	39011955	39031955	71	118		chr1	39011955	39031955	55	84
chr1	39031955	39051955	63	120		chr1	39031955	39051955	90	55
chr1	39051955	39071955	61	140		chr1	39051955	39071955	59	72
chr1	39071955	39091955	71	109		chr1	39071955	39091955	142	100
chr1	39091955	39111955	86	136		chr1	39091955	39111955	64	80
chr1	39111955	39131955	68	142		chr1	39111955	39131955	90	92
chr1	39131955	39151955	100	141		chr1	39131955	39151955	61	85
chr1	39151955	39171955	79	129		chr1	39151955	39171955	55	81
chr1	39171955	39191955	53	106		chr1	39171955	39191955	70	84
chr1	39191955	39211955	60	160		chr1	39191955	39211955	65	72
chr1	39211955	39231955	67	125		chr1	39211955	39231955	53	78
chr1	39231955	39251955	62	145		chr1	39231955	39251955	82	85
chr1	39251955	39271955	77	144		chr1	39251955	39271955	80	82
chr1	39271955	39291955	55	112		chr1	39271955	39291955	79	67
chr1	39291955	39311955	73	144		chr1	39291955	39311955	85	93
chr1	39311955	39331955	73	144		chr1	39311955	39331955	63	91
chr1	39331955	39351955	50	132		chr1	39331955	39351955	72	92
chr1	39351955	39371955	42	119		chr1	39351955	39371955	45	74
chr1	39371955	39391955	54	156		chr1	39371955	39391955	60	96
chr1	39391955	39411955	49	126		chr1	39391955	39411955	69	76
chr1	39411955	39431955	61	128		chr1	39411955	39431955	82	82
chr1	39431955	39451955	46	135		chr1	39431955	39451955	75	89
chr1	39451955	39471955	44	113		chr1	39451955	39471955	59	91
chr1	39471955	39491955	56	133		chr1	39471955	39491955	60	86
chr1	39491955	39511955	53	127		chr1	39491955	39511955	79	78
chr1	39511955	39531955	47	110		chr1	39511955	39531955	65	93
chr1	39531955	39551955	57	123		chr1	39531955	39551955	66	78
chr1	39551955	39571955	74	128		chr1	39551955	39571955	50	87
chr1	39571955	39591955	63	144		chr1	39571955	39591955	55	88
chr1	39591955	39611955	50	131		chr1	39591955	39611955	74	69
chr1	39611955	39631955	72	133		chr1	39611955	39631955	82	70
chr1	39631955	39651955	56	140		chr1	39631955	39651955	72	80
chr1	39651955	39671955	67	156		chr1	39651955	39671955	55	82
chr1	39671955	39691955	57	92		chr1	39671955	39691955	78	79
chr1	39691955	39711955	63	107		chr1	39691955	39711955	61	71
chr1	39711955	39731955	57	84		chr1	39711955	39731955	71	79
chr1	39731955	39751955	68	144		chr1	39731955	39751955	140	83
chr1	39751955	39771955	61	123		chr1	39751955	39771955	65	84
chr1	39771955	39791955	86	177		chr1	39771955	39791955	41	75
chr1	39791955	39811955	60	156		chr1	39791955	39811955	72	107
chr1	39811955	39831955	73	131		chr1	39811955	39831955	64	76
chr1	39831955	39851955	44	127		chr1	39831955	39851955	55	71
chr1	39851955	39871955	49	108		chr1	39851955	39871955	50	86
chr1	39871955	39891955	72	127		chr1	39871955	39891955	45	62
chr1	39891955	39911955	46	104		chr1	39891955	39911955	48	85
chr1	39911955	39931955	51	128		chr1	39911955	39931955	66	66
chr1	39931955	39951955	46	128		chr1	39931955	39951955	45	64
chr1	39951955	39971955	49	151		chr1	39951955	39971955	44	66
chr1	39971955	39991955	52	133		chr1	39971955	39991955	61	86
chr1	39991955	40011955	35	116		chr1	39991955	40011955	63	70
chr1	40011955	40031955	56	129		chr1	40011955	40031955	74	87
chr1	40031955	40051955	67	140		chr1	40031955	40051955	43	53
chr1	40051955	40071955	62	141		chr1	40051955	40071955	62	97
chr1	40071955	40091955	68	137		chr1	40071955	40091955	63	81
[truncated: 132,580 more rows]

## Sheet: Fig. S8b
Data are from Suppl. Table S2

## Sheet: Fig. S8d
	H3K4me3 in NPCs				H3K27ac in NPCs				H3K27me3 in NPCs				H3K9me2 in NPCs
	NAD-only	NAD/LAD	LAD-only		NAD-only	NAD/LAD	LAD-only		NAD-only	NAD/LAD	LAD-only		NAD-only	NAD/LAD	LAD-only
-0.5Mb	-0.280381	-0.309326	-0.282671		-0.275643	-0.285118	-0.278152		-0.279681	-0.314051	-0.292656		0.187742	0.1674	0.169766
	-0.283781	-0.307336	-0.290321		-0.26747	-0.279009	-0.287278		-0.264563	-0.305515	-0.296076		0.185588	0.171586	0.163705
	-0.28388	-0.298657	-0.295547		-0.270258	-0.278211	-0.282189		-0.264197	-0.29249	-0.303677		0.189534	0.175112	0.170944
	-0.281895	-0.28468	-0.296394		-0.257882	-0.267954	-0.291272		-0.268788	-0.283426	-0.315689		0.188654	0.174635	0.165736
	-0.284932	-0.293543	-0.298085		-0.266583	-0.268908	-0.288428		-0.248668	-0.281726	-0.314916		0.193874	0.177663	0.167938
	-0.277821	-0.305822	-0.299119		-0.265394	-0.270944	-0.286617		-0.263261	-0.296001	-0.308372		0.186454	0.171757	0.170808
	-0.288248	-0.278733	-0.281905		-0.268021	-0.264034	-0.279323		-0.288566	-0.28486	-0.298611		0.188457	0.17934	0.171057
	-0.28867	-0.293826	-0.308885		-0.259884	-0.279068	-0.302495		-0.300768	-0.303347	-0.311994		0.180679	0.185252	0.172674
	-0.285813	-0.283743	-0.292014		-0.263964	-0.257817	-0.297953		-0.297359	-0.286328	-0.30578		0.191262	0.181151	0.184408
0	-0.279738	-0.295637	-0.281643		-0.251352	-0.283373	-0.292873		-0.271657	-0.295714	-0.313039		0.184865	0.176529	0.181919
	-0.310087	-0.371516	-0.323256		-0.239177	-0.348743	-0.323868		-0.280784	-0.359583	-0.324184		0.171147	0.19024	0.203302
	-0.283159	-0.370864	-0.331745		-0.225364	-0.329794	-0.340832		-0.285193	-0.347223	-0.321444		0.159461	0.199304	0.207178
	-0.290035	-0.382474	-0.339636		-0.238612	-0.354738	-0.340068		-0.270432	-0.363215	-0.335141		0.168204	0.196278	0.211666
	-0.302592	-0.416741	-0.364924		-0.260886	-0.385473	-0.366163		-0.28947	-0.395396	-0.370838		0.166543	0.185226	0.206744
	-0.290183	-0.390554	-0.361325		-0.244272	-0.365254	-0.370372		-0.295761	-0.365063	-0.374329		0.172846	0.198668	0.205577
	-0.278754	-0.378936	-0.356754		-0.23159	-0.35221	-0.366558		-0.267696	-0.359569	-0.371531		0.171475	0.206571	0.209183
	-0.287537	-0.360755	-0.363283		-0.240683	-0.336377	-0.37224		-0.281556	-0.354303	-0.364799		0.175451	0.199341	0.209804
	-0.290107	-0.388008	-0.350972		-0.245547	-0.358111	-0.354535		-0.285111	-0.371769	-0.364114		0.167787	0.199523	0.209755
	-0.294682	-0.399706	-0.367791		-0.245687	-0.360367	-0.379261		-0.267934	-0.371234	-0.372996		0.167246	0.198596	0.204103
0.5Mb	-0.290065	-0.371532	-0.338548		-0.247282	-0.350974	-0.348792		-0.28148	-0.353566	-0.33544		0.171297	0.204584	0.211639

## Sheet: Fig. 9b
Eigenvector ESCsp-NAD to iNAD/iLAD in NPCs									Eigenvector ESCsp-NAD to LAD-only in NPCs
ESCsp	NPC	ESCsp	NPC	ESCsp	NPC	ESCsp	NPC		ESCsp	NPC	ESCsp	NPC	ESCsp	NPC	ESCsp	NPC
B --> A		B --> B		A --> A		A --> B			B --> A		B --> B		A --> A		A --> B
-0.02906	0.00117	-0.03983	-0.0377	0.01922	0.00069	0.01238	-0.03212		-0.02559	0.00072	-0.05041	-0.0583	0.0029	0.00076	0.00392	-0.02194
-0.02836	0.00196	-0.03693	-0.03302	0.00939	0.00144	0.00765	-0.01099		-0.01369	0.00089	-0.04749	-0.05335	0.00925	0.00106	0.0029	-0.02048
-0.02998	0.00214	-0.03642	-0.03251	0.00386	0.00272	0.00711	-0.00663		-0.01947	0.00109	-0.0146	-0.05268	0.01262	0.00269	0.00604	-0.01684
-0.01677	0.00337	-0.03965	-0.03233	0.02942	0.00272	0.00165	-0.00534		-0.01985	0.00111	-0.04159	-0.0472	0.0216	0.00348	0.00444	-0.0159
-0.01669	0.0036	-0.03632	-0.03214	0.0082	0.00306	0.00965	-0.00516		-0.01808	0.00123	-0.03829	-0.04653	0.00122	0.00547	0.00464	-0.01497
-0.01413	0.00385	-0.03862	-0.03185	0.00854	0.00414	0.01334	-0.00508		-0.01856	0.00129	-0.05767	-0.04614	0.0184	0.00568	0.00372	-0.01401
-0.02868	0.0039	-0.02913	-0.03156	0.00908	0.00664	0.00586	-0.00064		-0.0058	0.00154	-0.03922	-0.04424	0.01288	0.00775	0.00653	-0.01085
-0.03017	0.00401	-0.04141	-0.02955	0.0122	0.0077	0.01719	-0.00775		-0.01343	0.00155	-0.04156	-0.04369	0.02341	0.01014	0.00165	-0.00836
-0.02821	0.00507	-0.03655	-0.02909	0.0034	0.00892	0.00203	-0.00598		-0.0159	0.0017	-0.03439	-0.0436	0.01916	0.01268	0.0084	-0.00634
-0.01822	0.0051	-0.03102	-0.02778	0.02371	0.00992	0.01975	-0.0057		-0.02569	0.00173	-0.02566	-0.04319	0.01387	0.01312	0.02112	-0.00534
-0.03384	0.00547	-0.03684	-0.02683	0.00086	0.01149	0.01209	-0.00234		-0.00705	0.00195	-0.04164	-0.04293	0.00859	0.01502	0.02492	-0.00352
-0.01881	0.00553	-0.03582	-0.02664	0.0242	0.01344	0.01239	-0.00128		-0.02967	0.00244	-0.05678	-0.04277	0.02806	0.01648	0.00203	-0.00318
-0.02748	0.00575	-0.02567	-0.02567	0.01574	0.01367	0.03707	-7e-05		-0.0201	0.00287	-0.04479	-0.04098	0.01414	0.01746	0.01771	-0.00317
-0.00116	0.0058	-0.02929	-0.0256	0.00068	0.01555				-0.01726	0.00293	-0.02972	-0.04091	0.00675	0.01952	0.01936	-0.00084
-0.0178	0.00665	-0.03231	-0.02549	0.02561	0.01601				-0.03147	0.00309	-0.03678	-0.04082	0.00021	0.01977	0.01901	-0.01782
-0.01374	0.00714	-0.03993	-0.02499	0.02192	0.01851				-0.02938	0.00324	-0.01368	-0.04055	0.00751	0.02379	0.0029	-0.01643
-0.02122	0.00756	-0.03584	-0.02443	0.00941	0.01971				-0.0044	0.00362	-0.03071	-0.04051	0.00622	0.02476	0.00485	-0.01632
-0.03663	0.00768	-0.02577	-0.02414	0.02171	0.02066				-0.02471	0.00374	-0.05837	-0.03966	0.00046	0.0291	0.00775	-0.01551
-0.01558	0.00795	-0.03581	-0.02399	0.02356	0.02088				-0.04028	0.00385	-0.03084	-0.03966	0.00484	0.02991	0.01485	-0.01278
-0.01931	0.00831	-0.03569	-0.02365	0.01857	0.02516				-0.02986	0.0039	-0.03117	-0.03947	0.02522	0.03641	0.00848	-0.0127
-0.02151	0.00847	-0.0361	-0.02321	0.01467	0.02601				-0.00573	0.00393	-0.02509	-0.0392	0.00629	0.00059	0.01355	-0.01028
-0.02713	0.00852	-0.02555	-0.02185	0.01158	0.02635				-0.02377	0.0041	-0.01486	-0.03887	0.01468	0.0051	0.00177	-0.00954
-0.01565	0.00868	-0.02714	-0.02118	0.00145	0.02781				-0.04038	0.00429	-0.03403	-0.03881	0.02501	0.00534	0.01251	-0.00891
-0.01052	0.00882	-0.03641	-0.02085	0.01855	0.02787				-0.02049	0.0043	-0.02636	-0.0387	0.00993	0.00987	0.01429	-0.00746
-0.03	0.00927	-0.027	-0.02077	0.01901	0.02807				-0.02332	0.00434	-0.0391	-0.03859	0.01864	0.01115	0.008	-0.0049
-0.01547	0.00958	-0.00037	-0.02033	0.01099	0.02817				-0.02332	0.00455	-0.03674	-0.0385	0.0351	0.01153	0.01197	-0.00341
-0.02751	0.00977	-0.02738	-0.01994	0.03293	0.02838				-0.01331	0.00456	-0.03476	-0.03809	0.01253	0.01552	0.00401	-0.00244
-0.01132	0.01034	-0.01661	-0.01981	0.03925	0.0293				-0.03008	0.00481	-0.0378	-0.03735	0.00333	0.01624	0.01832	-0.00117
-0.01682	0.01084	-0.02432	-0.01964	0.00583	0.02999				-0.02201	0.0049	-0.04062	-0.03729	0.00067	0.01659	0.01176	-0.00074
-0.01446	0.01138	-0.03578	-0.0192	0.01538	0.03055				-0.01135	0.00495	-0.03616	-0.03724	0.01392	0.01915
-0.00128	0.01148	-0.01536	-0.01833	0.04435	0.03166				-0.00865	0.00541	-0.0352	-0.03713	0.00102	0.02107
-0.01551	0.01174	-0.01956	-0.01772	0.03892	0.03251				-0.01222	0.00549	-0.02747	-0.0371	0.0187	0.02239
-0.037	0.01188	-0.03454	-0.01691	0.04783	0.033				-0.01087	0.00571	-0.02809	-0.03702	0.00344	0.02295
-0.00869	0.01191	-0.01585	-0.01652	0.03965	0.03324				-0.03053	0.00592	-0.03513	-0.037	0.00286	0.02331
-0.01536	0.01192	-0.02289	-0.01645	0.04833	0.03417				-0.01645	0.00603	-0.03431	-0.03697	0.0156	0.02556
-0.01985	0.01286	-0.03256	-0.01554	0.02618	0.0343				-0.00215	0.00604	-0.0368	-0.03686	0.02498	0.0269
-0.02134	0.01305	-0.0204	-0.01488	0.00109	0.03436				-0.0146	0.00633	-0.05061	-0.03673	0.03154	0.03107
-0.02469	0.01382	-0.00958	-0.01283	0.03466	0.03493				-0.01506	0.00644	-0.02759	-0.0366	0.02416	0.03177
-0.01956	0.01422	-0.03654	-0.01273	0.02427	0.03516				-0.00106	0.00674	-0.03038	-0.03644	0.03277	0.03209
-0.02191	0.01429	-0.02362	-0.01174	0.00427	0.03526				-0.00462	0.00701	-0.03169	-0.0364	0.02876	0.03265
-0.00853	0.01577	-0.01512	-0.01117	0.04157	0.03594				-0.01138	0.00706	-0.03606	-0.03636	0.04232	0.03281
-0.02132	0.01626	-0.01803	-0.01072	0.01086	0.0364				-0.02403	0.00723	-0.03612	-0.036	0.00151	0.03322
-0.02089	0.01715	-0.0259	-0.0106	0.03895	0.03659				-0.00522	0.00836	-0.02676	-0.03599	0.02612	0.03399
-0.02525	0.02023	-0.03725	-0.01035	0.03328	0.03778				-0.03847	0.00852	-0.03378	-0.03597	0.04401	0.03704
-0.0135	0.02073	-0.03679	-0.00979	0.01631	0.03783				-0.03062	0.00857	-0.0362	-0.03584	0.01964	0.03915
-0.01346	0.02147	-0.02516	-0.00976	0.03487	0.03796				-0.01316	0.00857	-0.03412	-0.03581	0.03975	0.04567
-0.01334	0.02209	-0.02797	-0.00911	0.04546	0.038				-0.01485	0.00913	-0.04535	-0.0358
-0.0232	0.02278	-0.03588	-0.00908	0.04001	0.03815				-0.03906	0.00968	-0.0239	-0.03579
-0.00977	0.02455	-0.01014	-0.00871	0.01123	0.03822				-0.01681	0.00976	-0.04148	-0.03559
-0.01364	0.02561	-0.02412	-0.00671	0.04039	0.03906				-0.0206	0.00991	-0.03782	-0.03559
-0.01042	0.02598	-0.03331	-0.00634	0.03942	0.04037				-0.0247	0.01015	-0.03499	-0.0355
-0.01642	0.02651	-0.0323	-0.00628	0.01574	0.0408				-0.01384	0.0104	-0.036	-0.03545
-0.01534	0.02753	-0.00027	-0.00484	0.02851	0.04085				-0.02114	0.01098	-0.03652	-0.03543
-0.00429	0.02867	-0.00597	-0.00361	0.0385	0.0411				-0.02049	0.01104	-0.03683	-0.03541
-0.00255	0.03097	-0.01523	-0.00226	0.03152	0.04177				-0.02039	0.01112	-0.03631	-0.03539
-0.00715	0.03119	-0.02908	-0.00089	0.03996	0.04265				-0.02971	0.01127	-0.04093	-0.03521
-0.02076	0.03284	-0.01433	-0.00075	0.03708	0.04281				-0.01303	0.01131	-0.03463	-0.03515
-0.00922	0.03318	-0.0329	-0.0005	0.03237	0.04326				-0.02564	0.01154	-0.03741	-0.03512
-0.01649	0.03374	-0.03084	-0.0002	0.03622	0.04374				-0.03925	0.01179	-0.00826	-0.03511
-0.01655	0.03532	-0.01414	-0.03282	0.03634	0.04383				-0.00212	0.01205	-0.02704	-0.03506
-0.00683	0.03622	-0.01568	-0.02937	0.00332	0.05389				-0.03913	0.01245	-0.03291	-0.03499
-0.00475	0.03661	-0.03522	-0.02491	0.01408	0.00059				-0.00909	0.0126	-0.02687	-0.03499
-0.03785	0.0528	-0.02674	-0.02351	0.01475	0.00162				-0.03935	0.01263	-0.03563	-0.03491
-0.04449	0.05517	-0.02525	-0.02151	0.02306	0.00297				-0.01098	0.01303	-0.04118	-0.03463
-0.00667	0	-0.03534	-0.01628	0.0188	0.00352				-0.0045	0.01322	-0.02675	-0.03422
-0.01991	0.0003	-0.00799	-0.01356	0.00532	0.00576				-0.01652	0.01359	-0.02959	-0.03419
-0.02059	0.00034	-0.01162	-0.01028	0.03471	0.00659				-0.02094	0.01361	-0.03972	-0.03417
-0.01405	0.0011	-0.01032	-0.01012	0.00605	0.00672				-0.03175	0.0143	-0.03286	-0.03417
-0.0212	0.00167	-0.01447	-0.01009	0.00393	0.00744				-0.01838	0.01451	-0.0367	-0.03414
-0.02141	0.00181	-0.03372	-0.00885	0.03486	0.00924				-0.03088	0.01491	-0.02829	-0.03406
-0.00674	0.00306	-0.04023	-0.00625	0.01048	0.00952				-0.02155	0.0151	-0.02056	-0.03404
-0.00082	0.00421	-0.0032	-0.00534	0.02664	0.00962				-0.01861	0.01706	-0.03433	-0.03403
-0.00115	0.00475	-0.00216	-0.00389	0.00809	0.01048				-0.01855	0.01778	-0.04877	-0.03392
-0.00781	0.0075	-0.00294	-0.0037	0.0169	0.01054				-0.00848	0.0184	-0.02222	-0.03391
-0.00287	0.00768	-0.02278	-0.00223	0.01963	0.01059				-0.00249	0.02006	-0.02924	-0.03388
-0.02247	0.00872	-0.01624	-0.00192	0.01829	0.01117				-0.02153	0.02007	-0.03439	-0.03385
-0.00868	0.00953	-0.00562	-0.00113	0.02582	0.01248				-0.02257	0.02066	-0.04667	-0.03372
-0.00746	0.01171	-0.02132	-0.00107	0.02942	0.01283				-0.03605	0.02105	-0.03011	-0.03364
-0.01218	0.01427	-0.02241	-0.00046	0.02887	0.01369				-0.0383	0.02133	-0.04259	-0.03363
-0.02523	0.01428			0.02884	0.01376				-0.01008	0.02148	-0.05471	-0.03354
-0.01562	0.01428			0.02282	0.01379				-0.02963	0.02167	-0.03545	-0.03354
-0.01781	0.0151			0.01977	0.01427				-0.03191	0.02244	-0.0191	-0.03354
-0.02851	0.01546			0.03054	0.01445				-0.03529	0.02265	-0.03648	-0.03353
-0.00425	0.0161			0.02931	0.01456				-0.03938	0.02268	-0.04355	-0.03342
-0.016	0.01624			0.01471	0.01469				-0.03438	0.02303	-0.02416	-0.03336
-0.01233	0.01826			0.02846	0.01531				-0.0357	0.02311	-0.03649	-0.03334
-0.01496	0.01832			0.0075	0.01569				-0.02068	0.0232	-0.01885	-0.03327
-0.01079	0.01928			0.01072	0.01571				-0.03946	0.02323	-0.02857	-0.0332
-0.01367	0.02054			0.0444	0.01616				-0.03007	0.02384	-0.01841	-0.03319
-0.02521	0.0216			0.02257	0.01625				-0.04005	0.02432	-0.0253	-0.0331
-0.01157	0.02271			0.01502	0.01635				-0.03387	0.02487	-0.02717	-0.03308
-0.03805	0.02704			0.01667	0.01658				-0.02047	0.02498	-0.02358	-0.03303
-0.04327	0.02714			0.03229	0.01677				-0.0179	0.02511	-0.0436	-0.033
-0.00469	0.0276			0.01026	0.01708				-0.03814	0.02531	-0.03566	-0.03284
-0.00616	0.03125			0.04179	0.01717				-0.00614	0.02557	-0.0267	-0.03265
-0.00837	0.03329			0.02914	0.01721				-0.01983	0.02589	-0.03673	-0.03261
-0.02203	0.03792			0.02545	0.01728				-0.03363	0.02613	-0.03493	-0.0326
-0.02424	0.03793			0.03098	0.01739				-0.03383	0.03104	-0.03909	-0.0322
-0.03803	0.03837			0.02859	0.01755				-0.00357	0.03174	-0.03492	-0.03203
-0.03042	0.03879			0.02881	0.01762				-0.03431	0.03567	-0.01404	-0.03181
-0.02158	0.03885			0.02492	0.01801				-0.01532	0.03742	-0.03203	-0.03179
-0.01713	0.03935			0.01897	0.01888				-0.0238	0.03769	-0.02688	-0.03166
-0.01663	0.04039			0.02255	0.01909				-0.02489	0.00165	-0.04189	-0.03154
-0.00598	0.04098			0.0364	0.01921				-0.00997	0.00238	-0.00233	-0.03142
-0.01529	0.05716			0.02856	0.01962				-0.01829	0.00449	-0.0303	-0.03122
				0.03655	0.01971				-0.00668	0.00575	-0.01497	-0.03104
				0.01034	0.01996				-0.01224	0.0081	-0.04968	-0.03094
				0.01676	0.02019				-0.00342	0.01067	-0.05815	-0.03084
				0.04947	0.0206				-0.02217	0.0128	-0.03158	-0.03083
				0.02768	0.02077				-0.0017	0.01288	-0.02159	-0.03078
				0.0289	0.02078				-0.02133	0.01398	-0.0404	-0.03075
				0.04752	0.02103				-0.004	0.01751	-0.01554	-0.03068
				0.03326	0.02107				-0.0108	0.0185	-0.04226	-0.03036
				0.02272	0.02116				-0.01075	0.01887	-0.0259	-0.03027
				0.02723	0.02118				-0.02281	0.0199	-0.03391	-0.03026
				0.02835	0.02119				-0.00419	0.02041	-0.03957	-0.03018
				0.03361	0.0212				-0.00544	0.03264	-0.03473	-0.03005
				0.03051	0.02128						-0.03634	-0.02979
				0.02461	0.02131						-0.02286	-0.02977
				0.01819	0.02135						-0.0349	-0.02973
				0.03208	0.02144						-0.03252	-0.02962
				0.02453	0.02222						-0.03327	-0.02956
				0.02287	0.02238						-0.03004	-0.02953
				0.02333	0.02292						-0.03661	-0.02952
				0.02608	0.02313						-0.03404	-0.0295
				0.03789	0.02321						-0.03057	-0.0294
				0.00927	0.02333						-0.03264	-0.02936
				0.03164	0.02336						-0.02011	-0.02934
				0.03636	0.02343						-0.02918	-0.02924
				0.04362	0.02346						-0.03754	-0.02918
				0.01789	0.02354						-0.03266	-0.02901
				0.01628	0.02382						-0.03478	-0.02876
				0.00701	0.02406						-0.03251	-0.02875
				0.02989	0.0241						-0.05707	-0.02864
				0.02816	0.02425						-0.03709	-0.0286
				0.02044	0.02433						-0.0235	-0.02856
				0.03696	0.02434						-0.01786	-0.02855
				0.02574	0.0247						-0.03088	-0.02851
				0.02475	0.02475						-0.0115	-0.0283
				0.02658	0.02486						-0.03059	-0.02821
				0.03363	0.02491						-0.02245	-0.02819
				0.02146	0.02494						-0.03527	-0.02817
				0.02816	0.02504						-0.03388	-0.02814
				0.03135	0.02544						-0.02275	-0.02802
				0.03578	0.02571						-0.02	-0.02798
				0.02921	0.02585						-0.04436	-0.02794
				0.0242	0.02603						-0.02005	-0.02778
				0.03945	0.02623						-0.04824	-0.02771
				0.02167	0.02638						-0.02121	-0.02768
				0.00565	0.02653						-0.01269	-0.02755
				0.01937	0.02654						-0.01296	-0.02747
				0.03271	0.02659						-0.0136	-0.02743
				0.02623	0.02668						-0.03493	-0.02741
				0.02681	0.02669						-0.02816	-0.02739
				0.02824	0.02741						-0.03227	-0.02734
				0.03613	0.02797						-0.03663	-0.02731
				0.0308	0.02798						-0.01137	-0.02723
				0.03418	0.028						-0.03028	-0.02716
				0.03045	0.02814						-0.03706	-0.02715
				0.03295	0.02815						-0.01346	-0.02712
				0.02359	0.02818						-0.02644	-0.02711
				0.03196	0.02826						-0.04083	-0.02698
				0.05324	0.02831						-0.0349	-0.02678
				0.0364	0.02859						-0.0237	-0.02677
				0.03069	0.02862						-0.01982	-0.02676
				0.03179	0.02863						-0.03461	-0.02665
				0.03063	0.02868						-0.04018	-0.02661
				0.05296	0.0287						-0.01756	-0.02659
				0.03231	0.02899						-0.02587	-0.02658
				0.03528	0.02902						-0.02445	-0.02654
				0.03315	0.0291						-0.03623	-0.02649
				0.01707	0.02912						-0.0359	-0.02642
				0.03866	0.0292						-0.02296	-0.02638
				0.01391	0.02931						-0.01568	-0.02629
				0.02215	0.02937						-0.03711	-0.02622
				0.00792	0.02957						-0.03719	-0.02621
				0.02978	0.02982						-0.03378	-0.02615
				0.03922	0.02982						-0.02966	-0.02614
				0.01165	0.02984						-0.01284	-0.02607
				0.02468	0.02993						-0.03647	-0.026
				0.03835	0.02996						-0.01935	-0.02597
				0.01631	0.03002						-0.01322	-0.02594
				0.0353	0.03025						-0.0427	-0.02592
				0.01721	0.03049						-0.00264	-0.0259
				0.03309	0.03097						-0.01917	-0.02586
				0.02906	0.03099						-0.021	-0.02583
				0.02358	0.031						-0.02056	-0.02576
				0.03637	0.03104						-0.0337	-0.02567
				0.03504	0.03117						-0.00735	-0.02561
				0.01707	0.03135						-0.01975	-0.02559
				0.0336	0.03135						-0.03257	-0.02554
				0.02286	0.03141						-0.03594	-0.02551
				0.01891	0.03148						-0.0355	-0.02551
				0.0151	0.03152						-0.02598	-0.02526
				0.03379	0.03168						-0.03586	-0.0251
				0.0361	0.03168						-0.01872	-0.02503
				0.03452	0.03179						-0.03139	-0.02501
				0.03082	0.03195						-0.03445	-0.025
				0.03319	0.03195						-0.00847	-0.02495
				0.0196	0.03202						-0.04744	-0.02477
				0.03902	0.03216						-0.03124	-0.0247
				0.02092	0.03224						-0.04061	-0.02466
				0.04002	0.03231						-0.04383	-0.02459
				0.04041	0.03231						-0.01643	-0.02458
				0.05304	0.0325						-0.01628	-0.02449
				0.02916	0.03253						-0.00969	-0.02447
				0.03292	0.03254						-0.04661	-0.02436
				0.02663	0.03258						-0.04136	-0.02434
				0.03846	0.03258						-0.00744	-0.02421
				0.03368	0.0327						-0.02964	-0.02413
				0.03198	0.03273						-0.0385	-0.02405
				0.03982	0.03282						-0.03088	-0.02389
				0.0371	0.03297						-0.03147	-0.02378
				0.00157	0.03313						-0.01877	-0.02373
				0.03256	0.0332						-0.02636	-0.02364
				0.03671	0.03328						-0.01766	-0.02357
				0.03071	0.03333						-0.03304	-0.02321
				0.04084	0.03341						-0.03199	-0.02304
				0.02596	0.03346						-0.01126	-0.0229
				0.04209	0.03348						-0.02919	-0.02274
				0.01427	0.03355						-0.03068	-0.0227
				0.02873	0.03359						-0.03534	-0.02258
				0.03153	0.03359						-0.0182	-0.02254
				0.02059	0.03367						-0.03329	-0.02253
				0.03398	0.0338						-0.01087	-0.02249
				0.03672	0.03389						-0.01657	-0.02244
				0.01123	0.03405						-0.02823	-0.02241
				0.03193	0.03419						-0.04291	-0.02231
				0.03398	0.0343						-0.00945	-0.0223
				0.03331	0.03434						-0.00853	-0.02226
				0.03082	0.03447						-0.03303	-0.02224
				0.03488	0.03447						-0.02752	-0.02207
				0.02247	0.03456						-0.02725	-0.02186
				0.00893	0.03457						-0.02522	-0.02158
				0.03636	0.03459						-0.01507	-0.02155
				0.02595	0.0346						-0.02018	-0.02153
				0.03078	0.03461						-0.02382	-0.02149
				0.03193	0.03467						-0.00759	-0.02145
				0.0348	0.03467						-0.02476	-0.0214
				0.03368	0.03468						-0.02418	-0.02129
				0.02676	0.03472						-0.03347	-0.02079
				0.0294	0.03476						-0.00688	-0.02074
				0.03747	0.03481						-0.02344	-0.02067
				0.03582	0.03484						-0.03255	-0.02055
				0.04007	0.03487						-0.0223	-0.02044
				0.02547	0.03493						-0.02696	-0.02021
				0.01929	0.03498						-0.0436	-0.02017
				0.03514	0.03508						-0.02245	-0.01976
				0.02965	0.03527						-0.03213	-0.01964
				0.03818	0.03532						-0.02605	-0.01959
				0.02911	0.03533						-0.02571	-0.01957
				0.03862	0.03533						-0.04762	-0.01948
				0.03889	0.03537						-0.01786	-0.01941
				0.02368	0.03544						-0.02787	-0.01937
				0.028	0.03548						-0.02661	-0.01929
				0.04217	0.03559						-0.02284	-0.01904
				0.04012	0.03562						-0.02714	-0.01898
				0.0376	0.03564						-0.02959	-0.01881
				0.02942	0.03567						-0.01439	-0.0187
				0.03795	0.03567						-0.026	-0.01859
				0.03921	0.03571						-0.03345	-0.01857
				0.02459	0.03572						-0.01564	-0.01854
				0.03671	0.03574						-0.03555	-0.01851
				0.03403	0.03576						-0.02695	-0.01842
				0.03542	0.03581						-0.0138	-0.0184
				0.00436	0.03586						-0.00867	-0.01838
				0.03723	0.03587						-0.02084	-0.01825
				0.04165	0.03589						-0.02774	-0.01822
				0.03851	0.0359						-0.02868	-0.01816
				0.03988	0.0359						-0.02211	-0.01762
				0.03209	0.03591						-0.03088	-0.01698
				0.01534	0.03599						-0.00565	-0.01694
				0.03146	0.03602						-0.03496	-0.01693
				0.03112	0.03611						-0.04244	-0.01671
				0.03513	0.03614						-0.01594	-0.01668
				0.04203	0.03615						-0.01822	-0.01666
				0.02677	0.03618						-0.02082	-0.01631
				0.03953	0.03618						-0.0099	-0.0163
				0.03782	0.03625						-0.03007	-0.01629
				0.04651	0.03629						-0.01856	-0.01611
				0.04212	0.0364						-0.02865	-0.01579
				0.02269	0.03641						-0.01865	-0.01575
				0.01962	0.03651						-0.00573	-0.01569
				0.03256	0.03654						-0.03047	-0.01567
				0.0345	0.03656						-0.00692	-0.01551
				0.04257	0.03664						-0.00686	-0.0154
				0.02046	0.03666						-0.00776	-0.01539
				0.04018	0.03667						-0.02795	-0.01531
				0.04861	0.03667						-0.00561	-0.01527
				0.03481	0.03678						-0.02374	-0.01516
				0.03279	0.03686						-0.03098	-0.01511
				0.04259	0.03696						-0.00494	-0.01507
				0.02674	0.0371						-0.02527	-0.01495
				0.03733	0.03724						-0.01555	-0.01484
				0.03346	0.03725						-0.01923	-0.01467
				0.03223	0.03742						-0.03018	-0.01453
				0.04051	0.03748						-0.03239	-0.01451
				0.03447	0.0375						-0.03816	-0.01448
				0.039	0.03752						-0.01358	-0.01418
				0.04462	0.03754						-0.01631	-0.01406
				0.03689	0.03756						-0.02641	-0.01397
				0.03667	0.03761						-0.0258	-0.0139
				0.03746	0.03765						-0.02415	-0.01382
				0.03786	0.03771						-0.01028	-0.01379
				0.05295	0.03788						-0.00851	-0.01373
				0.03492	0.03793						-0.02631	-0.01366
				0.02589	0.03794						-0.00154	-0.01346
				0.03147	0.038						-0.03664	-0.01344
				0.03079	0.03801						-0.00973	-0.01341
				0.03334	0.03802						-0.0268	-0.01338
				0.03889	0.03803						-0.02832	-0.01333
				0.04104	0.03804						-0.00726	-0.01326
				0.0168	0.03805						-0.02055	-0.01277
				0.03223	0.03807						-0.02636	-0.01264
				0.04206	0.03807						-0.01041	-0.01247
				0.03756	0.03809						-0.02499	-0.01245
				0.03496	0.03813						-0.01804	-0.01236
				0.02801	0.03816						-0.02711	-0.01226
				0.03517	0.03818						-0.00627	-0.01206
				0.03465	0.0382						-0.0267	-0.01195
				0.03027	0.03826						-0.0253	-0.01154
				0.03519	0.03838						-0.02165	-0.0114
				0.03987	0.03866						-0.00143	-0.01133
				0.03541	0.03871						-0.00806	-0.01085
				0.03769	0.03872						-0.01994	-0.01041
				0.04046	0.03883						-0.01775	-0.0103
				0.02454	0.0389						-0.02972	-0.01027
				0.04341	0.03893						-0.03455	-0.01026
				0.03535	0.03929						-0.03927	-0.01012
				0.03613	0.03952						-0.02829	-0.01002
				0.04101	0.03954						-0.02466	-0.00978
				0.0407	0.03959						-0.02402	-0.00968
				0.03732	0.03969						-0.02803	-0.00961
				0.03548	0.03971						-0.03749	-0.00887
				0.03115	0.03977						-0.02586	-0.00856
				0.03956	0.03983						-0.01354	-0.00847
				0.03582	0.03989						-0.0117	-0.00843
				0.02158	0.03998						-0.03159	-0.0081
				0.03599	0.04001						-0.01422	-0.008
				0.03115	0.04015						-0.03177	-0.00799
				0.03204	0.04016						-0.01807	-0.00783
				0.03616	0.04027						-0.04633	-0.00778
				0.02933	0.04031						-0.03321	-0.00777
				0.03958	0.04034						-0.0431	-0.00725
				0.04363	0.04048						-0.00961	-0.0069
				0.04725	0.04057						-0.03068	-0.00678
				0.03993	0.04059						-0.01462	-0.00678
				0.03994	0.0406						-0.02599	-0.00664
				0.04133	0.04079						-0.00904	-0.00657
				0.03632	0.04081						-0.01627	-0.00652
				0.03311	0.04082						-0.00393	-0.00637
				0.04109	0.04085						-0.03932	-0.00635
				0.04494	0.04095						-0.02168	-0.00602
				0.05105	0.04096						-0.02382	-0.00574
				0.03405	0.04098						-0.03226	-0.00538
				0.04566	0.04102						-0.01823	-0.00533
				0.03722	0.0411						-0.0091	-0.00533
				0.03587	0.04112						-0.01975	-0.00527
				0.04194	0.04117						-0.00196	-0.00525
				0.04801	0.0412						-0.03413	-0.00464
				0.04087	0.04122						-0.00918	-0.00433
				0.03417	0.04123						-0.00277	-0.00426
				0.04319	0.04131						-0.03349	-0.00419
				0.03787	0.04134						-0.04324	-0.00417
				0.04005	0.04138						-0.00134	-0.00416
				0.05084	0.04147						-0.01323	-0.00391
				0.03778	0.0415						-0.01677	-0.0039
				0.02274	0.04154						-0.00992	-0.00386
				0.03425	0.04164						-0.01703	-0.00371
				0.04239	0.04164						-0.04393	-0.00365
				0.03522	0.04167						-0.0312	-0.00358
				0.01328	0.04169						-0.02239	-0.00358
				0.03019	0.04171						-0.02163	-0.0034
				0.03955	0.04179						-0.01552	-0.00338
				0.03698	0.04181						-0.0441	-0.00321
				0.04371	0.04183						-0.017	-0.00202
				0.0507	0.04186						-0.0218	-0.002
				0.04024	0.0419						-0.02929	-0.00158
				0.03498	0.04193						-0.01851	-0.00139
				0.03595	0.04195						-0.02663	-0.00124
				0.04465	0.042						-0.02528	-0.00124
				0.03551	0.04204						-0.01819	-0.00117
				0.04326	0.04211						-0.04	-0.00086
				0.04194	0.04212						-0.02374	-0.00086
				0.03411	0.04218						-0.02369	-0.00069
				0.04268	0.0422						-0.03995	-0.04562
				0.04636	0.04223						-0.03802	-0.04241
				0.04982	0.04224						-0.03961	-0.04227
				0.0494	0.04232						-0.00937	-0.04056
				0.03791	0.04249						-0.0383	-0.03946
				0.04519	0.04257						-0.0449	-0.03916
				0.03646	0.04269						-0.0326	-0.03896
				0.05134	0.04275						-0.04563	-0.0382
				0.03227	0.04281						-0.04384	-0.03815
				0.04367	0.04284						-0.03256	-0.03806
				0.0396	0.04285						-0.04355	-0.03798
				0.04191	0.04293						-0.02613	-0.03762
				0.04423	0.043						-0.03274	-0.03714
				0.03877	0.04308						-0.03301	-0.03669
				0.04164	0.04309						-0.03745	-0.0366
				0.045	0.04314						-0.03711	-0.03632
				0.03839	0.04324						-0.03639	-0.03614
				0.05054	0.04326						-0.03509	-0.03575
				0.03697	0.04339						-0.03646	-0.0355
				0.03515	0.04343						-0.03571	-0.03388
				0.05136	0.04345						-0.04025	-0.03356
				0.04169	0.04349						-0.03969	-0.03335
				0.03474	0.04362						-0.03815	-0.03253
				0.05085	0.04372						-0.03712	-0.03233
				0.03364	0.04373						-0.0349	-0.0314
				0.03958	0.04388						-0.02491	-0.03106
				0.0389	0.04393						-0.02652	-0.03081
				0.03653	0.04394						-0.03296	-0.03071
				0.039	0.04394						-0.03805	-0.03052
				0.04507	0.04399						-0.03289	-0.03047
				0.03852	0.04401						-0.02619	-0.03034
				0.04498	0.04401						-0.04277	-0.03009
				0.03309	0.04411						-0.02393	-0.03009
				0.05226	0.04418						-0.0328	-0.03003
				0.04222	0.04422						-0.01471	-0.02896
				0.04166	0.04433						-0.02291	-0.02894
				0.0412	0.04436						-0.0335	-0.02882
				0.03861	0.04445						-0.01589	-0.02847
				0.03895	0.04463						-0.02479	-0.02844
				0.03483	0.0447						-0.0193	-0.02811
				0.03815	0.04474						-0.0284	-0.02752
				0.05186	0.04488						-0.02257	-0.02679
				0.05207	0.04551						-0.00348	-0.02662
				0.04207	0.04568						-0.02656	-0.02658
				0.03536	0.04571						-0.02004	-0.02586
				0.04093	0.04571						-0.01364	-0.02584
				0.04276	0.04584						-0.03275	-0.02573
				0.04055	0.04589						-0.01601	-0.02441
				0.05209	0.04594						-0.03655	-0.02395
				0.03387	0.04614						-0.02878	-0.02336
				0.04124	0.04615						-0.02513	-0.02279
				0.0435	0.04621						-0.02447	-0.02269
				0.04435	0.04643						-0.02619	-0.02226
				0.04218	0.04668						-0.01714	-0.02199
				0.05556	0.04668						-0.02636	-0.02179
				0.03771	0.04695						-0.00227	-0.02108
				0.03743	0.04716						-0.02356	-0.02061
				0.0407	0.04799						-0.02682	-0.02035
				0.03692	0.0482						-0.02537	-0.01981
				0.04032	0.0484						-0.03256	-0.01957
				0.03968	0.04863						-0.01484	-0.01927
				0.04058	0.04899						-0.0198	-0.01853
				0.0111	0.04905						-0.00867	-0.01801
				0.04445	0.04905						-0.00755	-0.01778
				0.04751	0.04919						-0.01574	-0.01769
				0.0452	0.04935						-0.03395	-0.01762
				0.02922	0.04947						-0.01607	-0.01734
				0.0362	0.04955						-0.00983	-0.0173
				0.04194	0.04959						-0.02238	-0.01702
				0.04938	0.04973						-0.00664	-0.0169
				0.04679	0.05022						-0.00708	-0.01663
				0.05124	0.05106						-0.02205	-0.01627
				0.05301	0.05184						-0.02724	-0.01576
				0.04766	0.05314						-0.01711	-0.01533
				0.04707	0.05335						-0.00754	-0.01531
				0.04487	0.0539						-0.01847	-0.01528
				0.03316	0.05435						-0.03655	-0.01523
				0.04634	0.05443						-0.01098	-0.015
				0.04771	0.05507						-0.03065	-0.01492
				0.05386	0.05541						-0.02051	-0.01461
				0.04628	0.05631						-0.00371	-0.01459
				0.05297	0.05843						-0.00564	-0.01442
				0.05398	0.06018						-0.00324	-0.0144
				0.05179	0.06031						-0.00098	-0.01418
				0.0519	0.06055						-0.00675	-0.014
				0.05341	0.06153						-0.00831	-0.01393
				0.02212	0.06227						-0.01308	-0.01325
											-0.00997	-0.01261
											-0.00303	-0.01216
											-0.00923	-0.01153
											-0.01834	-0.01134
											-0.03611	-0.01086
											-0.0244	-0.01082
											-0.04256	-0.00975
											-0.02429	-0.00921
											-0.01617	-0.00753
											-0.00732	-0.0068
											-0.01006	-0.00629
											-0.01176	-0.00527
											-0.01838	-0.00525
											-0.02572	-0.00234
											-0.01311	-0.00185
											-0.02856	-0.00125
											-0.0224	-0.0009
											-0.02599	-0.00065

## Sheet: Fig. S10a
NPC NAD/LAD to LAD-only in ESCs				NPC NAD/LAD to iNAD/iLAD in ESCs				NPC NAD-only to LAD-only in ESCs				NPC NAD-only to iNAD/iLAD in ESCs				Total
GeneName	Log10 (NPC RPKM+1)	Log10 (ESC RPKM+1)		GeneName	Log10 (NPC RPKM+1)	Log10 (ESC RPKM+1)		GeneName	Log10 (NPC RPKM+1)	Log10 (ESC RPKM+1)		GeneName	Log10 (NPC RPKM+1)	Log10 (ESC RPKM+1)		GeneName	Log10 (NPC RPKM+1)	Log10 (ESC RPKM+1)
Gm597	0	0		Rims1	0.00598585	0.00298139		Khdc1b	0.00469111	0.0018809		Pid1	0.00280316	0.0247505		0610009B22Rik	0.672503	0.765118
Pih1d3	0	0		Slco6d1	0	0		Kcnq5	3.17785e-05	0.0134271		Lcn4	0	0.0011767		0610009O20Rik	0.776259	0.620592
Gm5415	0	0		Olfr1118	0	0		Plcl1	0	0.00327029		Abo	0.000412845	0.00193456		0610010F05Rik	0.146686	0.064909
Serpinb3d	0	0		Olfr1120	0	0		Dsel	0.310796	0.65667		Csnk2a1	0.606013	0.683917		0610010K14Rik	0.197492	0.115736
Serpinb3b	0	0		Olfr1121	0	0		Plcb1	0.000328016	0.00723683		Tbc1d20	0.688945	0.620248		0610012G03Rik	1.15153	1.31548
Olfr1201	0	0		Olfr1122	0	0		Pak7	4.30328e-05	0.00210792		Gm1527	0	0.000498297		0610030E20Rik	1.01255	0.770614
Olfr1202	0	0		Btbd3	0.0715415	0.0347154		Ankef1	0.000234392	0.00345814		Egfem1	0.000175012	0		0610030E20Rik	1.01255	0.770614
Olfr1205	0	0		Cyp4a12a	0	0		Map3k7	0.502629	0.575286		Ssr3	1.54843	1.36301		0610037L13Rik	0.784936	0.823082
Olfr1204	0	0		Cyp4a12b	0	0.00046799		Zfp462	0.222287	0.458607		Tiparp	0.547161	0.379199		0610040J01Rik	0.00809182	0.00129527
Olfr1206	0	0		Cyp4a30b	0	0		Izumo3	0	0		Ptprd	0.0161318	0.000380882		1110002E22Rik	0.00699631	0.000260747
Olfr1208	0	0		Cyp4a14	0	0		Tusc1	0.191944	0.641072		Tyrp1	0.000254655	0.000241538		1110004E09Rik	0.493803	0.823771
Agtr1b	0	8.14208e-05		Nwd2	0.00584344	0.000161516		Cntn3	0.000107162	0.0117591		Yars	0.618303	0.969574		1110004F10Rik	0.462536	0.372726
Sis	0	0.000161805		Vmn2r8	0	0		Edem1	0.48447	0.405255		C77080	0.365731	0.808653		1110008F13Rik	0.341601	0.549287
Pglyrp4	0	0		Vmn2r9	0	0		Pparg	9.88255e-05	0.0194628		Sync	0.0258616	0.0517773		1110008L16Rik	0.106968	0.132756
Gm10681	0	0		Vmn2r10	0	0		Opcml	7.56469e-06	0.00193169		Zbtb8os	0.323459	0.511545		1110008P14Rik	0.205907	0.567927
Hsd3b5	0	0		Zfp157	0.577598	0.391849		1810046K07Rik	0	0.000122368		Rbbp4	1.18711	1.25535		1110012L19Rik	0.619659	0.778479
1700006A11Rik	0	0		Tas2r118	0	0		Arhgap20	0.00408192	0.0183639		Zbtb8a	0.0631978	0.403551		1110017D15Rik	0.013135	0.00249723
4933402N22Rik	0	0		Slc13a1	5.6158e-05	0.000107534		Olfr1357	0	0		Tspan12	0.115618	0.00112536		1110025L11Rik	0	0
Yipf7	0	0.00495777		Cul1	0.572253	0.52987		Casp14	0.0307323	0.00540919		Ing3	0.318851	0.326006		1110032A03Rik	0.278058	0.100444
Rergl	0	0		Smarcad1	0.438609	0.521674		Ikbip	0.254411	0.485362		Cped1	0.0122145	9.6559e-05		1110032F04Rik	0.311919	0.115878
Vmn1r55	0	0		Scgb2b2	0	0		Apaf1	0.234858	0.324565		Ube2h	0.36359	0.10803		1110034G24Rik	0.043259	0.0550043
Vmn1r56	0	0		Olfr301	0	0		Dusp6	0.527741	1.33781		Cald1	0.463902	0.23353		1110038F14Rik	1.12533	1.38424
Vmn1r57	0	0		Olfr299	0.00104806	0		Cfl2	0.992594	1.70596		Agbl3	0.0300803	0.0017982		1110051M20Rik	0.0809118	0.0339901
Gm5065	0	0		Olfr298	0	0		Baz1a	0.0389289	0.139582		Dgki	0.00106272	0.000258526		1110057P08Rik	0	0
Vmn1r64	0	0		Gm1110	0.000232146	0.000107998		Srp54a	0.0456203	0.0506178		Igf2bp3	0.314624	0.267599		1110059E24Rik	0.198274	0.215626
Vmn1r65	0	0		Thyn1	0.913875	1.0919		Srp54a	0.0464187	0.0514985		Tra2a	1.19641	1.17642		1110059G10Rik	0.5112	0.465686
2900092C05Rik	0	0		Fbxw18	0	0.000163694		Rapgef5	0.00324076	0.0439902		Ccdc126	0.0862987	0.0915515		1110065P20Rik	0.529468	0.472115
Obox7	0	0		Fbxw26	0.000168298	0.000149022		Akr1c14	0.000419632	0.0194279		Znrf2	0.120491	0.279611		1190002N15Rik	0.572904	0.445485
Vmn1r183	0	0		Fbxw27	0.000571595	0		Akr1c18	0.000756467	0.000248403		Nod1	0.029504	0.0321767		1190005I06Rik	0.00222469	0.0100191
Scgb1b24	0	0		Spink8	0.00797213	0.000597598		Adcy2	0.00401383	0.00782479		Tcf7l1	0.144607	0.215895		1190007I07Rik	0.378659	0.784256
Scgb2b26	0	0		Nmur2	0.000889958	0		Gm5458	0	0.00062854		Kcmf1	0.411026	0.450319		1300017J02Rik	0.0041345	0.00421991
Mrgprb5	0	0		Gria1	0.00122848	0		Rpgrip1	0.0453555	0.00777777		Tia1	1.03728	0.455291		1500009C09Rik	0.000635005	0.0532295
Mrgprb4	0	0		Sh3yl1	0.0768672	0.0302464		Supt16	0.961537	0.816109		C87436	0.114785	0.107051		1500009L16Rik	0.0758104	0.0500511
Mrgprx2	0	0		Fam110c	0.0487462	0.00552457		4933412E24Rik	0.00511847	0.00273965		Nr2c2	0.223818	0.140675		1500011B03Rik	0.492915	0.599172
Mrgprb2	0	0		Catsperb	0	0		Abhd10	0.405221	0.39903		Mrps25	0.394479	0.688042		1500011K16Rik	0.803359	1.1379
Olfr836	0	0.00397034		Tc2n	0.00183639	0.00145434		Slc25a5	2.23057	1.70668		Rbsn	0.494424	0.431592		1500015O10Rik	0.00256775	0.00251868
Olfr837	0	0		Begain	0.185151	0.019912		Ube2a	0.725085	0.509881		Snx19	0.300259	0.155412		1520401A03Rik	0.00601445	0.0103313
Olfr843	0	0		Dlk1	1.79985	0.0056778		Nkrf	0.403285	0.288653		Fdx1	0.207365	0.156981		1600002K03Rik	0.349151	0.644298
Vip	0	0		Exoc2	0.149675	0.0802142		Zic3	0.619763	0.0105957		Rdx	0.897026	0.795783		1600012H06Rik	0.402021	0.38384
Olfr10	0	0		Ssbp2	0.0989861	0.00226957		Tbl1x	0.298632	0.498528		Zc3h12c	0.153979	0.0518162		1600014C10Rik	0.247368	0.18895
Olfr1391	0	0		Lrrc3b	0.0134174	0.000660439		Zxdb	0.0384956	0.369327		2300009A05Rik	0.311006	0.142657		1600014C23Rik	0.110414	0.0141642
Olfr1390	0	0		4930596D02Rik	0	0		Pou3f4	0.00738108	0.677752		Prkar2a	0.383592	0.398647		1600015I10Rik	0	0.00113028
Prl2c2	0	0		4930474N05Rik	0	0		Tceal7	0.0107678	0.00834425		Ip6k2	0.815535	0.325072		1700001C02Rik	0.00132147	0
4930474N05Rik	0	0		Olfm4	0.000610892	0		Tceal9	1.86558	1.97741		Ip6k2	0.815535	0.325072		1700001C19Rik	0.000612431	0.000174124
4921530L21Rik	0	0		Trim52	0	0.00392394		Bex3	2.22995	2.07335		Olig3	0.247857	0.105844		1700001F09Rik	0	0
Krtap21-1	0	0		Basp1	0.550216	0.0823571		Arxes2	0.878729	1.03194		Bclaf1	1.04497	1.10839		1700001J03Rik	0.0382841	0.00148237
Dsg1b	0	0		Kcnv1	0.0129474	0		Arxes1	0.559911	0.82804		Mtfr2	0.228467	0.380137		1700001K19Rik	0.0193223	0.0061933
Dsg4	0	0.000358775		Rad21	1.13106	1.08512		Bex2	1.4018	1.42648		Jmjd1c	0.295614	0.243221		1700001L19Rik	0.004963	0.0119142
Tex13c3	0	0.0071332		Ltbp1	0.226941	0.00245601		Nxf3	0.276549	0.0863793		Nrbf2	0.147015	0.21602		1700001O22Rik	0.204025	0.101232
1700020N15Rik	0	0.012363		Rasgrp3	0.116937	0.00107052		Nrk	0.00741489	0.203607		Atp2b1	0.738975	0.318475		1700001P01Rik	0.00818499	0.126996
H2afb1	0	0		Celf4	0.0137102	0.0119793		Gucy2f	0	0.00423066		Lyz1	0.0164927	0		1700003E16Rik	0.0736311	0.0425796
H2afb3	0	0		Pik3c3	0.233271	0.206557		Nxt2	0.65936	0.34733		Cpsf6	1.04775	0.843639		1700003F12Rik	0.0943167	0.0483185
Klhl1	1.15313e-05	0		Efhc2	0.000464158	0.00252641		Kcne1l	0	0.172005		Adcy1	0.157519	0.0171095		1700003H04Rik	0	0.000171742
Ctnna3	1.23251e-05	5.45457e-06		Fundc1	0.53521	0.39065		Acsl4	0.20159	0.306153		Icam2	0.252237	0.00940626		1700006A11Rik	0	0
Grm7	1.63858e-05	0.0013583		Gm10487	0	0		Alas2	0.00737532	0.0380906		Ern1	0.113848	0.0520778		1700006E09Rik	0.00186357	0
Nxph1	4.68531e-05	0		Btbd35f20	0	0		Pfkfb1	0.0836387	0.0885055		Sox11	1.72316	0.215462		1700007G11Rik	0.000326061	1.9e-05
Mug2	5.65871e-05	0		Stk26	0.72292	0.0407861		Apex2	0.144371	0.138791		Ccdc71l	0.683951	0.263327		1700007K09Rik	0.0305602	0.00498502
Hao1	8.42146e-05	0		Olfr1324	0.00127846	0.000571838		Rai2	7.53336e-05	0.205704		Npas3	0.00367691	1.6036e-05		1700007K13Rik	0.0923065	0.693106
Car10	9.01914e-05	9.33693e-06		Diaph2	0.0125729	0.0261777		Nhs	0.00378732	0.0301838		Hif1a	0.568616	0.510163		1700008O03Rik	0.00937664	0.023379
Lrrtm4	9.05175e-05	0		Phex	0.00114712	0.000313253						Snapc1	0.219778	0.226837		1700008P02Rik	0	0
Cdh9	0.000152573	0.000455675		Fancb	0.185445	0.288203						Syt16	0.00069899	3.1142e-05		1700009N14Rik	0.012693	0.00288816
Mug1	0.000183735	0										Nedd9	0.128436	0.00203647		1700010B08Rik	0.00198125	0
Zpld1	0.00018902	0										Tmem170b	0.389654	0.156915		1700010I14Rik	0.0175439	0.00743912
Lrrtm3	0.000376102	8.46501e-05										Igf2bp2	0.706798	0.325777		1700011H14Rik	0.0140529	0.000509854
Cldn34c1	0.000441074	0										Tra2b	0.96248	1.11144		1700011I03Rik	9.99e-05	0
Dsg3	0.0004868	0										B230307C23Rik	0.104438	0.0781309		1700011L22Rik	0	0.000112511
Rag2	0.000614248	0										Spats1	0.00285332	0.0859496		1700011M02Rik	0	0
Cps1	0.000758724	0.00210147										Aars2	0.606829	0.75734		1700012A03Rik	0	0
Sorcs1	0.000830895	0										Fbxl17	0.0260594	0.00667364		1700012B07Rik	0	0.0014952
Ccser1	0.00093457	8.82796e-05										Zfp521	0.0998952	0.000450357		1700012B09Rik	0.000332303	0
Pcdh11x	0.000981875	0										Arhgef37	0.00514316	0.000598258		1700012P22Rik	0	0.000208453
Pcdh9	0.00124949	0										Csnk1a1	1.20378	1.113		1700013D24Rik	0	0
Rgs18	0.00126696	0										Rab11fip2	0.267536	0.0401798		1700013F07Rik	0.00630498	0.00209469
Slc22a30	0.00127739	0										Clcn5	0.214728	0.03529		1700013G24Rik	0	0.00215507
Negr1	0.00128098	1.13736e-05										Dock11	0.187942	0.0421948		1700013H16Rik	0	0.148351
Htr7	0.00155515	0										Il13ra1	0.0339785	0.045178		1700014D04Rik	0.0354354	0.0278108
Hsd3b2	0.00155901	0.00173469										Lamp2	0.654521	0.59434		1700015F17Rik	0.000108473	0
Nkain3	0.00160585	6.50247e-06										Cul4b	0.515615	0.799896		1700015G11Rik	0.00131075	0
Otud7a	0.0016634	0.000294936										Mcts1	0.505857	0.55447		1700016C15Rik	0.0010415	0.00144765
Adarb2	0.00233678	0										Ocrl	0.351798	0.328099		1700016D06Rik	0.00105577	0.0100261
Kcnn2	0.0026146	0.00175261										Apln	0.319127	0.0374414		1700016G14Rik	0.0120267	0.0125378
Lrrc4c	0.00308123	0										Taf1	0.452491	0.531899		1700016H13Rik	0.00582854	0.0124719
Ppargc1a	0.00451789	0										Ogt	1.27385	0.916509		1700016K19Rik	0.0101732	0.0303613
Mrgprb3	0.00523614	0										Rbbp7	1.41345	1.31673		1700017B05Rik	0.999121	0.807526
Hs3st1	0.0070506	0.000277476										Ap1s2	0.229536	0.26738		1700017D01Rik	0.000140943	0
Hpgds	0.00792108	0.00859087										Zrsr2	0.548022	0.687858		1700017N19Rik	0	0
Nrsn1	0.00803798	0.00194231										Car5b	0.0139824	0.00341826		1700018B08Rik	0.0018347	0.0116574
Dmrta1	0.00847263	0										Frmpd4	1.3944e-05	0		1700018F24Rik	0	0
Olfr1392	0.00883962	0.000847026										Msl3	0.496312	0.159411		1700018G05Rik	0.0665395	0
Slitrk3	0.00904686	0										Arhgap6	0.0199782	1.76596e-05		1700019A02Rik	0.00321694	0.00640069
AI593442	0.00949783	0.0499473														1700019D03Rik	0.00382981	0.097334
Vgll2	0.0110021	0														1700019N19Rik	0.00158704	0
Hmgcll1	0.0123485	0.00151191														1700020A23Rik	0.0808842	0
Chst7	0.0132879	0.00331019														1700020D05Rik	0.188617	0.128248
AU022751	0.0133496	0.108806														1700020L24Rik	0.0595682	0.00858287
Pla2g4a	0.0147605	0.00222634														1700020N01Rik	0.000153311	0.00635514
Pcsk5	0.0176029	0.000315195														1700020N15Rik	0	0.012363
Lmo7	0.0194645	0.0490162														1700021F05Rik	0.359146	0.528297
Adgrl3	0.0235411	7.5403e-05														1700021F07Rik	0.000810956	0.000724942
Snx7	0.0248075	0.0144943														1700022I11Rik	0.00538003	0.00429212
Pcdh10	0.0368404	0.000149965														1700023F06Rik	0.0153384	0.0182139
Gpc6	0.0411485	0.000924805														1700024B05Rik	0	0.000372276
Cnksr2	0.0443697	0.000812063														1700024G13Rik	0	0
Bche	0.0444736	0.00828404														1700024P04Rik	0	0.0423977
Rnf128	0.046873	0.00544133														1700025B11Rik	0	0
Rasl2-9	0.0477587	0.0383742														1700025C18Rik	0	0
Slitrk6	0.0539561	0														1700025F22Rik	0	0
Cdh6	0.0611648	0.000118116														1700025G04Rik	0.0836858	0.020153
Nmrk1	0.0617149	0.264909														1700028J19Rik	0.0507314	0.0361956
Rbm41	0.0638658	0.0338519														1700028K03Rik	0.00543388	0.000786204
Lrrtm1	0.0654964	0.000284082														1700028P14Rik	0.000107494	9.52e-05
Pabpc5	0.0695241	0.00472655														1700029F12Rik	0.000383994	0
Slitrk1	0.0696909	0														1700029H14Rik	0.00218771	0.000724376
Intu	0.0697765	0.0343831														1700029I15Rik	0.165639	0.0902932
Tfap2b	0.0713232	0														1700029J07Rik	0.0862418	0.0031892
Btbd3	0.0715415	0.0347154														1700029P11Rik	0	0.977699
Pcdh20	0.0795337	0														1700030J22Rik	0.0793744	0.164828
Pou4f1	0.0848178	0.238398														1700030K09Rik	0.368921	0.306842
Megf9	0.0906143	0.0174356														1700031F05Rik	0	0.000488242
Nudt12	0.127572	0.124839														1700031M16Rik	0.000297392	0
Slitrk2	0.152513	0.000710245														1700034E13Rik	0	0
Ppa2	0.162749	0.222836														1700034I23Rik	0.0274524	0
Myct1	0.16443	0														1700034J05Rik	0.00611686	0.00103743
Col4a5	0.174269	0.000385019														1700037C18Rik	0.115532	0.0289204
Prdm13	0.208883	0.000505613														1700037H04Rik	0.688508	0.674863
Gnpda2	0.211638	0.138307														1700040F15Rik	0	0
Zfp551	0.245905	0.165665														1700042G07Rik	0	0
Tbl1xr1	0.251913	0.265312														1700047I17Rik2	0	0.000244106
Nap1l3	0.269067	0.106425														1700049E17Rik1	0	0
Rpia	0.303639	0.288416														1700056E22Rik	0.0993323	0.0495299
Kcnj2	0.328126	0.00208199														1700057G04Rik	0.00127708	0.000185425
Slitrk5	0.341598	0.011362														1700061G19Rik	0.0397858	0.919023
Zfp180	0.440622	0.419783														1700064H15Rik	0.00160858	0.00146915
Nudt10	0.464988	0.038441														1700066B19Rik	0.00192681	0.0527019
Aco1	0.51051	0.43448														1700066M21Rik	0.253624	0.537252
Tet2	0.516073	0.474654														1700067K01Rik	0.0685944	0.0849663
Tmem47	0.528812	0.347137														1700067P10Rik	0.0141813	0
Tram1l1	0.537891	0.0504734														1700069L16Rik	0.000312446	0.000131395
Basp1	0.550216	0.0823571														1700074P13Rik	0	0
Zfp606	0.550853	0.29366														1700080E11Rik	0	0.00242254
Klhl34	0.629659	0.197233														1700080O16Rik	0	0.0414959
Zc3h15	0.815356	0.92523														1700084M14Rik	0	0
Guf1	0.882918	0.448322														1700086D15Rik	0.00192796	0.00538024
Capn6	1.19495	0.0114322														1700088E04Rik	0.0427289	0.00439075
																1700092M07Rik	0.110039	0.159669
																1700093K21Rik	0.0297925	0.00274932
																1700102P08Rik	0.00611089	0.0357355
																1700109H08Rik	0.263292	0.0976058
																1700113H08Rik	0.000133564	0
																1700122O11Rik	0.00615933	0
																1700123K08Rik	0.00184495	0
																1700123L14Rik	0	0
																1700123O20Rik	0.956479	0.954881
																1700125H20Rik	0.00272085	0.00533416
																1700129C05Rik	0	0
																1810009A15Rik	0.132032	0.185651
																1810009J06Rik	0	0
																1810010D01Rik	0.0278586	0
																1810010H24Rik	0.247395	0.0582522
																1810011H11Rik	0	0
																1810013L24Rik	0.378248	0.524359
																1810022K09Rik	0.828322	1.14216
																1810024B03Rik	0.0583046	0.0317153
																1810030O07Rik	0.447778	0.553358
																1810032O08Rik	0.703284	0.928858
																1810037I17Rik	1.2153	1.72096
																1810041L15Rik	0.13339	0.00116903
																1810043G02Rik	0.589399	0.352483
																1810046K07Rik	0.000122368	0
																1810049J17Rik	0	0
																1810055G02Rik	0.637531	0.712038
																1810062G17Rik	0.0270369	0.000674047
																1810065E05Rik	0.0020532	0
																2010003K11Rik	0.00788911	0
																2010005H15Rik	0	0
																2010106E10Rik	8.42e-05	0
																2010107E04Rik	1.08022	1.44505
																2010109A12Rik	0.00349113	0.000675521
																2010109I03Rik	0	0.0002347
																2010111I01Rik	0.0183498	0.0561245
																2010300C02Rik	0.0280271	0.00107446
																2010315B03Rik	0.215357	0.0499029
																2200002D01Rik	0.0960882	0.228737
																2200002J24Rik	0	0
																2210010C04Rik	0	0.00268388
																2210011C24Rik	0.053714	0.646172
																2210016F16Rik	0.374601	0.753979
																2210016L21Rik	0.751806	0.802235
																2210017I01Rik	0	0
																2210407C18Rik	0.000674102	0.000597131
																2210408I21Rik	0.00512585	0.00350962
																2210418O10Rik	0	0.000341697
																2300002M23Rik	0	1.19094
																2300003K06Rik	0	0
																2300009A05Rik	0.311006	0.142657
																2310002L09Rik	0	0
																2310003L06Rik	0	0.0382974
																2310007B03Rik	0.00210164	0.00234933
																2310009B15Rik	0.384344	0.235185
																2310011J03Rik	1.00303	1.19489
																2310022A10Rik	0.377369	0.555766
																2310022B05Rik	0.797817	0.226626
																2310030G06Rik	0.100685	0.25979
																2310033P09Rik	1.00473	0.953512
																2310034C09Rik	0	0
																2310034G01Rik	0.0441388	0.061348
																2310035C23Rik	0.168463	0.213876
																2310039H08Rik	1.00341	0.887934
																2310046K23Rik	0	0
																2310050C09Rik	0	0
																2310057J18Rik	0	0
																2310057M21Rik	0.28161	0.315999
																2310057N15Rik	0	0
																2310061I04Rik	0.664207	0.903327
																2310061N02Rik	0	0
																2310079G19Rik	0	0
																2410002F23Rik	1.34663	1.3212
																2410004B18Rik	0.455441	0.705829
																2410004P03Rik	0.00924864	0.0174031
																2410015M20Rik	1.33996	1.47204
																2410089E03Rik	0.232108	0.193269
																2410131K14Rik	0.357719	0.429689
																2410137M14Rik	0.0136658	0.490988
																2410141K09Rik	0.000230767	0.63167
																2510002D24Rik	0.646616	0.823
																2510009E07Rik	0.202006	0.0960746
																2510039O18Rik	0.796929	1.08902
																2610001J05Rik	1.00977	0.99133
																2610002M06Rik	0.307052	0.0905496
																2610008E11Rik	0.436606	0.0772123
																2610021A01Rik	0.316957	0.45336
																2610028H24Rik	0.00118505	0.006764
																2610042L04Rik	0.00461736	0.000428541
																2610044O15Rik8	0.347315	0.29629
																2610301B20Rik	0.362099	0.195362
																2610318N02Rik	0.559193	0.625394
																2610507B11Rik	0.970266	1.12489
																2610524H06Rik	1.04501	1.26058
																2610528A11Rik	0.0154093	0.00079094
																2610528J11Rik	0.0496937	0.0331074
																2700049A03Rik	0.18933	0.149049
																2700062C07Rik	0.431008	0.603893
																2700081O15Rik	1.33619	0.839363
																2700097O09Rik	0.25258	0.295065
																2810004N23Rik	0.580139	0.690951
																2810006K23Rik	0.309924	0.330382
																2810021J22Rik	0.320081	0.266136
																2810403A07Rik	0.848409	0.679656
																2810408A11Rik	0.942266	0.529017
																2810459M11Rik	0.0262666	0.0044808
																2810474O19Rik	0.75804	0.727953
																2900011O08Rik	0.0105057	0.0575459
																2900026A02Rik	0.141172	0.0593141
																2900055J20Rik	0.0131004	0.0174758
																2900092C05Rik	0	0
																3100002H09Rik	0.00547145	0
																3110001I22Rik	0.245583	0.384645
																3110002H16Rik	0.275969	0.370321
																3110009E18Rik	0.0309363	0.0214852
																3110018I06Rik	0	0
																3110021N24Rik	0.00131408	0.000355815
																3110035E14Rik	0.0563014	0
																3110040N11Rik	0.416762	0.42255
																3110043O21Rik	0.27849	0.208691
																3110062M04Rik	0.348092	0.125876
																3110070M22Rik	0.077353	0.036731
																3110079O15Rik	0.00203322	0.001715
																3110082I17Rik	0.101239	0.151786
																3110082J24Rik	0.00369468	0.00187574
																3300002I08Rik	0.0282848	0.00813006
																3425401B19Rik	0.0120761	0.000486999
																3632451O06Rik	0.285178	0.0409263
																3830403N18Rik	0.000264732	0.00106155
																3830406C13Rik	0.0902394	0.0601949
																3830417A13Rik	0.00101411	0.0587298
																4430402I18Rik	0.00218986	0.00199636
																4833420G17Rik	0.479472	0.421181
																4833423E24Rik	0	0
																4833427G06Rik	0.00560287	0.000224302
																4833439L19Rik	0.85236	0.965052
																4921501E09Rik	0.00236482	0
																4921504E06Rik	9.84e-05	0
																4921507P07Rik	0.0322721	0.00221596
																4921509C19Rik	0	0.00075701
																4921511C20Rik	0	0
																4921511M17Rik	0	0
																4921517D22Rik	0.000715379	0.00190968
																4921524J17Rik	0.206522	0.228471
																4921524L21Rik	0	0
																4921530L21Rik	0	0
																4921536K21Rik	0.0469244	0.0316214
																4921539E11Rik	0.000162044	0.000155662
																4922502D21Rik	0	0
																4930402F06Rik	0.000689433	0
																4930402H24Rik	0.11553	0.0352372
																4930402K13Rik	0	0
																4930404H24Rik	0.0129041	0
																4930404N11Rik	0.0502072	0.0585997
																4930407I10Rik	0.00386501	0.00235681
																4930412O13Rik	0.0793632	0
																4930415L06Rik	0	0
																4930415O20Rik	0.011727	0.0018798
																4930426L09Rik	0.0658968	0
																4930430A15Rik	0	0
																4930430F08Rik	0.170945	0.167614
																4930432K21Rik	0.0882488	0.0592839
																4930432M17Rik	0	0
																4930433I11Rik	0	0
																4930435E12Rik	0	0
																4930438A08Rik	0.000705723	0.000440168
																4930442H23Rik	0.0187817	0.0243795
																4930444G20Rik	0.0190441	0.0415675
																4930444P10Rik	0.0170743	0
																4930447A16Rik	0.000351745	0
																4930447C04Rik	0.0425525	0.0531811
																4930447F04Rik	0	0
																4930449I24Rik	0	0
																4930451G09Rik	0.0880666	0.0178719
																4930451I11Rik	0	0
																4930452B06Rik	0.028038	0.0112016
																4930453N24Rik	0.413798	0.652914
																4930455H04Rik	0	0
																4930467E23Rik	0.000187101	0
																4930469K13Rik	3.6e-05	0
																4930470P17Rik	0	0
																4930474N05Rik	0	0
																4930480E11Rik	0	0
																4930486L24Rik	0	0
																4930502E18Rik	0.00454157	0.09144
																4930503B20Rik	0.000866212	0
																4930503E14Rik	9.59e-05	0
																4930503L19Rik	0.467322	0.391904
																4930504O13Rik	0	0.000693755
																4930505A04Rik	0.000418932	0
																4930507D05Rik	0.0550562	0.0676785
																4930512M02Rik	0	0
																4930513O06Rik	0.000625383	0.000598807
																4930516K23Rik	0	0
																4930518I15Rik	0.455327	0.198792
																4930519G04Rik	0.00101954	0
																4930519P11Rik	0.0356315	0.00842042
																4930522H14Rik	0	0
																4930522L14Rik	0.132749	0.249756
																4930523C07Rik	0.189808	0.000250998
																4930524B15Rik	0	0.00124279
																4930524J08Rik	0.323835	0.215059
																4930524N10Rik	0	0
																4930535I16Rik	0.01697	0
																4930539E08Rik	0.00198378	0.158334
																4930544D05Rik	0.00929728	0.00816012
																4930544G11Rik	0.00376299	0
																4930546C10Rik	0	0
																4930548H24Rik	0.0237639	0.200981
																4930550C14Rik	0.00515329	0.00591437
																4930550L24Rik	0	0.0667446
																4930553J12Rik	0.000465243	0
																4930553M12Rik	0	0
																4930555G01Rik	0	0
																4930556J24Rik	0.00159573	0.00265068
																4930558C23Rik	0.000324054	0.0214064
																4930558K02Rik	0.000127845	0
																4930562C15Rik	0.0242914	0.00185786
																4930563D23Rik	0.0104039	0.00177454
																4930563M21Rik	0.00334083	0.000177245
																4930564D02Rik	0	0
																4930567H17Rik	0	0
																4930568D16Rik	0	0
																4930572O03Rik	0	0
																4930578C19Rik	0.000708229	0
																4930578G10Rik	0.00303917	0
																4930578I06Rik	0	0
																4930579F01Rik	0.00031197	0.00015808
																4930579G24Rik	0.732894	0.640849
																4930583I09Rik	0	0
																4930590J08Rik	0.0368906	0.0106316
																4930595D18Rik	0.00112878	0
																4930595M18Rik	0.00135306	0
																4930596D02Rik	0	0
																4931400O07Rik	0	0
																4931406B18Rik	0	0
																4931406C07Rik	0.472935	0.244715
																4931406P16Rik	0.285114	0.129388
																4931408C20Rik	0.00164116	0.0023398
																4931409K22Rik	0.00254302	0.00286285
																4931414P19Rik	0.22661	0.124515
																4931417E11Rik	0	0
																4931422A03Rik	0.00558379	0.00141479
																4931423N10Rik	0.000499689	0.000364434
																4931428F04Rik	0.481279	0.289413
																4931428L18Rik	0	0
																4931429L15Rik	0.0034477	0.000540708
																4931440F15Rik	0.0115976	0.00675482
																4932411N23Rik	0	0
																4932414N04Rik	0	0
																4932415D10Rik	0.000130028	0.0001245
																4932429P05Rik	0	0
																4932438A13Rik	0.195966	0.11512
																4932438H23Rik	0	0
																4932443I19Rik	0.00913845	0.000569312
																4933400A11Rik	0.00156909	0
																4933402D24Rik	0.0139094	0.00328401
																4933402E13Rik	0.00409818	0.222563
																4933402J07Rik	0.00017525	0
																4933402N03Rik	0	0
																4933402N22Rik	0	0
																4933403O08Rik	0.000998495	0
																4933405L10Rik	0.0399801	0.0252878
																4933405O20Rik	0	0
																4933406M09Rik	0.000951404	0.00447851
																4933407L21Rik	0.00622918	0.000740236
																4933408B17Rik	0.0568528	0.00875784
																4933409G03Rik	0	0
																4933411K16Rik	0.0941132	0.0240158
																4933412E24Rik	0.00273965	0.00511847
																4933414I15Rik	0	0
																4933415A04Rik	0.749235	0.306269
																4933415F23Rik	0	0
																4933416C03Rik	0	0.0138245
																4933417A18Rik	0	0
																4933421I07Rik	0	0.00159649
																4933424G06Rik	0.000305171	8.98e-05
																4933425L06Rik	0	0
																4933427D14Rik	0.286792	0.172917
																4933427I04Rik	0.0230112	0
																4933428G20Rik	0.0141005	0.014677
																4933428M09Rik	0.00811764	0.0333925
																4933430I17Rik	0.0864056	0.0163962
																4933434E20Rik	0.707	0.619964
																4933436I01Rik	0	0
																5031410I06Rik	0.0029632	0
																5031439G07Rik	0.486752	0.239638
																5330417C22Rik	0.000721475	0.000543804
																5330417H12Rik	0	0
																5430401F13Rik	0	0
																5430402E10Rik	0	0
																5430403G16Rik	0.154983	0.163915
																5430419D17Rik	0.000108086	0
																5430427O19Rik	0.000211924	0
																5530400C23Rik	0	0
																5530401A14Rik	0.00084492	0.000880289
																5730409E04Rik	0.284899	0.207029
																5730455P16Rik	0.562456	0.29762
																5730480H06Rik	0.107155	0.0737367
																5730507C01Rik	0.0363159	0.184529
																5730522E02Rik	0.00040785	0.000263544
																5730559C18Rik	0.306431	0.290132
																5730596B20Rik	0.999993	0
																5830411N06Rik	8.38e-05	0
																5830473C10Rik	0.00164422	0
																5930422O12Rik	0.0275653	0
																6030408B16Rik	0.446371	0.00101723
																6030419C18Rik	0.508598	0.0834358
																6030445D17Rik	0.0443455	0.0198049
																6030452D12Rik	0	0
																6030458C11Rik	0.560927	0.764956
																6030468B19Rik	0.00475537	0.000444914
																6030498E09Rik	0	0
																6330409D20Rik	0.0272341	0.000506052
																6430531B16Rik	0.0384705	0.00905003
																6430548M08Rik	0.0443348	0.00142894
																6430550D23Rik	0.0429756	0.00776925
																6430571L13Rik	0.0715426	0.0260616
																6430573F11Rik	0.0516713	0.0165646
																6430628N08Rik	0	0.00199566
																6720489N17Rik	0.192741	0.0798173
																6820408C15Rik	0.0298474	0.0020365
																7420426K07Rik	0	0.00901954
																7420461P10Rik	0.00048132	0
																7530416G11Rik	0.000427035	0
																8030411F24Rik	0.0011396	0
																8030423J24Rik	0.00307672	0
																8030462N17Rik	0.12731	0.201413
																8030474K03Rik	0.0152747	0.173355
																8430408G22Rik	0.369382	0.00391059
																9030612E09Rik	0.0454009	0.00228209
																9030624G23Rik	0.021353	0.0333409
																9030624J02Rik	0.212017	0.265365
																9130008F23Rik	0.281098	0.0333631
																9130011E15Rik	0.0590323	0.0544252
																9130019O22Rik	0.312336	0.203493
																9130023H24Rik	0.417143	0.179169
																9130204L05Rik	0	0
																9130213A22Rik	0.067664	0
																9130230L23Rik	0.00459937	0.00191777
																9130401M01Rik	0.231446	0.401537
																9130409I23Rik	0.00210554	0.000498468
																9230102O04Rik	0.0059279	0
																9230104L09Rik	0.00132855	0.000234106
																9230110C19Rik	0.304767	0.0417599
																9230110F15Rik	0	0
																9230112D13Rik	0.00267642	0.00152916
																9230113P08Rik	0.00188475	0
																9330159F19Rik	0.0565599	0.00343862
																9330161L09Rik	0.141166	0.0621145
																9330182L06Rik	0.01159	0.00112617
																9330182O14Rik	0	0
																9430007A20Rik	0	0
																9430015G10Rik	0.952719	0.681521
																9430038I01Rik	0.121941	0.158938
																9430069I07Rik	0.000601554	0.00834934
																9430097D07Rik	0.042127	0.0176013
																9530002B09Rik	0	0
																9530003J23Rik	0.00306732	0
																9530053A07Rik	0.0036501	0.0317699
																9530068E07Rik	1.33261	0.640762
																9530077C05Rik	0.0786229	0.0632515
																9630041A04Rik	0.000523523	0
																9830107B12Rik	0	0
																9930012K11Rik	0.201741	0.0877604
																9930021J03Rik	0.269198	0.168234
																9930022D16Rik	0	0
																9930111J21Rik1	0.000159679	0.000127847
																9930111J21Rik2	0	0.000361594
																A030005K14Rik	0	0
																A130010J15Rik	0.360208	0.285228
																A1bg	0.000202988	0
																A1cf	0	0
																A230050P20Rik	0.365919	0.509778
																A230065H16Rik	0.0865745	0
																A230072I06Rik	0.00260441	0
																A26c2	0	0
																A2m	0.053282	0.207715
																A2ml1	0.000254071	0.00125438
																A330070K13Rik	0	0
																A3galt2	0.0290909	0.000952484
																A430005L14Rik	0.81133	1.00372
																A430033K04Rik	0.13139	0.0797154
																A430078G23Rik	0.000925645	0.00292721
																A430089I19Rik	0	0
																A430105I19Rik	0.0616984	0.0325566
																A4galt	0.018576	0.61615
																A4gnt	0.000537931	0
																A530016L24Rik	0.00732876	0
																A530032D15Rik	0.0169977	0.00797029
																A530064D06Rik	0	0
																A530084C06Rik	0	0
																A630001G21Rik	0.00746721	0.00437185
																A630010A05Rik	0	0.00280558
																A630023A22Rik	0	0.000759508
																A630033H20Rik	0.000362283	0
																A630073D07Rik	0	0
																A630076J17Rik	0.00946016	0
																A630095E13Rik	0	0
																A630095N17Rik	0.000442015	0.03557
																A730015C16Rik	0.163821	0.0651255
																A730017C20Rik	0.0225075	0.0178758
																A730046J19Rik	0.0132056	0
																A730049H05Rik	0.00872132	0.0774741
																A730061H03Rik	0	0
																A730071L15Rik	0.0258291	0.013566
																A830005F24Rik	0.0933058	0.0140461
																A830018L16Rik	0.000245025	0.0059222
																A830031A19Rik	0.0022309	0
																A930002H24Rik	0.200375	0
																A930003A15Rik	0.00595192	0.000585331
																A930004D18Rik	0.186509	0.147
																A930009A15Rik	0.0030761	0
																A930017K11Rik	0.0351024	0.00213881
																A930018P22Rik	0.00241815	0.00427314
																A930033H14Rik	0.457588	0
																AA467197	0.02677	0.0527286
																AA467197	0.02677	0.0527286
																AA792892	0	0
																AA986860	0.094944	0.341061
																AB124611	0.0270099	0.00224748
																AC034099.1	0	0
																AC069561.4	0	0
																AC087559.2	0	0
																AC087559.3	0	0
																AC099934.3	0	0
																AC099934.5	0.00205333	0.000591703
																AC102264.1	0	0
																AC104834.1	0	0
																AC113282.1	0	0.00547907
																AC113282.2	0	0.00891484
																AC113282.3	0	0
																AC113282.4	0	0
																AC113282.5	0	0
																AC116797.1	0	0
																AC123873.1	0	0
																AC123873.2	0	0
																AC123873.3	0	0
																AC123954.1	0.0302126	0.0183052
																AC124606.1	0	0
																AC124606.2	0	0
																AC124712.1	0	0
																AC125149.1	0	0
																AC125149.2	0	0
																AC125149.3	0	0
																AC125149.4	0	0
																AC125149.5	0	0
																AC125178.1	0	0
																AC125178.2	0	0
																AC125178.3	0	0
																AC125444.1	0.0143125	0
																AC126035.1	0	0
																AC130711.1	0.0578326	0.0016641
																AC132392.1	0.000237417	0
																AC132444.1	0	0
																AC132444.2	0	0
																AC132444.3	0	0
																AC132444.4	0	0
																AC132444.5	0	0
																AC132444.6	0	0
																AC133095.1	0	0
																AC133095.2	0	0
																AC133103.1	0	0
																AC133103.3	0	0
																AC133103.4	0	0
																AC133103.5	0	0
																AC133103.6	0	0
																AC133103.7	0	0
																AC133183.1	0	0
																AC134869.3	0	0
																AC138214.1	0	0
																AC138221.1	0.00116726	0
																AC140325.1	0	0
																AC140325.2	0	0
																AC140325.3	0	0
																AC140325.4	0	0
																AC140365.1	0	0
																AC149090.1	0	0
																AC149222.1	0	0
																AC152453.1	0	0
																AC153912.1	0	0
																AC154682.1	0.000131162	0
																AC155937.1	0.0325396	0.0259729
																AC157931.1	0.0191617	0
																AC158605.2	0.0488134	0.0303805
																AC160962.1	0	0
																AC161180.1	0	0
																AC161180.2	0	0.00421187
																AC161453.1	0	0
																AC163611.1	0	0
																AC163611.2	0	0
																AC163623.1	0.000693161	0.000772975
																AC163637.2	0.00310686	0.00400592
																AC163703.1	0	0
																AC164084.1	0	0
																AC164084.2	0	0
																AC164084.3	0	0
																AC165294.1	0	0
																AC165294.2	0	0
																AC165294.3	0	0
																AC165366.1	0	0
																AC168977.1	0	0
																AC168977.2	0	0
																AC175538.2	0.000293749	7.06e-05
																AC234645.1	0	0
																AF067061	0	0.0558932
																AF067063	0	0
																AF366264	0.00151866	0.0177917
																AF529169	0.0515551	0.00238283
																AI182371	0.00623106	0.00570948
																AI314180	0.430613	0.138109
																AI413582	0.526285	0.720999
																AI429214	0.387962	0.109723
																AI464131	0.712051	0.890566
																AI467606	0.0173888	0.870049
																AI481877	0.00126782	0.00427249
																AI593442	0.00949783	0.0499473
																AI597479	0.609022	0.447688
																AI606181	0.642168	0.65304
																AI661453	0.156059	0.0173209
																AI837181	1.31969	1.24662
																AI846148	0.517577	0.530913
																AI854703	0.0611725	0.121376
																AI987944	0.175189	0.175735
																AK157302	0.318881	0.322545
																AL670603.1	0	0
																AU015836	0.016412	0.0252652
																AU018091	0.00369828	0.997238
																AU019823	0.728671	0.653938
																AU021092	0.00139147	0
																AU022252	0.501195	0.386806
																AU022751	0.0133496	0.108806
																AU040320	0.172752	0.04913
																AU041133	0.0999657	0.027715
																AV320801	0	0.00647224
																AW011738	0.209981	0.0161404
																AW146154	0.155489	0.100032
																AW209491	0.446446	0.392098
																AW549877	0.990653	0.837637
																AW551984	0.361153	0.0203282
																AW554918	0.0427093	0.0166495
																AW822073	0	0.00216583
																AY074887	0.0310321	0.0761134
																AY358078	0	0
																AY761184	0.0081674	0
																AY761185	0	0
																Aaas	0.877544	1.15643
																Aacs	0.375083	0.471494
																Aadac	0	0.000622338
																Aadacl2	0	0
																Aadacl3	0	0.00264514
																Aadacl4	0	0
																Aadat	0.00349049	0.00011832
																Aaed1	0.246009	0.124191
																Aagab	0.284447	0.338565
																Aak1	0.324146	0.14682
																Aamdc	0.0852875	0.116808
																Aamp	1.46922	1.63378
																Aanat	0.0035361	0.000377795
																Aar2	0.444944	0.477085
																Aard	0.110106	0.33935
																Aars	0.876048	1.51034
																Aars2	0.606829	0.75734
																Aarsd1	0.0523088	0.0589563
																Aasdh	0.311656	0.147467
																Aasdhppt	0.486756	0.682829
																Aass	0.00571227	0.0112899
																Aatf	0.158393	0.27001
																Aatk	0.115181	0.000117996
																Abat	0.113522	0.00120727
																Abca1	0.308541	0.134207
																Abca12	0.000309866	0.000336651
																Abca13	0.000136757	0.000130247
																Abca14	0.000476424	0.000116219
																Abca15	6.08e-05	0
																Abca16	0.000147227	0.000282979
																Abca17	0.000225646	0
																Abca2	0.557833	0.252908
																Abca3	0.309756	0.026485
																Abca4	0.00881051	0.000736929
																Abca5	0.0964341	0.0347121
																Abca6	0.000201434	0.000341782
																Abca7	0.528639	0.469291
																Abca8a	0.000558299	0
																Abca8b	0.0173287	0.0021574
																Abca9	0.00290545	0.000393207
																Abcb10	0.244439	0.251955
																Abcb11	0.000144724	0.00121847
																Abcb1a	0.00929218	0.0860398
																Abcb1b	0.0476148	0.327096
																Abcb4	0.00962975	0.00204303
																Abcb5	0	0.000350203
																Abcb6	0.0969378	0.0681002
																Abcb7	0.127097	0.191836
																Abcb8	0.658129	0.51419
																Abcb9	0.00755223	0.00138271
																Abcc1	0.240002	0.325654
																Abcc10	0.331862	0.153011
																Abcc12	0.00066682	0.000542981
																Abcc2	0.00297322	0.0222029
																Abcc3	0.00425229	0.000962878
																Abcc4	0.0119335	0.123636
																Abcc5	0.369876	0.555223
																Abcc6	0.00445727	0.00591933
																Abcc8	0.0781555	0.0010765
																Abcc9	0.00207708	3.71e-05
																Abcd1	0.382473	0.204661
																Abcd2	0.135863	0.000102404
																Abcd3	0.369806	0.408139
																Abcd4	0.402751	0.696827
																Abce1	0.892102	1.19072
																Abcf1	1.14521	1.39948
																Abcf2	0.97004	1.31772
																Abcf3	0.771753	0.775088
																Abcg1	0.0508534	0.166612
																Abcg2	0.1689	0.136644
																Abcg3	9.4e-05	0.00154714
																Abcg4	0.0696327	0.00700004
																Abcg5	0.00254991	0
																Abcg8	0.0010823	0
																Abhd10	0.39903	0.405221
																Abhd11	0.895043	1.11035
																Abhd12	0.150515	0.203258
																Abhd12b	0	0
																Abhd13	0.675078	0.557474
																Abhd14a	0.633602	0.605483
																Abhd14b	0.346915	0.141652
																Abhd15	0.00889156	0.00271017
																Abhd16a	0.545672	0.445636
																Abhd16b	0.112293	0.0144363
																Abhd17a	0.883153	0.976387
																Abhd17b	0.269208	0.285481
																Abhd17c	0.356634	0.511536
																Abhd18	0.0803852	0.0142026
																Abhd2	0.173403	0.386361
																Abhd3	0.00254628	0.0105865
																Abhd4	0.85136	0.656344
																Abhd5	0.141496	0.0964351
																Abhd6	0.113478	0.0544959
																Abhd8	0.88684	0.378753
																Abi1	0.403712	0.216529
																Abi2	0.404854	0.204557
																Abi3	0.0392436	0.0195251
																Abi3bp	0.00251845	0.00018309
																Abl1	0.67696	0.325263
																Abl2	0.379383	0.308762
																Ablim1	0.0710106	0.11942
																Ablim2	0.00131209	0.0253789
																Ablim3	0.00238638	3.78e-05
																Abo	0.000412845	0.00193456
																Abr	0.34706	0.167871
																Abra	0.00108319	0.0127313
																Abracl	0.390913	0.35842
																Abraxas1	0.35773	0.420235
																Abraxas2	0.456787	0.362079
																Abt1	0.663036	0.961042
																Abtb1	0.854874	0.861221
																Abtb2	0.126934	0.00406662
																Acaa1a	0.774171	0.8576
																Acaa1b	0.0120816	0.0185994
																Acaa2	0.674237	0.522018
																Acaca	0.140499	0.0804797
																Acacb	0.0687896	0.0668971
																Acad10	0.124502	0.0483064
																Acad11	0.062241	0.100454
																Acad12	0.129251	0.0598772
																Acad8	0.362793	0.343642
																Acad9	0.40387	0.381449
																Acadl	0.338011	0.120239
																Acadm	0.420053	1.03295
																Acads	0.7838	1.06567
																Acadsb	0.378939	0.249634
																Acadvl	0.743271	0.459537
																Acan	0.00143005	0.00652704
																Acap1	0.0393599	0.583356
																Acap2	0.327489	0.207122
																Acap3	0.547879	0.40193
																Acat1	0.410779	0.293479
																Acat2	0.913668	0.900334
																Acat3	0.0319321	0.0339249
																Acbd3	0.537297	0.376874
																Acbd4	0.254783	0.423851
																Acbd5	0.234003	0.177071
																Acbd6	0.120477	0.0905752
																Acbd7	0.0166571	0.108079
																Accs	0.41817	0.21664
																Accsl	0.000709206	0.720116
																Acd	0.866777	0.861152
																Ace	0.0166131	0.00630174
																Ace2	0.000577338	8.74e-05
																Ace3	0.00124697	0
																Acer1	0.000185391	0.00153065
																Acer2	0.151903	0.192601
																Acer3	0.0683157	0.0367765
																Ache	0.145089	0.00251143
																Acin1	1.07408	0.991979
																Ackr1	0.377897	0.00479896
																Ackr2	0.0166065	0
																Ackr3	1.21098	0.413408
																Ackr4	0.00433158	0.00862445
																Acly	1.0958	1.16
																Acmsd	0.00295618	0.00134086
																Acnat1	0.000536985	0.000495352
																Acnat2	0.000662017	0
																Aco1	0.51051	0.43448
																Aco2	0.84364	0.956467
																Acod1	0	0
																Acot1	0.545418	0.155529
																Acot10	0	0.03834
																Acot11	0.0276464	0.00837407
																Acot12	0.000738034	0.000191348
																Acot13	0.473757	0.437677
																Acot2	0.46275	0.0687818
																Acot3	0.0128374	0.00998333
																Acot4	0.028962	0.00565858
																Acot5	0	0
																Acot6	0.141348	0.0114046
																Acot7	0.093036	0.29065
																Acot8	0.244649	0.397649
																Acot9	0.0981516	0.6454
																Acox1	0.612617	0.358111
																Acox2	0.000298676	0.000252362
																Acox3	0.279453	0.422311
																Acoxl	0.000553657	0.00346385
																Acp1	0.40904	0.378732
																Acp2	0.782294	0.473339
																Acp5	0.131545	0.32752
																Acp6	0.720182	0.910052
																Acp7	0	0.0423158
																Acpp	0.00944758	0.0749228
																Acr	0.0332225	0.00142832
																Acrbp	0.207713	0.191226
																Acrv1	0.0064714	0.00151663
																Acsbg1	0.00223238	0.00151075
																Acsbg2	0	0.0371127
																Acsf2	0.392053	0.309992
																Acsf3	0.191195	0.108113
																Acsl1	0.0982642	0.252201
																Acsl3	0.579151	0.525553
																Acsl4	0.306153	0.20159
																Acsl5	0.119419	0.0724256
																Acsl6	0.0430193	0.0234584
																Acsm1	0	0
																Acsm2	0.000229065	0
																Acsm3	0.0209793	0.0119795
																Acsm4	0.000378152	0.000556219
																Acsm5	0	0
																Acss1	0.0311256	0.366929
																Acss2	0.108337	0.110909
																Acss3	0.0137389	6.97e-05
																Acta1	0.0634813	0.0215167
																Acta2	0.623979	0.00271748
																Actb	2.63196	2.91941
																Actbl2	0	0
																Actc1	0.176157	0.000684365
																Actg1	2.2156	1.85283
																Actg2	0.0233119	0.000181952
																Actl10	0.152923	0.111383
																Actl11	0	0
																Actl6a	0.719271	1.08547
																Actl6b	0.0216274	0
																Actl7a	0.0281485	0.0196368
																Actl7b	0	0
																Actl9	0.0107354	0
																Actn1	0.549243	0.627564
																Actn2	0.022849	0.00372946
																Actn3	0.0911045	0.081834
																Actn4	0.784379	0.851561
																Actr10	0.541962	0.513147
																Actr1a	0.846628	0.822522
																Actr1b	0.950156	0.912845
																Actr2	0.620063	0.902592
																Actr3	0.680513	0.735945
																Actr3b	0.0160534	0.0356429
																Actr5	0.393734	0.275812
																Actr6	0.258615	0.278549
																Actr8	0.505395	0.486805
																Actrt1	0	0
																Actrt2	0	0
																Actrt3	0.0279569	0.0452212
																Acvr1	0.0822938	0.0341939
																Acvr1b	0.442017	0.360693
																Acvr1c	0.00429765	0.000142331
																Acvr2a	0.199255	0.0619531
																Acvr2b	0.562957	0.190177
																Acvrl1	0.243983	0.00412564
																Acy1	0.798726	1.15851
																Acy3	0.451004	0.206282
																Acyp1	0.252442	0.257871
																Acyp2	0.00508255	0.0102847
																Ada	0.095144	0.245456
																Adad1	0	7.35e-05
																Adad2	0.0136809	0.0698942
																Adal	0.321385	0.367122
																Adam10	0.441688	0.16864
																Adam11	0.476991	0.0564084
																Adam12	0.0325219	0.000172172
																Adam15	0.526601	0.56104
																Adam17	0.420414	0.347601
																Adam18	0	0
																Adam19	0.296318	0.497272
																Adam1a	0.200229	0.03699
																Adam1b	0.0139872	0.00127212
																Adam2	0.000289434	8.43e-05
																Adam20	0	0
																Adam21	0.0121381	0.00707277
																Adam22	0.0526245	0.0163987
																Adam23	0.0482892	0.182547
																Adam24	0	0
																Adam25	0.00133614	0
																Adam26a	0	0
																Adam26b	0	0
																Adam28	0.00115366	0
																Adam29	0	0
																Adam3	9.22e-05	8.74e-05
																Adam30	0.00149783	0
																Adam32	0.000993031	0.00186697
																Adam33	0.00629958	0.00370082
																Adam34	0	0
																Adam39	0	0
																Adam4	0.0699503	0.0593407
																Adam5	0.00100353	0
																Adam6a	0	0
																Adam6b	0.00208062	0
																Adam7	0.000386719	0.000233493
																Adam8	0.177778	0.0245185
																Adam9	0.255571	0.186603
																Adamdec1	0.0010521	0
																Adamts1	1.57084	0.00549365
																Adamts10	0.765659	0.0151248
																Adamts12	0.0466993	0
																Adamts13	0.00529703	0
																Adamts14	0.00543732	0.0200292
																Adamts15	0.121447	0.0214219
																Adamts16	0.0172929	0
																Adamts17	0.0255492	0.000232988
																Adamts18	0.0509656	0
																Adamts19	0.0376497	7.88e-05
																Adamts2	0.0154351	0.000760786
																Adamts20	0.056586	0.00049216
																Adamts3	0.0189353	0.00025342
																Adamts4	0.262639	0.118981
																Adamts5	0.0883145	0
																Adamts6	0.0748144	6.36e-05
																Adamts7	0.240825	0.0634137
																Adamts8	0.00687335	0.0447483
																Adamts9	0.342875	0.0709969
																Adamtsl1	0.0056847	0.00175589
																Adamtsl2	0.032162	0
																Adamtsl3	0.0172135	3.08e-05
																Adamtsl4	0.510081	0.124099
																Adamtsl5	0.0650616	0.0451547
																Adap1	0.015936	0.232478
																Adap2	0.000213603	0.0622074
																Adar	0.399858	0.48408
																Adarb1	0.209514	0.0197965
																Adarb2	0.00233678	0
																Adat1	0.325895	0.305891
																Adat2	0.394456	0.65619
																Adat3	0.304968	0.391507
																Adat3	0.488874	0.601232
																Adck1	0.0717853	0.0520065
																Adck2	0.275171	0.0958437
																Adck5	0.402427	0.43565
																Adcy1	0.157519	0.0171095
																Adcy10	0.00107063	0.000704126
																Adcy2	0.00782479	0.00401383
																Adcy3	0.0958036	0.0418333
																Adcy4	0.0389327	0.00639857
																Adcy5	0.0132813	0.00162427
																Adcy6	0.885475	0.032171
																Adcy7	0.0302644	0.00543998
																Adcy8	0.00714404	0
																Adcy9	0.0105023	0.0223671
																Adcyap1	0.0210301	0.0190944
																Adcyap1r1	0.0782332	0.00240386
																Add1	0.789725	0.537005
																Add2	0.0813252	0.000134473
																Add3	0.614748	0.187405
																Adgb	0.00328782	0
																Adgra1	0.000320618	0
																Adgra2	0.850123	0.00331362
																Adgra3	0.505056	0.168068
																Adgrb1	0.0505749	0.0225427
																Adgrb2	0.275345	0.010012
																Adgrb3	0.000881685	8.07e-05
																Adgrd1	0.00040224	0.0381452
																Adgre1	0	0
																Adgre4	0.000608914	0
																Adgre5	0.124021	0.139272
																Adgrf1	0	7.89e-05
																Adgrf2	0.00413576	0.00103035
																Adgrf3	0.0173204	0.0131844
																Adgrf4	0.00263038	0.000737401
																Adgrf5	0.152296	0.000788355
																Adgrg1	0.190073	0.290705
																Adgrg2	0.126928	0.00291478
																Adgrg3	0.0106911	0.00207052
																Adgrg4	0.000411399	6.85e-05
																Adgrg5	0.013193	0.0463958
																Adgrg6	0.00936448	0.0162546
																Adgrg7	0.000130283	0
																Adgrl1	0.77811	0.600633
																Adgrl2	0.516088	0.0605089
																Adgrl3	0.0235411	7.54e-05
																Adgrl4	0.0423821	0
																Adgrv1	0.0529349	0.00472653
																Adh1	0.0160306	0.0196174
																Adh4	0.00103144	0.00335792
																Adh5	1.20806	1.53827
																Adh6a	0	0
																Adh6b	0.00134692	0
																Adh7	0.00232993	0.00142137
																Adhfe1	0.00697112	0.0477322
																Adi1	0.948	1.22775
																Adig	0	0.00160727
																Adipoq	0.00620508	0
																Adipor1	0.889141	0.846222
																Adipor2	0.474216	0.670055
																Adk	0.055601	0.0451499
																Adm	1.17547	0.0174596
																Adm2	0.0899506	0.405991
																Adnp	0.053391	0.0265371
																Adnp2	0.655005	0.706235
																Ado	1.2377	1.06903
																Adora1	0.0279773	0
																Adora2a	0.199878	0.000955342
																Adora2b	0.0104953	0.0144405
																Adora3	0.000252175	0
																Adpgk	0.443442	0.612577
																Adprh	1.21477	1.41269
																Adprhl1	0.00154306	0.00109058
																Adprhl2	0.985884	1.02516
																Adprm	0.244506	0.363306
																Adra1a	0.00133313	0.000223701
																Adra1b	0.00580474	0
																Adra1d	0.0121715	0.000258627
																Adra2a	0.120224	0.0128698
																Adra2b	0.0463289	0.0152851
																Adra2c	0.0372572	0.00272272
																Adrb1	0.0469139	0.0206319
																Adrb2	0.209062	0.335172
																Adrb3	0.00539575	0.343829
																Adrm1	1.11641	1.43975
																Adsl	0.653867	0.902019
																Adss	0.671535	0.935273
																Adssl1	0.12626	0.0399448
																Adtrp	0.00514343	0.00195103
																Aebp1	0.87126	0.0506697
																Aebp2	0.459721	0.518181
																Aen	0.664049	0.978561
																Aes	1.3662	1.5632
																Afap1	0.235713	0.0750319
																Afap1l1	0.2386	0.0206829
																Afap1l2	0.0141405	0.0132258
																Afdn	0.439474	0.349156
																Aff1	0.0729625	0.393636
																Aff2	0.00570462	1.67e-05
																Aff3	0.0852281	0.00056545
																Aff4	0.78665	0.574595
																Afg1l	0.0221779	0.0428872
																Afg3l1	0.632555	0.726616
																Afg3l2	0.467736	0.561626
																Afm	0.000153392	0
																Afmid	0.0801146	0.0555271
																Afp	0.00934972	0
																Aftph	0.276902	0.224304
																Aga	0.173618	0.25339
																Agap1	0.0886827	0.0373374
																Agap2	0.267975	0.0112577
																Agap3	0.488066	0.359447
																Agbl1	1.57e-05	0
																Agbl2	0.0148762	0.00121438
																Agbl3	0.0300803	0.0017982
																Agbl4	2.71e-05	1.04e-05
																Agbl5	0.737877	0.262584
																Ager	0.704679	0.124221
																Agfg1	0.546316	0.542127
																Agfg2	0.456576	0.260064
																Aggf1	0.549741	0.601352
																Agk	0.110403	0.220667
																Agl	0.260247	0.16151
																Agmat	0.0107691	0.00328403
																Agmo	0.000128535	0
																Ago1	0.887328	0.811869
																Ago2	0.828999	0.781741
																Ago3	0.155989	0.106589
																Ago4	0.0625733	0.00820429
																Agpat1	1.05605	1.07445
																Agpat2	0.29954	0.678277
																Agpat3	0.232383	0.160567
																Agpat4	0.142277	0.0230977
																Agpat5	0.356039	0.500382
																Agps	0.409348	0.330968
																Agr2	0.000474694	0
																Agr3	0	0
																Agrn	1.27915	1.05129
																Agrp	0.00383373	0.0029133
																Agt	0.00110651	0.000970233
																Agtpbp1	0.155244	0.0498948
																Agtr1a	0.0361665	9.16e-05
																Agtr1b	0	8.14e-05
																Agtr2	0.0244317	0
																Agtrap	0.57676	1.15271
																Agxt	0.000471337	0
																Agxt2	0	0
																Ahctf1	0.642152	0.734286
																Ahcy	0.729905	1.05789
																Ahcyl1	1.01327	0.651568
																Ahcyl2	0.121644	0.0839367
																Ahdc1	0.4874	0.445181
																Ahi1	0.0933918	0.0209661
																Ahnak	0.161859	0.596935
																Ahnak2	0.0949539	0.12718
																Ahr	0.0978007	0.147504
																Ahrr	0.0193734	0.0148568
																Ahsa1	1.13039	1.58574
																Ahsa2	0.654511	0.414126
																Ahsg	0.00201163	0.118603
																Aicda	0.00189525	0.00304239
																Aida	0.480452	0.362127
																Aif1	0.0112257	0
																Aif1l	0.562834	0.0144325
																Aifm1	0.453532	0.687513
																Aifm2	0.457847	0.128918
																Aifm3	0.0283739	0.11088
																Aig1	0.0248106	0.00534687
																Aim2	0.0342352	0.241937
																Aimp1	0.625437	0.786347
																Aimp2	0.585295	0.841123
																Aip	0.714957	0.696221
																Aip	0.714957	0.696221
																Aipl1	0.0164285	0.00178616
																Aire	0.0562035	0.166893
																Ajap1	0.0581557	3.92e-05
																Ajuba	0.986778	1.14468
																Ak1	0.653295	0.961531
																Ak2	0.909648	1.16876
																Ak3	0.551117	0.079948
																Ak4	0.500412	0.867804
																Ak5	0.0151753	0.000216553
																Ak6	0.329383	0.479356
																Ak7	0.0215777	0.0388339
																Ak8	0.00368815	0.00153317
																Ak9	0.000268049	0.000703969
																Akain1	9.62e-05	0
																Akap1	0.434541	0.933006
																Akap10	0.213278	0.181962
																Akap11	0.720199	0.390531
																Akap12	0.713428	1.0893
																Akap13	0.177175	0.039998
																Akap14	0.00125096	0.000938441
																Akap17b	0.110748	0.139564
																Akap2	0.000159892	0.000770717
																Akap3	0.000702522	0.000602797
																Akap4	0	0
																Akap5	0.466634	0.127785
																Akap6	0.00512981	0.000256461
																Akap7	0.0598152	0.0430298
																Akap8	1.06701	1.22343
																Akap8l	0.670029	0.434563
																Akap9	0.340647	0.125365
																Akip1	0.268706	0.535212
																Akirin1	0.48839	0.654995
																Akirin2	0.776904	0.67253
																Akna	0.26776	0.0865302
																Aknad1	0.00012448	0.000399467
																Akp3	0.0224925	0
																Akr1a1	1.41986	1.42939
																Akr1b10	0.320914	0.23346
																Akr1b3	0.612131	1.16485
																Akr1b7	0.0026747	0.00241383
																Akr1b8	0.0926205	0.167323
																Akr1c12	0	0
																Akr1c13	0.00528075	0.000296978
																Akr1c14	0.0194279	0.000419632
																Akr1c18	0.000248403	0.000756467
																Akr1c19	0.004526	0.000567004
																Akr1c20	0	0
																Akr1c21	0.00195178	0
																Akr1c6	0	0
																Akr1cl	0.00100643	0.0110066
																Akr1d1	0	0.000110003
																Akr1e1	0.434985	0.187063
																Akr7a5	0.78962	0.799723
																Akt1	1.13343	0.461737
																Akt1s1	1.13166	1.06675
																Akt2	0.568597	0.51629
																Akt3	0.22779	0.0107714
																Aktip	0.104149	0.194857
																Alad	0.931994	0.839432
																Alas1	0.569139	0.420645
																Alas2	0.0380906	0.00737532
																Alb	0.00453725	0.00338926
																Alcam	0.553401	0.00164237
																Aldh16a1	0.574205	0.857178
																Aldh18a1	0.541035	0.657657
																Aldh1a1	0.00757157	2.85e-05
																Aldh1a2	0.272959	0.0402916
																Aldh1a3	0.0021544	0.0306675
																Aldh1a7	0.013718	0.00012282
																Aldh1b1	0.394337	0.403883
																Aldh1l1	0.00509829	0.191893
																Aldh1l2	0.0436578	0.0524757
																Aldh2	0.711072	1.08152
																Aldh3a1	0.000928011	0.0663698
																Aldh3a2	0.228347	0.370015
																Aldh3b1	0.00980705	0.0132517
																Aldh3b2	0.00931133	0.0171646
																Aldh3b3	0	0.000349336
																Aldh4a1	0.194578	0.465812
																Aldh5a1	0.324515	0.12151
																Aldh6a1	0.488403	0.314755
																Aldh7a1	0.378396	0.439101
																Aldh8a1	0.00292979	0.00046595
																Aldh9a1	0.607724	0.766699
																Aldoa	2.5176	2.55257
																Aldoa	2.33995	2.37487
																Aldoart1	0.0255116	0.0237599
																Aldoart2	0	0.035652
																Aldob	0.00482969	0.000346939
																Aldoc	1.10748	0.86975
																Alg1	0.298727	0.463993
																Alg10b	1.24273	0.864534
																Alg11	0.763187	0.716928
																Alg12	0.249728	0.314962
																Alg13	0.285904	1.01555
																Alg14	0.0624696	0.0648804
																Alg2	1.04874	0.679946
																Alg3	0.723233	0.865652
																Alg5	0.354287	0.485166
																Alg6	0.245757	0.264866
																Alg8	0.349848	0.17078
																Alg9	0.149239	0.123875
																Alk	0.000131438	3.55e-05
																Alkal1	0	0
																Alkal2	0.004602	0
																Alkbh1	0.703562	0.696733
																Alkbh2	0.307391	0.608597
																Alkbh3	0.232809	0.189121
																Alkbh4	0.526681	0.656056
																Alkbh5	1.05284	0.88932
																Alkbh6	0.679982	0.783989
																Alkbh7	0.840979	1.09902
																Alkbh8	0.319263	0.21488
																Allc	0.0250576	0
																Alms1	0.190844	0.186579
																Alox12	0.0405048	0.116796
																Alox12b	0.00674669	0.00484291
																Alox12e	0	0.0237752
																Alox15	0.0143206	0.00446563
																Alox5	0.00586762	0.00144474
																Alox5ap	0.00312253	0.0349363
																Alox8	0.00301767	0.0201692
																Aloxe3	0.0181857	0.0190521
																Alpi	0.0147872	0
																Alpk1	0.0364844	0.000162825
																Alpk2	0.0420758	3.34e-05
																Alpk3	0.0941187	0.227164
																Alpl	0.106444	0.919338
																Alppl2	0.107348	0.00132501
																Als2	0.260287	0.197491
																Als2cl	0.115192	0.148757
																Als2cr12	0	0.000173183
																Alx1	0.107565	0.00180103
																Alx3	0.234345	0.00119657
																Alx4	0.349344	0.000557945
																Alyref	1.2316	1.5813
																Alyref2	0.475903	0.288482
																Amacr	0.23468	0.324185
																Ambn	0	0
																Ambp	0.0239116	0.00618945
																Ambra1	0.19094	0.159478
																Amd1	0.702692	0.891845
																Amd2	0.218412	0.294011
																Amdhd1	0.000287493	0.000256984
																Amdhd2	0.518008	0.757468
																Amelx	0	0
																Amer1	0.68221	0.293393
																Amer2	0.225596	0.00117245
																Amer3	0.00676383	0.00117556
																Amfr	0.507672	0.16763
																Amh	0.0855646	0.104724
																Amhr2	0.315409	0.200051
																Amigo1	0.433419	0.222431
																Amigo2	0.730676	0.0261803
																Amigo3	0.349823	0.222953
																Ammecr1	0.125395	0.093636
																Ammecr1l	0.610765	0.397327
																Amn	0.0148376	0.00975884
																Amn1	0.322123	0.0650683
																Amot	0.416294	0.0225278
																Amotl1	0.521059	0.0834068
																Amotl2	0.997913	0.915684
																Ampd1	0.0223094	0.0114287
																Ampd2	1.01216	0.763568
																Ampd3	0.132824	0.0349819
																Amph	0.0147682	0.0176651
																Amt	0.837639	1.49479
																Amtn	0.00296569	0
																Amy1	0.0154324	0.000509615
																Amy2a1	0	0
																Amy2a2	0	0
																Amy2a3	0	0
																Amy2a4	0	0
																Amy2a5	0	0
																Amz1	0.0164375	0.0124856
																Amz2	0.551495	0.34724
																Anapc1	0.766831	0.549873
																Anapc10	0.0909952	0.161548
																Anapc11	0.761132	1.00835
																Anapc13	0.608005	0.729566
																Anapc15	0.0993417	0.181339
																Anapc15-ps	0.0190633	0.0963062
																Anapc16	0.611106	0.505827
																Anapc2	1.10389	1.00136
																Anapc4	0.57273	0.534069
																Anapc5	1.17592	1.1754
																Anapc7	0.632698	0.70927
																Ang	0.0338097	0.015079
																Ang2	0	0
																Ang4	0	0.00087459
																Ang5	0	0
																Ang6	0	0
																Angel1	0.266169	0.201504
																Angel2	0.617525	0.479346
																Angpt1	0.0540084	0.000137075
																Angpt2	0.130697	0.00905584
																Angpt4	0.0189046	0
																Angptl1	0.0711014	0.00575623
																Angptl2	0.551745	0.0122596
																Angptl3	0.00748477	0.00112845
																Angptl4	0.340171	0.644151
																Angptl6	0.232182	0.175603
																Angptl7	0.0201092	0.00897795
																Angptl8	0.173991	0.100133
																Ank	0.0387438	0.0160943
																Ank1	0.0112462	0.000761469
																Ank2	0.0510517	0.00257731
																Ank3	0.0277289	0.0133066
																Ankar	0	0.000295833
																Ankdd1a	0.00338442	0.000969315
																Ankdd1b	0.00540979	7.72e-05
																Ankef1	0.00345814	0.000234392
																Ankfn1	0.000389227	0
																Ankfy1	0.39381	0.336505
																Ankhd1	0.466762	0.398484
																Ankib1	0.179693	0.0864227
																Ankk1	0.000757304	0.00111855
																Ankle1	0.628311	0.622949
																Ankle2	0.646476	0.573926
																Ankmy1	0.00700304	0.00384883
																Ankmy2	0.313275	0.370942
																Ankra2	0.542254	0.351867
																Ankrd1	0.0583617	0.000544349
																Ankrd10	0.997145	1.03354
																Ankrd11	0.634703	0.519359
																Ankrd12	0.163651	0.0599319
																Ankrd13a	0.542365	0.674038
																Ankrd13b	0.675354	0.13053
																Ankrd13c	0.265518	0.398677
																Ankrd13d	0.266754	0.148692
																Ankrd16	0.887708	0.616058
																Ankrd17	0.576497	0.451651
																Ankrd2	0.00052892	0.00103564
																Ankrd22	0	9.77e-05
																Ankrd23	0.120203	0.0286814
																Ankrd24	0.504148	0.32337
																Ankrd26	0.238484	0.176425
																Ankrd27	0.396391	0.366532
																Ankrd28	0.195474	0.21541
																Ankrd29	0.00715896	0.000168543
																Ankrd31	2.77e-05	0.00162684
																Ankrd33	0.0203414	0
																Ankrd33b	0.0108304	0.0102401
																Ankrd34a	0.548964	0.0398667
																Ankrd34b	0.00552807	0.00356944
																Ankrd34c	0	0
																Ankrd35	0.00425212	0.453121
																Ankrd36	7.49e-05	0.00347683
																Ankrd37	0.375478	0.143203
																Ankrd39	0.329597	0.203109
																Ankrd40	0.887406	0.723869
																Ankrd42	0.0530135	0.00799669
																Ankrd44	0.0492292	0.000537634
																Ankrd45	0.0383068	0.081363
																Ankrd46	0.707083	0.470425
																Ankrd49	0.893733	0.755611
																Ankrd50	0.618343	0.259712
																Ankrd52	0.849489	0.487449
																Ankrd53	0.0998881	0.0384144
																Ankrd54	0.570893	0.550205
																Ankrd55	0.00193696	9.37e-05
																Ankrd6	0.0626485	0.0513357
																Ankrd60	0.000494747	0
																Ankrd61	0.139574	0.0512966
																Ankrd63	0.00197136	0.000882152
																Ankrd65	0.001079	0.0113024
																Ankrd66	0.000946084	0
																Ankrd7	0	0
																Ankrd9	0.228525	0.684691
																Anks1	0.144725	0.0961281
																Anks1b	0.000560897	0.000181497
																Anks3	0.497906	0.352792
																Anks4b	0.00288842	0
																Anks6	0.104359	0.00332337
																Ankub1	0.00041198	0
																Ankzf1	0.864881	0.673775
																Anln	0.533698	0.719651
																Ano1	0.112358	0.000608899
																Ano10	0.115155	0.00317757
																Ano2	0.000384401	1.34e-05
																Ano3	0.00478262	0.00465998
																Ano4	0.00384383	0.000122915
																Ano5	0.000755741	4.85e-05
																Ano6	0.225543	0.111505
																Ano7	0.000802133	0.00490591
																Ano8	0.728065	0.160433
																Ano9	0.0479679	0.657763
																Anp32a	1.0359	1.21108
																Anp32b	1.1667	1.30463
																Anp32e	1.2895	1.26024
																Anpep	0.220964	0.0389919
																Antxr1	0.180324	0.00256687
																Antxr2	0.0737168	5.76e-05
																Antxrl	0.000224011	0.00108013
																Anxa1	0.0225079	0.091356
																Anxa10	0	0.000270822
																Anxa11	0.0430485	0.23389
																Anxa2	0.615017	0.127028
																Anxa3	0.150525	0.0132651
																Anxa4	0.111335	0.312849
																Anxa5	0.731611	0.140132
																Anxa6	0.566412	0.378882
																Anxa7	0.402867	0.880632
																Anxa8	0.00627201	0.161191
																Anxa9	0.0705597	0.0554435
																Aoah	0.000116146	0.042784
																Aoc1	0.000944287	0.000610184
																Aoc2	0.530102	0.330072
																Aoc3	0.0301138	0.011062
																Aox1	0.00142271	0.0102305
																Aox2	0.00100541	0.000375989
																Aox3	0.00337045	0.0225458
																Aox4	0.100645	0.00211129
																Ap1ar	0.489919	0.463394
																Ap1b1	0.434909	0.431335
																Ap1g1	0.444637	0.365732
																Ap1g2	0.372846	0.487507
																Ap1m1	0.785973	0.747505
																Ap1m2	0.113294	0.466989
																Ap1s1	0.783533	0.905965
																Ap1s2	0.229536	0.26738
																Ap1s3	0.0182678	0.011627
																Ap2a1	0.649959	0.738587
																Ap2a2	0.495887	0.546898
																Ap2b1	0.521497	0.417676
																Ap2m1	1.09068	1.28342
																Ap2s1	0.833086	1.03656
																Ap3b1	0.17638	0.172047
																Ap3b2	0.171335	0.347763
																Ap3d1	0.789953	0.795946
																Ap3m1	0.559278	0.523967
																Ap3m2	0.0878803	0.170748
																Ap3s1	0.119137	0.152052
																Ap3s2	0.483575	0.363129
																Ap4b1	0.0711607	0.0783482
																Ap4e1	0.204006	0.162631
																Ap4m1	0.835005	0.735524
																Ap4s1	0.0562103	0.0563106
																Ap5b1	0.207177	0.146231
																Ap5m1	0.274145	0.197792
																Ap5s1	0.389537	0.299686
																Ap5z1	0.413534	0.497613
																Apaf1	0.324565	0.234858
																Apba1	0.00853377	0.00158775
																Apba2	0.0619039	0.000744392
																Apba3	0.75164	0.901112
																Apbb1	0.668425	0.282993
																Apbb1ip	0.00724108	0.00012596
																Apbb2	0.0455635	0.0521443
																Apc	0.543781	0.473886
																Apc2	0.263692	0.00746137
																Apcdd1	0.176993	0.156195
																Apcs	0.017313	0
																Apeh	0.861121	0.898073
																Apela	0.110628	0.872017
																Apex1	1.16843	1.48071
																Apex2	0.138791	0.144371
																Aph1a	0.945285	0.758252
																Aph1b	0.267615	0.0116913
																Aph1c	0.0609127	0.0221739
																Api5	0.842283	0.93508
																Apip	0.221674	0.334703
																Aplf	0.146522	0.150207
																Apln	0.319127	0.0374414
																Aplnr	0.874008	0
																Aplp1	1.06581	0.723499
																Aplp2	0.74053	0.826498
																Apmap	0.235531	0.236157
																Apoa1	0.378791	0.0257377
																Apoa2	0.00360858	0.0595383
																Apoa4	0.0106625	0
																Apoa5	0.00611095	0.00129183
																Apob	0.0439389	0.00174361
																Apobec1	0.00933701	0.21992
																Apobec2	0.0294224	0.271713
																Apobec3	0.079424	0.858225
																Apobec4	0	0
																Apobr	0.130557	0.449967
																Apoc1	0.129045	1.00661
																Apoc2	0	0.00413175
																Apoc3	0.00517979	0
																Apoc4	0.00141151	0.00276108
																Apod	0.000257835	0.43269
																Apoe	1.47557	2.3435
																Apof	0	0.267047
																Apoh	0.000130657	0
																Apol10a	0	0
																Apol10b	0.000374387	0
																Apol11a	0	0
																Apol11b	0	0
																Apol6	0.00195038	0.225908
																Apol7a	0.00857822	0.00207536
																Apol7b	0	0.000168122
																Apol7c	0	0
																Apol7e	0.000730429	0
																Apol8	0.0105634	0.0363266
																Apol9a	0	0.00193093
																Apol9b	0.00787252	0
																Apold1	0.347911	0.0102465
																Apom	0.0597251	0.172951
																Apon	0.0795133	0.0553512
																Apoo	0.0391674	0.0427014
																Apool	0.173718	0.134514
																Apopt1	0.184651	0.196776
																App	0.401753	0.00931523
																Appbp2	0.722021	0.634191
																Appl1	0.419625	0.431667
																Appl2	0.395057	0.12222
																Aprt	1.82471	1.95418
																Aptx	0.390405	0.25371
																Aqp1	0.2448	0.00109459
																Aqp11	0.0811449	0.0886578
																Aqp12	0.00150782	0
																Aqp2	0.032865	0
																Aqp3	0.014446	0.718822
																Aqp4	0.0114335	0
																Aqp5	0.645505	0.00788967
																Aqp6	0.0427435	0
																Aqp7	0.0032589	0.0112774
																Aqp8	0.0150624	0.0243663
																Aqp9	0.00082224	0.00295839
																Aqr	0.413438	0.459526
																Ar	0.00193706	0.00103251
																Araf	0.484639	0.375978
																Arap1	0.369894	0.0949769
																Arap2	0.0555308	0.0224637
																Arap3	0.402318	0.00205761
																Arc	0.209173	1.0314
																Arcn1	1.00993	0.986436
																Areg	0.0232934	0
																Arel1	0.302437	0.177481
																Arf1	1.37293	1.39936
																Arf2	0.470373	0.395573
																Arf3	0.934629	0.859684
																Arf4	1.0485	0.78677
																Arf5	1.35966	1.5708
																Arf6	1.52721	1.8393
																Arfgap1	0.913687	0.718546
																Arfgap2	0.709731	0.524268
																Arfgap3	0.217841	0.139967
																Arfgef1	0.443531	0.197458
																Arfgef2	0.247222	0.328673
																Arfgef3	0.0090146	0.00789417
																Arfip1	0.0293087	0.025633
																Arfip2	1.1311	0.966012
																Arfrp1	0.917241	0.738533
																Arg1	0.243388	0.00530124
																Arg2	0.0109059	0.000870504
																Arglu1	1.11675	0.986322
																Arhgap1	0.685917	0.754191
																Arhgap10	0.0737101	0.00413249
																Arhgap11a	0.835232	0.835192
																Arhgap12	0.238248	0.19035
																Arhgap15	0	0
																Arhgap17	0.263521	0.37168
																Arhgap18	0.0842271	0.00372836
																Arhgap19	0.587207	0.53226
																Arhgap20	0.0183639	0.00408192
																Arhgap21	0.327029	0.263001
																Arhgap22	0.0777282	0.000878633
																Arhgap23	0.165444	0.129767
																Arhgap24	0.0168923	0.000558932
																Arhgap25	0.0160341	6.29e-05
																Arhgap26	0.0074302	0.00308554
																Arhgap27	0.0793925	0.0348432
																Arhgap28	0.280178	0.0502313
																Arhgap29	0.484885	0.0363528
																Arhgap30	0.0204488	0.456775
																Arhgap31	0.116446	0.0005357
																Arhgap32	0.20494	0.184222
																Arhgap33	0.89907	0.041739
																Arhgap35	0.492308	0.323786
																Arhgap36	0.0709096	0
																Arhgap39	0.222862	0.131292
																Arhgap4	0.0305211	0.0542271
																Arhgap40	0.000126444	0.00036065
																Arhgap42	0.0644971	0.0417558
																Arhgap44	0.0370625	0.0607133
																Arhgap45	0.498617	0.485609
																Arhgap5	0.483039	0.452995
																Arhgap6	0.0199782	1.77e-05
																Arhgap8	0.0271699	0.117167
																Arhgap9	0.202082	0.235952
																Arhgdia	2.0977	2.21518
																Arhgdib	0.200098	0.043625
																Arhgdig	0.106216	0.059235
																Arhgef1	0.682668	0.711816
																Arhgef10	0.301622	0.00909641
																Arhgef10l	0.153899	0.130294
																Arhgef11	0.19035	0.11144
																Arhgef12	0.373184	0.185765
																Arhgef15	0.309168	0.242636
																Arhgef16	0.12583	0.0464319
																Arhgef17	0.736136	0.139038
																Arhgef18	0.206348	0.511604
																Arhgef19	0.260886	0.0883625
																Arhgef2	0.748228	0.379935
																Arhgef25	1.31111	0.801203
																Arhgef26	0.0304552	0.00495664
																Arhgef28	0.023972	0.000788561
																Arhgef3	0.0259751	0.0331243
																Arhgef33	0.0017895	0.00270924
																Arhgef37	0.00514316	0.000598258
																Arhgef38	0.000386512	0.0196121
																Arhgef39	1.0123	0.884707
																Arhgef4	0.0328423	0.0102346
																Arhgef40	0.791051	0.115096
																Arhgef5	0.57925	0.0331953
																Arhgef6	0.00898262	0.00242632
																Arhgef7	0.359955	0.186181
																Arhgef9	0.0799558	0.000732564
																Arid1a	0.991851	0.705488
																Arid1b	0.159786	0.0498771
																Arid2	0.506258	0.277126
																Arid3a	0.565273	0.284287
																Arid3b	0.268227	0.381591
																Arid3c	0.0136773	0.00656412
																Arid4a	0.15554	0.161826
																Arid4b	0.35032	0.120376
																Arid5a	0.0716389	0.179193
																Arid5b	0.136731	0.383965
																Arih1	0.476924	0.432105
																Arih2	0.484471	0.759793
																Arl1	0.799024	0.792796
																Arl10	0.510783	0.358665
																Arl11	0.0362668	0.411169
																Arl13a	0.00404395	0.000417942
																Arl13b	0.199797	0.113331
																Arl14	0	0
																Arl14ep	0.787061	0.813804
																Arl14epl	0.00122536	0.896931
																Arl15	0.024579	0.0630527
																Arl16	0.868268	0.561595
																Arl2	0.948112	0.749236
																Arl2bp	1.0591	0.881512
																Arl3	0.31809	0.350543
																Arl4a	0.132253	0.29164
																Arl4c	0.492815	0.0627354
																Arl4d	0.915218	0.505028
																Arl5a	0.5819	0.410723
																Arl5b	0.674257	0.475144
																Arl5c	0.211617	0.461002
																Arl6	0.21107	0.232568
																Arl6ip1	1.30954	1.62535
																Arl6ip4	1.34122	1.45186
																Arl6ip5	0.406308	0.390945
																Arl6ip6	0.465611	0.459901
																Arl8a	0.821094	0.72361
																Arl8b	0.46598	0.497255
																Arl9	0.00941447	0.000654615
																Armc1	0.442485	0.553582
																Armc10	0.769378	0.791042
																Armc12	0.00251459	0
																Armc2	0.0082983	0.00076282
																Armc3	4.79e-05	7.66e-05
																Armc4	8.7e-05	0
																Armc5	0.597052	0.632424
																Armc6	0.30032	0.568828
																Armc7	0.13343	0.171977
																Armc8	0.15318	0.228516
																Armc9	0.0815542	0.0685094
																Armcx1	1.26054	1.08276
																Armcx2	1.60256	0.721196
																Armcx3	0.793616	0.115559
																Armcx4	1.43328	0.746967
																Armcx5	0.703872	0.541859
																Armcx6	0.848753	0.239677
																Armt1	0.54274	0.534715
																Arnt	0.5148	0.510434
																Arnt2	0.186547	0.0106241
																Arntl	0.0130871	0.122792
																Arntl2	0.0363618	0.0255461
																Arpc1a	0.736058	0.722295
																Arpc1b	0.599482	0.972038
																Arpc2	0.819556	0.860515
																Arpc3	0.55277	0.795522
																Arpc4	0.748012	1.09851
																Arpc5	0.911004	1.06132
																Arpc5l	0.710236	0.845027
																Arpin	0.303326	0.176451
																Arpp19	0.883668	0.85361
																Arpp21	0.00306862	5.02e-05
																Arr3	0.0103799	0.00134738
																Arrb1	0.383457	0.013567
																Arrb2	0.709522	0.87172
																Arrdc1	0.352525	0.313538
																Arrdc2	0.625073	0.72368
																Arrdc2	0.625073	0.72368
																Arrdc3	0.90483	0.770175
																Arrdc4	0.769315	0.55327
																Arrdc5	0.0016349	0.00570461
																Arsa	0.993673	0.789074
																Arsb	0.0121027	0.001049
																Arsg	0.0305786	0.00280402
																Arsi	0.115576	0.00451028
																Arsj	6.26e-05	0.00110005
																Arsk	0.155843	0.0592344
																Art1	0.00795186	0.00571048
																Art2b	0.00162901	0
																Art3	0.00170271	0.000324802
																Art4	0.089193	0.000919399
																Art5	0.0557525	0.0260062
																Artn	0.151057	0.015952
																Arv1	0.462492	0.35365
																Arvcf	0.314016	0.407444
																Arvcf	0.671502	0.807256
																Arx	0.00115408	0.00143535
																Arxes1	0.82804	0.559911
																Arxes2	1.03194	0.878729
																As3mt	0.00518234	0.102376
																Asah1	0.50774	0.768968
																Asah2	0.0371709	0.00259565
																Asap1	0.130938	0.0797082
																Asap2	0.131382	0.122989
																Asap3	0.34648	0.19559
																Asb1	0.272859	0.369443
																Asb10	0.0122238	0.00583583
																Asb11	0.000873705	0.0112837
																Asb12	0.000377578	0
																Asb13	0.400038	0.164756
																Asb14	0.00283516	0.0101581
																Asb15	0.00023583	0
																Asb16	0.00755974	0.198903
																Asb17	0.000441355	0
																Asb18	0.00134282	6.6e-05
																Asb2	0.00230221	0.00195575
																Asb3	0.0377247	0.023788
																Asb4	0.755447	0.00111688
																Asb5	0.00173789	7.37e-05
																Asb6	0.629323	0.839728
																Asb7	0.256245	0.194542
																Asb8	0.251818	0.34907
																Asb9	0.000897045	0.0152007
																Ascc1	0.157373	0.138217
																Ascc2	0.398352	0.416458
																Ascc3	0.0834624	0.0648486
																Ascl1	0.717261	0.00299664
																Ascl2	0.0873159	0.209666
																Ascl3	0.00314434	0
																Ascl4	0.00485893	0.00869578
																Ascl5	0.104971	0
																Asf1a	0.528534	0.563302
																Asf1b	0.376101	0.717665
																Asgr1	0.0908935	0.00235508
																Asgr2	0.00212636	0.0146794
																Ash1l	0.382485	0.143017
																Ash2l	0.744397	1.22934
																Asic1	0.397276	0.0798354
																Asic2	0.00195666	3.94e-06
																Asic3	0.137207	0.0202154
																Asic4	0.377781	0.00108619
																Asic5	0	0
																Asl	0.270813	0.431653
																Asmt	0	0.00165204
																Asna1	1.02998	1.64496
																Asns	0.539701	1.75896
																Asnsd1	0.385783	0.409613
																Aspa	0.000800507	0.0572158
																Aspdh	0.0572277	0.0106615
																Aspg	0.0904218	0.015093
																Asph	0.187527	0.0906773
																Asphd1	0.0734373	0.0264266
																Asphd2	0.36591	0.0107823
																Aspm	0.641394	0.58942
																Aspn	0.00168254	0.00552742
																Asprv1	0.0756239	0.153286
																Aspscr1	0.335213	0.673403
																Asrgl1	0.336919	0.331797
																Ass1	0.0414782	0.681398
																Aste1	0.142194	0.248231
																Astl	0.000471259	0.000741517
																Astn1	0.0187632	0.000619859
																Astn2	0.000542656	4.19e-06
																Asxl1	0.636609	0.607216
																Asxl2	0.38974	0.382705
																Asxl3	0.120432	0.00239757
																Asz1	0.000336968	0.00323615
																Atad1	0.547927	0.484869
																Atad2	0.749052	0.785302
																Atad2b	0.236032	0.192601
																Atad3a	0.828893	0.912053
																Atad5	0.416349	0.422021
																Atat1	0.769741	0.355339
																Atcay	0.0291609	0.00249308
																Ate1	0.132946	0.125012
																Atf1	0.310451	0.460834
																Atf2	0.402647	0.349794
																Atf3	0.052391	0.0227715
																Atf4	1.86155	2.36254
																Atf5	0.820317	0.997567
																Atf6	0.108986	0.0770325
																Atf6b	0.909369	0.980399
																Atf7	0.286343	0.150457
																Atf7ip	0.394016	0.351616
																Atf7ip2	0.0235782	0.101286
																Atg10	0.00745933	0.00189875
																Atg101	0.659142	0.981849
																Atg12	0.867254	0.841853
																Atg13	0.370201	0.603162
																Atg14	0.3203	0.425584
																Atg16l1	0.372138	0.527504
																Atg16l2	0.1738	0.0401507
																Atg2a	0.512771	0.699171
																Atg2a	0.512771	0.699171
																Atg2b	0.398793	0.264519
																Atg3	0.275856	0.302193
																Atg4a	0.0106794	0.0070145
																Atg4a-ps	0.00250458	0.00620234
																Atg4b	0.513081	0.37585
																Atg4c	0.102097	0.068539
																Atg4d	0.400352	0.598468
																Atg5	0.104621	0.179293
																Atg7	0.06342	0.0472029
																Atg9a	0.539782	0.254391
																Atg9b	0.149394	0.228472
																Atic	0.759349	1.10679
																Atl1	0.0332631	0.0101997
																Atl2	0.442625	0.36413
																Atl3	0.491301	0.397468
																Atm	0.278961	0.253553
																Atmin	0.466476	0.952148
																Atn1	0.381902	0.216306
																Atoh1	0.00706588	0.00599345
																Atoh7	0.068127	0.00262816
																Atoh8	0.108537	0.00030584
																Atox1	0.474906	0.957169
																Atp10a	0.0143674	0.013452
																Atp10b	4.27e-05	3.78e-05
																Atp11a	0.255526	0.107901
																Atp11b	0.431087	0.340315
																Atp11c	0.0609491	0.0309035
																Atp11c	0.0612203	0.0310458
																Atp12a	0.000599399	0.00185186
																Atp13a1	0.885241	0.95527
																Atp13a2	0.6783	0.445436
																Atp13a3	0.401057	0.554615
																Atp13a4	0.000578724	0.000151723
																Atp13a5	9.93e-05	0
																Atp1a1	1.19852	1.3351
																Atp1a2	0.207744	0.00424304
																Atp1a3	0.225385	0.01573
																Atp1a4	0.00443186	0.000367585
																Atp1b1	0.454848	1.01469
																Atp1b2	0.68927	0.411651
																Atp1b3	0.551715	0.772615
																Atp1b4	0.000723834	0
																Atp23	0.118732	0.198259
																Atp2a1	0.0397622	0.0046067
																Atp2a2	0.885371	0.825221
																Atp2a3	0.134323	0.316571
																Atp2b1	0.738975	0.318475
																Atp2b2	0.00223974	0.000276146
																Atp2b3	0.00055578	0.000258139
																Atp2b4	0.19522	0.0854459
																Atp2c1	0.25632	0.226887
																Atp2c2	0.0390608	0.000606688
																Atp4a	0.030121	0.00721732
																Atp4b	0.00182242	0.00120306
																Atp5a1	1.99206	2.2022
																Atp5b	2.18398	2.52417
																Atp5c1	1.00923	1.22097
																Atp5d	1.39704	1.517
																Atp5e	1.4144	1.70195
																Atp5f1	1.13312	1.38868
																Atp5g1	0.972581	1.49336
																Atp5g2	0.772858	0.945455
																Atp5g3	1.89549	2.20527
																Atp5h	1.48134	1.7785
																Atp5j	1.18298	1.40483
																Atp5j2	1.1334	1.57082
																Atp5k	1.62358	2.03804
																Atp5l	0.299232	0.396733
																Atp5o	0.231806	0.402061
																Atp5s	0.218255	0.107149
																Atp6ap1	1.07898	1.12333
																Atp6ap1l	0.00108782	0
																Atp6ap2	0.461908	0.74212
																Atp6v0a1	0.392879	0.279106
																Atp6v0a2	0.121551	0.14166
																Atp6v0a4	0.000198399	0.0327738
																Atp6v0b	1.15713	1.41
																Atp6v0c	0.291267	0.450697
																Atp6v0d1	0.384698	0.453232
																Atp6v0d2	0	0
																Atp6v0e	0.355541	0.562073
																Atp6v0e2	0.767035	0.536395
																Atp6v1a	0.559951	0.697162
																Atp6v1b1	0.00593098	0.00438933
																Atp6v1b2	0.812771	1.00095
																Atp6v1c1	0.331364	0.637906
																Atp6v1c2	0.000753618	0.0101903
																Atp6v1d	0.536168	0.742493
																Atp6v1e1	0.506694	0.665963
																Atp6v1e2	0	0.00124312
																Atp6v1f	1.20032	1.58775
																Atp6v1g1	1.11542	1.23399
																Atp6v1g2	0.210845	0.0387525
																Atp6v1g3	0	0
																Atp6v1h	0.163485	0.264771
																Atp7a	0.271354	0.0946296
																Atp7b	0.132535	0.0160722
																Atp8a1	0.179299	0.0223756
																Atp8a2	0.00250671	3.9e-05
																Atp8b1	0.00373568	0.000103745
																Atp8b2	0.769145	0.89761
																Atp8b3	0.0257697	0.00603379
																Atp8b4	7.48e-05	4.75e-05
																Atp8b5	0.00624468	0.00346699
																Atp9a	0.160273	0.153089
																Atp9b	0.152948	0.0894323
																Atpaf1	0.139589	0.191591
																Atpaf2	0.467362	0.510213
																Atpif1	1.45701	1.59583
																Atr	0.305102	0.231846
																Atraid	0.748766	0.6923
																Atrip	0.0425481	0.036671
																Atrn	0.173059	0.0737516
																Atrnl1	0.117507	0.00882262
																Atrx	0.666326	0.572527
																Atxn1	0.0241767	0.000836876
																Atxn10	0.43266	0.431333
																Atxn1l	1.07969	0.424824
[truncated: 20,066 more rows]

[truncated: 2 more sheets: Fig. S10b, Fig. S10c,d]
