# Supplementary material for: Genome-wide maps of nucleolus interactions reveal distinct layers of repressive chromatin domains
Source: Nat Commun. 2022 Mar 18;13:1483. doi: 10.1038/s41467-022-29146-2 (PMC8933459; doi:10.1038/s41467-022-29146-2)
Supplement: Supplementary file 16 — Source data [file 41467_2022_29146_MOESM16_ESM.zip › Source data/Source_data_Figs1-7.xlsx]

## Sheet: List
Data correspond to the following main Figures
1g
1h
2b
2d
2e
2f
2g
2h
2k
2l
3c
3g
3h
3i
4a
4b
4c
4e
5b
5c
5d
5f
5j
6c
6d
6f
7a
7c
7e

## Sheet: Fig 1g
H2B-Dam +Dox/Shield	H2B-Dam-NolS +Dox/Shield
1	0.993218
1	1.00014
1	1.09011

## Sheet: Fig 1h
rDNA	rDNA + Dox/Shield	Tuba1a	Tuba1a + Dox/Shield
1	1.96025	1	1.2708
1	1.92583	1	1.22737
1	1.99687	1	1.21206
1	2.02055	1	1.24008

## Sheet: Fig. 2b
Chr	NAD coverage (%)		Chr	NAD at centromeres (%)
1	37.025		1	38.47
2	35.2458		2	57.5451
3	33.6761		3	37.487
4	33.8184		4	52.6514
5	26.4607		5	34.7518
6	25.6649		6	32.4575
7	23.1019		7	6.59604
8	19.4565		8	9.55636
9	26.81		9	29.5528
10	36.8618		10	43.1371
11	30.0712		11	46.5404
12	37.0425		12	24.6459
13	33.5339		13	34.8739
14	30.5825		14	32.6698
15	36.4316		15	43.4377
16	27.2485		16	20.6466
17	31.4694		17	28.1735
18	42.663		18	52.0553
19	36.2738		19	28.6285
X	8.12189		X	7.71241

## Sheet: Fig. 2d
Data are from Supplementary Table S2

## Sheet: Fig. 2e
Data are from Supplementary Table S2

## Sheet: Fig. 2f
	ESCs
Chr. Quintiles	Q1	Q2	Q3	Q4	Q5
chr 12	27.6117	33.8742	20.723	11.2724	6.51865
chr 16	31.6433	28.5149	18.8421	11.219	9.78065
chr 18	24.3401	26.9797	20.978	17.0603	10.6418
chr 19	16.4253	27.1231	24.0619	16.3924	15.9974
chr 1	43.0989	30.6187	11.1052	8.5669	6.61026
chr 2	49.016	22.7552	8.73309	7.81058	11.6851
chr 3	36.8857	33.7478	20.1303	6.86797	2.36827
chr 4	30.8505	23.1795	15.453	11.284	19.2329
chr 5	30.1754	30.3509	14.9123	12.5146	12.0468
chr 6	32.0275	32.6628	18.3166	10.5876	6.40551
chr 7	25.6281	28.2663	19.2211	11.3693	15.5151
chr 8	24.884	24.9554	19.6358	16.3156	14.2092
chr 9	28.1306	32.9159	19.9016	8.54204	10.5098
chr 10	32.3328	27.2249	23.5387	11.5324	5.37125
chr 11	23.3577	27.6709	21.7983	15.1958	11.9774
chr 13	31.5148	31.0911	20.0212	7.78602	9.58686
chr 14	27.2496	29.7407	25.4703	9.10015	8.43925
chr15	20.0875	22.0197	19.1032	23.0769	15.7127
chr 17	26.7909	26.8492	20.1514	16.2493	9.95923

## Sheet: Fig. 2h
HiC count score
NADs	iNADs
0.203319	0.0723862
0.338557	0.0398542
0.174432	0.0437452
0.519787	0.229736
0.297443	0.0692378
0.338891	0.110586
0.181801	0.161253
0.14613	0.122583
0.0949254	0.0621805
0.0865588	0.0709924
0.167818	0.0433641
0.107402	0.0958877
0.176214	0.394425
0.046935	0.0474813
0.277677	0.231343
0.196251	0.0545759
0.182932	0.0744239
0.343435	0.106414
0.224764	0.106541
0.159008	0.0551089
0.14209	0.0640524
0.148305	0.0991681
0.136935	0.199249
0.122201	0.0500257
0.134353	0.0840947
0.135969	0.0479873
0.0739991	0.119841
0.113572	0.0920087
0.0544687	0.432998
0.0420464	0.112715
0.0671332	0.0589779
0.107316	0.0649007
0.0872393	0.0462137
0.0466261	0.0910089
0.0673198	0.081659
0.111841	0.997962
0.318754	1.27589
0.172551	1.15299
0.117029	0.915273
0.290134	2.27366
0.0931584	1.38891
0.0652981	1.29859
0.050196	1.68744
0.348186	1.8945
0.305141	1.16644
0.226895	0.664097
0.0845725	1.58041
0.0424865	1.43348
0.19819	2.06156
0.108597	0.129331
0.186544	0.124916
0.135012	0.0564053
0.123344	0.0731292
0.120887	0.111697
0.0449174	0.273448
0.332608	0.116001
0.105987	0.262826
0.133127	0.268363
0.184073	0.131778
0.38992	0.0922173
0.171335	0.0495445
0.182966	0.161759
0.0830228	0.0687348
0.0646858	0.11005
0.0620643	0.169291
0.0573933	0.0839347
0.107474	0.0826479
0.0771781	0.131881
0.137206	0.259973
0.755328	0.190093
0.124754	0.139251
0.102513	0.0480474
0.0644214	0.06715
0.0677828	0.186357
0.169268	0.0508784
0.101929	0.0581811
0.348439	0.149178
0.0484056	0.126911
0.0488716	0.262933
0.0486792	0.0833538
0.332356	0.144602
0.0912136	0.0686424
0.0461887	0.0644713
0.113678	0.305476
0.0915457	0.145133
0.10707	0.0651585
0.0487409	0.165927
0.162357	0.0555142
0.133219	0.10603
0.0957298	0.0899232
0.0871735	0.0886253
0.0812711	0.0426362
0.0544958	0.125285
1.72224	0.273077
2.00846	0.0753107
0.0530814	0.0738195
0.0975675	0.0749402
0.0343152	0.154264
0.0566363	0.119209
0.0556589	0.0739837
0.127046	0.17131
0.0499415	0.0690842
0.0605344	0.0449001
0.0992182	0.151369
0.184683	0.112247
0.162649	1.01719
0.118273	0.232091
0.0961307	0.158417
0.0452947	0.0691041
0.113971	0.0863594
0.141966	0.0787576
0.127403	0.305699
0.158918	0.100727
0.0473982	0.0960579
0.319629	0.110686
0.0903845	0.214592
0.140572	0.462452
0.27046	0.0930785
0.0739914	0.192381
0.0755209	0.0682145
0.0565518	0.0977861
0.0884352	0.259609
0.107079	0.122998
0.0689885	0.248474
0.199943	0.183041
0.357027	0.159091
0.110615	0.249262
0.0414021	0.244625
0.0410618	0.145406
0.087459	0.143997
0.177095	0.119142
0.140517	0.353329
0.245908	0.107946
0.0519964	0.329641
0.142018	0.0986721
0.218655	0.108464
0.361323	0.0972349
0.502079	0.11217
0.106895	0.207323
0.0829353	0.244906
0.100542	0.119759
0.0743406	0.108111
0.213196	0.15333
0.0982315	0.294446
0.0547236	0.203571
0.067669	0.0842621
0.141846	0.0898116
0.0622828	0.529799
0.136518	0.356376
0.141423	0.258451
0.144841	0.361305
0.210307	0.181851
0.0619457	0.14784
0.100075	0.250279
0.0967504	0.107062
0.0998716	0.365798
0.100876	0.140192
0.205577	0.0639576
0.070831	0.0934434
0.106047	0.180628
0.159931	0.187174
0.121814	0.197752
0.0651971	0.15678
0.100169	0.134556
0.105751	0.116648
0.0649381	0.272494
0.0731448	0.114882
0.0638427	0.136109
0.123195	0.0602159
0.246986	0.369665
0.0818227	0.233915
0.0765927	0.0766018
0.107355	0.10894
0.0804648	0.129747
0.170933	0.116
0.068003	0.0760209
0.0944787	0.0794217
0.238599	0.250378
0.0801699	0.0465675
0.167191	0.134683
0.12146	0.0622082
0.0625032	0.236165
0.115681	0.102074
0.198833	0.0730347
0.0607694	0.0751021
0.109629	0.0808578
0.127872	0.0662301
0.785431	0.0889537
0.0505152	0.126319
0.105067	0.142654
0.0651798	0.196304
0.0896153	0.068105
0.268227	0.125962
0.115167	0.0830278
0.137096	0.0630205
0.124345	0.101351
0.333969	0.0438019
0.135687	0.0586782
0.130971	0.103916
0.0745825	0.0796359
0.176843	0.135446
0.102252	0.228896
0.0859157	0.0607925
0.237738	0.0811384
0.0858391	0.0510434
0.139637	0.11772
0.0974616	0.128362
0.103351	0.046322
0.0882901	0.0715883
0.0744251	0.0600797
0.24262	0.10521
0.0455252	0.0653435
0.115174	0.194429
0.111272	0.0869479
0.0476591	0.0944463
0.114101	0.143498
0.353387	0.251438
0.0605538	0.145233
0.0912552	0.178858
0.0839682	0.043663
0.0689695	0.0482603
0.106754	0.0912145
0.209482	0.105393
0.133129	0.0513127
0.0553085	0.0766207
0.393611	0.0740946
0.125022	0.0480058
0.0851461	0.110507
0.28193	0.0665067
0.099647	0.0703162
0.11363	0.0841516
0.167922	0.0592842
0.119265	0.095166
0.169331	0.0387839
0.0676976	0.0528617
0.15079	0.293277
0.170394	0.278341
0.116428	0.34539
0.070835	0.0882123
0.0670399	0.320599
0.0774857	0.224136
0.1405	0.197885
0.0688229	0.0611953
0.0929125	0.0564015
0.0473349	0.0813549
0.257503	0.0871268
0.0882873	0.0945428
0.157216	0.191385
0.778914	0.131617
0.136978	0.205636
0.270343	0.324972
0.209184	0.183579
0.0812061	0.165314
0.0484788	0.134276
0.0483476	0.152878
0.071333	0.0802178
0.046416	0.312197
0.084422	0.19839
0.154726	0.438931
0.236423	0.175971
0.0778742	0.250329
0.175272	0.212543
0.213694	0.111906
0.0565172	0.166416
0.0854563	0.126226
0.15928	0.35751
0.0692737	0.0672657
0.328493	0.138117
0.0490159	0.0795568
0.569467	0.321194
0.456514	0.219356
0.111596	0.22952
0.166762	0.249157
0.0794567	0.0709511
0.0481979	0.14732
0.267428	0.145
0.170737	0.145103
0.105709	0.141638
0.220778	0.144666
0.509883	0.190118
0.435756	0.0968889
0.505078	0.112997
0.319074	0.0381112
0.0593045	0.0785218
0.201391	0.090673
0.138716	0.147493
0.100386	0.11792
0.0906029	0.0554508
0.138544	0.064687
0.260987	0.237855
0.121347	0.125197
0.0479806	0.21931
0.20809	0.388828
0.324026	0.0758246
0.294488	0.183708
0.165108	0.0639078
0.114524	0.092666
0.450381	0.243775
0.157692	0.301787
0.307389	0.381715
0.106971	0.290546
0.0678022	0.14399
0.0422037	0.141085
0.0446254	0.0706093
0.0879264	0.114454
0.0849187	0.24295
0.117442	0.123035
0.296185	0.0724132
0.0910526	0.0764814
0.0451014	0.0961053
0.145359	0.0838649
0.256884	0.147083
0.148489	0.0400459
0.109	0.0873669
0.138784	0.060255
0.0776001	0.12029
0.254157	0.0932214
0.167014	0.281483
0.197104	0.154821
0.292148	0.13855
0.316771	0.116035
0.147512	0.304573
0.0961307	0.0470273
0.112041	0.0907223
0.0873674	0.109318
0.145224	0.127139
0.229808	0.0412736
0.142095	0.292462
0.3196	0.0843099
0.151242	0.289343
0.170868	0.107486
0.403764	0.0832762
0.100589	0.128182
0.314162	0.205874
0.0786368	0.0921234
0.134607	0.0786683
0.0999053	0.108936
0.130153	0.221614
0.244543	0.492903
0.0991905	0.138852
0.0864194	0.0972331
0.042743	0.071131
0.133432	0.189675
0.136201	0.0967814
0.107478	0.0925769
0.119842	0.0951231
0.101146	0.0539278
0.130868	0.129225
0.113146	0.133275
0.138858	0.425933
0.251841	0.110581
0.0541192	0.222927
0.187355	0.293412
0.0991681	0.232561
0.0807365	0.400845
0.0935877	0.276548
0.13422	0.236048
0.538956	0.151062
0.239174	0.0455087
0.0808259	0.413418
0.204887	0.285255
0.0504841	0.0574232
0.0930543	0.50314
0.138734	0.151967
0.243221	0.167728
0.15924	0.170191
0.238199	0.215861
0.321142	0.0981883
0.491911	0.379626
0.0809802	0.0718673
0.0744531	0.129374
0.160028	0.0656297
0.105417	0.183807
0.106175	0.161549
0.265238	0.33049
0.131957	0.117225
0.0833775	0.332358
0.0570418	0.122491
0.11636	0.143011
0.13852	0.145223
0.183135	0.105703
0.0528262	0.531053
0.0768675	0.204025
0.0941304	0.0419419
0.102918	0.179587
0.126132	0.148208
0.0564929	0.131202
0.130803	0.185323
0.091553	0.110623
0.200625	0.169167
0.0753832	0.0720401
0.231188	0.0825515
0.199368	0.234314
0.175431	0.384145
0.160437	0.278809
0.431002	0.270229
0.0919853	0.233963
0.153009	0.0396001
0.131268	0.175564
0.0534078	0.444384
0.240392	0.0916626
0.242731	0.183518
0.246417	0.329897
0.156126	0.271873
0.172725	0.14985
0.121394	0.0875721
0.143134	0.375035
0.115826	0.248722
0.184927	0.153712
0.0617808	0.283231
0.155277	0.159655
0.0943074	0.420493
0.0887877	0.169046
0.119748	0.127714
1.87125	0.205335
0.0751598	0.100195
0.515895	0.148492
0.250629	0.154564
0.0903008	0.0912577
0.53679	0.098687
0.0703121	0.242474
0.410379	0.131237
0.36081	0.286984
0.107026	0.109419
0.058109	0.0752244
0.130551	0.164315
0.174234	0.0563876
0.166176	0.331948
0.398746	0.181013
0.246029	0.539786
0.0577202	0.195153
0.0604384	0.0554486
0.118594	0.197205
0.299579	0.26357
0.0457543	0.3209
0.0803634	0.301009
0.227076	0.307483
0.440627	0.195123
0.325828	0.112364
0.0781809	0.13836
0.1626	0.106322
0.0664178	0.197982
0.0981927	0.417016
0.0916191	0.196235
0.122523	0.21434
0.143412	0.220788
0.0802394	0.132889
0.0496367	0.193926
0.0737379	0.416276
0.122512	0.261828
0.494049	0.210637
0.453696	0.128685
0.139255	0.446027
0.365422	0.300617
0.179428	0.24383
0.148852	0.426164
0.326198	0.181005
0.185903	0.373663
0.108909	0.128076
0.30192	0.266101
0.501258	0.287306
0.352406	0.245323
0.340437	0.166878
0.245929	0.108218
0.2377	0.187332
0.0950867	0.111963
0.207556	0.128926
0.0975049	0.117473
0.145313	0.0440075
0.069718	0.120027
0.0936517	0.101317
0.132218	0.074132
0.239486	0.139523
0.240449	0.322419
0.15469	0.0509768
0.259811	0.131515
0.144292	0.0661728
0.303043	0.0997131
0.385938	0.376293
0.171636	0.218406
0.214627	0.217631
0.318533	0.132822
0.20133	0.0852523
0.309848	0.327286
0.509387	0.102287
0.412049	0.0849254
0.402036	0.125034
0.395212	0.357069
0.265705	0.293099
0.518656	0.068802
0.124197	0.0654096
0.399287	0.127729
0.610243	0.100376
0.192342	0.102653
0.111681	0.0773456
0.403542	0.0905486
0.229731	0.0536397
0.320282	0.0442553
0.456186	0.154988
0.429323	0.15625
0.174288	0.0751389
0.564783	0.066435
0.292323	0.0414953
0.188232	0.12566
0.204029	0.0502657
0.1526	0.0906455
0.675702	0.126156
0.217267	0.273323
0.430941	0.111612
0.0842246	0.0691188
0.589325	0.0383207
0.137058	0.146077
0.206435	0.139321
0.159568	0.0424963
0.434552	0.115125
0.220077	0.100871
0.196903	0.0595116
0.429147	0.201884
0.230842	0.0378788
0.154182	0.0426254
0.374113	0.0665974
0.411295	0.110298
0.121283	0.0459252
0.15511	0.12318
0.306241	0.0392415
0.176377	0.472707
0.162556	0.0722453
0.736886	0.0510067
0.272006	0.152846
0.318133	0.0479346
0.161289	0.0439398
0.165156	0.120323
0.476364	0.0368493
0.159559	0.0725112
0.275897	0.0545606
0.380759	0.0888787
0.562315	0.0538672
0.293713	0.04946
0.412679	0.104717
0.0913098	0.10119
0.111244	0.0589805
0.0823167	0.0407744
0.252486	0.0721024
0.183619	0.110603
0.52565	0.0941435
0.392268	0.281323
0.279391	0.128604
0.195841	0.136483
0.216073	0.05282
0.608404	0.117515
0.365656	0.363816
0.45525	0.0793767
0.356143	0.0366398
0.290683	0.0379917
0.502319	0.0990205
0.167974	0.268094
0.196612	0.230188
0.161277	0.0714549
0.138048	0.0850855
0.399451	0.1373
0.239092	0.144272
0.264431	0.193739
0.475961	0.0789538
0.237723	0.295737
0.315172	0.0740467
0.164153	0.0775771
0.149281	0.101544
0.227344	0.0415692
0.169277	0.0652009
0.292048	0.0564319
0.384031	0.0401429
0.189621	0.0925843
0.107087	0.0732743
0.319618	0.0508775
0.158966	0.0777526
0.280377	0.0749838
0.377172	0.180569
0.302628	0.0699134
0.155421	0.162823
0.296512	0.10687
0.751564	0.24401
0.245579	0.12539
0.248546	0.0743982
0.570492	0.06683
0.412748	0.0828347
0.190839	0.0532972
0.303347	0.0776386
0.437317	0.0512931
0.743616	0.126801
0.509759	0.179822
0.0787977	0.102756
0.437906	0.0535819
0.17106	0.215124
0.455214	0.111808
0.355536	0.268676
0.143792	0.152702
0.312776	0.0426135
0.295952	0.144593
0.166683	0.0895075
0.208112	0.0959805
0.342939	0.114932
0.689013	0.103727
0.641764	0.0699384
0.497934	0.051015
0.655261	0.0593269
0.426228	0.0508185
0.152522	0.0851766
0.119316	0.0575346
0.440284	0.0411575
0.313828	0.142063
0.167914	0.115825
0.253998	0.281498
0.188833	0.0913541
0.270309	0.103263
0.129722	0.04229
0.200332	0.0690616
0.0651421	0.0613301
0.345129	0.0830233
0.512887	0.0851346
0.384758	0.180134
0.426839	0.0649055
0.341255	0.0892556
0.304656	0.185183
0.228324	0.109117
0.267691	0.150291
0.193723	0.0765649
0.19739	0.158821
0.185485	0.0960265
0.253046	0.0945224
0.151602	0.151366
0.561136	0.0854391
0.625834	0.137139
0.238261	0.107095
0.333755	0.104954
0.190864	0.148907
0.177632	0.103364
0.255832	0.291634
0.561796	0.239593
0.296568	0.118851
0.465757	0.114634
0.45159	0.0766347
0.153137	0.47789
0.186693	0.0736989
0.157973	0.0984406
0.337891	0.0360087
0.217709	0.272407
0.168224	0.0843702
0.334247	0.0839151
0.339701	0.0437198
0.451973	0.0578181
0.12428	0.093678
0.17126	0.18749
0.547129	0.111073
0.287022	0.0559605
0.205617
0.219746
0.402926
0.216378
0.646531
0.125527
0.190615
0.492185
0.238987
0.3035
0.599504
0.24222
0.226566
0.387668
0.273726
0.348431
0.10794
0.162808
0.463648
0.202854
0.129065
0.325085
0.214148
0.332291
0.248164
0.220218
0.564566
0.449534
0.18414
0.311921
0.257714
0.182504
0.0677316
0.192401
0.142426
0.23421
0.060673
0.178361
0.106839
0.0935755
0.107469
0.0831506
0.140586
0.457945
0.200913
0.226954
0.342806
0.119731
0.0888223
0.341706
0.10471
0.140011
0.126515
0.129788
0.118886
0.749112
0.134529
0.33817
0.322529
0.171852
0.368072
0.24329
0.189341
0.0651232
0.151225
0.154323
0.0671408
0.473787
0.10958
0.359975
0.201758
0.140881
0.225247
0.120296
0.619938
0.216528
0.125982
0.101739
0.0945486
0.122731
0.135945
0.0960584
0.192678
0.122747
0.236018
0.124545
0.447705
0.422432
0.0556398
0.133283
0.152593
0.118764
0.124954
0.16004
0.105609
0.342361
0.0753149
0.0975241
0.137964
0.112328
0.182099
0.196228
0.180255
0.333535
0.145163
0.0984045
0.218055
0.048857
0.155762
0.15918
0.151547
0.085581
0.0462525
0.199196
0.222653
0.343042
0.0617733
0.140169
0.125411
0.380642
0.165698
0.0872015
0.151285
0.167129
0.286013
0.189716
0.170028
0.0928125
0.226422
0.253156
0.126643
0.336293
0.717649
0.0762761
0.253665
0.221114
0.234008
0.418888
0.305424
0.0979602
0.442934
0.488527
0.207163
0.0909288
0.251243
0.263859
0.100318
0.152723
0.0896571
0.095061
0.0874037
0.0453899
0.173286
0.272157
0.0783745
0.112644
0.0923955
0.0446083
0.0433289
0.0730678
0.10866
0.102011
0.15538
0.183346
0.0629479
0.305273
0.109023
0.202124
0.207519
0.186205
0.253206
0.10731
0.0916026
0.103477
0.0867091
0.269971
0.381527
0.164254
0.0737389
0.0547566
0.170926
0.0334089
0.0785038
0.136971
0.111109
0.0789301
0.123474
0.0600547
0.115397
0.311157
0.0652712
0.202898
0.0808113
0.133676
0.291286
0.0683496
0.432505
0.133113
0.135111
0.0734716
0.514841
0.127245
0.488098
0.0826408
0.209922
0.139495
0.0652222
0.103572
0.0655813
0.292557
0.158655
0.0871233
0.163193
0.0497862
0.331689
0.0691166
0.118216
0.0783028
0.129546
0.136288
0.18104
0.169817
0.167682
0.0902982
0.108078
0.196315
0.07268
0.411022
0.113856
0.117712
0.118443
0.0936479
0.257101
0.295651
0.143218
0.0831014
0.18631
0.126228
0.101823
0.142788
0.271883
0.127321
0.0974771
0.105719
0.100571
0.102143
0.143507
0.374637
0.108827
0.474115
0.165013
0.115666
0.0964367
0.0882676
0.0979935
0.0702021
0.105845
0.138572
0.232086
0.0946078
0.197874
0.114474
0.145114
0.292378
0.320874
0.160484
0.0608533
0.169039
0.236528
0.0415682
0.109648
0.055758
0.107925
0.0860976
0.331451
0.211806
0.0480242
0.0453578
0.103268
0.139504
0.432261
0.140846
0.158681
0.154223
0.15796
0.199641
0.290965
0.143405
0.199282
0.192492
0.220126
0.241114
0.155811
0.0646695
1.20896
2.19163
0.748423
1.73824
1.85379
2.24022
2.04112
0.694858
4.61787
2.08947
0.303658
0.898973
1.53197
0.283788
0.264846
0.135326
0.18892
0.104192
0.290241
0.18015
0.148461
0.365952
0.231692
0.109181
0.182644
0.548412
0.382628
0.182603
2.02374
0.186394
0.0732777
0.179758
0.132086
0.484894
0.125684
0.122176
0.461599
0.2064
0.0936644
0.278111
0.111718
0.177742
0.18936
0.199091
0.116154
0.159982
0.113976
0.0653825
0.302616
0.0809819
0.0710086
0.201147
0.243944
0.198911
0.10576
0.0797269
0.0939504
0.116684
0.11622
0.126858
0.140804
0.285751
0.0756455
0.159644
0.046823
0.139275
0.109951
0.141734
0.121979
0.244624
0.133738
0.201447
0.14296
0.0482521
0.0975158
0.200686
0.155712
0.372906
0.105665
0.135774
0.081905
0.271215
0.240517
0.394479
0.0715466
0.13051
0.0959215
0.0723976
0.0941727
0.045688
0.218491
0.250597
0.128924
0.174114
0.262038
0.0675168
0.0770571
0.184584
0.111296
0.291279
0.147408
0.132518
0.100731
0.161957
0.149493
0.129305
0.099961
1.75799
0.149766
0.0576442
0.134813
0.112589
0.240298
0.113759
0.0692254
0.102563
0.16261
0.246829
0.190827
0.366551
0.104544
0.140831
0.166717
0.0887293
0.0931234
0.0643238
0.392176
0.178618
0.0870226
0.271922
0.0987152
0.532938
0.127246
0.0782969
0.0600929
0.0705234
0.101709
0.064564
0.883626
0.465011
0.566141
0.135973
0.397647
0.23021
0.293721
0.177364
0.192625
0.152862
0.466619
0.37552
0.161679
0.277206
0.307842
0.476916
0.250621
0.163717
0.607553
3.40959
0.0941529
0.349993
0.120115
0.120817
0.117531
0.373843
0.457062
0.290667
0.181178
0.476419
0.230274
0.118034
0.191885
0.405029
0.322352
0.952576
0.169746
0.169557
0.353669
0.13827
0.251803
0.104078
0.466714
0.346016
0.347025
0.220956
0.0732971
0.122599
0.100867
0.392563
0.215512
0.166944
0.25784
0.483761
0.253587
0.13729
0.443767
0.443714
0.332442
0.0992979
0.212403
0.262342
0.689712
0.184148
0.163339
0.208635
0.133083
0.145792
0.17898
0.656717
0.203241
0.650407
0.107495
0.241744
0.288841
0.0943333
0.0773534
0.0696037
0.1755
0.34435
0.331727
0.297918
0.276399
0.3228
0.238325
0.172057
0.208983
0.151597
0.0946031
0.191993
0.0735077
0.0610231
0.383063
0.26135
0.320406
0.146764
0.166486
0.0970303
0.151495
0.10105
0.127648
0.166508
0.135349
0.500834
0.226722
0.354502
0.328197
0.435142
0.347654
0.162898
0.217874
0.117493
0.503126
0.28247
0.11083
0.372756
0.215892
0.151646
0.104333
0.145077
0.188944
0.337685
0.119064
0.175865
0.334695
0.437126
0.356543
0.245833
0.209664
0.423534
0.180097
0.159427
0.11358
0.275833
0.0830458
0.495704
0.236115
0.0815434
0.236396
0.325821
0.22803
0.130864
0.269279
0.240308
0.0915329
0.461457
0.601361
0.26412
0.134602
0.187621
0.160884
0.160875
0.212798
0.287621
0.182385
0.330243
0.251067
0.145856
0.300899
0.193708
0.159127
0.159067
0.260177
0.18695
0.118781
0.137954
0.153853
0.309244
0.520895
0.151025
0.10415
0.171382
0.39442
0.264355
0.203498
0.302383
0.238235
0.0564562
0.396577
0.237847
0.254664
0.180154
0.139302
0.222692
0.3461
0.116786
0.177985
0.214096
0.37094
0.0972379
0.31712
0.311338
0.211419
0.0925491
0.127887
0.256389
0.180845
0.392738
0.124796
0.143188
0.201329
0.289015
0.163246
0.140879
0.125825
0.104972
0.265579
0.183053
0.256581
0.461297
0.297097
0.173388
0.159799
0.179757
0.335535
0.226531
0.143517
0.100124
0.11827
0.536283
0.171819
0.320347
0.760289
0.216438
0.500483
0.388103
0.482041
0.315964
0.132618
0.402399
0.264709
0.174076
0.048476
0.280712
0.220729
0.251438
0.165559
0.293863
0.135356
0.102539
0.402908
0.190732
0.187698
0.51039
0.217182
0.209586
0.135858
0.175919
0.404129
0.368267
0.262717
0.190854
0.069003
0.2148
0.346889
0.0801811
0.292089
0.124848
0.127734
0.1798
0.443057
0.113627
0.207991
0.308701
0.286993
0.310546
0.0813559
0.121426
0.146196
0.152866
0.328851
0.446414
0.122772
0.212064
0.0979479
0.182888
0.251593
0.176221
0.0788265
0.0418731
0.0841658
0.30089
0.431079
0.277263
0.127759
0.233935
0.327965
0.149966
0.617795
0.228517
0.360333
0.39449
0.384235
0.279588
0.179275
0.248697
0.431494
0.23066
0.277473
0.126097
0.268075
0.479475
0.148362
0.113824
0.840078
0.339275
0.173994
0.318933
0.173006
0.423824
0.23595
0.372818
0.290806
0.306254
0.176387
0.162232
0.175446
0.163224
0.21909
0.381391
0.597221
0.204352
0.214984
0.192585
0.201576
0.192759
0.297212
0.0980391
0.0977594
0.0856849
0.200199
0.0949329
0.274712
0.0836473
0.303127
0.172727
0.0898549
0.187718
0.254984
0.265526
0.145764
0.359388
0.272481
0.103981
0.42855
0.288159
0.102087
0.103456
0.177823
0.0871869
0.110595
0.0567953
0.265404
0.124606
0.128007
0.167159
0.425453
0.228701
0.276492
0.485443
0.46375
0.243102
0.185449
0.381277
0.289339
0.100133
0.0752548
0.299607
0.0652227
0.158516
0.135794
0.0930024
0.0967155
0.183692
0.105594
0.0711668
0.0613085
0.143971
0.0708908
0.783847
0.320065
0.31032
0.154145
0.0905721
0.0962221
0.325622
0.0990896
0.153005
0.341436
0.375408
0.222192
0.141024
0.173439
0.135917
0.214951
0.0713526
0.235288
0.181001
0.100821
0.155067
0.169159
0.102728
0.0846039
0.122759
0.156583
0.27111
0.19517
0.260242
0.0847552
0.36638
0.327736
0.307787
0.102873
0.330602
0.172763
0.585041
0.440573
0.35025
0.474365
0.387799
1.1664
0.324642
0.195263
0.497274
0.111142
0.133216
0.389714
0.397683
0.141515
0.393881
0.362534
0.255896
0.146754
0.35586
0.157646
0.360478
0.531971
0.436854
0.347785
0.415002
0.295073
0.790635
0.511267
0.386728
0.398169
0.1338
0.251294
0.208462
0.228916
0.546277
0.513336
0.337799
0.253708
0.243564
0.198481
0.603297
0.761821
0.445791
0.193498
0.249367
0.311696
0.238221
0.264226
0.312044
0.286223
0.157136
0.163661
0.171434
0.240119
0.661944
0.230295
0.154995
0.114086
0.202561
0.245268
0.21686
0.521855
0.46999
0.201433
0.594792
0.656048
0.208547
0.37624
0.173021
0.667024
0.184584
0.264332
0.457711
0.188568
0.172805
0.431052
0.601513
0.153542
0.144695
0.420058
0.266737
0.580229
0.383734
0.300957
0.911331
0.299246
0.483055
0.15205
0.488884
0.362088
0.267803
0.913938
0.198147
0.127987
0.158651
0.362944
0.278004
0.85657
0.241654
0.195871
0.256837
0.957778
0.415003
0.175042
0.150604
0.104291
0.116049
0.20031
0.136885
0.143469
0.28769
0.427294
0.166901
0.151839
0.45642
0.151331
0.307922
0.454279
0.165177
0.246699
0.567068
0.302392
0.203377
0.420364
0.184061
0.257619
0.174958
0.155865
0.33853
0.358812
0.199832
0.301504
0.232777
0.207137
0.165926
0.219918
0.39258
0.319372
0.237654
0.178542
0.105667
0.134502
0.355502
0.104124
0.101084
0.205492
0.152755
0.345036
0.425477
0.634531
0.336935
0.33084
0.221032
0.255036
0.203725
0.166842
0.618498
0.311322
0.326749
0.482287
0.390533
0.157632
0.215421
0.196889
0.455368
0.226666
0.756747
0.272559
0.43461
0.437768
0.470063
0.383641
0.360589
0.516926
0.356479
0.211057
0.738457
0.27127
0.473592
0.36919
0.252955
0.677658
0.222795
0.63371
0.539399
0.483379
0.388122
0.138064
0.450569
0.428743
0.486664
0.734064
0.442934
0.268825
0.528511
0.246809
0.463486
0.539615
0.267891
0.217363
0.206607
0.628746
0.437559
0.805036
0.603677
0.39527
0.755835
0.260283
0.607382
0.382759
0.691152
0.423306
0.495456
0.797339
0.677918
0.454935
0.146726
0.219808
0.215995
0.237358
0.244495
0.367121
1.25422
1.00416
0.517661
0.239081
0.585179
1.09549
0.734489
0.403749
0.579025
0.316952
0.548644
0.715009
0.300314
0.465621
0.32621
0.666136
0.244342
0.323359
0.914544
0.516132
0.237184
0.721807
0.659776
0.353889
0.446221
0.526273
0.375175
0.430529
0.516877
0.400135
0.785899
0.540107
0.295092
0.319371
0.204557
0.174938
0.482632
0.373944
0.309951
0.365131
0.488148
0.158428
0.538894
0.479898
0.484428
0.442055
0.263148
0.498934
0.158657
0.544896
0.435652
0.691658
0.257912
0.28826
0.509736
0.411451
0.187811
0.476932
0.161448
0.76715
0.602306
0.211678
0.383731
0.289663
0.48157
0.304362
0.313051
0.405862
0.267483
0.390573
0.270991
0.305514
0.254344
0.203244
0.25524
0.652169
0.535876
0.442377
0.302744
0.742873
0.494299
0.746037
0.518446
0.359285
1.00624
0.242356
0.140076
0.320488
0.110787
0.146854
0.179907
0.466178
0.178746
0.541176
0.179938
0.287616
0.252583
0.19613
0.177821
0.154434
0.181352
0.681415
0.113991
0.360525
0.725898
0.30544
0.190907
0.193694
0.425389
0.527518
0.395443
0.345267
0.348142
0.436211
0.19922
0.171322
0.445722
0.219813
0.240393
0.184884
0.0663511
0.161816
0.396488
0.335534
0.372244
0.292895
0.182982
0.556723
0.069564
0.196723
0.152928
0.493773
0.203279
0.130763
0.180791
0.290948
0.236788
0.377011
0.495203
0.11752
0.170854
0.129939
0.197088
0.142488
0.281413
0.325688
0.407832
0.478605
0.484428
0.543394
0.427614
0.420785
0.447446
0.322373
0.450496
0.679307
0.333111
0.412338
0.209329
0.287692
0.461353
0.419156
0.265815
0.160468
0.329654
0.192394
0.346349
0.723443
0.508248
0.22084
0.819935
0.287077
0.137274
0.678058
0.29256
0.206227
0.10383
0.139011
0.225981
0.264699
0.120462
0.124766
0.236245
0.514425
0.195024
0.200654
0.423322
0.42826
0.694836
0.196377
0.421433
0.35357
0.29241
0.284388
0.34943
0.192668
0.169599
0.106304
0.149621
0.251967
0.209511
0.175859
0.385804
0.218545
0.38661
0.113802
0.602121
0.380834
0.156317
0.145777
0.23249
0.321303
0.344822
0.0638751
0.143333
0.207509
0.13717
0.322811
0.337026
0.858838
0.293943
0.152613
0.385245
0.59018
0.315655
0.124413
0.2978
0.404198
0.121863
0.347378
0.49973
0.192187
0.140637
0.183169
0.116858
0.134188
0.702529
0.152594
0.16977
0.0758665
0.270196
0.191915
0.206308
0.177046
0.149406
0.379431
0.347191
0.187096
0.22164
0.14859
0.148034
0.369266
0.218486
0.211372
0.243027
0.124657
0.203423
0.128294
0.31068
0.209316
0.196917
0.283648
0.241434
0.173644
0.209014
0.147444
0.576231
0.124803
0.227752
0.420454
0.617782
0.527026
0.143758
0.512808
0.735406
[truncated: 55 more rows]

## Sheet: Fig. 2k
Chr19-NADonly	Chr1-NADonly	Chr2-NADonly	Chr5-NADonly	Chr14-LADonly	Chr4-iNAD/iLAD
0	0	0.5	0	1.38	2.5
0	0.4	0	0	3.15	3
0	0	0	0.6	1.41	0.65
0	0	0	0	2.94	1.8
0	0	0.35	0	2.68	0.7
0	0	0	0	2.84	0.5
0	0	0	0.6	1.9	0.3
0	0	0	0	1.58	0
0	1.4	0	0	2.39	0.1
0	0	0	0.4	0.92	0
0	0	0.2	0.6	5.02	0
0.5	0	0	0	4.54	0.3
1.35	0	0	0	4.1	0
1.5	0.2	0	0	4.1	0
0	0	0	0	3.77	0
0	0	0	0	3.6	0
0	0	0	0	3.36	0.5
0	1	0	0	3.15	0
0	1.1	0	0	3.05	0
0	0	0.5	0.45	2.99	0
0	0.3	0	0	2.98	0.7
1	1.8	0	0	2.94	1.5
1.03	0	0	0	2.92	0.5
0.6	0.3	0.2	0	2.89	1.2
2.73	0	1	0	2.84	0
1.3	0.8	0	0	2.84	0.5
0	0.9	0	0.4	2.68	1.4
0	0.3	0	0	2.65	0.2
0	0	0	0	2.54	1.4
0	0	0.7	0	2.53	1
0	0.3	0	0	2.51	1.4
0	0	1.9	0	2.47	1.1
0	0.4	0.2	0	2.47	0.4
0	0	0	0	2.39	0
0	0.6	0	2.85	2.09	3.5
0	0	0.6	0	1.96	2.4
0	0	0	0	1.9	0
0	0.2	0	0	1.69	0.7
0	0	0.8	0	1.63	1.5
0.8	0	1.1	0.4	1.58	1
0	0	0.7	0.35	1.41	0.5
0	0	1.1	0	1.38	1.1
0	0	0	0	1.14	0
0	0	0	0	0.92	1.7
0	0	0	0	0.6	0
0	0	0	0.2	0	1.4
0	0	0	0	0	0.6
0.6	0.8	0	0	0	0
0.72	0	0	0		2.9
1.52	0	0	0		1.3
0	0	0	0		0
	0	0.9	0		0
	0.4	0	0		0.2
	0.2	0.4	0		1.5
	0	0	0		0
	0	0	0		0.5
	0	0	0		0
	0	0	0		1
	0	0	0		1
	0.8	0	0		0.55
	0	0	0		0.7
	0	0.2	0.2		1.9
	1	0	0		1
	2.5	0	0		0
	0	0	1.8		1.15
	0	0	0		0.75
	0	0	0.5		0.3
	0	0	3.3		1.5
	3.5	0	0.75		0
	4.7	0	1.7		0
	0	0	0		1
	3	0	0.4		0
	1.6	0.2	0.95		1.3
	3.6	0	1.85		0
	0	0	0		0.5
	0.8	0	0.2		0.3
	1.4	0	1.2		1.3
	1.3	0	2		0
	1.4	0	3.2		0.7
	2.7	0	0.2		0
	0.8	0	0		1
	1	0	0.7		2.3
	2	0	0.2		0.8
	0.8	0	3		3.3
	0.7	0	0.9		0
	0.4	1.3	1.5		0
	1	0.35	1.5		0
	0.9	0	1.2		0.2
	2.2	0	0.7		0
	1.3	0.3	0		1.7
	1.3	0	1.3		1.15
	2	0	0		1.99
	3.5	0	0		0.7
	1.3	1.1	0		1.6
	0	0	1.2		0.3
	0	0	0.35		0.8
	2.7	0.3	2.81		3.3
	1.1	0.8	0.7		0
	0	0	0.4		0.9
	0	0	0.6		0.3
	0.7	0	0		2.5
	0.5	0	0.9		1
	0	0	1.3		1.5
	1.9	0.6	0		2.5
	0.65	0	1.2		1.1
	2.4	0.8	1.4		1
	0	0	1.4		3.5
	0.4	0	2		1.15
	1.1	0	0		1.3
	1.3	0.7	0.7		2.3
		2.2	0.2		1.3
		0	0		1.6
		0	1.5		3.7
		0.7	0		2.15
		1	1.25		1
		1.1	0		2.5
		2.4	0		0.7
		0.83	0		2.8
		0.6	1.2		1.5
		0	0		3.4
		0	2.4		2
		2.13			1.6
		0.9			2.5
		1.37			2.1
		0.2			3
		0			2.7
		2.3			1.3
		1			1.6
		0			0.9
		0			4
		0			2.5
		0			1.5
		0			1.8
		0			4.5
		0.8			0
		0.8			0.5
		0.7			1
		1.3			2.4
		1.6			1.5
		0			0.7
		0.3			0.9
		2.4			5.3
		0			1
		0			1.75
		0			1.5
		0.7			1.5
		0			1.6
		0			2.8
		0			0.5
		0.4			1
		0.46			1.5
		0			2.7
		1.8			0.8
		2.8			0.5
		1.4			0.5
		1.1			2.5
		2.17			1.7
		0			3.8
		0			0.8
		1.3			2
		4			2.3
		0			1.7
		0			4.4
		1			0
		1			1.6
					0
					1.7

## Sheet: Fig. 2l
Cells with ≥ 1 contact with nucleoli (%)
Chr19-NADonly	Chr1-NADonly	Chr2-NADonly	Chr5-NADonly	Chr14-LADonly	Chr4-iNAD/iLAD
76	50	64	58	6	21

[truncated: 18 more sheets: Fig. 3c, Fig. 3g, Fig. 3h, Fig. 3i, Fig. 4 and b, Fig. 4c, Fig. 4e, Fig. 5b, Fig. 5c, Fig. 5d, Fig. 5f, Fig. 5j, Fig. 6c, Fig. 6d, Fig. 6f, Fig. 7a, Fig. 7c, Fig. 7e]
